# Supplementary material for: Precise control of the interlayer twist angle in large scale MoS2 homostructures
Source: Nat Commun. 2020 May 1;11:2153. doi: 10.1038/s41467-020-16056-4 (PMC7195481; doi:10.1038/s41467-020-16056-4)
Supplement: Supplementary file 3 — Source Data [file 41467_2020_16056_MOESM3_ESM.zip]

Archive with 39 entries (38 files):
- Source Data/
- Source Data/Fig. 1b as grown mos2 film
- Source Data/Fig. 1c spectra of as grown monolayer.txt
- Source Data/Fig. 2b.zip
- Source Data/Fig. 2d raw.zip
- Source Data/Fig. 2d.txt
- Source Data/Fig. 2e insert position of indirect bandgap 30íπ 1 raw.txt
- Source Data/Fig. 2e insert position of indirect bandgap 30íπ 1.txt
- Source Data/Fig. 2e transfered bilayer PL.txt
- Source Data/Fig. 3a Raman spectra of different twistangle bilayer.txt
- Source Data/Fig. 3b Raman peak position.txt
- Source Data/Fig. 3c Raman peak intensity.txt
- Source Data/Fig. 3d low-cut Raman of bilayer sample.txt
- Source Data/Fig. 3e Raman of trilayer sample.txt
- Source Data/Fig. 4a PL of twisted bilayer sample.txt
- Source Data/Fig. 4b PL peak position as a function of twist angle bilayer.txt
- Source Data/Fig. 4c PL of twisted trilayer sample.txt
- Source Data/Fig. 4d PL peak position as a function of twist angle trilayer.txt
- Source Data/Fig. 5a Ids-Vg.txt
- Source Data/Fig. 5b Ids-Vds.txt
- Source Data/Fig. 5c on-off.txt
- Source Data/Fig. 5d mobilities.txt
- Source Data/Fig. S10 0 30 transfer curve.xlsx
- Source Data/Fig. S2b line scan Raman X direction.txt
- Source Data/Fig. S2c line scan Raman Y direction.txt
- Source Data/Fig. S2d line scan PL X direction.txt
- Source Data/Fig. S2e line scan PL Y direction.txt
- Source Data/Fig. S4a PDMS.ibw
- Source Data/Fig. S4b mos2 on sapphire.ibw
- Source Data/Fig. S4c mos2 on sapphir after PDMS stamped.ibw
- Source Data/Fig. S4d mos2 on pdms.ibw
- Source Data/Fig. S6f.txt
- Source Data/Fig. S7b 30 bilayer indirect bandgap mapping 2 raw data.txt
- Source Data/Fig. S7b 30 bilayer indirect bandgap mapping 2.txt
- Source Data/Fig. S7d 0 bilayer indirect bandgap mapping 2 raw data.txt
- Source Data/Fig. S7d 0 bilayer indirect bandgap mapping 2.txt
- Source Data/Fig. S8 top bottom monolayer and bilayer compare.txt
- Source Data/Fig. S9b PL compare natural and stacked bilayer.txt
- Source Data/Fig. S9c PL compare natural and stacked trilayer.txt
