# Supplementary material for: Precise control of the interlayer twist angle in large scale MoS2 homostructures
Source: Nat Commun. 2020 May 1;11:2153. doi: 10.1038/s41467-020-16056-4 (PMC7195481; doi:10.1038/s41467-020-16056-4)
Supplement: Supplementary file 3 — Source Data [file 41467_2020_16056_MOESM3_ESM.zip › Source Data/Fig. 1c spectra of as grown monolayer.txt]

nm	PL Intensity		cm-1	Raman Intensity
534.947	62		92.631	66
535	38		93.153	43
535.052	50		93.676	52
535.105	47		94.199	48
535.157	42		94.723	42
535.21	49		95.246	36
535.263	45		95.768	42
535.315	48		96.29	38
535.368	46		96.813	43
535.42	45		97.335	49
535.473	51		97.857	47
535.525	52		98.382	43
535.578	52		98.904	47
535.63	48		99.426	41
535.683	45		99.949	41
535.735	45		100.471	38
535.788	44		100.993	39
535.84	48		101.515	42
535.893	46		102.037	45
535.945	49		102.561	36
535.998	49		103.083	45
536.05	47		103.605	48
536.103	45		104.127	42
536.155	48		104.649	51
536.208	48		105.171	54
536.26	48		105.693	52
536.313	51		106.215	50
536.365	46		106.737	56
536.418	39		107.258	45
536.47	41		107.78	43
536.523	47		108.302	44
536.575	40		108.824	39
536.628	41		109.345	46
536.68	44		109.869	47
536.733	41		110.391	40
536.785	40		110.912	42
536.838	45		111.434	43
536.89	41		111.955	40
536.943	47		112.477	49
536.995	47		112.998	48
537.048	48		113.52	52
537.1	42		114.041	45
537.153	51		114.562	50
537.205	44		115.084	44
537.258	47		115.605	47
537.31	47		116.124	44
537.363	42		116.646	47
537.415	44		117.167	53
537.468	53		117.688	41
537.521	43		118.209	48
537.573	43		118.73	48
537.625	43		119.251	43
537.678	46		119.773	41
537.731	43		120.294	41
537.783	39		120.815	52
537.836	43		121.336	63
537.888	44		121.857	53
537.94	44		122.378	48
537.993	47		122.898	50
538.045	42		123.419	48
538.098	41		123.938	49
538.151	42		124.459	44
538.203	43		124.98	47
538.255	38		125.5	46
538.308	47		126.021	50
538.36	42		126.542	34
538.413	43		127.063	50
538.465	43		127.581	50
538.518	41		128.102	52
538.57	40		128.622	43
538.623	44		129.143	49
538.675	44		129.663	48
538.728	43		130.184	51
538.78	48		130.704	43
538.833	40		131.223	44
538.885	43		131.743	49
538.938	40		132.264	47
538.99	38		132.784	49
539.043	36		133.304	45
539.095	39		133.822	46
539.148	39		134.343	48
539.2	40		134.863	51
539.253	37		135.383	53
539.305	39		135.901	45
539.358	38		136.421	47
539.41	38		136.942	45
539.463	36		137.462	53
539.515	37		137.982	50
539.568	42		138.5	52
539.62	34		139.02	49
539.673	35		139.54	52
539.725	37		140.057	53
539.778	38		140.577	47
539.83	38		141.097	48
539.883	37		141.617	49
539.935	37		142.135	52
539.988	34		142.655	54
540.04	35		143.174	51
540.093	35		143.692	54
540.145	40		144.212	48
540.198	39		144.732	46
540.25	41		145.249	55
540.303	40		145.769	53
540.355	40		146.288	50
540.408	35		146.806	57
540.46	35		147.325	52
540.513	41		147.845	49
540.565	40		148.362	53
540.617	40		148.882	60
540.67	42		149.401	55
540.722	41		149.918	55
540.775	40		150.438	50
540.827	46		150.957	53
540.88	38		151.474	56
540.932	37		151.994	51
540.985	34		152.511	54
541.037	40		153.03	55
541.09	43		153.549	55
541.142	38		154.066	49
541.195	43		154.585	54
541.247	39		155.102	52
541.3	40		155.622	52
541.352	43		156.138	59
541.405	45		156.658	53
541.457	39		157.177	52
541.51	45		157.693	53
541.562	48		158.212	56
541.615	44		158.729	53
541.667	43		159.248	46
541.719	39		159.765	48
541.772	47		160.284	48
541.824	44		160.8	54
541.877	44		161.319	52
541.929	38		161.836	53
541.982	39		162.354	49
542.034	38		162.871	50
542.087	53		163.39	53
542.139	46		163.906	53
542.192	46		164.425	53
542.244	54		164.941	49
542.297	47		165.46	49
542.349	42		165.976	53
542.401	45		166.495	47
542.454	40		167.011	45
542.506	54		167.529	53
542.559	46		168.046	53
542.611	54		168.564	51
542.664	47		169.08	47
542.716	50		169.596	53
542.769	48		170.115	50
542.821	59		170.631	50
542.874	58		171.149	55
542.926	63		171.665	53
542.979	64		172.181	48
543.031	72		172.699	54
543.084	85		173.215	49
543.136	93		173.733	51
543.188	119		174.249	60
543.241	173		174.765	55
543.293	181		175.283	55
543.346	110		175.799	61
543.398	71		176.317	57
543.451	57		176.833	58
543.503	57		177.349	58
543.556	61		177.866	54
543.608	70		178.382	54
543.661	74		178.898	60
543.713	101		179.416	55
543.766	156		179.931	55
543.818	276		180.447	55
543.87	278		180.964	55
543.923	200		181.48	45
543.975	133		181.996	50
544.028	86		182.511	49
544.08	91		183.029	55
544.133	87		183.544	54
544.185	100		184.059	55
544.238	90		184.577	60
544.29	75		185.092	49
544.342	69		185.608	55
544.395	60		186.123	49
544.447	62		186.64	53
544.5	56		187.155	56
544.552	54		187.671	47
544.605	61		188.186	49
544.657	59		188.703	58
544.71	63		189.218	52
544.762	61		189.733	52
544.815	58		190.248	50
544.867	59		190.763	48
544.919	64		191.28	58
544.972	65		191.795	52
545.024	69		192.31	52
545.077	79		192.825	57
545.129	72		193.34	58
545.182	82		193.857	49
545.234	91		194.372	56
545.286	93		194.887	50
545.339	87		195.401	56
545.391	87		195.916	47
545.444	88		196.431	53
545.496	91		196.948	54
545.549	86		197.462	52
545.601	72		197.977	58
545.654	78		198.492	55
545.706	68		199.006	54
545.758	67		199.521	55
545.811	69		200.035	53
545.863	57		200.552	58
545.916	51		201.066	59
545.968	51		201.581	59
546.021	54		202.095	51
546.073	57		202.609	56
546.125	61		203.124	53
546.178	53		203.638	59
546.23	49		204.152	61
546.283	51		204.667	53
546.335	40		205.181	52
546.388	47		205.695	58
546.44	45		206.209	58
546.493	46		206.723	56
546.545	43		207.239	54
546.597	46		207.754	51
546.65	45		208.268	54
546.702	52		208.782	63
546.755	41		209.296	64
546.807	41		209.81	62
546.86	48		210.324	58
546.912	47		210.837	53
546.964	45		211.351	56
547.017	42		211.865	57
547.069	49		212.379	62
547.122	38		212.893	57
547.174	48		213.407	59
547.227	49		213.92	59
547.279	48		214.434	56
547.331	54		214.948	59
547.384	53		215.461	62
547.436	50		215.973	68
547.489	55		216.486	49
547.541	51		217	58
547.594	49		217.514	50
547.646	50		218.027	69
547.698	50		218.541	58
547.751	49		219.054	59
547.803	50		219.567	60
547.856	49		220.081	54
547.908	50		220.594	67
547.961	50		221.108	49
548.013	49		221.621	59
548.065	47		222.132	60
548.118	48		222.645	57
548.17	48		223.159	58
548.223	50		223.672	61
548.275	51		224.185	61
548.327	52		224.698	68
548.38	59		225.211	61
548.432	52		225.724	67
548.485	54		226.235	64
548.537	56		226.748	62
548.59	48		227.261	62
548.642	55		227.774	58
548.694	55		228.287	61
548.747	64		228.8	65
548.799	59		229.311	63
548.852	56		229.824	61
548.904	61		230.337	54
548.956	57		230.849	56
549.009	64		231.362	60
549.061	60		231.873	59
549.114	50		232.386	60
549.166	57		232.898	58
549.219	55		233.411	63
549.271	62		233.921	58
549.323	60		234.434	50
549.376	56		234.947	61
549.428	65		235.459	61
549.481	61		235.97	51
549.533	62		236.482	51
549.585	60		236.995	58
549.638	72		237.507	51
549.69	68		238.017	56
549.743	72		238.53	55
549.795	70		239.042	53
549.847	63		239.554	51
549.9	54		240.065	47
549.952	49		240.577	50
550.005	52		241.089	49
550.057	53		241.599	54
550.109	49		242.111	49
550.162	53		242.623	57
550.214	52		243.134	55
550.267	44		243.646	55
550.319	46		244.158	54
550.371	48		244.668	46
550.424	53		245.18	57
550.476	52		245.692	51
550.529	56		246.201	49
550.581	55		246.713	51
550.633	53		247.223	51
550.686	53		247.735	50
550.738	56		248.247	60
550.791	59		248.757	59
550.843	60		249.268	57
550.895	61		249.78	58
550.948	63		250.29	60
551	59		250.802	56
551.053	59		251.311	60
551.105	54		251.823	57
551.157	51		252.332	54
551.21	54		252.844	57
551.262	44		253.355	56
551.315	46		253.865	53
551.367	47		254.376	45
551.419	40		254.886	54
551.472	43		255.397	48
551.524	46		255.907	53
551.577	43		256.418	57
551.629	46		256.927	49
551.681	42		257.439	55
551.734	42		257.948	47
551.786	43		258.459	56
551.838	48		258.968	51
551.891	44		259.479	45
551.943	46		259.988	56
551.996	45		260.5	52
552.048	46		261.009	52
552.1	42		261.52	54
552.153	43		262.029	48
552.205	47		262.54	50
552.258	50		263.049	50
552.31	42		263.56	55
552.362	44		264.069	45
552.415	49		264.58	53
552.467	45		265.088	54
552.519	42		265.597	49
552.572	51		266.108	53
552.624	52		266.617	56
552.677	49		267.128	54
552.729	48		267.636	49
552.781	49		268.145	51
552.834	50		268.656	47
552.886	52		269.164	54
552.939	42		269.675	48
552.991	50		270.183	53
553.043	50		270.692	50
553.096	53		271.203	49
553.148	51		271.711	48
553.2	53		272.221	51
553.253	46		272.73	58
553.305	51		273.238	54
553.358	51		273.749	53
553.41	55		274.257	54
553.462	53		274.765	48
553.515	53		275.276	45
553.567	51		275.784	47
553.619	53		276.292	49
553.672	54		276.802	51
553.724	56		277.311	49
553.777	51		277.819	55
553.829	51		278.327	47
553.881	52		278.837	49
553.934	55		279.345	48
553.986	64		279.853	48
554.038	62		280.363	47
554.091	67		280.871	59
554.143	69		281.379	44
554.195	73		281.887	48
554.248	75		282.397	51
554.3	74		282.905	54
554.353	71		283.412	50
554.405	66		283.92	56
554.457	73		284.43	54
554.51	61		284.938	53
554.562	68		285.445	55
554.614	63		285.953	53
554.667	62		286.461	47
554.719	55		286.97	47
554.772	56		287.478	52
554.824	53		287.986	51
554.876	51		288.493	54
554.929	52		289.001	57
554.981	49		289.51	56
555.033	48		290.018	52
555.086	48		290.525	47
555.138	53		291.033	51
555.19	55		291.54	51
555.243	50		292.047	44
555.295	51		292.555	46
555.348	49		293.064	50
555.4	58		293.571	47
555.452	58		294.078	57
555.505	55		294.586	53
555.557	48		295.093	54
555.609	58		295.6	56
555.662	56		296.107	55
555.714	56		296.614	51
555.766	50		297.123	54
555.819	56		297.63	53
555.871	49		298.137	52
555.923	47		298.644	55
555.976	49		299.151	53
556.028	51		299.658	55
556.081	56		300.165	53
556.133	54		300.672	54
556.185	49		301.179	50
556.238	51		301.686	55
556.29	53		302.192	53
556.342	54		302.699	54
556.395	58		303.206	55
556.447	59		303.713	51
556.499	54		304.219	56
556.552	54		304.726	58
556.604	52		305.232	49
556.656	53		305.739	53
556.709	47		306.246	58
556.761	56		306.752	56
556.813	54		307.259	56
556.866	53		307.765	53
556.918	50		308.272	49
556.97	51		308.778	54
557.023	55		309.284	52
557.075	55		309.791	47
557.127	55		310.297	49
557.18	52		310.803	56
557.232	43		311.31	55
557.284	47		311.816	61
557.337	53		312.322	58
557.389	47		312.828	63
557.442	44		313.335	48
557.494	50		313.841	57
557.546	53		314.345	52
557.599	45		314.851	64
557.651	52		315.357	60
557.703	49		315.863	53
557.756	50		316.369	55
557.808	49		316.875	55
557.86	49		317.381	60
557.913	46		317.887	65
557.965	49		318.393	60
558.017	49		318.896	51
558.07	48		319.402	57
558.122	45		319.908	54
558.174	54		320.414	54
558.227	52		320.92	56
558.279	38		321.425	53
558.331	49		321.929	54
558.384	48		322.435	50
558.436	49		322.94	57
558.488	48		323.446	47
558.541	51		323.952	62
558.593	46		324.455	53
558.645	46		324.961	61
558.698	44		325.466	53
558.75	43		325.972	57
558.802	46		326.477	55
558.855	43		326.98	57
558.907	47		327.486	60
558.959	53		327.991	60
559.012	46		328.496	61
559.064	46		329	51
559.116	45		329.505	52
559.169	52		330.01	56
559.221	48		330.515	55
559.273	41		331.019	51
559.326	42		331.524	57
559.378	45		332.029	53
559.43	48		332.532	52
559.482	45		333.037	67
559.535	50		333.542	59
559.587	53		334.047	57
559.639	43		334.55	67
559.692	47		335.055	56
559.744	46		335.56	66
559.796	49		336.063	65
559.849	45		336.568	58
559.901	54		337.073	58
559.953	47		337.575	58
560.006	49		338.08	54
560.058	54		338.585	58
560.11	49		339.088	64
560.163	48		339.592	65
560.215	47		340.095	58
560.267	53		340.6	68
560.32	43		341.104	57
560.372	52		341.607	65
560.424	50		342.112	62
560.477	49		342.616	57
560.529	45		343.119	66
560.581	53		343.623	67
560.633	51		344.125	71
560.686	50		344.63	64
560.738	50		345.132	69
560.79	45		345.637	71
560.843	49		346.141	69
560.895	48		346.643	60
560.947	53		347.148	68
561	52		347.65	66
561.052	42		348.154	69
561.104	51		348.656	57
561.157	47		349.161	67
561.209	49		349.663	60
561.261	44		350.167	69
561.313	54		350.669	68
561.366	50		351.173	61
561.418	49		351.675	71
561.47	54		352.179	67
561.523	57		352.681	62
561.575	46		353.185	60
561.627	50		353.687	57
561.68	46		354.191	68
561.732	55		354.693	62
561.784	49		355.196	68
561.836	51		355.698	65
561.889	57		356.202	63
561.941	47		356.704	62
561.993	48		357.206	69
562.046	48		357.709	62
562.098	59		358.211	61
562.15	51		358.715	62
562.203	48		359.216	62
562.255	53		359.72	62
562.307	51		360.221	63
562.359	51		360.723	68
562.412	47		361.226	64
562.464	49		361.728	71
562.516	53		362.231	64
562.569	47		362.733	72
562.621	48		363.234	60
562.673	56		363.738	65
562.726	55		364.239	73
562.778	52		364.74	66
562.83	52		365.243	67
562.882	57		365.745	76
562.935	52		366.246	72
562.987	52		366.749	70
563.039	51		367.25	81
563.092	53		367.751	78
563.144	49		368.255	82
563.196	48		368.756	83
563.248	42		369.257	80
563.301	51		369.76	86
563.353	50		370.261	82
563.405	54		370.762	84
563.458	45		371.263	90
563.51	42		371.766	97
563.562	47		372.267	88
563.615	48		372.767	108
563.667	55		373.27	94
563.719	53		373.771	105
563.771	50		374.272	113
563.824	52		374.773	97
563.876	51		375.275	116
563.928	49		375.776	112
563.98	47		376.277	119
564.033	49		376.777	122
564.085	50		377.278	122
564.137	45		377.781	126
564.19	44		378.281	129
564.242	47		378.782	140
564.294	44		379.282	146
564.346	49		379.783	135
564.399	52		380.285	152
564.451	54		380.786	138
564.503	46		381.286	177
564.556	55		381.786	201
564.608	41		382.287	229
564.66	56		382.787	244
564.712	56		383.289	292
564.765	51		383.79	324
564.817	53		384.29	322
564.869	51		384.79	281
564.921	49		385.29	243
564.974	53		385.79	209
565.026	46		386.29	157
565.078	52		386.79	121
565.131	53		387.293	102
565.183	49		387.793	106
565.235	45		388.293	101
565.287	52		388.793	87
565.34	50		389.293	86
565.392	52		389.792	93
565.444	52		390.292	84
565.496	47		390.792	89
565.549	52		391.292	84
565.601	54		391.792	82
565.653	51		392.292	88
565.706	53		392.791	76
565.758	49		393.291	83
565.81	54		393.791	93
565.862	52		394.291	84
565.915	49		394.79	90
565.967	53		395.29	93
566.019	47		395.789	98
566.071	54		396.289	100
566.124	52		396.789	102
566.176	54		397.288	115
566.228	55		397.788	120
566.28	51		398.287	124
566.333	54		398.786	143
566.385	53		399.286	162
566.437	59		399.785	164
566.489	52		400.285	189
566.542	53		400.784	228
566.594	47		401.283	288
566.646	52		401.783	322
566.698	52		402.282	399
566.751	46		402.781	503
566.803	51		403.28	545
566.855	51		403.779	601
566.908	55		404.279	585
566.96	58		404.778	565
567.012	56		405.277	519
567.064	52		405.774	438
567.117	47		406.273	371
567.169	49		406.772	312
567.221	55		407.271	247
567.273	53		407.77	238
567.326	52		408.269	219
567.378	57		408.767	194
567.43	44		409.266	187
567.482	54		409.763	158
567.535	51		410.262	141
567.587	55		410.761	153
567.639	55		411.259	135
567.691	54		411.758	130
567.744	52		412.257	136
567.796	54		412.754	133
567.848	57		413.252	136
567.9	48		413.751	140
567.953	57		414.249	154
568.005	46		414.748	159
568.057	52		415.244	171
568.109	54		415.743	170
568.161	52		416.241	176
568.214	58		416.74	159
568.266	60		417.236	146
568.318	56		417.735	120
568.37	58		418.233	119
568.423	50		418.731	103
568.475	58		419.228	97
568.527	55		419.726	100
568.579	54		420.224	80
568.632	52		420.723	88
568.684	47		421.219	84
568.736	50		421.717	81
568.788	49		422.215	82
568.841	57		422.713	86
568.893	52		423.209	82
568.945	52		423.707	92
568.997	56		424.205	85
569.05	58		424.701	83
569.102	50		425.199	84
569.154	52		425.697	81
569.206	54		426.193	81
569.258	56		426.691	79
569.311	59		427.189	92
569.363	57		427.685	80
569.415	58		428.183	94
569.467	56		428.68	90
569.52	60		429.176	87
569.572	56		429.674	85
569.624	57		430.17	85
569.676	57		430.667	90
569.729	50		431.165	80
569.781	56		431.661	80
569.833	60		432.158	90
569.885	59		432.654	87
569.937	57		433.151	82
569.99	56		433.649	83
570.042	55		434.144	80
570.094	53		434.642	87
570.146	51		435.137	87
570.199	51		435.635	83
570.251	54		436.13	94
570.303	59		436.627	86
570.355	59		437.123	82
570.407	55		437.62	93
570.46	58		438.117	86
570.512	57		438.613	93
570.564	58		439.11	87
570.616	64		439.605	93
570.669	60		440.102	99
570.721	63		440.597	88
570.773	55		441.094	94
570.825	56		441.59	96
570.877	57		442.087	93
570.93	54		442.582	95
570.982	54		443.077	96
571.034	55		443.574	100
571.086	58		444.069	111
571.139	60		444.565	113
571.191	50		445.06	111
571.243	53		445.557	110
571.295	56		446.052	105
571.347	61		446.549	121
571.4	56		447.044	110
571.452	60		447.538	112
571.504	61		448.035	120
571.556	53		448.53	109
571.608	59		449.027	116
571.661	64		449.521	119
571.713	58		450.016	120
571.765	55		450.512	126
571.817	57		451.007	116
571.87	60		451.504	117
571.922	55		451.998	129
571.974	60		452.493	122
572.026	56		452.989	128
572.078	56		453.483	134
572.131	67		453.978	126
572.183	55		454.474	146
572.235	59		454.969	128
572.287	51		455.463	119
572.339	58		455.959	130
572.392	62		456.454	121
572.444	53		456.948	129
572.496	62		457.444	123
572.548	60		457.938	129
572.6	62		458.432	117
572.653	60		458.929	112
572.705	59		459.423	114
572.757	52		459.917	115
572.809	55		460.411	125
572.861	60		460.907	115
572.914	58		461.401	116
572.966	63		461.895	110
573.018	59		462.389	114
573.07	51		462.885	118
573.122	63		463.379	113
573.175	52		463.872	100
573.227	61		464.366	103
573.279	59		464.862	111
573.331	66		465.356	108
573.383	63		465.85	97
573.435	65		466.343	107
573.488	65		466.837	104
573.54	64		467.333	97
573.592	58		467.826	87
573.644	66		468.32	97
573.696	62		468.814	84
573.749	66		469.307	91
573.801	61		469.801	95
573.853	67		470.296	90
573.905	57		470.79	88
573.957	72		471.283	88
574.01	68		471.777	85
574.062	67		472.27	81
574.114	51		472.763	82
574.166	69		473.257	73
574.218	68		473.752	78
574.271	61		474.245	67
574.323	61		474.739	65
574.375	61		475.232	57
574.427	66		475.725	70
574.479	61		476.218	76
574.531	60		476.712	73
574.584	63		477.205	74
574.636	57		477.698	73
574.688	57		478.191	65
574.74	63		478.684	66
574.792	61		479.177	63
574.845	69		479.67	68
574.897	62		480.165	70
574.949	60		480.658	71
575.001	62		481.151	66
575.053	71		481.644	67
575.105	63		482.137	67
575.158	68		482.63	62
575.21	66		483.122	63
575.262	61		483.615	62
575.314	63		484.108	66
575.366	56		484.601	69
575.418	67		485.093	66
575.471	66		485.586	65
575.523	63		486.079	71
575.575	64		486.571	63
575.627	73		487.064	65
575.679	65		487.554	62
575.732	61		488.047	58
575.784	63		488.54	71
575.836	70		489.032	70
575.888	58		489.525	64
575.94	72		490.017	67
575.992	71		490.509	69
576.044	63		491.002	66
576.097	69		491.494	63
576.149	65		491.987	60
576.201	65		492.479	63
576.253	61		492.971	70
576.305	66		493.461	59
576.357	70		493.954	72
576.41	68		494.446	67
576.462	69		494.938	66
576.514	68		495.43	63
576.566	66		495.922	61
576.618	75		496.414	68
576.67	60		496.906	66
576.723	64		497.396	70
576.775	61		497.888	74
576.827	67		498.38	70
576.879	64		498.872	74
576.931	66		499.364	75
576.983	72		499.854	71
577.036	64		500.346	76
577.088	70		500.838	71
577.14	73		501.33	67
577.192	70		501.822	71
577.244	69		502.311	74
577.296	60		502.803	69
577.349	69		503.295	67
577.401	64		503.787	68
577.453	72		504.278	63
577.505	66		504.768	67
577.557	69		505.26	57
577.609	73		505.751	68
577.661	64		506.243	69
577.714	67		506.732	66
577.766	64		507.224	63
577.818	61		507.715	62
577.87	66		508.205	62
577.922	66		508.696	63
577.974	74		509.188	64
578.026	72		509.679	52
578.079	66		510.168	72
578.131	68		510.66	62
578.183	76		511.151	65
578.235	70		511.64	60
578.287	66		512.131	59
578.339	75		512.623	68
578.391	69		513.112	54
578.444	65		513.603	66
578.496	69		514.094	60
578.548	72		514.583	62
578.6	77		515.074	56
578.652	67		515.563	68
578.704	71		516.055	65
578.756	72		516.546	61
578.809	72		517.034	67
578.861	72		517.525	67
578.913	72		518.014	74
578.965	69		518.505	64
579.017	70		518.996	58
579.069	73		519.485	66
579.121	79		519.976	69
579.174	63		520.465	71
579.226	70		520.955	63
579.278	66		521.444	72
579.33	76		521.935	73
579.382	73		522.426	64
579.434	74		522.914	66
579.486	77		523.405	63
579.539	72		523.893	70
579.591	75		524.384	71
579.643	71		524.873	65
579.695	69		525.363	67
579.747	70		525.852	77
579.799	73		526.342	67
579.851	74		526.831	56
579.903	73		527.321	72
579.956	73		527.809	78
580.008	78		528.3	67
580.06	76		528.788	70
580.112	80		529.278	63
580.164	75		529.767	61
580.216	75		530.255	60
580.268	76		530.745	67
580.32	72		531.233	70
580.373	83		531.724	65
580.425	82		532.212	67
580.477	74		532.702	58
580.529	77		533.19	60
580.581	84		533.678	74
580.633	79		534.168	66
580.685	72		534.656	63
580.737	80		535.146	66
580.79	78		535.634	70
580.842	78		536.122	69
580.894	78		536.612	62
580.946	74		537.1	65
580.998	74		537.59	66
581.05	85		538.078	67
581.102	76		538.565	68
581.154	74		539.055	71
581.206	80		539.543	69
581.259	81		540.031	69
581.311	73		540.521	66
581.363	79		541.008	71
581.415	85		541.496	67
581.467	83		541.985	60
581.519	82		542.473	63
581.571	74		542.961	69
581.623	76		543.448	66
581.675	78		543.938	69
581.728	82		544.425	66
581.78	79		544.913	72
581.832	76		545.402	66
581.884	66		545.89	64
581.936	81		546.377	71
581.988	73		546.864	65
582.04	76		547.354	63
582.092	79		547.841	57
582.144	78		548.328	70
582.197	76		548.816	70
582.249	85		549.305	66
582.301	85		549.792	70
582.353	77		550.279	69
582.405	84		550.766	59
582.457	85		551.254	65
582.509	80		551.743	66
582.561	80		552.23	75
582.613	86		552.717	60
582.665	83		553.204	59
582.718	84		553.691	69
582.77	76		554.178	67
582.822	74		554.667	69
582.874	91		555.154	78
582.926	83		555.641	75
582.978	87		556.127	81
583.03	86		556.614	61
583.082	87		557.101	76
583.134	85		557.588	75
583.186	78.1297		558.077	74
583.239	86.0749		558.563	76
583.291	84.136		559.05	72
583.343	71.771		559.537	64
583.395	80.7407		560.023	73
583.447	78.7681		560.51	75.0591
583.499	82.5098		560.997	81.9632
583.551	84.7569		561.483	75.1776
583.603	87.6934		561.97	81.0771
583.655	78.0785		562.456	75.2528
583.707	79.8836		562.943	73.385
583.759	78.4525		563.431	72.6358
583.812	90.4401		563.918	77.4229
583.864	86.4329		564.404	80.7941
583.916	90.8543		564.891	70.6214
583.968	84.9118		565.377	75.1281
584.02	80.7162		565.863	73.5403
584.072	89.7976		566.35	86.4951
584.124	89.5943		566.836	78.079
584.176	86.0144		567.322	85.1001
584.228	85.9153		567.809	76.5881
584.28	93.7122		568.295	81.5785
584.332	85.1452		568.781	72.7299
584.385	81.2892		569.267	77.9301
584.437	86.9558		569.753	79.6976
584.489	88.4428		570.239	78.2237
584.541	89.8944		570.725	86.0121
584.593	89.096		571.211	85.0363
584.645	84.963		571.698	84.5992
584.697	87.6153		572.182	77.5553
584.749	86.3008		572.668	82.3062
584.801	88.7737		573.154	81.9202
584.853	90.5386		573.639	87.3444
584.905	88.5372		574.125	93.2489
584.957	94.393		574.611	90.5943
585.009	87.7923		575.097	88.2116
585.062	92.1002		575.583	88.0564
585.114	92.9257		576.069	83.6483
585.166	92.7045		576.555	88.7097
585.218	89.5779		577.04	85.5308
585.27	88.2289		577.526	86.4428
585.322	94.7295		578.01	81.9219
585.374	88.5832		578.495	82.7045
585.426	85.8815		578.981	76.4926
585.478	92.6631		579.467	79.5487
585.53	92.45		579.952	80.0051
585.582	96.3047		580.438	79.6621
585.634	87.4814		580.923	82.3096
585.686	93.4869		581.407	84.5961
585.738	95.0959		581.892	77.0985
585.791	95.1214		582.378	79.7157
585.843	92.1117		582.863	84.0184
585.895	97.9717		583.349	85.3206
585.947	99.9781		583.832	79.0556
585.999	92.1462		584.317	79.985
586.051	97.9491		584.803	88.8886
586.103	95.3499		585.288	81.3035
586.155	97.0064		585.773	83.0514
586.207	96.8698		586.257	85.5458
586.259	97.1041		586.742	88.5237
586.311	97.3232		587.227	92.8135
586.363	96.7193		587.712	89.5587
586.415	97.784		588.195	83.8776
586.467	99.883		588.68	88.433
586.519	97.0261		589.166	92.0058
586.571	99.2108		589.651	90.2238
586.624	99.3625		590.134	89.8041
586.676	101.12		590.619	93.6483
586.728	89.4327		591.104	94.3642
586.78	89.061		591.589	93.0538
586.832	99.7432		592.072	94.852
586.884	101.461		592.556	95.1804
586.936	98.5807		593.041	90.5258
586.988	100.733		593.524	95.8834
587.04	99.5631		594.009	98.7768
587.092	99.4593		594.494	101.687
587.144	95.5989		594.977	102.295
587.196	95.5616		595.461	104.84
587.248	101.596		595.946	105.056
587.3	106.618		596.429	95.7745
587.352	102.23		596.914	99.6855
587.404	109.996		597.398	110.831
587.456	105.234		597.881	106.212
587.508	107.918		598.365	109.681
587.56	100.581		598.85	110.926
587.613	102.847		599.333	110.704
587.665	100.922		599.817	109.484
587.717	102.209		600.3	113.028
587.769	106.552		600.784	110.438
587.821	115.083		601.269	100.066
587.873	99.247		601.751	103.296
587.925	109.264		602.235	101.053
587.977	109.644		602.718	95.514
588.029	111.044		603.202	95.8098
588.081	107.784		603.684	93.5564
588.133	104.92		604.169	94.4186
588.185	108.541		604.653	91.6527
588.237	106.798		605.135	88.5753
588.289	109.992		605.62	84.747
588.341	114.368		606.102	85.1948
588.393	104.331		606.586	76.7536
588.445	111.084		607.068	75.7729
588.496	113		607.443	85
588.549	116		607.931	74
588.601	109		608.422	70
588.653	112		608.91	83
588.706	106		609.398	77
588.758	105		609.886	77
588.81	116		610.376	80
588.862	109		610.864	81
588.915	105		611.352	73
588.967	117		611.84	67
589.019	112		612.329	81
589.071	114		612.817	78
589.124	110		613.305	75
589.176	106		613.793	74
589.228	112		614.283	77
589.281	113		614.771	68
589.333	110		615.258	74
589.385	108		615.746	80
589.437	121		616.234	74
589.49	105		616.723	72
589.542	118		617.211	69
589.594	118		617.699	77
589.646	109		618.186	87
589.699	110		618.674	81
589.751	123		619.163	74
589.803	122		619.651	79
589.855	113		620.138	82
589.908	114		620.626	80
589.96	125		621.113	80
590.012	120		621.601	75
590.064	127		622.088	75
590.117	110		622.577	82
590.169	116		623.065	70
590.221	112		623.552	79
590.273	125		624.039	76
590.326	118		624.527	80
590.378	119		625.014	81
590.43	122		625.501	80
590.483	127		625.988	73
590.535	117		626.475	77
590.587	120		626.964	82
590.639	119		627.452	79
590.692	115		627.939	88
590.744	112		628.426	88
590.796	128		628.913	84
590.848	122		629.4	91
590.901	131		629.887	77
590.953	125		630.374	89
591.005	119		630.86	83
591.057	117		631.347	92
591.11	127		631.834	91
591.162	125		632.321	86
591.214	130		632.808	86
591.266	112		633.295	97
591.319	127		633.781	96
591.371	125		634.268	82
591.423	123		634.755	85
591.475	122		635.242	87
591.528	127		635.728	94
591.58	133		636.215	93
591.632	125		636.701	90
591.684	115		637.188	89
591.737	135		637.674	96
591.789	134		638.161	89
591.841	129		638.647	98
591.893	129		639.134	97
591.946	142		639.62	97
591.998	135		640.107	92
592.05	127		640.593	97
592.102	133		641.08	95
592.154	128		641.566	95
592.207	129		642.052	95
592.259	132		642.536	96
592.311	134		643.023	84
592.363	148		643.509	85
592.416	129		643.995	86
592.468	121		644.481	88
592.52	139		644.967	88
592.572	134		645.454	85
592.625	136		645.94	81
592.677	134		646.426	89
592.729	137		646.91	78
592.781	129		647.396	82
592.834	128		647.882	70
592.886	140		648.368	77
592.938	130		648.854	78
592.99	138		649.34	70
593.043	146		649.824	68
593.095	131		650.309	70
593.147	135		650.795	62
593.199	136		651.281	66
593.251	140		651.767	72
593.304	135		652.253	65
593.356	137		652.736	67
593.408	146		653.222	63
593.46	144		653.708	69
593.513	137		654.193	67
593.565	142		654.679	69
593.617	132		655.163	70
593.669	138		655.648	67
593.722	141		656.134	57
593.774	137		656.619	68
593.826	144		657.103	68
593.878	139		657.588	72
593.93	142		658.074	70
593.983	138		658.559	67
594.035	143		659.043	69
594.087	143		659.528	66
594.139	134		660.013	69
594.192	154		660.497	76
594.244	147		660.982	67
594.296	149		661.467	75
594.348	148		661.952	66
594.401	153		662.436	63
594.453	152		662.921	73
594.505	152		663.406	66
594.557	150		663.889	69
594.609	149		664.374	67
594.662	141		664.859	64
594.714	147		665.342	66
594.766	144		665.827	68
594.818	141		666.312	61
594.87	150		666.795	73
594.923	151		667.28	61
594.975	158		667.763	73
595.027	155		668.248	66
595.079	155		668.733	66
595.132	150		669.216	72
595.184	144		669.701	68
595.236	168		670.186	69
595.288	153		670.668	64
595.34	150		671.153	70
595.393	149		671.636	68
595.445	162		672.12	73
595.497	145		672.603	62
595.549	163		673.088	71
595.602	162		673.572	71
595.654	165		674.055	75
595.706	166		674.54	64
595.758	157		675.022	71
595.81	158		675.507	77
595.863	169		675.989	70
595.915	159		676.474	68
595.967	171		676.956	66
596.019	172		677.44	65
596.071	167		677.923	72
596.124	160		678.407	69
596.176	165		678.89	68
596.228	156		679.374	71
596.28	159		679.856	76
596.332	166		680.34	66
596.385	174		680.823	70
596.437	169		681.307	70
596.489	156		681.789	71
596.541	167		682.273	72
596.594	151		682.755	80
596.646	166		683.239	72
596.698	172		683.721	65
596.75	164		684.206	75
596.802	166		684.688	75
596.854	181		685.172	72
596.907	166		685.654	73
596.959	167		686.135	77
597.011	170		686.619	65
597.063	182		687.101	70
597.115	185		687.585	69
597.168	172		688.067	71
597.22	169		688.549	81
597.272	173		689.033	70
597.324	180		689.514	71
597.377	188		689.998	76
597.429	175		690.48	69
597.481	173		690.962	63
597.533	175		691.445	70
597.585	184		691.927	70
597.638	174		692.409	73
597.69	167		692.892	71
597.742	190		693.374	74
597.794	168		693.855	68
597.846	183		694.339	82
597.898	189		694.82	68
597.951	172		695.302	66
598.003	192		695.785	71
598.055	182		696.266	77
598.107	191		696.748	78
598.159	184		697.231	68
598.212	181		697.713	82
598.264	187		698.194	88
598.316	197		698.675	80
598.368	174		699.158	78
598.42	186		699.64	71
598.473	179		700.121	72
598.525	174		700.604	83
598.577	187		701.085	73
598.629	185		701.566	81
598.681	191		702.047	69
598.733	200		702.53	72
598.786	182		703.011	78
598.838	199		703.493	77
598.89	188		703.974	88
598.942	198		704.455	81
598.994	192		704.937	80
599.047	191		705.418	83
599.099	191		705.899	79
599.151	197		706.38	81
599.203	195		706.861	80
599.255	192		707.344	77
599.307	198		707.825	78
599.36	199		708.305	81
599.412	207		708.786	76
599.464	219		709.267	81
599.516	208		709.747	82
599.568	210		710.23	76
599.621	203		710.711	75
599.673	195		711.191	74
599.725	218		711.672	77
599.777	199		712.153	85
599.829	200		712.633	76
599.881	208		713.114	83
599.934	203		713.594	79
599.986	210		714.077	74
600.038	202		714.557	81
600.09	208		715.037	81
600.142	211		715.518	82
600.195	201		715.998	79
600.247	223		716.479	84
600.299	202		716.959	80
600.351	215		717.439	82
600.403	201		717.919	79
600.455	200		718.4	76
600.508	201		718.88	87
600.56	211		719.36	83
600.612	215		719.84	83
600.664	217		720.32	77
600.716	209		720.8	86
600.768	226		721.282	84
600.821	205		721.763	87
600.873	207		722.243	86
600.925	202		722.723	79
600.977	215		723.203	89
601.029	215		723.682	85
601.081	220		724.162	84
601.134	221		724.642	89
601.186	219		725.12	77
601.238	225		725.6	77
601.29	211		726.08	90
601.342	215		726.56	77
601.394	218		727.039	84
601.446	211		727.519	88
601.499	231		727.999	71
601.551	239		728.479	75
601.603	223		728.958	81
601.655	222		729.438	81
601.707	226		729.918	91
601.759	231		730.397	70
601.812	215		730.877	87
601.864	218		731.356	79
601.916	223		731.836	81
601.968	239		732.313	85
602.02	233		732.793	86
602.072	224		733.272	77
602.125	228		733.752	89
602.177	225		734.231	83
602.229	225		734.71	84
602.281	210		735.19	93
602.333	235		735.669	82
602.385	234		736.146	96
602.438	234		736.626	91
602.49	243		737.105	91
602.542	232		737.584	94
602.594	240		738.063	97
602.646	224		738.542	88
602.698	228		739.02	95
602.75	238		739.499	102
602.803	238		739.978	96
602.855	234		740.457	101
602.907	229		740.936	101
602.959	231		741.413	101
603.011	237		741.892	109
603.063	242		742.371	107
603.115	233		742.85	102
603.168	248		743.329	108
603.22	231		743.805	100
603.272	224		744.284	113
603.324	230		744.763	115
603.376	237		745.242	111
603.428	231		745.719	108
603.48	255		746.198	119
603.533	250		746.676	113
603.585	250		747.153	115
603.637	251		747.632	121
603.689	239		748.11	121
603.741	253		748.589	122
603.793	237		749.066	119
603.845	249		749.544	105
603.898	271		750.023	127
603.95	248		750.499	123
604.002	263		750.978	110
604.054	256		751.456	129
604.106	257		751.933	111
604.158	257		752.411	113
604.21	260		752.89	107
604.263	266		753.366	104
604.315	245		753.844	113
604.367	246		754.323	115
604.419	256		754.799	102
604.471	263		755.277	110
604.523	255		755.755	95
604.575	270		756.232	95
604.627	263		756.71	103
604.68	266		757.186	99
604.732	255		757.664	102
604.784	243		758.142	105
604.836	259		758.618	94
604.888	271		759.096	101
604.94	259		759.573	96
604.992	267		760.051	96
605.044	258		760.527	98
605.097	282		761.005	101
605.149	275		761.483	100
605.201	268		761.958	104
605.253	266		762.436	102
605.305	266		762.912	90
605.357	269		763.39	95
605.409	272		763.866	95
605.461	269		764.344	94
605.514	251		764.82	83
605.566	264		765.297	91
605.618	276		765.773	77
605.67	278		766.251	93
605.722	263		766.726	88
605.774	269		767.204	83
605.826	286		767.68	87
605.878	264		768.157	92
605.931	273		768.633	84
605.983	287		769.11	82
606.035	259		769.586	86
606.087	284		770.063	86
606.139	278		770.539	93
606.191	287		771.014	93
606.243	284		771.492	82
606.295	292		771.967	85
606.348	288		772.445	82
606.4	279		772.92	85
606.452	278		773.397	80
606.504	281		773.872	80
606.556	280		774.348	88
606.608	280		774.825	80
606.66	294		775.3	77
606.712	291		775.777	81
606.764	292		776.253	83
606.817	287		776.728	82
606.869	305		777.205	94
606.921	286		777.68	86
606.973	303		778.155	90
607.025	296		778.632	91
607.077	293		779.107	100
607.129	296		779.584	96
607.181	295		780.059	92
607.233	294		780.534	88
607.286	296		781.011	89
607.338	303		781.486	100
607.39	297		781.961	92
607.442	290		782.436	99
607.494	309		782.912	92
607.546	301		783.387	100
607.598	299		783.862	78
607.65	306		784.339	88
607.702	299		784.813	95
607.755	298		785.288	89
607.807	293		785.763	83
607.859	292		786.24	93
607.911	299		786.714	96
607.963	311		787.189	87
608.015	300		787.663	85
608.067	306		788.14	88
608.119	309		788.614	73
608.171	307		789.089	84
608.223	310		789.563	81
608.276	304		790.04	80
608.328	301		790.514	82
608.38	318		790.989	81
608.432	310		791.463	84
608.484	315		791.937	77
608.536	312		792.414	87
608.588	319		792.888	79
608.64	317		793.362	78
608.692	312		793.836	88
608.744	318		794.311	87
608.797	313		794.787	86
608.849	316		795.261	83
608.901	319		795.735	83
608.953	319		796.209	75
609.005	319		796.683	88
609.057	328		797.158	86
609.109	319		797.632	82
609.161	329		798.106	77
609.213	320		798.582	83
609.265	320		799.056	94
609.317	330		799.53	76
609.37	322		800.003	78
609.422	330		800.477	75
609.474	316		800.951	79
609.526	316		801.425	80
609.578	329		801.899	83
609.63	325		802.373	84
609.682	329		802.847	82
609.734	323		803.32	81
609.786	342		803.796	87
609.838	324		804.27	83
609.89	328		804.743	81
609.942	322		805.217	84
609.995	344		805.691	89
610.047	335		806.164	84
610.099	331		806.638	82
610.151	344		807.111	86
610.203	339		807.585	87
610.255	329		808.058	85
610.307	342		808.532	80
610.359	343		809.005	82
610.411	342		809.479	90
610.463	348		809.952	86
610.515	346		810.426	88
610.567	330		810.899	81
610.619	331		811.372	93
610.672	348		811.846	83
610.724	338		812.319	86
610.776	349		812.79	88
610.828	350		813.263	81
610.88	352		813.737	99
610.932	356		814.21	91
610.984	335		814.683	80
611.036	356		815.156	90
611.088	344		815.629	95
611.14	351		816.102	90
611.192	357		816.575	98
611.244	352		817.048	90
611.296	359		817.521	79
611.348	360		817.994	82
611.401	362		818.465	87
611.453	349		818.938	95
611.505	347		819.411	96
611.557	380		819.884	95
611.609	351		820.357	94
611.661	367		820.83	98
611.713	352		821.303	92
611.765	353		821.773	96
611.817	358		822.246	91
611.869	371		822.719	95
611.921	349		823.192	91
611.973	337		823.664	97
612.025	359		824.135	84
612.077	373		824.608	94
612.129	348		825.08	95
612.182	373		825.553	89
612.234	353		826.025	96
612.286	372		826.496	85
612.338	369		826.968	94
612.39	377		827.441	90
612.442	361		827.913	82
612.494	383		828.386	84
612.546	376		828.856	74
612.598	369		829.329	79
612.65	362		829.801	81
612.702	357		830.273	81
612.754	377		830.744	84
612.806	370		831.216	80
612.858	359		831.688	82
612.91	351		832.158	84
612.962	362		832.631	84
613.014	368		833.103	75
613.066	377		833.575	81
613.119	375		834.045	81
613.171	378		834.517	82
613.223	359		834.989	74
613.275	377		835.459	83
613.327	381		835.932	85
613.379	388		836.404	80
613.431	371		836.874	85
613.483	394		837.346	86
613.535	371		837.817	69
613.587	382		838.287	80
613.639	383		838.759	83
613.691	383		839.229	79
613.743	389		839.701	84
613.795	383		840.173	77
613.847	376		840.643	81
613.899	392		841.114	87
613.951	379		841.584	82
614.003	385		842.056	80
614.055	397		842.528	80
614.107	398		842.997	90
614.159	405		843.469	83
614.211	403		843.939	72
614.264	395		844.41	78
614.316	401		844.882	81
614.368	398		845.351	77
614.42	376		845.823	71
614.472	404		846.292	77
614.524	378		846.764	81
614.576	392		847.233	79
614.628	386		847.705	84
614.68	409		848.174	77
614.732	410		848.646	71
614.784	387		849.115	81
614.836	390		849.586	72
614.888	395		850.056	80
614.94	387		850.527	77
614.992	403		850.996	70
615.044	422		851.467	76
615.096	409		851.937	90
615.148	403		852.408	72
615.2	405		852.877	76
615.252	399		853.348	78
615.304	393		853.817	77
615.356	402		854.286	79
615.408	408		854.757	68
615.46	410		855.226	79
615.512	415		855.697	77
615.564	417		856.166	72
615.616	404		856.637	79
615.668	424		857.106	75
615.72	424		857.575	74
615.772	397		858.046	79
615.825	422		858.515	81
615.877	409		858.986	64
615.929	414		859.455	76
615.981	408		859.924	75
616.033	412		860.394	74
616.085	407		860.863	76
616.137	422		861.332	74
616.189	427		861.802	77
616.241	413		862.271	82
616.293	414		862.742	78
616.345	404		863.21	74
616.397	422		863.679	81
616.449	423		864.148	74
616.501	425		864.618	77
616.553	404		865.087	74
616.605	420		865.555	78
616.657	410		866.026	74
616.709	418		866.494	68
616.761	431		866.963	70
616.813	415		867.433	79
616.865	426		867.901	72
616.917	425		868.37	72
616.969	417		868.838	70
617.021	413		869.308	77
617.073	421		869.777	75
617.125	422		870.245	72
617.177	414		870.713	82
617.229	416		871.183	79
617.281	412		871.652	74
617.333	439		872.12	84
617.385	417		872.588	78
617.437	427		873.058	75
617.489	407		873.526	79
617.541	425		873.994	73
617.593	398		874.462	80
617.645	415		874.93	72
617.697	432		875.4	82
617.749	414		875.868	82
617.801	411		876.336	75
617.853	435		876.804	69
617.905	419		877.272	80
617.957	438		877.74	74
618.009	428		878.21	70
618.061	442		878.678	74
618.113	420		879.145	74
618.165	425		879.613	74
618.217	430		880.081	72
618.269	442		880.549	78
618.321	433		881.016	76
618.373	424		881.484	75
618.425	442		881.954	75
618.477	433		882.421	77
618.529	415		882.889	72
618.581	424		883.357	81
618.633	435		883.824	72
618.685	428		884.292	72
618.737	434		884.759	78
618.789	433		885.227	75
618.841	427		885.694	72
618.893	441		886.162	76
618.945	443		886.629	74
618.997	440		887.096	65
619.049	441		887.564	73
619.101	441		888.031	69
619.153	423		888.498	77
619.205	433		888.966	79
619.257	445		889.433	76
619.309	434		889.9	78
619.361	405		890.367	76
619.413	439		890.835	69
619.465	455		891.302	68
619.517	440		891.769	72
619.569	440		892.236	80
619.621	442		892.703	70
619.673	436		893.17	74
619.725	442		893.637	73
619.777	453		894.104	79
619.829	454		894.571	72
619.881	465		895.038	81
619.933	444		895.505	87
619.985	466		895.972	74
620.037	459		896.439	74
620.089	444		896.906	69
620.141	459		897.373	71
620.193	461		897.84	69
620.245	462		898.307	76
620.297	444		898.771	77
620.349	467		899.238	74
620.401	469		899.705	65
620.453	448		900.172	83
620.505	492		900.638	71
620.557	445		901.105	76
620.609	456		901.572	72
620.661	474		902.038	85
620.713	458		902.503	81
620.765	477		902.969	73
620.817	461		903.436	78
620.869	460		903.903	76
620.92	480		904.369	77
620.972	472		904.836	70
621.024	461		905.3	78
621.076	456		905.766	77
621.128	469		906.233	84
621.18	494		906.699	75
621.232	464		907.166	79
621.284	471		907.63	73
621.336	497		908.096	80
621.388	475		908.562	70
621.44	463		909.029	75
621.492	464		909.493	75
621.544	477		909.959	74
621.596	514		910.425	85
621.648	487		910.892	66
621.7	486		911.356	72
621.752	487		911.822	76
621.804	476		912.288	72
621.856	470		912.754	71
621.908	495		913.218	74
621.96	508		913.684	73
622.012	471		914.15	72
622.064	483		914.614	72
622.116	480		915.08	75
622.168	487		915.546	77
622.22	498		916.01	74
622.272	483		916.476	77
622.324	495		916.942	73
622.376	497		917.405	71
622.427	497		917.871	72
622.479	491		918.337	75
622.531	493		918.801	75
622.583	487		919.266	75
622.635	497		919.732	74
622.687	529		920.196	75
622.739	511		920.661	74
622.791	511		921.127	71
622.843	511		921.591	72
622.895	509		922.056	76
622.947	515		922.52	74
622.999	512		922.985	81
623.051	524		923.451	77
623.103	502		923.914	81
623.155	519		924.38	77
623.207	488		924.843	75
623.259	532		925.309	72
623.311	536		925.772	79
623.363	492		926.238	76
623.415	520		926.703	78
623.467	514		927.166	79
623.518	535		927.632	71
623.57	513		928.095	78
623.622	511		928.56	82
623.674	512		929.023	76
623.726	518		929.489	75
623.778	529		929.952	73
623.83	528		930.417	69
623.882	532		930.88	73
623.934	513		931.345	70
623.986	518		931.808	73
624.038	523		932.273	79
624.09	550		932.736	76
624.142	538		933.201	71
624.194	507		933.664	71
624.246	535		934.127	70
624.298	546		934.592	85
624.35	555		935.055	70
624.401	508		935.52	71
624.453	534		935.983	82
624.505	535		936.448	77
624.557	521		936.911	73
624.609	515		937.374	68
624.661	521		937.838	78
624.713	538		938.301	82
624.765	548		938.766	75
624.817	536		939.229	75
624.869	559		939.691	81
624.921	547		940.156	77
624.973	556		940.619	73
625.025	526		941.083	74
625.077	551		941.546	68
625.129	594		942.008	78
625.181	552		942.473	73
625.232	547		942.935	75
625.284	564		943.398	74
625.336	570		943.862	73
625.388	539		944.325	79
625.44	545		944.787	73
625.492	536		945.252	83
625.544	541		945.714	71
625.596	561		946.176	75
625.648	551		946.639	75
625.7	565		947.103	70
625.752	583		947.565	69
625.804	570		948.028	75
625.856	567		948.492	81
625.907	577		948.954	84
625.959	585		949.416	86
626.011	556		949.878	76
626.063	556		950.342	69
626.115	614		950.805	71
626.167	599		951.267	79
626.219	589		951.729	70
626.271	586		952.191	74
626.323	578		952.655	72
626.375	600		953.117	79
626.427	602		953.579	80
626.479	584		954.041	77
626.531	581		954.505	79
626.582	595		954.967	80
626.634	594		955.428	87
626.686	589		955.89	71
626.738	603		956.352	77
626.79	593		956.814	79
626.842	603		957.278	75
626.894	607		957.74	79
626.946	605		958.201	75
626.998	590		958.663	75
627.05	605		959.125	82
627.102	586		959.586	83
627.153	609		960.048	75
627.205	595		960.51	74
627.257	604		960.973	77
627.309	595		961.435	82
627.361	590		961.896	77
627.413	615		962.358	71
627.465	626		962.819	73
627.517	612		963.281	77
627.569	611		963.742	73
627.621	598		964.204	79
627.672	627		964.665	79
627.724	640		965.127	78
627.776	633		965.588	73
627.828	619		966.049	76
627.88	651		966.511	74
627.932	615		966.972	82
627.984	638		967.435	74
628.036	639		967.896	75
628.088	630		968.358	70
628.14	611		968.819	72
628.192	612		969.28	73
628.243	638		969.741	77
628.295	665		970.202	72
628.347	621		970.663	78
628.399	662		971.124	76
628.451	666		971.583	74
628.503	656		972.045	75
628.555	659		972.506	79
628.607	659		972.967	82
628.659	663		973.427	74
628.71	663		973.888	72
628.762	640		974.349	76
628.814	667		974.81	83
628.866	642		975.271	77
628.918	670		975.732	74
628.97	684		976.193	74
629.022	675		976.654	71
629.074	670		977.114	78
629.126	653		977.575	80
629.177	656		978.034	75
629.229	678		978.495	85
629.281	658		978.955	75
629.333	683		979.416	83
629.385	661		979.877	70
629.437	701		980.337	77
629.489	676		980.798	75
629.541	686		981.258	78
629.593	674		981.717	78
629.644	685		982.177	80
629.696	703		982.638	81
629.748	686		983.098	85
629.8	718		983.559	74
629.852	717		984.019	80
629.904	698		984.478	74
629.956	702		984.938	76
630.008	700		985.398	70
630.059	706		985.859	70
630.111	744		986.319	78
630.163	707		986.777	66
630.215	732		987.237	81
630.267	744		987.698	75
630.319	729		988.158	74
630.371	712		988.616	78
630.423	739		989.076	72
630.474	724		989.536	85
630.526	725		989.997	76
630.578	739		990.455	79
630.63	740		990.915	71
630.682	742		991.375	77
630.734	785		991.833	73
630.786	743
630.838	754
630.889	737
630.941	764
630.993	788
631.045	759
631.097	781
631.149	785
631.201	767.137
631.253	782.385
631.304	816.455
631.356	792.786
631.408	778.373
631.46	808.01
631.512	803.689
631.564	806.159
631.616	808.716
631.667	809.361
631.719	803.597
631.771	823.209
631.823	809.751
631.875	820.872
631.927	817.703
631.979	818.922
632.03	812.841
632.082	836.492
632.134	821.848
632.186	848.499
632.238	839.704
632.29	831.575
632.342	806.26
632.393	849.827
632.445	828.341
632.497	853.861
632.549	857.486
632.601	869.367
632.653	847.186
632.705	854.977
632.756	869.8
632.808	877.286
632.86	872.396
632.912	871.13
632.964	875.392
633.016	894.302
633.067	897.576
633.119	888.785
633.171	883.356
633.223	879.597
633.275	907.232
633.327	890.779
633.378	917.365
633.43	912.281
633.482	901.409
633.534	930.243
633.586	917.704
633.638	927.914
633.69	935.431
633.741	937.797
633.793	917.015
633.845	943.341
633.897	955.608
633.949	953.027
634.001	970.818
634.052	959.483
634.104	962.693
634.156	968.616
634.208	963.189
634.26	976.972
634.312	963.747
634.363	963.968
634.415	965.953
634.467	986.615
634.519	988.211
634.571	979.391
634.622	1001.43
634.674	998.523
634.726	990.48
634.778	1004.34
634.83	1004.04
634.882	1006.19
634.933	1009.59
634.985	1009.45
635.037	1025.32
635.089	1012.21
635.141	1021.75
635.193	1056.31
635.244	1051.3
635.296	1033.19
635.348	1058.62
635.4	1052.98
635.452	1048.86
635.503	1045.53
635.555	1058.41
635.607	1082.57
635.659	1064.32
635.711	1058.41
635.763	1058.51
635.814	1068.47
635.866	1073.6
635.918	1097.62
635.97	1107.78
636.022	1120.69
636.073	1110.01
636.125	1086.76
636.177	1105.3
636.229	1130.89
636.281	1117.42
636.333	1115.77
636.384	1133.12
636.436	1132.31
636.473	1150
636.525	1149
636.577	1118
636.629	1140
636.681	1193
636.734	1151
636.786	1137
636.838	1173
636.89	1187
636.942	1226
636.994	1175
637.046	1188
637.098	1215
637.15	1218
637.202	1215
637.254	1212
637.306	1219
637.358	1220
637.41	1258
637.462	1289
637.514	1272
637.566	1279
637.618	1234
637.67	1263
637.722	1242
637.774	1308
637.826	1265
637.878	1309
637.931	1300
637.983	1312
638.035	1307
638.087	1318
638.139	1317
638.191	1339
638.243	1335
638.295	1359
638.347	1317
638.399	1323
638.451	1341
638.503	1366
638.555	1385
638.607	1400
638.659	1386
638.711	1407
638.763	1415
638.815	1402
638.867	1393
638.919	1422
638.971	1434
639.023	1423
639.075	1427
639.127	1427
639.179	1431
[truncated: 4,105 more rows]
