# Supplementary material for: Precise control of the interlayer twist angle in large scale MoS2 homostructures
Source: Nat Commun. 2020 May 1;11:2153. doi: 10.1038/s41467-020-16056-4 (PMC7195481; doi:10.1038/s41467-020-16056-4)
Supplement: Supplementary file 3 — Source Data [file 41467_2020_16056_MOESM3_ESM.zip › Source Data/Fig. 2d.txt]

angle	count		angle	fitting
28.855	0		28.855	-0.07276
28.965	2		28.85731	-0.07161
29.075	1		28.85962	-0.07043
29.185	0		28.86194	-0.06921
29.295	2		28.86425	-0.06797
29.405	2		28.86656	-0.0667
29.515	10		28.86887	-0.0654
29.625	13		28.87119	-0.06407
29.735	27		28.8735	-0.0627
29.845	30		28.87581	-0.0613
29.955	27		28.87812	-0.05987
30.065	27		28.88044	-0.0584
30.175	30		28.88275	-0.05689
30.285	27		28.88506	-0.05535
30.395	13		28.88737	-0.05378
30.505	10		28.88968	-0.05216
30.615	2		28.892	-0.05051
30.725	2		28.89431	-0.04882
30.835	0		28.89662	-0.04708
30.945	1		28.89893	-0.04531
31.055	2		28.90125	-0.0435
31.165	0		28.90356	-0.04164
--	--		28.90587	-0.03973
--	--		28.90818	-0.03779
--	--		28.9105	-0.0358
--	--		28.91281	-0.03376
--	--		28.91512	-0.03167
--	--		28.91743	-0.02954
--	--		28.91974	-0.02735
--	--		28.92206	-0.02512
--	--		28.92437	-0.02283
--	--		28.92668	-0.02049
--	--		28.92899	-0.0181
--	--		28.93131	-0.01565
--	--		28.93362	-0.01315
--	--		28.93593	-0.01059
--	--		28.93824	-0.00797
--	--		28.94056	-0.00529
--	--		28.94287	-0.00256
--	--		28.94518	2.43E-04
--	--		28.94749	0.00311
--	--		28.9498	0.00603
--	--		28.95212	0.00902
--	--		28.95443	0.01208
--	--		28.95674	0.01521
--	--		28.95905	0.0184
--	--		28.96137	0.02167
--	--		28.96368	0.02501
--	--		28.96599	0.02842
--	--		28.9683	0.03191
--	--		28.97062	0.03547
--	--		28.97293	0.03911
--	--		28.97524	0.04283
--	--		28.97755	0.04663
--	--		28.97986	0.05051
--	--		28.98218	0.05448
--	--		28.98449	0.05853
--	--		28.9868	0.06267
--	--		28.98911	0.0669
--	--		28.99143	0.07121
--	--		28.99374	0.07562
--	--		28.99605	0.08013
--	--		28.99836	0.08472
--	--		29.00068	0.08942
--	--		29.00299	0.09421
--	--		29.0053	0.09911
--	--		29.00761	0.1041
--	--		29.00992	0.1092
--	--		29.01224	0.11441
--	--		29.01455	0.11973
--	--		29.01686	0.12515
--	--		29.01917	0.13069
--	--		29.02149	0.13634
--	--		29.0238	0.14211
--	--		29.02611	0.14799
--	--		29.02842	0.15399
--	--		29.03074	0.16012
--	--		29.03305	0.16637
--	--		29.03536	0.17275
--	--		29.03767	0.17925
--	--		29.03998	0.18589
--	--		29.0423	0.19266
--	--		29.04461	0.19956
--	--		29.04692	0.2066
--	--		29.04923	0.21379
--	--		29.05155	0.22111
--	--		29.05386	0.22858
--	--		29.05617	0.23619
--	--		29.05848	0.24396
--	--		29.0608	0.25187
--	--		29.06311	0.25994
--	--		29.06542	0.26817
--	--		29.06773	0.27656
--	--		29.07005	0.2851
--	--		29.07236	0.29382
--	--		29.07467	0.3027
--	--		29.07698	0.31175
--	--		29.07929	0.32097
--	--		29.08161	0.33037
--	--		29.08392	0.33994
--	--		29.08623	0.3497
--	--		29.08854	0.35964
--	--		29.09086	0.36976
--	--		29.09317	0.38008
--	--		29.09548	0.39059
--	--		29.09779	0.40129
--	--		29.10011	0.41219
--	--		29.10242	0.4233
--	--		29.10473	0.4346
--	--		29.10704	0.44612
--	--		29.10935	0.45784
--	--		29.11167	0.46978
--	--		29.11398	0.48194
--	--		29.11629	0.49431
			29.1186	0.50691
			29.12092	0.51974
			29.12323	0.53279
			29.12554	0.54608
			29.12785	0.55961
			29.13017	0.57337
			29.13248	0.58738
			29.13479	0.60163
			29.1371	0.61614
			29.13941	0.6309
			29.14173	0.64591
			29.14404	0.66119
			29.14635	0.67673
			29.14866	0.69254
			29.15098	0.70862
			29.15329	0.72498
			29.1556	0.74161
			29.15791	0.75853
			29.16023	0.77573
			29.16254	0.79323
			29.16485	0.81102
			29.16716	0.82911
			29.16947	0.84749
			29.17179	0.86619
			29.1741	0.88519
			29.17641	0.90451
			29.17872	0.92415
			29.18104	0.94411
			29.18335	0.96439
			29.18566	0.98501
			29.18797	1.00595
			29.19029	1.02724
			29.1926	1.04887
			29.19491	1.07084
			29.19722	1.09317
			29.19953	1.11585
			29.20185	1.13888
			29.20416	1.16229
			29.20647	1.18606
			29.20878	1.2102
			29.2111	1.23472
			29.21341	1.25961
			29.21572	1.2849
			29.21803	1.31057
			29.22035	1.33663
			29.22266	1.3631
			29.22497	1.38996
			29.22728	1.41724
			29.22959	1.44492
			29.23191	1.47302
			29.23422	1.50154
			29.23653	1.53049
			29.23884	1.55986
			29.24116	1.58967
			29.24347	1.61991
			29.24578	1.6506
			29.24809	1.68174
			29.25041	1.71333
			29.25272	1.74538
			29.25503	1.77788
			29.25734	1.81085
			29.25965	1.8443
			29.26197	1.87821
			29.26428	1.91261
			29.26659	1.94749
			29.2689	1.98286
			29.27122	2.01872
			29.27353	2.05508
			29.27584	2.09195
			29.27815	2.12932
			29.28047	2.1672
			29.28278	2.2056
			29.28509	2.24452
			29.2874	2.28396
			29.28971	2.32394
			29.29203	2.36445
			29.29434	2.40549
			29.29665	2.44708
			29.29896	2.48922
			29.30128	2.53192
			29.30359	2.57517
			29.3059	2.61898
			29.30821	2.66336
			29.31053	2.7083
			29.31284	2.75383
			29.31515	2.79993
			29.31746	2.84661
			29.31977	2.89389
			29.32209	2.94176
			29.3244	2.99022
			29.32671	3.03928
			29.32902	3.08895
			29.33134	3.13923
			29.33365	3.19013
			29.33596	3.24164
			29.33827	3.29377
			29.34059	3.34653
			29.3429	3.39992
			29.34521	3.45395
			29.34752	3.50861
			29.34983	3.56391
			29.35215	3.61986
			29.35446	3.67646
			29.35677	3.73372
			29.35908	3.79163
			29.3614	3.8502
			29.36371	3.90944
			29.36602	3.96935
			29.36833	4.02992
			29.37065	4.09118
			29.37296	4.15311
			29.37527	4.21573
			29.37758	4.27903
			29.37989	4.34302
			29.38221	4.4077
			29.38452	4.47307
			29.38683	4.53915
			29.38914	4.60593
			29.39146	4.67341
			29.39377	4.7416
			29.39608	4.8105
			29.39839	4.88011
			29.40071	4.95043
			29.40302	5.02148
			29.40533	5.09324
			29.40764	5.16573
			29.40995	5.23894
			29.41227	5.31289
			29.41458	5.38756
			29.41689	5.46296
			29.4192	5.53909
			29.42152	5.61596
			29.42383	5.69357
			29.42614	5.77192
			29.42845	5.85101
			29.43077	5.93084
			29.43308	6.01141
			29.43539	6.09273
			29.4377	6.17479
			29.44002	6.25761
			29.44233	6.34117
			29.44464	6.42548
			29.44695	6.51054
			29.44926	6.59635
			29.45158	6.68291
			29.45389	6.77022
			29.4562	6.85829
			29.45851	6.9471
			29.46083	7.03667
			29.46314	7.127
			29.46545	7.21807
			29.46776	7.3099
			29.47008	7.40247
			29.47239	7.4958
			29.4747	7.58988
			29.47701	7.68471
			29.47932	7.78029
			29.48164	7.87662
			29.48395	7.97369
			29.48626	8.07151
			29.48857	8.17007
			29.49089	8.26938
			29.4932	8.36942
			29.49551	8.47021
			29.49782	8.57173
			29.50014	8.67399
			29.50245	8.77698
			29.50476	8.8807
			29.50707	8.98514
			29.50938	9.09032
			29.5117	9.19621
			29.51401	9.30283
			29.51632	9.41016
			29.51863	9.5182
			29.52095	9.62696
			29.52326	9.73642
			29.52557	9.84658
			29.52788	9.95744
			29.5302	10.06899
			29.53251	10.18124
			29.53482	10.29417
			29.53713	10.40778
			29.53944	10.52207
			29.54176	10.63703
			29.54407	10.75265
			29.54638	10.86894
			29.54869	10.98589
			29.55101	11.10349
			29.55332	11.22173
			29.55563	11.34061
			29.55794	11.46012
			29.56026	11.58026
			29.56257	11.70103
			29.56488	11.82241
			29.56719	11.94439
			29.5695	12.06698
			29.57182	12.19016
			29.57413	12.31393
			29.57644	12.43828
			29.57875	12.5632
			29.58107	12.68869
			29.58338	12.81473
			29.58569	12.94133
			29.588	13.06846
			29.59032	13.19613
			29.59263	13.32432
			29.59494	13.45303
			29.59725	13.58225
			29.59956	13.71196
			29.60188	13.84216
			29.60419	13.97285
			29.6065	14.104
			29.60881	14.23562
			29.61113	14.36768
			29.61344	14.50019
			29.61575	14.63313
			29.61806	14.76649
			29.62038	14.90026
			29.62269	15.03443
			29.625	15.16899
			29.62731	15.30393
			29.62962	15.43924
			29.63194	15.5749
			29.63425	15.71091
			29.63656	15.84725
			29.63887	15.98392
			29.64119	16.12089
			29.6435	16.25816
			29.64581	16.39572
			29.64812	16.53355
			29.65044	16.67165
			29.65275	16.80999
			29.65506	16.94857
			29.65737	17.08738
			29.65968	17.22639
			29.662	17.3656
			29.66431	17.505
			29.66662	17.64457
			29.66893	17.7843
			29.67125	17.92417
			29.67356	18.06417
			29.67587	18.20428
			29.67818	18.3445
			29.6805	18.48481
			29.68281	18.62519
			29.68512	18.76563
			29.68743	18.90612
			29.68974	19.04663
			29.69206	19.18717
			29.69437	19.3277
			29.69668	19.46822
			29.69899	19.60871
			29.70131	19.74916
			29.70362	19.88955
			29.70593	20.02986
			29.70824	20.17008
			29.71056	20.3102
			29.71287	20.4502
			29.71518	20.59006
			29.71749	20.72976
			29.7198	20.8693
			29.72212	21.00866
			29.72443	21.14781
			29.72674	21.28675
			29.72905	21.42545
			29.73137	21.5639
			29.73368	21.70209
			29.73599	21.84
			29.7383	21.97761
			29.74062	22.11491
			29.74293	22.25187
			29.74524	22.38849
			29.74755	22.52474
			29.74986	22.66061
			29.75218	22.79608
			29.75449	22.93114
			29.7568	23.06577
			29.75911	23.19994
			29.76143	23.33366
			29.76374	23.46689
			29.76605	23.59962
			29.76836	23.73184
			29.77068	23.86352
			29.77299	23.99466
			29.7753	24.12523
			29.77761	24.25521
			29.77992	24.3846
			29.78224	24.51336
			29.78455	24.6415
			29.78686	24.76898
			29.78917	24.8958
			29.79149	25.02193
			29.7938	25.14735
			29.79611	25.27206
			29.79842	25.39604
			29.80074	25.51926
			29.80305	25.64171
			29.80536	25.76338
			29.80767	25.88425
			29.80998	26.0043
			29.8123	26.12351
			29.81461	26.24187
			29.81692	26.35936
			29.81923	26.47597
			29.82155	26.59168
			29.82386	26.70647
			29.82617	26.82033
			29.82848	26.93324
			29.8308	27.04518
			29.83311	27.15615
			29.83542	27.26611
			29.83773	27.37507
			29.84005	27.483
			29.84236	27.58988
			29.84467	27.69571
			29.84698	27.80046
			29.84929	27.90412
			29.85161	28.00668
			29.85392	28.10812
			29.85623	28.20842
			29.85854	28.30758
			29.86086	28.40557
			29.86317	28.50239
			29.86548	28.59801
			29.86779	28.69243
			29.87011	28.78563
			29.87242	28.87759
			29.87473	28.96831
			29.87704	29.05777
			29.87935	29.14595
			29.88167	29.23284
			29.88398	29.31844
			29.88629	29.40272
			29.8886	29.48567
			29.89092	29.56729
			29.89323	29.64755
			29.89554	29.72645
			29.89785	29.80398
			29.90017	29.88012
			29.90248	29.95486
			29.90479	30.02819
			29.9071	30.1001
			29.90941	30.17058
			29.91173	30.23961
			29.91404	30.3072
			29.91635	30.37331
			29.91866	30.43796
			29.92098	30.50112
			29.92329	30.56278
			29.9256	30.62294
			29.92791	30.68159
			29.93023	30.73872
			29.93254	30.79432
			29.93485	30.84837
			29.93716	30.90088
			29.93947	30.95184
			29.94179	31.00123
			29.9441	31.04904
			29.94641	31.09528
			29.94872	31.13994
			29.95104	31.18299
			29.95335	31.22445
			29.95566	31.2643
			29.95797	31.30254
			29.96029	31.33916
			29.9626	31.37416
			29.96491	31.40752
			29.96722	31.43925
			29.96953	31.46934
			29.97185	31.49779
			29.97416	31.52458
			29.97647	31.54972
			29.97878	31.5732
			29.9811	31.59502
			29.98341	31.61518
			29.98572	31.63366
			29.98803	31.65048
			29.99035	31.66562
			29.99266	31.67909
			29.99497	31.69087
			29.99728	31.70098
			29.99959	31.7094
			30.00191	31.71615
			30.00422	31.7212
			30.00653	31.72457
			30.00884	31.72626
			30.01116	31.72626
			30.01347	31.72457
			30.01578	31.7212
			30.01809	31.71615
			30.02041	31.7094
			30.02272	31.70098
			30.02503	31.69087
			30.02734	31.67909
			30.02965	31.66562
			30.03197	31.65048
			30.03428	31.63366
			30.03659	31.61518
			30.0389	31.59502
			30.04122	31.5732
			30.04353	31.54972
			30.04584	31.52458
			30.04815	31.49779
			30.05047	31.46934
			30.05278	31.43925
			30.05509	31.40752
			30.0574	31.37416
			30.05971	31.33916
			30.06203	31.30254
			30.06434	31.2643
			30.06665	31.22445
			30.06896	31.18299
			30.07128	31.13994
			30.07359	31.09528
			30.0759	31.04904
			30.07821	31.00123
			30.08053	30.95184
			30.08284	30.90088
			30.08515	30.84837
			30.08746	30.79432
			30.08977	30.73872
			30.09209	30.68159
			30.0944	30.62294
			30.09671	30.56278
			30.09902	30.50112
			30.10134	30.43796
			30.10365	30.37331
			30.10596	30.3072
			30.10827	30.23961
			30.11059	30.17058
			30.1129	30.1001
			30.11521	30.02819
			30.11752	29.95486
			30.11983	29.88012
			30.12215	29.80398
			30.12446	29.72645
			30.12677	29.64755
			30.12908	29.56729
			30.1314	29.48567
			30.13371	29.40272
			30.13602	29.31844
			30.13833	29.23284
			30.14065	29.14595
			30.14296	29.05777
			30.14527	28.96831
			30.14758	28.87759
			30.14989	28.78563
			30.15221	28.69243
			30.15452	28.59801
			30.15683	28.50239
			30.15914	28.40557
			30.16146	28.30758
			30.16377	28.20842
			30.16608	28.10812
			30.16839	28.00668
			30.17071	27.90412
			30.17302	27.80046
			30.17533	27.69571
			30.17764	27.58988
			30.17995	27.483
			30.18227	27.37507
			30.18458	27.26611
			30.18689	27.15615
			30.1892	27.04518
			30.19152	26.93324
			30.19383	26.82033
			30.19614	26.70647
			30.19845	26.59168
			30.20077	26.47597
			30.20308	26.35936
			30.20539	26.24187
			30.2077	26.12351
			30.21002	26.0043
			30.21233	25.88425
			30.21464	25.76338
			30.21695	25.64171
			30.21926	25.51926
			30.22158	25.39604
			30.22389	25.27206
			30.2262	25.14735
			30.22851	25.02193
			30.23083	24.8958
			30.23314	24.76898
			30.23545	24.6415
			30.23776	24.51336
			30.24008	24.3846
			30.24239	24.25521
			30.2447	24.12523
			30.24701	23.99466
			30.24932	23.86352
			30.25164	23.73184
			30.25395	23.59962
			30.25626	23.46689
			30.25857	23.33366
			30.26089	23.19994
			30.2632	23.06577
			30.26551	22.93114
			30.26782	22.79608
			30.27014	22.66061
			30.27245	22.52474
			30.27476	22.38849
			30.27707	22.25187
			30.27938	22.11491
			30.2817	21.97761
			30.28401	21.84
			30.28632	21.70209
			30.28863	21.5639
			30.29095	21.42545
			30.29326	21.28675
			30.29557	21.14781
			30.29788	21.00866
			30.3002	20.8693
			30.30251	20.72976
			30.30482	20.59006
			30.30713	20.4502
			30.30944	20.3102
			30.31176	20.17008
			30.31407	20.02986
			30.31638	19.88955
			30.31869	19.74916
			30.32101	19.60871
			30.32332	19.46822
			30.32563	19.3277
			30.32794	19.18717
			30.33026	19.04663
			30.33257	18.90612
			30.33488	18.76563
			30.33719	18.62519
			30.3395	18.48481
			30.34182	18.3445
			30.34413	18.20428
			30.34644	18.06417
			30.34875	17.92417
			30.35107	17.7843
			30.35338	17.64457
			30.35569	17.505
			30.358	17.3656
			30.36032	17.22639
			30.36263	17.08738
			30.36494	16.94857
			30.36725	16.80999
			30.36956	16.67165
			30.37188	16.53355
			30.37419	16.39572
			30.3765	16.25816
			30.37881	16.12089
			30.38113	15.98392
			30.38344	15.84725
			30.38575	15.71091
			30.38806	15.5749
			30.39038	15.43924
			30.39269	15.30393
			30.395	15.16899
			30.39731	15.03443
			30.39962	14.90026
			30.40194	14.76649
			30.40425	14.63313
			30.40656	14.50019
			30.40887	14.36768
			30.41119	14.23562
			30.4135	14.104
			30.41581	13.97285
			30.41812	13.84216
			30.42044	13.71196
			30.42275	13.58225
			30.42506	13.45303
			30.42737	13.32432
			30.42968	13.19613
			30.432	13.06846
			30.43431	12.94133
			30.43662	12.81473
			30.43893	12.68869
			30.44125	12.5632
			30.44356	12.43828
			30.44587	12.31393
			30.44818	12.19016
			30.4505	12.06698
			30.45281	11.94439
			30.45512	11.82241
			30.45743	11.70103
			30.45974	11.58026
			30.46206	11.46012
			30.46437	11.34061
			30.46668	11.22173
			30.46899	11.10349
			30.47131	10.98589
			30.47362	10.86894
			30.47593	10.75265
			30.47824	10.63703
			30.48056	10.52207
			30.48287	10.40778
			30.48518	10.29417
			30.48749	10.18124
			30.4898	10.06899
			30.49212	9.95744
			30.49443	9.84658
			30.49674	9.73642
			30.49905	9.62696
			30.50137	9.5182
			30.50368	9.41016
			30.50599	9.30283
			30.5083	9.19621
			30.51062	9.09032
			30.51293	8.98514
			30.51524	8.8807
			30.51755	8.77698
			30.51986	8.67399
			30.52218	8.57173
			30.52449	8.47021
			30.5268	8.36942
			30.52911	8.26938
			30.53143	8.17007
			30.53374	8.07151
			30.53605	7.97369
			30.53836	7.87662
			30.54068	7.78029
			30.54299	7.68471
			30.5453	7.58988
			30.54761	7.4958
			30.54992	7.40247
			30.55224	7.3099
			30.55455	7.21807
			30.55686	7.127
			30.55917	7.03667
			30.56149	6.9471
			30.5638	6.85829
			30.56611	6.77022
			30.56842	6.68291
			30.57074	6.59635
			30.57305	6.51054
			30.57536	6.42548
			30.57767	6.34117
			30.57998	6.25761
			30.5823	6.17479
			30.58461	6.09273
			30.58692	6.01141
			30.58923	5.93084
			30.59155	5.85101
			30.59386	5.77192
			30.59617	5.69357
			30.59848	5.61596
			30.6008	5.53909
			30.60311	5.46296
			30.60542	5.38756
			30.60773	5.31289
			30.61005	5.23894
			30.61236	5.16573
			30.61467	5.09324
			30.61698	5.02148
			30.61929	4.95043
			30.62161	4.88011
			30.62392	4.8105
			30.62623	4.7416
			30.62854	4.67341
			30.63086	4.60593
			30.63317	4.53915
			30.63548	4.47307
			30.63779	4.4077
			30.64011	4.34302
			30.64242	4.27903
			30.64473	4.21573
			30.64704	4.15311
			30.64935	4.09118
			30.65167	4.02992
			30.65398	3.96935
			30.65629	3.90944
			30.6586	3.8502
			30.66092	3.79163
			30.66323	3.73372
			30.66554	3.67646
			30.66785	3.61986
			30.67017	3.56391
			30.67248	3.50861
			30.67479	3.45395
			30.6771	3.39992
			30.67941	3.34653
			30.68173	3.29377
			30.68404	3.24164
			30.68635	3.19013
			30.68866	3.13923
			30.69098	3.08895
			30.69329	3.03928
			30.6956	2.99022
			30.69791	2.94176
			30.70023	2.89389
			30.70254	2.84661
			30.70485	2.79993
			30.70716	2.75383
			30.70947	2.7083
			30.71179	2.66336
			30.7141	2.61898
			30.71641	2.57517
			30.71872	2.53192
			30.72104	2.48922
			30.72335	2.44708
			30.72566	2.40549
			30.72797	2.36445
			30.73029	2.32394
			30.7326	2.28396
			30.73491	2.24452
			30.73722	2.2056
			30.73953	2.1672
			30.74185	2.12932
			30.74416	2.09195
			30.74647	2.05508
			30.74878	2.01872
			30.7511	1.98286
			30.75341	1.94749
			30.75572	1.91261
			30.75803	1.87821
			30.76035	1.8443
			30.76266	1.81085
			30.76497	1.77788
			30.76728	1.74538
			30.76959	1.71333
			30.77191	1.68174
			30.77422	1.6506
			30.77653	1.61991
			30.77884	1.58967
			30.78116	1.55986
			30.78347	1.53049
			30.78578	1.50154
			30.78809	1.47302
			30.79041	1.44492
			30.79272	1.41724
			30.79503	1.38996
			30.79734	1.3631
			30.79965	1.33663
			30.80197	1.31057
			30.80428	1.2849
			30.80659	1.25961
			30.8089	1.23472
			30.81122	1.2102
			30.81353	1.18606
			30.81584	1.16229
			30.81815	1.13888
			30.82047	1.11585
			30.82278	1.09317
			30.82509	1.07084
			30.8274	1.04887
			30.82971	1.02724
			30.83203	1.00595
			30.83434	0.98501
			30.83665	0.96439
			30.83896	0.94411
			30.84128	0.92415
			30.84359	0.90451
			30.8459	0.88519
			30.84821	0.86619
			30.85053	0.84749
			30.85284	0.82911
			30.85515	0.81102
			30.85746	0.79323
			30.85977	0.77573
			30.86209	0.75853
			30.8644	0.74161
			30.86671	0.72498
			30.86902	0.70862
			30.87134	0.69254
			30.87365	0.67673
			30.87596	0.66119
			30.87827	0.64591
			30.88059	0.6309
			30.8829	0.61614
			30.88521	0.60163
			30.88752	0.58738
			30.88983	0.57337
			30.89215	0.55961
			30.89446	0.54608
			30.89677	0.53279
			30.89908	0.51974
			30.9014	0.50691
			30.90371	0.49431
			30.90602	0.48194
			30.90833	0.46978
			30.91065	0.45784
			30.91296	0.44612
			30.91527	0.4346
			30.91758	0.4233
			30.91989	0.41219
			30.92221	0.40129
			30.92452	0.39059
			30.92683	0.38008
			30.92914	0.36976
			30.93146	0.35964
			30.93377	0.3497
			30.93608	0.33994
			30.93839	0.33037
			30.94071	0.32097
			30.94302	0.31175
			30.94533	0.3027
			30.94764	0.29382
			30.94995	0.2851
			30.95227	0.27656
			30.95458	0.26817
			30.95689	0.25994
			30.9592	0.25187
			30.96152	0.24396
			30.96383	0.23619
			30.96614	0.22858
			30.96845	0.22111
			30.97077	0.21379
			30.97308	0.2066
			30.97539	0.19956
			30.9777	0.19266
			30.98002	0.18589
			30.98233	0.17925
			30.98464	0.17275
			30.98695	0.16637
			30.98926	0.16012
			30.99158	0.15399
			30.99389	0.14799
			30.9962	0.14211
			30.99851	0.13634
			31.00083	0.13069
			31.00314	0.12515
			31.00545	0.11973
			31.00776	0.11441
			31.01008	0.1092
			31.01239	0.1041
			31.0147	0.09911
			31.01701	0.09421
			31.01932	0.08942
			31.02164	0.08472
			31.02395	0.08013
			31.02626	0.07562
			31.02857	0.07121
			31.03089	0.0669
			31.0332	0.06267
			31.03551	0.05853
			31.03782	0.05448
			31.04014	0.05051
			31.04245	0.04663
			31.04476	0.04283
			31.04707	0.03911
			31.04938	0.03547
			31.0517	0.03191
			31.05401	0.02842
			31.05632	0.02501
			31.05863	0.02167
			31.06095	0.0184
			31.06326	0.01521
			31.06557	0.01208
			31.06788	0.00902
			31.0702	0.00603
			31.07251	0.00311
			31.07482	2.43E-04
			31.07713	-0.00256
			31.07944	-0.00529
			31.08176	-0.00797
			31.08407	-0.01059
			31.08638	-0.01315
			31.08869	-0.01565
			31.09101	-0.0181
			31.09332	-0.02049
			31.09563	-0.02283
			31.09794	-0.02512
			31.10026	-0.02735
			31.10257	-0.02954
			31.10488	-0.03167
			31.10719	-0.03376
			31.1095	-0.0358
			31.11182	-0.03779
			31.11413	-0.03973
			31.11644	-0.04164
			31.11875	-0.0435
			31.12107	-0.04531
			31.12338	-0.04708
			31.12569	-0.04882
			31.128	-0.05051
			31.13032	-0.05216
			31.13263	-0.05378
			31.13494	-0.05535
			31.13725	-0.05689
			31.13956	-0.0584
			31.14188	-0.05987
			31.14419	-0.0613
			31.1465	-0.0627
			31.14881	-0.06407
			31.15113	-0.0654
			31.15344	-0.0667
			31.15575	-0.06797
			31.15806	-0.06921
			31.16038	-0.07043
			31.16269	-0.07161
			31.165	-0.07276
