# Supplementary material for: Precise control of the interlayer twist angle in large scale MoS2 homostructures
Source: Nat Commun. 2020 May 1;11:2153. doi: 10.1038/s41467-020-16056-4 (PMC7195481; doi:10.1038/s41467-020-16056-4)
Supplement: Supplementary file 3 — Source Data [file 41467_2020_16056_MOESM3_ESM.zip › Source Data/Fig. 2e insert position of indirect bandgap 30íπ 1 raw.txt]

nm/coordinates		580.265	580.788	581.311	581.834	582.358	582.881	583.404	583.927	584.45	584.973	585.495	586.018	586.541	587.064	587.587	588.109	588.632	589.154	589.677	590.199	590.722	591.244	591.766	592.289	592.811	593.333	593.856	594.378	594.9	595.422	595.944	596.466	596.988	597.509	598.031	598.553	599.075	599.596	600.118	600.64	601.161	601.683	602.204	602.725	603.247	603.768	604.289	604.81
-50	-50	-3.3053	-34.0834	0.140289	-7.63431	-13.4072	-16.1783	16.0522	2.28455	-5.48145	14.7543	17.9918	23.231	23.4719	66.7145	47.959	52.205	45.4529	80.7024	71.9537	74.2066	74.4613	105.718	105.976	139.236	137.497	160.761	149.026	201.292	188.561	199.831	212.103	199.376	245.652	279.929	270.207	304.488	334.77	325.054	343.339	335.627	379.916	384.206	409.499	394.793	467.089	445.386	435.685	497.986
-50	-40	-1.82956	-23.9974	-9.19835	4.60317	-5.66423	-5.17911	-6.90577	-5.59421	7.57701	0.929306	5.03411	12.9628	25.2512	36.0064	41.2641	41.9172	56.2156	55.6593	53.3556	68.1615	75.8628	91.2095	106.63	112.446	106.943	147.764	142.909	161.913	175.742	175.358	208.477	198.17	220.187	228.743	236.407	257.325	268.959	281.81	311.627	315.554	320.556	329.988	339.458	350.753	360.978	392.492	414.115	435.276
-50	-30	1.86554	-28.0532	-24.9697	16.1159	-2.7963	-13.7063	-2.61414	5.48019	13.5767	-24.3246	22.7763	8.8793	35.9845	28.0919	42.2015	39.3132	59.4272	49.5432	56.6615	86.7819	79.9045	102.029	120.156	114.285	117.417	155.55	135.686	164.823	197.963	166.105	201.25	195.396	230.545	235.695	260.848	275.003	259.161	273.32	316.481	317.645	330.811	294.979	362.149	360.321	364.496	391.673	415.851	439.032
-50	-20	-2.2712	-29.7973	-7.86508	6.5316	-2.24222	-11.4559	-9.09323	-8.56418	4.08687	4.60491	7.54183	12.2195	21.4398	30.6008	41.7757	36.3263	54.9739	51.9985	64.1313	76.4531	77.3555	105.379	111.903	117.125	105.199	132.787	146.016	161.461	175.869	178.531	195.129	203.102	206.346	228.258	246.957	262.968	257.497	288.407	298.857	319.738	324.541	332.066	350.964	364.679	374.932	391.321	412.539	426.876
-50	-10	-2.5553	-25.7469	-2.74998	6.04284	0.789571	-6.913	-5.96541	-3.13965	0.0310577	11.2007	3.47147	6.22969	18.6776	31.4529	45.4034	41.8833	54.0782	52.7639	67.0181	74.0575	81.9122	94.7504	106.549	102.382	108.238	129.588	141.825	152.761	162.57	179.763	190.998	203.202	206.849	220.656	240.406	259.929	252.232	280.072	289.797	315.039	320.104	339.235	351.053	369.329	371.529	392.251	406.927	421.343
-50	0	-0.0306213	-17.8165	1.60022	8.2196	-14.3584	-3.5338	-4.90657	0.123291	-6.84421	6.99089	3.82861	6.66896	16.7119	28.7575	27.6057	34.8566	32.11	43.5661	66.2248	73.6861	63.75	80.0165	93.0856	96.1574	106.232	117.709	130.788	142.071	155.955	171.243	177.133	186.625	205.721	206.618	229.519	246.422	257.128	270.236	269.547	309.86	301.776	321.695	334.816	355.34	352.267	376.996	403.527	413.062
-50	10	2.5378	-10.8238	-2.14371	6.37807	-9.13851	-4.97337	-1.64662	-3.03816	-5.82803	7.14376	4.51721	10.6923	19.1092	30.7276	31.3078	42.9696	42.2331	43.5382	68.4851	75.3935	77.2237	82.0955	88.1289	93.3641	105.001	114.119	129.56	141.041	157.845	161.53	184.737	190.265	205.915	209.327	228.34	241.955	256.932	262.191	285.891	306.192	304.416	320.441	328.907	351.656	344.686	372.277	384.831	406.986
-50	20	-1.48428	-10.2383	-4.99094	10.2578	0.507751	-14.2408	0.0118103	-18.7341	2.52121	-3.22205	11.036	26.2953	21.5561	24.8181	23.0815	50.3462	52.6123	42.8797	74.1484	95.4185	80.6898	81.9626	85.2365	98.512	121.789	115.067	140.346	158.627	165.909	154.192	209.477	209.763	219.05	232.339	235.629	235.92	269.213	239.507	326.802	296.099	320.397	344.696	326.996	346.298	343.602	359.906	363.212	399.519
-50	30	-1.82045	-13.4875	-5.75267	7.78411	-4.2772	-4.73658	0.405914	-5.64963	-1.50329	1.24498	2.19515	13.1472	22.9013	32.6571	34.615	48.7747	45.5364	50.3	64.8654	80.6328	78.4021	93.9733	98.3464	103.321	114.698	127.877	145.658	145.441	171.225	172.611	199.8	204.39	207.982	223.776	228.172	259.37	274.17	273.572	304.775	303.98	312.588	331.997	339.608	359.421	360.836	383.253	399.672	416.892
-50	40	-11.4591	-16.4583	-6.45499	11.5508	2.55896	-3.43039	-10.4173	-14.4017	9.61627	-4.36325	7.65967	11.685	24.7129	54.7431	45.7758	53.811	27.8486	72.8887	50.9312	98.9762	80.0236	94.0734	91.1257	109.18	122.238	153.297	167.359	161.424	180.491	209.56	207.632	238.706	208.783	231.862	235.944	275.028	304.114	291.203	321.294	339.388	306.484	378.583	353.684	379.787	401.893	408.002	450.112	433.226
-50	50	-10.2409	-16.5118	-10.0312	3.45094	-3.06531	7.92001	-7.59315	0.895271	3.38525	3.12681	2.6199	8.61455	31.6108	34.1085	45.3579	50.6088	44.3613	55.8653	55.3708	76.3779	73.8866	104.647	90.9086	104.672	123.687	128.203	154.721	144.741	163.262	180.035	195.809	196.334	218.362	237.141	234.171	259.203	281.986	284.771	300.558	318.846	314.886	338.927	349.47	367.514	374.31	386.107	406.156	426.207
-40	-50	-17.2726	-14.2306	-5.18628	-9.13959	-29.0905	1.96085	8.01459	5.07065	14.1291	9.18982	-2.74707	18.3184	25.3861	57.4563	37.5287	58.6035	52.6807	63.7602	48.842	61.9261	88.0126	70.1014	101.193	115.286	124.382	168.48	145.581	171.683	163.789	198.896	227.006	204.118	249.232	243.349	229.468	261.59	283.714	288.84	338.968	320.099	331.232	359.367	346.505	354.645	356.788	403.932	435.079	445.229
-40	-40	-5.12555	-19.8851	-7.78469	2.31849	-0.86125	-2.03821	-11.0695	-5.95517	4.59053	-4.1467	5.11887	13.6729	24.6583	33.5037	38.3518	40.7741	54.7707	56.3414	57.915	69.9198	82.4989	88.6522	102.094	106.11	105.843	139.865	136.175	155.916	172.946	169.121	202.3	194.766	212.522	223.423	240.755	257.09	267.285	281.339	299.254	304.6	316.235	332.586	338.083	350.869	368.372	390.02	403.1	430.325
-40	-30	13.2144	-33.8205	1.14731	9.11789	10.0912	-6.93277	-21.954	-26.9725	-1.98828	22.9987	-5.01163	10.9808	14.9759	24.9738	46.9744	28.9777	57.9838	52.9926	50.0041	54.0183	53.0352	104.055	103.077	114.102	80.1302	127.161	154.194	155.23	168.269	167.31	203.354	198.401	188.451	212.503	214.558	235.616	265.676	283.739	291.805	319.874	303.945	333.019	311.095	337.175	354.257	384.342	402.429	426.519
-40	-20	-10.4613	-40.203	-5.94318	3.31824	23.5812	-19.1542	-7.88803	-0.620331	15.649	18.9198	11.1922	13.4662	18.7418	49.0189	76.2977	35.5779	78.8598	71.1432	69.4282	86.7147	110.003	114.292	129.584	126.876	120.171	154.467	153.764	174.063	168.364	203.666	210.97	229.275	215.582	258.89	264.2	305.512	256.825	318.14	335.456	339.774	356.093	392.414	395.736	409.06	425.386	434.713	422.041	456.372
-40	-10	-3.71939	-24.7319	-2.46666	-0.892413	-4.18417	-6.6888	-5.32505	-2.14294	-2.36432	7.7358	5.91679	11.788	22.3589	28.62	36.937	43.1192	52.7729	52.2981	65.351	74.3348	82.2089	96.6732	105.631	106.06	110.742	120.976	140.398	155.895	171.187	179.736	191.956	201.035	208.458	227.202	246.87	256.089	255.878	278.565	290.935	315.448	321.555	331.258	346.817	369.445	366.75	386.721	408.825	417.51
-40	0	3.70599	-16.1856	0.924805	13.0372	1.15143	6.26767	-2.61417	-4.49408	-10.372	17.752	-11.1221	-12.9942	14.1356	20.2673	44.4011	59.5367	51.6743	44.8138	69.9552	59.0986	76.244	77.3912	92.5404	65.6915	98.8446	122	138.157	130.315	141.476	165.639	179.804	195.97	198.139	182.309	214.482	228.656	233.832	245.01	254.19	290.372	296.556	318.742	326.93	348.12	338.311	371.505	387.7	392.898
-40	10	-0.469147	-7.17841	-0.88623	4.40741	-19.2975	-3.00095	-2.70297	9.59647	-26.1026	9.19971	23.5035	12.8087	23.1154	39.4235	32.7332	28.0441	20.3567	39.6706	62.986	72.3028	64.621	65.9407	70.2618	110.584	88.9085	115.234	101.561	137.889	153.219	150.55	158.883	159.217	211.553	212.89	217.228	239.568	274.909	266.252	279.596	319.942	282.289	308.637	331.987	372.339	338.691	378.046	389.401	418.758
-40	20	10.9671	-2.70016	-7.36639	-4.03159	-13.6958	-10.3589	1.97882	-1.68234	11.6575	4.99829	-4.65991	20.6829	20.0268	40.3716	28.7175	42.0643	54.4122	46.761	69.1109	76.4618	100.814	105.166	99.5203	95.8752	109.231	100.588	136.946	136.305	172.664	166.025	198.387	199.75	195.114	212.479	244.845	259.211	249.579	289.948	299.318	314.689	321.06	308.433	323.807	336.182	350.558	374.934	380.312	410.691
-40	30	-8.57254	-26.9217	-1.26669	0.392456	-4.94418	-7.2767	11.395	-1.92914	-13.2491	6.43506	-1.87656	6.81595	14.5126	40.2135	23.9185	48.6277	43.3409	60.0584	67.7801	58.5059	75.2359	88.97	123.708	117.451	123.197	134.948	138.703	138.462	186.225	164.992	192.764	202.54	215.319	220.103	222.891	285.683	288.48	280.28	307.085	279.894	321.706	329.523	347.345	385.17	364.999	413.833	422.671	450.512
-40	40	1.44659	-11.1192	-8.68433	20.7512	-5.81274	11.624	-0.938751	8.49918	-18.0623	2.37686	-1.18341	0.256927	33.6979	3.13943	51.5817	49.0245	49.468	28.912	62.3566	73.8018	55.2477	99.6941	92.1411	95.5888	97.0371	135.486	144.935	132.386	150.836	168.287	190.739	171.192	201.645	222.099	201.553	241.008	259.464	266.92	269.376	289.834	293.292	298.75	346.209	349.669	343.129	359.59	382.052	390.514
-40	50	-27.9079	-23.6288	-23.3483	-11.0663	-11.7828	14.5021	4.78845	9.07626	4.36554	14.6563	19.9485	18.2421	35.5372	42.8337	41.1318	59.4312	55.7321	78.0345	64.3383	58.6436	84.9503	119.258	98.568	114.879	156.192	132.506	155.821	127.138	167.456	177.776	220.097	205.42	254.744	259.069	267.396	288.725	303.054	288.386	314.718	341.052	349.388	358.725	364.064	373.404	387.745	429.088	390.432	454.778
-30	-50	-8.3588	-23.1927	-24.0246	5.14539	2.31729	10.4911	-17.3332	-9.15552	3.02402	-14.7945	17.3889	18.5741	53.7614	27.9504	35.1415	27.3344	70.5292	60.726	72.9246	56.1252	90.3277	85.532	104.738	122.946	93.1566	148.369	129.582	149.798	172.016	159.236	221.457	178.68	197.906	214.133	238.362	260.593	271.826	273.061	278.297	293.536	279.776	314.019	335.263	381.509	391.757	403.007	385.259	451.513
-30	-40	-2.68781	-4.62457	14.4409	-15.4913	-0.421234	1.65109	-15.2743	0.802612	2.88177	-10.0367	4.04697	17.133	13.2213	60.3118	43.4047	39.4998	51.5971	40.6968	64.7987	82.9029	106.009	79.1181	95.2291	96.3424	119.458	118.576	139.696	140.818	181.943	142.07	193.199	209.33	220.464	217.6	247.738	263.878	259.021	285.166	280.313	295.463	305.615	340.769	352.925	340.083	376.244	397.407	401.572	415.74
-30	-30	-14.4847	-12.8108	-6.13306	0.548523	3.23401	13.9233	-12.3835	-5.68637	-0.985413	0.71936	-11.5719	16.1406	1.85699	7.5773	19.3014	39.0294	33.7612	63.4969	58.2364	68.9799	76.7271	84.4782	90.2332	77.992	88.7547	119.521	100.292	142.066	142.844	170.626	163.412	181.201	174.995	195.792	229.593	240.398	241.207	261.02	267.836	269.656	308.481	317.309	301.141	309.976	340.816	338.659	358.506	384.357
-30	-20	-3.52168	-22.6088	-1.69348	-4.52575	3.89441	-4.80804	-8.38307	-1.83068	4.47412	6.53133	4.21594	12.403	17.9674	31.0343	36.7285	39.9252	47.8743	57.5758	61.2797	70.6109	79.4446	92.7807	105.244	107.46	107.678	126.899	137.997	155.473	172.701	175.556	190.164	203.024	208.011	222.751	240.869	257.363	259.61	281.61	295.862	313.241	317.748	338.007	336.893	361.907	367.923	382.442	399.213	421.611
-30	-10	12.7518	-17.4147	-12.5779	-10.7379	-9.89465	-21.0481	-9.1983	1.65475	-0.488922	5.37067	17.2335	6.09964	25.969	26.8416	28.7175	44.5966	56.479	49.3647	61.2536	78.1458	86.0412	80.9398	114.842	107.747	96.6553	109.567	128.482	171.4	185.321	182.246	190.174	183.105	210.039	225.977	256.918	235.862	240.809	282.76	317.714	318.671	319.631	323.595	339.561	379.531	323.505	343.481	394.461	383.444
-30	0	-4.21393	-30.247	-8.27725	-17.3046	-6.3291	-18.3507	-8.36954	-1.38544	-3.3985	13.5913	20.584	30.5795	31.5779	24.5791	32.5832	55.5901	68.5999	68.6125	57.6281	81.6464	91.6676	109.692	101.719	113.748	138.781	125.816	156.855	175.896	201.94	175.987	215.036	213.089	228.144	275.202	296.263	284.327	285.394	298.464	319.536	339.611	346.689	316.77	374.854	393.941	403.03	436.122	428.217	428.315
-30	10	-1.48874	-10.031	3.42746	6.88675	-10.6532	9.80768	-9.73077	-9.2684	-5.80527	12.6587	9.12329	10.5887	29.055	34.5219	19.9898	40.4583	44.9276	43.3977	59.8685	73.3401	71.8125	86.2857	81.7595	113.234	113.71	139.186	143.663	158.141	163.619	189.098	184.578	195.059	224.541	261.023	262.506	278.99	278.475	311.96	314.446	342.933	339.421	353.909	348.398	389.888	376.379	390.871	424.363	448.856
-30	20	10.3477	-17.5638	-9.47324	1.61942	2.71417	-9.18896	-13.0901	-21.989	-0.885925	1.21927	6.32651	19.4359	26.5473	23.6608	26.7765	32.8941	46.0139	56.1357	55.2597	79.3857	81.5138	81.644	100.776	86.9105	109.047	140.185	153.326	148.469	162.613	164.76	150.909	166.06	186.213	210.368	217.525	241.684	247.845	266.009	275.174	304.342	288.511	306.683	305.857	355.032	350.21	357.39	393.572	397.756
-30	30	-24.2866	-31.4216	-29.5534	-3.68204	-12.8073	2.07056	-9.04828	-13.1639	6.72379	-2.38535	28.5088	35.4062	44.3068	30.2107	54.1177	35.0281	54.9416	44.8584	73.7784	67.7017	102.628	79.558	107.491	112.427	125.367	136.309	135.255	161.204	143.157	190.112	217.071	211.033	199.998	233.967	245.938	253.913	293.891	295.873	323.857	332.845	339.836	346.83	379.828	364.828	382.832	396.839	422.85	427.863
-30	40	-3.04315	-14.8411	-1.63733	-7.43185	2.77539	8.98434	-23.805	0.407379	17.6215	-0.162659	-15.9451	4.27414	32.4951	35.7178	42.9423	40.1684	44.3963	43.6259	43.8572	74.0902	75.3249	105.561	81.7995	99.0394	119.281	91.5243	150.769	158.016	154.264	164.515	164.766	170.02	208.275	235.532	231.791	232.051	261.314	292.577	296.843	305.11	310.379	319.65	333.922	367.196	364.472	347.749	402.029	426.309
-30	50	9.88596	-21.0326	6.05103	10.137	2.22513	-12.6844	1.4082	-27.4969	-4.39975	6.69965	4.80127	2.90515	29.0113	36.1196	29.2303	52.3431	54.4582	67.5755	56.6951	45.8169	84.9409	104.067	90.1957	93.3265	111.46	143.595	116.732	173.872	136.014	162.158	165.304	191.453	217.604	213.757	210.912	247.07	246.23	272.392	263.556	308.722	313.891	317.062	343.235	340.41	386.588	387.768	374.95	387.134
-20	-50	3.83786	-38.0193	-0.874634	-18.728	-1.57938	-7.42886	-17.2764	0.87796	10.0343	8.1925	5.35266	18.5147	40.6788	15.8447	32.0126	45.1823	53.3541	66.5277	76.7033	54.8808	66.0602	95.2415	106.425	111.61	100.797	119.986	157.177	147.37	172.565	170.761	187.96	222.16	208.363	221.567	257.773	241.982	277.192	302.404	316.618	301.833	345.051	350.271	357.492	366.716	394.941	405.169	406.398	430.629
-20	-40	-23.3391	-25.466	8.41028	-8.71024	-1.82755	9.05835	-3.05252	-9.16022	-1.26468	-1.36594	5.53601	7.44116	34.3495	39.2611	43.1758	32.0938	53.015	31.9393	61.8669	65.7976	76.7316	85.6688	114.609	103.553	103.499	129.449	139.402	169.359	179.318	185.281	182.247	196.216	215.188	236.164	248.142	261.124	275.109	273.097	311.089	324.083	326.081	338.082	329.086	357.093	377.104	394.118	410.134	436.154
-20	-30	-24.3543	-43.9993	7.35669	1.71365	8.07156	5.43042	-3.20984	2.15088	22.5125	3.87515	9.23868	24.6031	14.9686	35.3349	47.7023	42.0705	41.4397	69.8099	71.1809	73.5529	86.9259	107.3	112.674	131.05	127.427	125.805	157.183	171.563	198.943	163.324	203.707	203.09	232.474	213.859	268.245	242.632	265.02	272.409	305.799	326.189	324.581	359.974	336.367	357.762	397.157	402.553	447.95	448.349
-20	-20	-8.76181	-23.5392	-4.93898	-2.05493	-0.0120168	-3.10715	-6.80907	-1.36777	0.669876	2.05385	10.0186	15.7983	20.6276	28.1469	34.497	41.4121	46.1736	57.6564	70.0168	69.3329	87.339	96.5353	103.25	102.061	112.124	128.69	135.368	157.47	179.169	179.073	181.449	195.484	209.411	216.81	243.759	250.007	259.601	276.667	296.141	308.384	315.02	332.752	334.815	355.646	362.854	374.503	399.31	418.573
-20	-10	-4.14967	-20.4638	-6.70686	-2.37649	-6.28714	-10.4181	-7.11639	-4.1048	-0.0852101	7.36037	13.3899	14.4738	23.0513	30.7125	34.6022	42.9174	49.2601	56.1909	62.6848	69.253	83.9829	96.0856	99.2947	103.77	112.72	130.29	139.69	157.137	174.639	171.094	191.148	194.563	205.122	224.359	249.143	250.301	258.478	280.77	296.95	312.335	315.402	326.906	334.913	360.451	356.139	379.719	396.558	414.307
-20	0	-10.2957	-13.215	-3.13199	-1.0466	-13.9589	-4.8688	-12.7764	-8.68161	0.415497	11.515	7.61676	16.7209	23.8274	31.9362	40.0475	52.1609	44.2769	58.3951	46.5156	71.6385	71.7637	110.891	90.0212	105.153	126.288	161.425	139.564	171.706	167.85	155.996	199.145	189.296	204.449	236.604	257.762	255.923	277.085	293.25	329.417	343.587	337.759	355.933	323.109	373.288	354.47	404.653	411.839	447.027
-20	10	-4.99688	-15.0181	-0.615658	-3.41443	-2.50821	-7.95949	-8.64333	-5.85651	-1.77097	5.17581	12.5932	14.2468	28.1992	31.9815	36.047	40.5205	48.1835	53.9264	57.4836	72.2303	81.5569	90.8697	94.0125	106.798	114.116	135.624	146.04	156.817	163.861	171.205	182.769	195.959	207.558	236.143	240.355	255.038	266.566	285.799	300.127	307.708	323.962	325.859	341.414	360.627	360.435	385.62	405.714	419.543
-20	20	-1.34659	-1.18982	18.9686	-8.87134	12.2904	-24.5463	-12.3813	9.78537	-7.04636	-9.8764	14.2952	-0.531647	23.6432	48.8197	49.9979	34.1776	48.3591	58.5422	54.7269	63.9132	82.1012	64.2908	74.482	90.675	111.87	122.066	138.263	140.463	139.664	150.867	160.071	203.277	178.485	213.694	216.905	232.117	252.331	254.547	286.764	271.983	303.204	298.426	309.65	310.876	327.103	354.332	370.562	382.794
-20	30	-5.17441	-11.4096	-4.64093	10.1314	5.90765	-8.31241	-18.5286	-20.7411	-6.94974	7.84537	0.644257	17.4469	9.25336	15.0636	11.8776	43.6954	54.5169	53.3422	53.1713	63.0042	75.8409	94.6813	96.5255	115.373	104.225	110.081	138.94	162.803	159.67	159.54	181.415	191.293	211.174	228.06	241.949	241.842	272.739	268.64	298.544	302.453	296.364	332.28	338.199	364.123	370.049	379.98	409.914	423.853
-20	40	-22.9175	-17.1966	-5.47153	-4.74234	-0.00906372	-5.27164	-17.5301	6.21558	-5.03464	4.71927	11.4773	4.23947	31.0057	38.7762	36.5506	32.3292	52.1119	43.8987	78.6897	80.4847	104.284	90.0872	98.8946	104.706	119.522	119.341	146.165	168.993	198.825	198.661	184.501	212.346	211.194	198.046	261.903	279.764	264.629	285.497	288.37	296.247	320.128	324.014	334.903	353.796	389.694	408.595	435.501	425.411
-20	50	-6.61653	-16.407	-2.52846	5.01922	1.40266	-6.04479	-13.3232	-3.76577	0.960719	1.85631	5.75431	11.6547	23.5576	35.7962	35.7039	42.2807	48.6933	49.7749	61.359	74.2788	84.5344	91.6257	100.886	103.149	115.414	114.848	137.952	158.391	152.333	170.777	181.556	192.672	208.956	214.077	236.199	251.991	255.119	279.249	283.714	306.182	310.653	319.126	333.768	344.912	369.559	378.541	401.86	408.18
-10	-50	-14.7024	-39.75	-17.7948	0.16333	-20.8757	-23.9119	16.0548	-8.97568	8.9967	0.971924	15.95	32.9309	49.9147	40.9013	33.8907	45.8831	42.8782	55.8762	44.8771	91.8808	85.8873	96.8967	92.9089	129.924	115.942	112.963	136.986	141.013	180.042	188.074	209.109	199.147	236.187	230.231	276.277	249.326	279.378	266.433	328.49	293.551	357.614	369.68	342.749	359.82	393.895	401.972	431.052	454.135
-10	-40	-15.3466	-29.3084	-6.43111	-5.63301	-7.54677	-7.02955	1.83701	-1.0083	1.72023	4.96138	14.4294	21.1039	30.6584	31.6643	42.8155	48.867	47.9413	52.0793	64.3013	78.4236	89.2014	98.247	109.377	115.121	123.071	133.473	139.327	160.815	180.388	181.147	199.683	203.875	222.967	231.919	251.465	253.218	272.871	281.73	312.837	311.089	329.833	348.273	343.512	362.794	387.588	398.487	417.491	429.088
-10	-30	-23.398	-34.2148	-25.0298	-4.84299	-8.65436	-5.4639	0.728363	11.9224	-7.88168	10.316	22.5155	31.7168	41.92	11.1248	54.3317	78.5402	46.7506	62.9628	81.1768	81.3925	108.61	114.83	104.051	121.274	125.499	146.725	124.954	168.184	182.416	199.65	187.885	210.123	216.362	231.603	223.846	257.091	275.337	274.585	327.835	312.087	324.341	338.596	348.853	362.112	390.373	400.636	425.9	419.166
-10	-20	-8.91285	-22.818	-5.92408	-1.36779	-1.78975	-5.85209	-4.11341	-1.72993	0.979959	7.11003	11.9396	14.9979	23.1892	30.2187	35.354	45.5617	42.8771	51.7845	65.8036	72.3189	88.2974	97.6765	99.6223	101.707	117.075	129.383	139.082	149.46	169.79	171.523	186.066	197.569	203.935	217.612	233.734	244.396	259.353	277.371	287.067	298.485	305.455	326.938	333.215	349.589	364.013	379.618	398.621	410.932
-10	-10	-1.94635	-21.1369	-13.3242	16.4916	-17.6893	-16.8671	-3.04163	-15.213	1.61884	1.45386	28.2921	9.13348	19.9781	37.8258	34.6768	23.5309	44.3882	57.2487	78.1125	51.9794	91.8494	90.7227	82.5991	87.4787	94.3615	125.247	139.137	128.029	158.924	158.823	185.725	176.63	176.538	181.45	230.364	226.282	222.203	259.127	248.054	281.984	273.918	298.855	303.794	319.738	322.684	342.633	350.586	396.541
-10	0	-8.29689	-12.7305	-3.7869	1.534	-4.51783	-8.4424	-4.23972	-4.28476	-4.95255	11.2569	7.21867	10.0577	21.2739	35.1174	34.2132	40.5613	43.4116	48.8891	60.869	58.351	75.4604	89.4469	97.0607	104.802	108.795	135.291	141.039	147.664	161.416	169.546	181.428	198.312	200.448	218.462	233.477	248.246	263.766	276.913	281.813	294.715	306.995	322.401	333.06	349.971	350.634	374.3	390.218	408.013
-10	10	-16.7531	-19.4555	-8.1568	-7.85699	7.44391	-9.25406	-1.95096	-4.64673	6.6586	17.965	10.2725	18.5812	30.8909	27.2017	54.5137	23.8267	50.1409	47.4561	68.7725	56.0899	97.4084	100.728	107.049	119.371	91.6936	133.018	148.343	160.669	146.996	190.325	174.654	205.985	201.316	230.649	216.983	251.318	253.654	297.991	312.33	270.669	341.009	318.351	346.694	334.037	354.382	353.728	381.075	403.423
-10	20	-7.9278	-15.7124	5.50485	-2.27606	-7.05515	1.1676	-6.60788	-6.3815	0.84671	-16.9232	25.3086	8.54224	38.7777	30.015	30.2542	44.4951	39.738	49.9826	56.229	93.4772	80.7273	83.9792	99.2328	120.488	112.746	128.005	147.266	151.529	166.793	173.06	196.328	196.598	236.87	243.143	221.419	247.696	273.975	287.256	281.539	293.823	328.109	334.398	389.687	377.979	367.273	413.568	445.865	440.164
-10	30	-5.36879	-15.08	-1.60139	0.988836	3.22196	-3.41766	-10.8519	0.372393	-4.30731	-3.04724	12.3557	11.3703	19.2621	30.4844	35.2089	38.6856	46.8678	49.1459	60.0357	77.5059	82.0095	86.7186	98.2892	103.503	107.922	114.796	136.407	149.036	157.104	165.988	178.92	192.949	203.245	215.153	234.329	240.444	253.593	267.338	278.164	292.773	299.243	309.81	329.269	339.825	360.773	377.505	396.551	407.006
-10	40	-7.91132	-17.1054	-4.50213	3.43553	0.576092	-9.24386	-12.0614	-4.53352	-3.50128	1.2345	9.75652	17.3421	17.5401	31.7769	33.1626	39.3534	47.5674	52.2232	63.5051	72.232	80.6638	88.5563	101.314	112.171	119.635	118.007	142.166	154.263	160.293	171.677	185.158	196.665	211.994	217.116	242.915	254.605	266.875	277.44	291.264	305.344	307.894	321.552	339.111	349.467	368.702	384.735	402.79	410.305
-10	50	-9.15302	-28.1567	8.84241	12.8443	1.84888	-22.1437	-17.1336	-19.1207	-2.10504	5.91336	1.93454	35.9585	30.9851	44.0146	44.0468	48.0817	50.1194	69.1598	79.203	79.249	107.298	89.3491	128.403	140.46	144.52	130.582	157.648	178.715	151.786	185.86	213.936	217.015	225.096	231.181	263.268	286.358	312.45	313.545	352.643	351.744	364.848	361.954	387.063	375.175	392.289	420.406	439.526	435.649
0	-50	-11.9657	-18.5492	-10.8796	-1.20697	-10.2813	-9.10257	1.32922	-2.23595	-12.2981	3.64288	12.3369	20.5339	29.734	32.9372	38.6433	50.1026	48.5648	50.7802	68.9985	75.72	84.4444	95.1719	113.152	119.886	130.873	129.112	139.105	172.851	187.85	173.101	204.106	209.614	227.625	248.139	252.156	261.676	282.699	298.475	309.504	317.286	324.821	340.86	360.401	373.195	386.742	401.043	418.346	423.652
0	-40	-11.103	-20.675	-12.6369	-4.16734	-9.94477	-8.96927	-0.812244	-1.65228	-4.98936	3.24793	16.3096	21.3028	26.4417	29.7265	44.5142	52.8406	50.3127	54.4664	70.1945	78.7111	88.8022	98.7533	114.029	115.843	131.839	138.73	144.017	169.986	183.279	175.611	204.624	210.712	224.588	241.967	250.992	263.948	281.693	297.12	313.014	313.16	326.989	346.177	354.44	375.741	388.866	399.959	413.769	421.725
0	-30	1.43634	-22.5047	5.5564	-22.3805	-9.31528	-16.248	1.82129	0.8927	6.96616	14.0417	19.1193	9.19891	17.2806	32.3644	37.4502	40.5381	52.6281	38.7201	51.8142	81.9103	93.0085	89.1088	114.211	84.3154	126.422	151.53	133.641	132.753	150.868	182.985	206.104	198.224	208.347	221.472	240.599	236.728	250.859	289.992	294.127	291.265	324.404	344.545	332.688	353.834	378.981	389.131	375.282	400.436
0	-20	-5.84906	-29.6601	-22.4694	9.72299	17.9171	-4.88708	-17.6896	2.50967	-9.2894	16.9133	16.1176	19.3237	24.5314	22.7409	40.9521	45.1649	33.3796	62.5959	53.8139	91.0336	87.255	103.478	97.7028	114.929	121.158	105.388	143.619	152.852	171.087	146.324	167.563	202.803	194.044	228.288	235.533	231.78	272.029	285.279	283.531	286.784	295.04	331.297	322.556	344.816	357.078	368.342	406.607	395.874
0	-10	-11.8048	-4.72595	-4.64496	-7.5618	-10.4765	2.61096	-1.29941	-19.2076	8.88632	10.9825	-2.91931	12.1811	35.2837	36.3884	18.4953	53.6043	35.7155	25.8289	61.9444	75.062	79.1818	91.3038	88.4279	98.5541	122.683	126.813	141.946	140.081	143.218	178.357	200.498	188.641	184.787	223.935	203.085	261.237	264.391	288.547	269.705	297.866	282.029	293.194	358.361	350.53	348.701	376.874	411.05	394.227
0	0	-16.669	-22.2309	4.20767	-3.35312	1.08658	-10.4731	3.96768	6.40906	9.85098	28.2935	3.73642	17.18	12.6241	37.0687	48.514	61.9597	43.406	59.8529	44.3003	59.7482	68.1967	84.6457	114.095	108.545	107.996	147.447	131.899	147.351	171.804	181.257	173.711	212.166	212.621	231.076	251.532	242.989	273.446	245.904	279.362	308.821	317.28	339.74	345.2	358.661	369.123	368.585	413.047	410.51
0	10	2.10986	-3.98093	-20.0687	-2.15335	-4.23495	-15.3135	-17.3891	4.53848	-23.5309	38.4027	1.33936	-3.72092	23.2219	30.1677	45.1165	32.0685	43.0234	53.9814	58.9425	41.9066	67.8737	74.8439	98.8171	111.793	129.773	122.755	149.74	136.729	163.72	172.715	181.712	214.713	209.716	202.723	259.732	251.745	279.761	288.78	263.801	300.826	295.854	344.885	360.919	365.955	358.995	381.038	389.084	408.133
0	20	13.0494	-39.6539	-0.35614	-4.05722	11.2428	16.5439	0.846008	-5.85071	-17.5464	-2.24091	0.0656128	24.3732	16.6819	20.9917	52.3027	29.6146	38.9277	61.2419	61.5572	74.8735	97.1909	104.509	109.829	106.15	104.471	109.794	123.118	145.443	156.769	161.097	164.425	180.754	185.085	206.416	244.749	209.082	265.417	254.753	284.09	300.428	285.767	278.107	318.448	327.791	379.134	376.479	353.824	399.171
0	30	-4.16193	-18.2623	-3.86063	-1.58208	1.82341	-1.76917	-9.73484	2.55144	1.58963	-1.87023	14.7968	14.3408	16.8867	30.0595	39.2343	44.411	50.2146	51.7702	66.2026	78.262	80.5733	95.5116	101.327	109.269	112.838	125.034	141.106	152.306	162.008	171.211	183.792	194.124	211.584	225.92	238.383	246.348	253.565	276.534	285.13	301.978	305.702	319.179	339.782	351.138	368.62	380.354	397.59	410.078
0	40	-6.85802	-23.1067	-2.50354	-2.03223	0.501742	-8.01969	-8.89417	-2.3405	-1.21384	1.14354	12.4646	21.12	19.7759	34.3647	40.2554	38.6239	51.1107	56.8346	66.8381	73.7782	81.5508	92.9183	100.72	114.26	126.834	125.965	145.787	155.716	159.326	171.827	189.166	197.05	214.308	224.694	243.047	254.059	269.998	279.234	300.648	312.652	311.431	324.984	347.874	354.514	370.27	384.761	401.069	413.054
0	50	-6.06104	-29.4551	2.15515	-4.23032	-3.61145	-13.9883	4.63922	-19.729	-11.0928	-0.452454	16.1923	19.8414	4.49469	27.1524	28.8143	34.4806	32.1511	64.826	54.5051	61.1886	57.8763	76.5684	96.2648	129.965	144.67	124.38	153.093	136.811	156.533	162.259	190.99	184.725	216.464	239.208	234.956	250.708	298.464	271.225	286.99	307.759	308.533	312.31	358.093	359.879	368.67	377.464	369.264	408.067
10	-50	11.2762	-6.85379	-18.9806	-11.1043	-8.2247	2.65802	-0.456055	4.43304	-21.6747	8.22083	-4.88049	11.0213	25.9264	24.8346	34.746	48.6606	33.5783	55.4992	71.4233	66.3506	82.281	75.2147	105.151	117.091	104.035	135.981	127.93	177.883	184.839	146.798	171.76	185.725	188.694	215.666	236.64	248.618	261.6	270.584	282.571	304.562	293.556	331.553	318.553	353.556	373.563	359.572	416.585	435.601
10	-40	-3.23921	-16.5482	-12.7682	-8.21044	-5.25749	-4.9094	-5.39066	-3.44107	0.439382	6.11805	17.6306	15.5638	24.0912	33.6412	41.2649	46.1103	49.5499	53.0886	68.8541	78.877	83.5552	94.7868	111.209	106.854	120.526	138.899	143.188	158.147	175.298	172.027	199.998	199.839	212.081	229.253	245.233	255.063	273.864	280.336	298.591	302.741	319.276	340.007	337.465	360.073	374.514	384.096	408.354	423.348
10	-30	-4.80685	-9.95404	-17.0983	12.7605	-12.3777	0.487061	-12.6451	-27.7744	14.0994	-5.0239	12.8558	13.7386	25.6243	46.513	48.4046	37.2993	61.197	44.0976	68.0012	76.9078	71.8174	96.73	120.646	103.564	128.486	147.41	158.338	147.268	175.201	152.138	184.077	188.02	206.965	220.913	246.864	269.819	278.776	282.736	278.699	285.665	310.634	320.606	317.581	363.559	365.54	362.524	390.511	400.501
10	-20	-3.80682	-14.2393	-20.6673	-2.09085	-8.50983	-12.9243	-16.3343	-6.73978	0.859283	-11.5372	13.0709	23.6835	27.3005	23.9221	20.5481	35.1787	21.8137	55.4532	70.0973	53.7458	56.3989	72.0564	88.7185	92.3849	117.056	112.731	122.411	143.096	138.785	172.478	166.176	185.879	221.585	219.297	222.013	211.733	257.458	247.187	277.921	289.659	288.402	332.149	337.9	368.657	362.417	401.182	408.952	405.726
10	-10	-3.315	-19.467	13.3841	-4.76147	-2.90387	-16.0431	-19.179	-7.31177	-13.4413	8.43234	0.309235	22.1893	25.0726	12.9591	31.8488	39.7417	50.6378	56.5371	56.4397	67.3454	93.2543	92.1665	129.082	99.0003	110.922	122.847	122.775	142.706	141.641	171.579	162.52	203.464	215.411	211.361	238.315	213.272	271.232	256.195	285.162	316.131	298.104	330.08	312.059	335.042	347.027	353.016	390.008	416.003
10	0	-19.3381	-56.3202	-18.2997	-4.2764	9.74957	-6.22177	-3.19043	-0.156372	12.8804	16.9198	15.9619	27.0068	27.0543	35.1045	39.1574	28.213	65.2713	61.3322	65.3959	84.4622	70.5313	99.603	122.677	112.754	123.834	138.917	134.002	148.09	174.18	183.273	197.369	197.468	205.569	241.673	269.779	264.889	272.001	306.115	300.232	320.352	345.475	332.6	368.728	377.859	405.992	429.128	438.267	423.408
10	10	-19.9095	-40.2916	-11.6691	-4.04193	-5.41016	-2.7738	-1.13275	-2.48709	20.1632	-0.181915	-8.52237	21.1418	27.8105	38.484	25.1619	28.8446	66.5317	76.2236	85.9201	85.6212	71.3268	110.037	95.7521	127.472	130.196	145.924	160.658	189.396	177.138	186.885	195.637	220.394	208.155	239.92	272.69	262.465	271.244	327.028	328.817	356.61	353.408	331.21	376.017	376.828	374.644	415.465	414.29	461.12
10	20	-4.83337	-18.5414	-11.248	-14.9532	-7.65698	-8.35934	-14.0603	2.24014	21.542	15.8453	31.15	23.4561	9.76358	46.0724	45.3828	40.6945	74.0078	63.3223	69.6382	67.9556	92.2744	127.595	127.916	135.239	117.564	160.889	157.217	153.545	179.875	169.207	198.539	200.874	249.209	241.546	252.885	303.225	290.566	311.908	312.252	322.598	322.945	367.293	384.642	388.993	379.346	409.7	436.055	453.411
10	30	-6.13748	-22.0395	-4.62696	-4.60298	-6.06132	0.857399	-5.89371	0.513487	0.141487	2.45906	15.4193	20.4909	19.0647	34.0935	41.8745	40.9075	54.5207	55.7297	62.0501	73.2006	82.0095	99.2736	104.399	110.542	116.516	130.944	145.484	151.791	167.664	173.975	186.461	200.417	216.141	222.602	248.705	252.747	268.323	279.62	296.372	307.532	309.679	326.046	341.181	356.662	371.66	383.692	403.414	419.418
10	40	-5.17572	-33.0996	-0.0211487	-7.94031	2.14291	-12.7715	-14.6835	6.40689	12.4996	-2.40521	7.69226	30.7921	23.8944	33.999	39.106	50.2154	65.3272	76.4413	81.5578	75.6766	80.7979	99.9215	99.0474	113.176	147.307	136.44	151.575	178.713	176.853	180.996	190.14	192.288	220.437	248.589	254.744	251.9	252.059	276.221	308.385	329.551	311.719	330.89	366.063	350.239	383.417	397.597	411.78	422.965
10	50	-10.8949	-21.655	-16.4136	-15.1708	4.07346	-1.68079	-5.43365	14.815	-2.93497	7.31656	21.5695	18.8239	26.0797	43.337	60.5958	12.8559	62.1176	35.3807	67.6452	72.9112	81.1786	107.447	76.7176	94.9894	121.263	127.537	138.813	144.091	142.37	162.65	183.932	198.215	209.5	197.786	227.073	249.362	254.653	271.945	306.238	304.533	283.829	318.126	322.426	353.726	348.028	356.331	387.636	390.942
20	-50	-8.71109	-11.4063	-9.10013	-3.79266	-2.48392	-29.1738	5.13757	10.4503	-8.23572	12.0796	31.3962	24.7141	14.0334	36.3539	47.6758	77.999	40.3235	68.6493	82.9764	96.3047	93.6345	104.965	117.298	117.631	133.966	154.303	151.64	181.979	205.319	184.66	228.003	205.347	251.693	264.039	265.387	284.736	304.087	277.439	333.792	340.146	356.502	362.859	362.217	360.577	403.938	431.3	427.663	470.028
20	-40	-11.8145	-17.561	-28.3061	-19.0498	1.20786	11.4669	-22.2728	-7.01105	26.252	3.51654	24.7823	29.0495	28.3181	35.5879	38.8593	43.1319	58.4059	56.6812	60.9579	80.236	79.5155	111.796	112.078	110.362	99.6468	126.933	149.221	170.509	180.8	210.091	207.384	215.679	221.974	230.271	247.57	257.87	286.171	274.473	303.777	273.082	307.389	346.697	358.006	365.316	364.628	384.941	422.256	436.572
20	-30	1.04849	-26.8828	-8.81198	-9.73901	4.33609	5.41333	-8.50729	-3.42578	-9.34216	6.74362	23.8315	-0.0784607	31.0137	30.108	37.2044	22.3029	50.4037	53.5065	76.6114	71.7184	75.8276	86.9389	95.0523	99.1679	119.286	117.405	137.527	126.651	146.778	151.906	198.036	195.169	182.303	210.44	228.579	223.72	253.863	270.008	284.156	311.305	315.457	327.61	318.766	347.924	346.084	361.246	412.411	398.577
20	-20	-2.46685	-19.6148	-8.67026	0.896055	-6.01351	-2.7427	-15.563	-7.66777	3.13048	2.57982	12.5572	16.9766	24.2932	31.2082	38.0203	39.255	46.6876	54.8318	67.463	76.3391	82.7881	88.8471	102.481	113.233	118.448	126.104	143.793	146.766	157.639	165.783	177.797	196.152	206	220.782	238.016	244.084	270.555	277.494	285.178	306.239	307.524	324.815	322.214	354.052	359.4	380.992	408.959	416.724
20	-10	-1.46237	-0.190735	-13.918	12.356	-21.3689	-6.09265	-1.81528	-13.5367	-0.257019	8.02386	12.3058	14.589	32.8734	32.1588	62.4455	40.7332	47.0222	59.3123	72.6035	92.8959	98.1894	83.4841	96.7798	145.077	106.375	127.674	145.975	161.276	160.579	169.883	173.188	198.494	191.801	213.11	247.419	255.73	274.042	317.355	290.669	318.984	318.301	297.618	279.937	341.257	362.578	416.9	414.223	437.548
20	0	9.04938	-24.831	-7.70923	9.41464	-34.4594	4.66858	-3.20129	-4.06909	7.06519	11.2016	14.34	9.48056	20.6232	46.7679	48.9147	52.0636	55.2146	65.3676	65.5228	94.68	98.8393	106.001	121.164	110.33	134.497	120.667	160.839	146.013	177.189	205.367	208.547	212.729	243.913	237.099	243.288	276.478	282.671	287.865	307.062	317.261	310.461	363.664	374.869	367.076	379.285	422.496	426.71	423.925
20	10	-11.2285	-9.27002	-21.3086	-7.3443	-9.37708	-24.407	-6.43402	7.54184	16.5206	2.5022	9.48672	11.4741	27.4644	25.4576	37.4536	30.4525	51.4543	58.459	51.4666	89.477	77.4903	100.507	114.526	139.548	150.572	150.6	142.631	161.664	185.7	194.74	218.782	192.826	238.874	246.925	289.978	267.035	283.094	305.156	319.221	339.289	358.36	365.433	358.51	390.589	399.671	395.756	430.844	445.935
20	20	-18.2277	-27.1047	16.0207	-5.85144	-7.7211	4.41174	5.54703	-7.31522	-8.17499	-4.03229	12.1129	19.2605	31.4106	31.5631	58.7181	42.8756	74.0356	55.198	64.3629	76.5302	97.7	83.8722	121.047	122.224	135.404	165.586	166.77	157.957	215.147	195.339	216.533	219.73	240.929	245.131	282.335	269.541	306.75	279.962	313.176	325.392	356.611	360.832	376.056	414.282	396.511	383.742	451.975	462.211
20	30	-7.9678	-11.7829	-2.59613	-3.40744	-16.2169	2.97562	4.16995	-3.63379	3.56433	1.76437	21.9663	9.17007	16.3758	34.5833	24.7928	39.0042	39.2174	47.4326	45.6496	69.8685	76.0892	79.3119	100.536	82.7628	90.9912	98.2213	129.453	148.687	147.923	166.161	171.4	191.642	207.885	207.13	231.378	246.627	263.877	282.13	285.385	312.641	311.899	312.16	341.422	352.686	363.952	396.219	409.489	437.76
20	40	-8.7716	-21.4387	-5.18951	-4.36188	-5.71754	-4.14906	-4.78734	-2.77882	1.88429	8.3856	14.4692	13.1938	25.3581	32.9562	44.4004	36.6281	50.1803	56.184	66.3286	76.7039	85.6635	93.557	96.6851	110.692	119.056	130.353	140.666	154.576	157.31	172.6	185.289	199.539	210.887	220.204	243.103	249.496	268.084	279.138	294.501	306.292	313.459	331.03	342.449	359.163	372.069	382.981	406.606	422.269
20	50	-13.436	-29.4762	-9.51395	-0.549103	-8.58173	2.38818	-1.63934	-24.6643	16.3132	28.2933	2.27594	15.2611	22.2488	34.2391	43.2318	21.2272	54.225	49.2255	66.2284	83.2339	102.242	94.2524	101.265	101.281	137.299	124.32	135.343	148.369	134.397	184.428	185.461	184.497	204.535	203.576	228.62	255.666	265.714	253.765	284.819	267.875	319.933	328.994	323.058	323.124	368.193	358.264	399.338	401.414
30	-50	-6.71392	-21.8661	-18.0162	-10.9142	6.93988	0.046051	-8.59572	0.764603	7.87701	3.4915	9.85806	22.4767	22.5974	40.2202	31.0951	45.7221	53.1011	50.4822	43.1154	79.5007	89.638	96.0274	100.419	101.812	110.958	130.106	137.506	153.157	169.061	182.717	187.625	191.036	194.698	212.362	233.278	248.697	266.617	268.79	292.214	294.641	305.32	335.75	336.433	352.368	372.305	376.744	397.685	408.378
30	-40	-5.53351	-26.5025	-22.4691	-17.4333	23.6049	-15.3546	-4.31165	0.733673	-0.218628	1.83145	14.8839	33.9388	19.996	41.0556	30.1176	36.1819	59.2487	37.3177	50.3892	70.4631	93.5393	84.6179	92.6989	94.7822	129.868	138.956	147.047	140.139	164.235	192.332	188.432	190.534	186.639	209.746	245.855	252.967	278.081	289.198	291.317	311.438	308.561	343.687	337.816	341.946	403.079	384.215	385.352	378.493
30	-30	-1.92322	-52.8418	-11.7581	10.3279	-9.58389	2.50665	-32.4005	7.69455	20.7919	12.8916	18.9935	25.0977	18.2042	42.313	45.424	63.5373	45.6529	67.7708	55.8909	82.0133	111.138	109.265	106.394	119.526	128.659	138.795	162.934	150.074	174.217	167.362	173.51	220.659	228.811	243.965	260.122	280.28	287.441	292.605	295.77	325.938	322.108	344.28	360.455	380.631	393.81	407.992	440.175	437.361
30	-20	-7.09527	-22.9201	-7.02402	-2.17269	-8.14735	0.302007	-11.9965	-3.58977	5.02223	5.82389	14.8308	17.3554	28.0385	35.4892	42.0984	42.0691	51.6044	56.8137	70.9002	79.9262	86.5169	89.9691	98.0015	123.958	119.604	131.752	153.153	156.805	167.631	170.616	186.541	205.17	208.724	232.733	244.338	261.601	276.069	293.259	297.387	315.518	324.417	333.349	343.127	359.392	377.721	398.989	420.229	427.846
30	-10	1.62628	-10.4225	-3.46854	-9.5119	10.4474	4.40939	-21.6259	-6.65851	7.31155	-4.71567	4.25977	19.2379	6.21872	26.2022	16.1884	33.1773	45.1689	45.1631	69.16	86.1596	69.1619	80.1668	85.1745	123.185	117.198	110.213	147.232	146.253	156.277	170.303	178.332	172.364	192.398	214.435	216.475	236.517	265.562	260.61	271.66	286.714	282.769	312.828	307.889	335.952	320.019	346.088	395.16	410.234
30	0	-3.56993	-16.3024	-8.72009	2.67706	-6.00161	-2.61547	-10.0395	-6.91439	9.2443	3.68656	7.22486	16.8749	17.1053	32.7911	43.2293	42.8416	53.3469	54.5888	66.9581	84.0484	85.641	90.6265	104.911	124.589	120.206	134.81	145.479	158.619	169.902	181.39	191.959	196.218	209.525	230.148	244.319	262.071	278.029	292.145	299.888	309.712	318.975	340.116	340.384	355.67	372.88	400.843	412.761	426.65
30	10	-10.5465	-18.6178	-5.68622	4.24823	-1.81442	5.12576	-18.9312	-15.9852	20.9636	6.91531	-10.1301	15.8273	11.7876	25.7508	27.7168	48.6857	52.6575	41.6321	77.6096	76.59	90.5732	98.5593	101.548	125.54	98.5347	137.532	138.533	167.536	178.542	193.551	188.563	181.577	194.595	226.615	237.638	254.664	286.693	276.725	295.76	301.797	319.838	357.881	361.927	354.976	384.027	388.082	379.139	405.199
30	20	-3.21219	-15.7105	0.791687	-13.7056	5.79761	6.3013	11.8055	-10.6899	-8.18475	6.32092	16.827	19.3336	22.8408	31.3482	40.8564	51.365	62.8741	49.3837	69.8937	95.4042	108.915	92.4267	114.939	109.451	135.964	139.478	147.991	173.506	181.021	198.536	189.052	221.568	233.085	244.603	270.12	257.639	302.158	301.677	292.197	328.717	314.237	371.759	359.28	380.802	417.325	446.848	449.372	457.896
30	30	-10.7704	-10.9592	-3.1441	21.6748	6.49762	-17.6758	-17.8453	2.98901	-4.17282	19.6692	-10.485	-20.6353	30.2181	25.0755	63.9367	40.8017	21.6705	56.5432	65.4197	65.3	90.1842	85.0722	92.9641	120.86	111.759	128.663	139.57	162.481	181.395	173.314	180.236	210.163	210.093	237.027	258.964	256.906	307.851	289.8	294.753	323.71	336.67	346.635	361.603	375.575	382.551	391.53	408.514	450.501
30	40	-12.5459	-22.3218	-20.0962	-15.8689	-22.6401	4.5903	-0.177765	-2.94427	1.2908	5.52747	36.7657	24.0054	33.2468	18.4896	39.7341	43.9801	74.2278	59.4769	73.7276	93.9799	99.2337	85.4891	100.746	134.005	100.265	158.526	120.789	149.054	145.32	173.588	195.858	210.129	208.401	214.675	241.951	247.228	269.507	291.787	297.069	288.352	312.637	338.924	336.212	384.501	380.793	383.085	428.379	433.675
30	50	-3.24454	-20.1754	14.896	-9.0303	-4.95428	-11.876	3.20459	-15.7125	-11.6274	4.46008	20.5498	7.64185	31.7362	39.8328	41.9317	44.0328	30.1363	69.2421	68.3501	79.4604	73.573	97.6879	97.805	127.924	127.046	138.17	164.296	153.425	162.556	165.689	188.824	208.962	210.102	230.244	253.389	235.535	262.685	287.836	282.989	316.145	321.303	346.464	347.626	376.791	377.958	397.128	404.3	421.474
40	-50	-6.09051	-19.4442	-13.0459	-6.64577	2.25632	-5.83966	-7.43375	3.47409	-0.11615	10.7955	0.709129	24.8746	28.2921	36.4614	33.3827	38.5558	61.2309	61.158	65.0869	77.0177	80.4504	91.8851	106.822	113.01	129.2	134.893	152.587	156.033	181.231	174.431	188.633	207.336	211.542	223.5	238.209	265.17	272.884	285.849	302.816	316.535	317.006	339.978	360.703	365.43	390.408	401.138	409.621	422.605
40	-40	-4.41214	-25.1279	-10.8424	2.44434	3.7323	11.0215	-7.68817	11.6034	14.8962	3.19031	-14.5145	10.782	27.0797	45.3786	36.6788	43.9801	51.2827	50.5865	50.8914	85.1977	79.5051	92.8137	97.1235	100.435	109.747	122.06	134.375	163.691	180.008	147.326	178.646	208.967	188.289	215.612	217.936	255.262	256.589	251.917	296.246	328.576	317.908	338.241	350.575	359.91	366.247	374.584	417.923	415.263
40	-30	-4.45572	-33.3888	-9.31955	-4.24799	-15.1741	4.90216	-8.01932	-4.93842	-1.85522	11.2303	14.3181	28.4083	28.5008	41.5956	49.6928	29.7922	45.894	67.9981	74.1046	79.2133	92.3243	75.4377	71.5534	126.671	128.792	121.914	161.039	150.167	177.296	186.428	193.562	196.699	212.838	237.979	246.122	269.268	285.416	306.566	313.719	314.874	353.031	343.191	365.353	363.517	387.683	422.852	417.023	425.197
40	-20	-10.1072	-30.4698	-6.07975	-1.06197	-5.66647	-2.89327	-13.1174	-3.71376	5.31754	4.85155	11.0133	19.3027	32.8448	34.5146	36.4371	55.2373	57.5402	66.2208	64.9041	79.09	88.7787	97.3451	106.539	125.111	131.185	137.262	157.342	168.425	177.885	188.598	197.813	210.657	224.878	246.726	259.328	278.182	291.663	303.898	313.635	323.374	330.242	353.362	359.235	373.985	391.238	416.994	426.502	442.013
40	-10	-12.3804	-14.1963	3.98962	-0.82254	-10.6328	-0.441284	-3.24789	-2.05261	16.1445	-12.6565	17.5444	9.7471	24.9517	39.1581	49.3665	51.5766	73.7886	56.0025	71.2182	72.4358	73.6553	68.8766	129.1	122.325	105.552	152.78	144.011	174.243	173.478	173.714	190.952	214.191	198.433	241.677	250.922	279.169	270.418	308.669	324.922	304.177	322.433	367.691	367.952	351.213	395.477	403.743	433.01	445.28
40	0	-9.07299	-23.3489	-5.12251	4.60604	2.71178	-3.68027	-9.57013	-10.0828	9.65673	-0.351528	8.39239	23.0135	19.2618	39.1373	42.015	49.2699	56.652	56.9113	66.1728	78.1864	85.2023	93.3453	102.866	119.513	122.663	141.689	148.218	164.499	173.908	179.943	192.606	199.771	211.313	232.357	239.779	261.827	283.503	293.431	299.361	311.919	322.978	336.04	351.104	355.295	370.863	408.433	410.631	434.581
40	10	5.45572	-29.5421	-16.5373	8.47034	16.4807	-0.506287	-15.4905	-10.472	-3.45078	18.5732	1.59985	31.6293	-6.33862	27.6962	61.7338	36.7741	44.8171	53.8628	61.9113	81.9624	92.0163	94.0729	88.1322	111.194	126.259	137.326	136.397	147.469	153.545	163.623	184.704	197.788	204.875	228.964	229.055	265.15	278.247	287.347	290.45	297.555	316.663	319.774	320.888	349.004	371.123	425.244	412.368	410.495
40	20	-2.90842	-25.5591	1.7915	20.1433	7.49634	-0.149384	-6.79395	-23.4373	-6.07932	6.27985	5.64017	29.0018	22.3646	31.7285	40.0939	38.4603	46.8281	67.197	87.5671	77.9385	99.311	110.685	118.06	144.436	124.814	147.192	149.572	191.953	197.335	183.719	209.104	212.49	213.877	236.265	256.655	263.046	288.438	301.831	288.225	352.621	313.018	349.416	378.815	378.215	398.617	418.02	440.424	444.829
40	30	1.47681	-39.3284	-10.1318	11.0667	3.26715	-8.53055	-24.3264	1.87964	-1.91245	-1.70261	11.509	40.7226	31.938	26.1553	48.3746	52.5956	62.8186	58.0434	62.2701	56.4986	82.7291	76.9614	70.1955	102.432	129.67	109.909	157.151	161.395	162.64	185.887	184.136	208.387	222.64	227.895	246.151	266.41	292.67	283.932	314.197	288.462	343.73	344	320.271	334.545	378.82	398.097	406.376	403.657
40	40	-13.0933	-22.3673	-7.33049	6.14231	-3.04061	-3.58757	-7.49028	-0.515366	-8.02118	7.0173	9.2917	16.6104	27.7483	33.8139	43.2154	45.5695	42.9846	59.9689	68.8641	70.012	86.6291	94.9989	93.6795	117.704	119.407	132.762	146.236	159.063	169.46	179.209	191.027	206.431	212.679	226.105	246.625	256.923	275.74	285.768	296.457	312.34	327.542	341.605	344.063	368.156	373.627	395.984	413.11	425.131
40	50	-17.2957	-18.2949	-9.29156	17.7144	5.72287	9.73395	-8.25244	7.76376	-28.2175	13.8039	-10.1722	10.8542	26.8833	47.9149	34.949	46.9857	32.025	63.0668	64.1112	66.1582	84.2077	110.26	97.3144	111.372	113.431	112.494	140.559	155.626	174.696	165.768	182.843	179.921	184.001	220.084	215.169	256.257	247.347	264.44	278.536	301.634	296.734	309.837	335.943	352.051	355.162	379.275	393.391	402.509
50	-50	2.56308	-13.2284	-9.01819	3.19366	-20.5928	-4.37766	-16.1609	-5.94244	-9.72235	17.4994	-0.277222	34.9478	37.1745	26.4028	28.6328	31.8644	61.0977	66.3326	90.5692	63.8073	75.0471	94.2886	110.532	118.776	135.023	134.271	154.521	163.772	157.025	162.279	179.536	209.794	233.053	225.314	222.577	270.841	257.107	302.375	284.644	296.915	302.188	315.462	361.738	367.015	380.294	395.575	399.858	428.141
50	-40	-16.9795	-12.918	-9.8541	-14.7878	2.28094	-14.6479	-1.57428	7.50171	-5.41986	20.661	2.74429	19.83	28.9181	33.0086	38.1016	42.197	73.2948	90.395	68.4976	88.6026	73.7101	95.8199	126.932	138.047	142.164	144.284	174.405	156.53	223.657	195.786	207.917	220.051	238.188	243.326	266.468	281.611	299.757	299.906	339.056	329.21	339.365	362.523	392.684	392.846	412.012	450.179	435.349	468.522
50	-30	-16.1785	-26.2874	-15.393	-18.4954	-6.59464	8.30939	-3.78339	2.12704	3.04068	-6.04248	6.87759	-0.199127	51.7273	15.657	11.5899	64.526	62.4653	71.4078	72.3535	81.3024	82.2545	109.21	112.168	133.13	135.095	144.063	147.034	160.009	191.986	193.967	208.951	202.939	252.929	241.923	266.92	271.92	288.923	298.929	340.939	355.952	345.967	368.987	367.009	359.034	419.063	438.095	445.13	445.168
50	-20	-10.2677	-27.6474	-3.47482	-1.77496	-7.79783	-1.94342	-10.8868	-3.90282	9.00838	0.22186	10.7626	16.3306	36.5509	35.9984	39.4982	55.3753	62.7546	64.8112	66.87	75.8312	88.0946	91.1352	105.303	124.348	126.896	139.445	153.797	166.951	181.383	190.667	198.052	209.366	226.356	242.674	256.944	273.866	288.116	304.917	322.821	325.327	335.061	352.247	362.784	368.7	394.717	423.237	426.309	441.183
50	-10	-8.21674	-33.8947	9.42859	15.7531	-0.921112	-19.5941	-26.2658	-10.9363	22.3944	3.72638	4.05957	24.394	44.7297	49.0666	50.4048	75.7442	74.0849	62.4268	51.7699	67.1143	103.46	104.807	107.155	114.504	133.855	141.206	159.559	181.914	186.269	210.626	198.984	222.343	242.703	245.065	261.428	270.792	304.157	306.524	320.891	328.26	323.631	328.002	354.375	395.749	380.124	434.5	409.878	448.256
50	0	-9.74759	-33.4966	-18.2441	0.00973511	19.265	-8.47824	6.77988	-6.96057	2.30038	8.56281	18.8266	22.0918	18.3585	50.6265	29.8961	47.1669	67.4393	61.713	56.9882	74.2647	85.5427	104.822	110.103	115.385	150.669	165.954	181.24	169.528	197.817	188.108	203.4	218.694	211.989	270.285	264.583	274.882	296.182	306.484	286.788	334.092	346.399	336.706	367.015	347.326	390.637	421.951	405.265	456.581
50	10	-12.8274	-25.8005	3.2291	-0.738464	-6.70325	-18.6652	-2.62439	-11.5808	7.46561	-1.4852	15.5668	29.6216	26.6791	44.7395	57.8026	56.8686	70.9373	73.0088	70.0831	81.1601	87.24	110.323	113.408	129.496	125.587	158.681	134.778	176.877	169.979	190.084	199.191	207.302	224.415	225.531	240.65	270.771	312.896	331.023	328.152	351.285	344.42	376.559	374.699	356.843	385.99	460.139	441.291	470.445
50	20	7.48111	-30.305	-17.0894	20.1279	-6.65305	12.5677	-3.20975	-1.9855	-7.75955	-4.53183	3.69757	21.9287	17.1616	11.3961	41.6325	45.8705	52.1104	39.3518	31.5951	54.84	88.0866	96.335	97.5851	114.837	86.0905	128.346	150.603	150.861	149.122	184.384	179.648	221.913	222.181	233.45	231.72	257.993	267.267	286.543	302.82	299.099	301.38	318.663	331.948	367.234	373.521	385.811	391.102	393.395
50	30	-30.9807	-25.9879	-5.99216	9.00665	-7.99158	-2.98679	5.02103	-1.9682	3.04559	3.06238	16.0822	22.1049	18.1307	42.1595	47.1913	38.226	29.2638	48.3046	84.3483	47.3951	89.4448	108.497	98.5532	110.612	121.674	158.738	150.806	170.876	180.95	204.027	216.106	215.189	236.274	221.363	271.454	272.549	284.646	286.747	293.85	340.957	351.066	370.178	365.294	384.412	380.533	424.657	428.785	444.915
50	40	-15.5435	-24.3752	-12.6041	5.76988	-2.05327	-2.07355	-8.49098	2.09446	-7.71724	4.47394	6.06797	27.6649	23.6646	33.4672	35.2727	49.281	48.8922	60.9063	68.1232	71.3429	86.3656	96.391	95.0194	118.451	127.685	130.321	149.161	159.604	174.449	185.897	194.749	213.603	222.259	231.719	250.982	264.647	275.915	292.186	310.66	323.537	332.816	345.499	344.784	369.872	371.963	400.857	420.353	427.453
50	50	-15.842	-17.4958	-12.2801	8.80524	-2.17324	0.117816	-9.05492	1.7752	-14.8585	6.8441	4.01619	20.5245	26.169	37.4164	34.3333	48.653	44.8423	64.1678	64.5629	79.9608	87.2949	99.6319	96.8384	115.981	123.727	125.275	147.56	160.047	173.671	179.497	185.46	205.092	207.661	225.832	234.939	255.85	265.296	289.412	299.598	315.92	325.378	331.305	340.769	367.502	361.238	393.243	414.785	416.863
[truncated: 460 more columns]
