# Supplementary material for: Precise control of the interlayer twist angle in large scale MoS2 homostructures
Source: Nat Commun. 2020 May 1;11:2153. doi: 10.1038/s41467-020-16056-4 (PMC7195481; doi:10.1038/s41467-020-16056-4)
Supplement: Supplementary file 3 — Source Data [file 41467_2020_16056_MOESM3_ESM.zip › Source Data/Fig. 2e insert position of indirect bandgap 30íπ 1.txt]

	-50	-40	-30	-20	-10	0	10	20	30	40	50
-50	761.925	762.124	760.814	760.239	762.18	761.013	763.596	764.407	762.985	761.214	763.146
-40	761.576	761.147	762.334	763.923	761.043	764.809	761.569	766.202	760.287	764.172	764.493
-30	761.439	763.237	760.98	762	760.029	759.597	763.651	762.834	761.735	762.282	762.39
-20	762.531	761.177	764.621	761.64	761.602	760.469	762.412	761.771	760.531	759.838	761.552
-10	761.007	761.971	763.774	762.623	764.193	762.443	765.763	764.381	762.408	760.836	759.361
0	759.842	760.444	761.889	763.867	763.361	764.158	760.424	764.052	762.896	761.489	759.322
10	761.206	762.145	762.257	760.549	761.974	759.64	760.547	762.215	761.698	761.811	764.666
20	762.284	762.981	764.033	762.17	766.046	761.929	760.725	761.068	763.355	762.912	761.962
30	763.149	762.087	761.695	762.64	759.756	762.409	761.959	764.147	762.206	764.034	763.029
40	763.181	764.743	761.55	761.175	763.447	762.503	762.553	763.441	764.422	762.532	763.534
50	761.479	763.907	760.274	762.1	763.727	763.474	761.767	761.936	760.827	760.018	760.886
