# Supplementary material for: Precise control of the interlayer twist angle in large scale MoS2 homostructures
Source: Nat Commun. 2020 May 1;11:2153. doi: 10.1038/s41467-020-16056-4 (PMC7195481; doi:10.1038/s41467-020-16056-4)
Supplement: Supplementary file 3 — Source Data [file 41467_2020_16056_MOESM3_ESM.zip › Source Data/Fig. 2e transfered bilayer PL.txt]

nm	Intensity
535.063	69.1779
535.115	54.2224
535.168	83.2678
535.22	72.3122
535.273	78.3576
535.325	87.4021
535.378	102.447
535.43	101.492
535.483	109.537
535.535	109.582
535.588	111.627
535.64	103.672
535.693	113.717
535.745	117.761
535.798	93.8065
535.851	114.852
535.903	118.896
535.956	133.942
536.008	128.986
536.061	125.031
536.113	158.076
536.166	138.121
536.218	160.165
536.271	184.211
536.323	168.255
536.376	176.3
536.428	187.345
536.481	187.39
536.533	167.434
536.586	211.48
536.638	212.524
536.691	199.569
536.743	182.614
536.796	195.659
536.848	159.703
536.901	166.748
536.953	177.793
537.006	179.838
537.058	195.882
537.111	202.927
537.163	237.972
537.216	216.017
537.268	237.061
537.321	202.106
537.373	218.151
537.426	225.196
537.478	219.24
537.531	193.285
537.583	208.329
537.636	195.375
537.688	207.419
537.741	170.464
537.793	204.508
537.846	186.553
537.898	205.598
537.951	200.643
538.003	217.687
538.056	218.732
538.108	206.776
538.161	211.821
538.213	229.866
538.266	247.911
538.318	219.955
538.371	237
538.423	235.044
538.476	283.089
538.528	311.133
538.581	330.178
538.633	323.223
538.686	289.268
538.738	274.312
538.791	235.357
538.843	228.401
538.896	199.446
538.948	162.49
539.001	166.535
539.053	191.579
539.106	180.624
539.158	182.669
539.211	217.714
539.263	236.758
539.316	224.803
539.368	190.847
539.421	161.892
539.473	182.936
539.526	151.981
539.578	150.025
539.631	150.07
539.683	162.114
539.736	139.159
539.788	174.203
539.841	179.248
539.893	166.292
539.946	149.337
539.998	153.381
540.051	177.426
540.103	174.47
540.155	183.514
540.208	189.559
540.26	203.603
540.313	199.648
540.365	194.692
540.418	192.737
540.47	206.781
540.523	219.826
540.575	222.87
540.628	245.914
540.68	255.958
540.733	297.003
540.785	280.047
540.838	264.092
540.89	266.136
540.943	250.181
540.995	253.225
541.048	255.27
541.1	248.314
541.153	260.358
541.205	259.402
541.258	237.447
541.31	207.491
541.362	269.535
541.415	245.58
541.467	249.624
541.52	273.669
541.572	232.712
541.625	230.757
541.677	262.801
541.73	269.846
541.782	294.89
541.835	298.935
541.887	292.978
541.94	354.023
541.992	360.067
542.045	346.112
542.097	349.156
542.15	354.2
542.202	358.244
542.254	349.288
542.307	334.333
542.359	358.377
542.412	388.421
542.464	375.465
542.517	379.51
542.569	397.554
542.622	437.598
542.674	517.642
542.727	576.687
542.779	619.731
542.832	757.775
542.884	872.819
542.937	1041.86
542.989	1333.91
543.041	1717.95
543.094	2509
543.146	3316.04
543.199	2916.08
543.251	1624.13
543.304	835.173
543.356	588.216
543.409	518.261
543.461	526.305
543.514	589.349
543.566	687.393
543.618	907.437
543.671	1388.48
543.723	2547.52
543.776	4147.57
543.828	4843.61
543.881	4101.66
543.933	3297.7
543.986	2264.75
544.038	1552.79
544.091	1052.83
544.143	774.878
544.195	619.922
544.248	569.966
544.3	491.01
544.353	484.054
544.405	454.098
544.458	485.142
544.51	497.186
544.563	462.231
544.615	524.274
544.668	519.319
544.72	505.362
544.772	488.406
544.825	547.45
544.877	584.494
544.93	615.538
544.982	617.582
545.035	645.626
545.087	699.67
545.14	728.715
545.192	801.758
545.244	844.802
545.297	817.846
545.349	751.89
545.402	741.934
545.454	654.978
545.507	627.022
545.559	597.066
545.612	558.11
545.664	514.154
545.716	460.197
545.769	449.241
545.821	426.285
545.874	357.329
545.926	384.373
545.979	359.417
546.031	346.461
546.083	342.504
546.136	358.549
546.188	370.592
546.241	324.636
546.293	376.68
546.346	381.724
546.398	409.768
546.451	464.812
546.503	497.855
546.555	523.899
546.608	539.943
546.66	512.987
546.713	524.031
546.765	506.074
546.818	573.119
546.87	729.162
546.922	879.205
546.975	1143.25
547.027	1723.29
547.08	2744.34
547.132	4748.38
547.185	7259.42
547.237	8179.47
547.289	6457.51
547.342	4296.56
547.394	2852.6
547.447	2059.64
547.499	1546.69
547.552	1270.73
547.604	1032.77
547.656	922.818
547.709	809.862
547.761	759.905
547.814	654.95
547.866	630.993
547.918	622.036
547.971	626.081
548.023	588.124
548.076	581.168
548.128	538.211
548.181	512.255
548.233	507.299
548.285	497.342
548.338	488.386
548.39	516.429
548.443	501.474
548.495	507.517
548.547	507.56
548.6	528.604
548.652	524.647
548.705	535.692
548.757	535.735
548.81	529.779
548.862	510.822
548.914	484.865
548.967	502.909
549.019	512.953
549.072	493.997
549.124	506.04
549.176	505.083
549.229	520.127
549.281	503.171
549.334	562.215
549.386	615.258
549.439	574.302
549.491	566.345
549.543	623.388
549.596	602.432
549.648	598.475
549.701	532.519
549.753	495.563
549.805	439.606
549.858	449.65
549.91	422.693
549.963	399.737
550.015	403.78
550.067	411.823
550.12	416.867
550.172	433.91
550.225	420.954
550.277	420.997
550.329	418.04
550.382	438.084
550.434	438.127
550.487	464.171
550.539	449.214
550.591	449.258
550.644	463.301
550.696	467.344
550.749	432.388
550.801	415.431
550.853	397.475
550.906	389.518
550.958	349.561
551.011	367.605
551.063	371.648
551.115	304.691
551.168	280.735
551.22	298.778
551.273	294.822
551.325	299.865
551.377	282.908
551.43	278.952
551.482	308.995
551.535	284.039
551.587	275.082
551.639	277.125
551.692	288.169
551.744	271.212
551.797	304.255
551.849	278.298
551.901	277.341
551.954	291.385
552.006	292.428
552.058	277.471
552.111	258.515
552.163	284.558
552.216	241.602
552.268	258.645
552.32	273.688
552.373	257.731
552.425	247.774
552.478	247.818
552.53	280.861
552.582	257.904
552.635	285.947
552.687	297.99
552.739	298.033
552.792	295.077
552.844	269.12
552.897	288.164
552.949	276.206
553.001	276.249
553.054	283.293
553.106	287.336
553.158	304.379
553.211	296.422
553.263	315.465
553.316	310.509
553.368	309.552
553.42	346.595
553.473	310.638
553.525	338.681
553.578	309.725
553.63	345.767
553.682	349.81
553.735	370.854
553.787	409.897
553.839	396.939
553.892	417.983
553.944	421.026
553.996	422.069
554.049	444.112
554.101	460.155
554.154	449.199
554.206	461.241
554.258	428.284
554.311	454.328
554.363	434.37
554.415	421.413
554.468	447.457
554.52	415.499
554.573	410.543
554.625	381.586
554.677	388.628
554.73	350.672
554.782	369.715
554.834	349.757
554.887	356.801
554.939	370.844
554.991	379.886
555.044	399.93
555.096	406.972
555.148	413.015
555.201	425.059
555.253	394.101
555.306	403.145
555.358	405.187
555.41	367.23
555.463	373.273
555.515	369.316
555.567	385.359
555.62	325.402
555.672	329.445
555.724	344.487
555.777	353.531
555.829	329.573
555.882	327.617
555.934	333.659
555.986	361.702
556.039	373.745
556.091	363.788
556.143	378.831
556.196	390.874
556.248	386.917
556.3	432.959
556.353	426.003
556.405	433.045
556.457	414.088
556.51	402.131
556.562	369.174
556.614	406.216
556.667	366.259
556.719	373.302
556.771	365.344
556.824	347.388
556.876	329.43
556.929	335.474
556.981	332.516
557.033	318.559
557.086	329.602
557.138	330.644
557.19	338.687
557.243	313.73
557.295	309.773
557.347	326.815
557.4	339.858
557.452	298.901
557.504	315.943
557.557	296.987
557.609	318.029
557.661	338.072
557.714	336.115
557.766	317.157
557.818	323.2
557.871	312.243
557.923	309.285
557.975	311.328
558.028	286.371
558.08	305.413
558.132	308.456
558.185	301.499
558.237	316.541
558.289	311.584
558.342	316.627
558.394	283.669
558.446	296.712
558.499	292.755
558.551	309.797
558.603	311.84
558.656	291.883
558.708	301.925
558.76	307.967
558.813	312.01
558.865	299.053
558.917	288.095
558.97	308.138
559.022	325.181
559.074	312.223
559.127	312.266
559.179	325.308
559.231	312.351
559.284	338.394
559.336	301.436
559.388	306.478
559.441	327.521
559.493	296.564
559.545	312.606
559.598	326.649
559.65	323.691
559.702	347.733
559.755	369.777
559.807	397.819
559.859	415.861
559.911	449.903
559.964	513.946
560.016	522.989
560.068	551.031
560.121	577.074
560.173	565.116
560.225	534.158
560.278	559.201
560.33	572.243
560.382	551.286
560.435	553.329
560.487	586.371
560.539	545.413
560.592	566.456
560.644	541.498
560.696	582.54
560.749	577.583
560.801	588.625
560.853	561.667
560.905	597.71
560.958	600.753
561.01	610.795
561.062	582.837
561.115	608.88
561.167	596.922
561.219	614.964
561.272	625.007
561.324	600.049
561.376	601.091
561.429	635.134
561.481	622.176
561.533	585.218
561.585	579.26
561.638	543.303
561.69	504.345
561.742	510.387
561.795	453.43
561.847	444.472
561.899	457.514
561.952	421.557
562.004	454.599
562.056	404.641
562.109	397.684
562.161	374.726
562.213	406.768
562.265	379.81
562.318	412.853
562.37	369.895
562.422	397.937
562.475	347.98
562.527	330.022
562.579	368.064
562.631	323.106
562.684	326.148
562.736	344.19
562.788	325.232
562.841	321.275
562.893	309.317
562.945	303.359
562.997	312.401
563.05	297.444
563.102	289.486
563.154	289.528
563.207	312.57
563.259	275.612
563.311	289.654
563.364	303.697
563.416	268.739
563.468	267.781
563.52	309.823
563.573	290.865
563.625	285.907
563.677	267.949
563.73	294.992
563.782	283.034
563.834	287.076
563.886	263.117
563.939	283.16
563.991	289.202
564.043	285.244
564.096	269.286
564.148	257.328
564.2	248.37
564.252	254.412
564.305	262.455
564.357	283.496
564.409	288.538
564.461	293.58
564.514	276.623
564.566	251.665
564.618	294.706
564.671	288.749
564.723	289.791
564.775	282.833
564.827	291.874
564.88	269.917
564.932	281.959
564.984	276
565.037	303.043
565.089	302.085
565.141	301.126
565.193	296.168
565.246	299.211
565.298	269.253
565.35	326.294
565.402	283.336
565.455	283.379
565.507	302.42
565.559	300.462
565.612	278.504
565.664	291.546
565.716	298.588
565.768	284.63
565.821	304.672
565.873	313.714
565.925	290.755
565.977	305.797
566.03	318.84
566.082	320.881
566.134	302.923
566.186	279.964
566.239	312.007
566.291	308.049
566.343	299.09
566.395	280.132
566.448	311.174
566.5	303.216
566.552	305.258
566.604	292.299
566.657	298.342
566.709	295.383
566.761	292.425
566.814	289.467
566.866	318.509
566.918	312.55
566.97	316.592
567.023	310.634
567.075	287.676
567.127	302.718
567.179	318.759
567.232	320.801
567.284	295.843
567.336	299.885
567.388	291.926
567.441	308.968
567.493	311.01
567.545	308.051
567.597	317.093
567.65	290.135
567.702	299.177
567.754	329.218
567.806	299.26
567.859	320.302
567.911	297.344
567.963	302.385
568.015	351.427
568.068	349.469
568.12	333.51
568.172	328.552
568.224	319.593
568.277	307.636
568.329	338.677
568.381	340.719
568.433	322.76
568.485	320.801
568.538	321.844
568.59	317.885
568.642	329.927
568.694	325.968
568.747	321.01
568.799	337.052
568.851	337.093
568.903	325.134
568.956	334.177
569.008	332.218
569.06	330.259
569.112	322.301
569.165	337.343
569.217	318.384
569.269	344.426
569.321	343.467
569.374	321.509
569.426	340.551
569.478	323.592
569.53	342.633
569.582	337.675
569.635	309.717
569.687	336.758
569.739	328.799
569.791	339.841
569.844	342.883
569.896	338.924
569.948	314.965
570	348.007
570.052	334.048
570.105	362.09
570.157	338.131
570.209	338.173
570.261	348.214
570.314	341.256
570.366	338.297
570.418	318.339
570.47	333.38
570.523	310.422
570.575	338.463
570.627	336.504
570.679	336.546
570.731	329.587
570.784	335.629
570.836	319.67
570.888	338.711
570.94	330.753
570.992	332.794
571.045	326.836
571.097	330.877
571.149	317.918
571.201	344.959
571.254	329.001
571.306	333.043
571.358	330.084
571.41	332.125
571.462	334.166
571.515	340.208
571.567	331.249
571.619	329.29
571.671	336.332
571.723	336.373
571.776	345.415
571.828	328.456
571.88	349.497
571.932	357.538
571.984	350.579
572.037	346.621
572.089	366.662
572.141	336.703
572.193	358.744
572.246	345.786
572.298	356.827
572.35	357.868
572.402	361.91
572.454	349.951
572.507	336.993
572.559	363.034
572.611	356.075
572.663	344.116
572.715	353.157
572.768	356.199
572.82	378.24
572.872	372.281
572.924	370.322
572.976	366.363
573.029	366.405
573.081	368.446
573.133	364.487
573.185	364.528
573.237	372.569
573.29	387.61
573.342	374.651
573.394	380.692
573.446	378.733
573.498	365.774
573.55	376.815
573.603	374.857
573.655	377.898
573.707	374.939
573.759	380.98
573.811	369.021
573.864	405.063
573.916	374.104
573.968	373.145
574.02	383.186
574.072	370.227
574.125	414.268
574.177	370.309
574.229	388.35
574.281	392.391
574.333	373.432
574.385	409.473
574.438	369.514
574.49	378.555
574.542	380.596
574.594	370.637
574.646	362.678
574.699	359.72
574.751	361.76
574.803	360.801
574.855	380.842
574.907	382.883
574.959	376.924
575.012	385.966
575.064	383.006
575.116	367.047
575.168	370.088
575.22	388.129
575.273	398.17
575.325	370.211
575.377	367.252
575.429	375.293
575.481	354.334
575.533	388.375
575.586	389.416
575.638	367.457
575.69	382.498
575.742	387.538
575.794	371.579
575.846	378.62
575.899	396.661
575.951	369.702
576.003	378.743
576.055	386.784
576.107	389.825
576.159	382.865
576.212	395.907
576.264	382.948
576.316	388.988
576.368	363.029
576.42	395.07
576.472	390.11
576.525	393.152
576.577	380.193
576.629	381.233
576.681	400.274
576.733	370.315
576.785	376.355
576.838	392.397
576.89	401.437
576.942	374.478
576.994	387.519
577.046	393.559
577.098	378.6
577.151	389.642
577.203	384.682
577.255	384.723
577.307	395.763
577.359	383.804
577.411	372.845
577.463	388.885
577.516	406.927
577.568	368.967
577.62	399.008
577.672	399.049
577.724	385.089
577.776	378.13
577.829	400.171
577.881	408.212
577.933	384.252
577.985	397.293
578.037	420.333
578.089	388.374
578.141	391.414
578.194	401.456
578.246	403.496
578.298	401.537
578.35	400.577
578.402	391.618
578.454	421.659
578.506	407.699
578.559	391.74
578.611	407.781
578.663	414.821
578.715	403.862
578.767	402.902
578.819	414.943
578.871	396.983
578.924	376.025
578.976	393.065
579.028	399.106
579.08	386.146
579.132	396.187
579.184	412.227
579.236	423.267
579.289	397.309
579.341	389.349
579.393	384.39
579.445	401.43
579.497	404.47
579.549	398.511
579.601	409.551
579.653	417.592
579.706	408.633
579.758	434.673
579.81	428.714
579.862	415.754
579.914	411.794
579.966	441.835
580.018	440.875
580.07	412.916
580.123	444.957
580.175	427.997
580.227	421.037
580.279	452.078
580.331	446.118
580.383	450.159
580.435	426.199
580.487	435.239
580.54	442.28
580.592	465.321
580.644	450.361
580.696	428.401
580.748	462.442
580.8	453.482
580.852	450.522
580.904	459.563
580.957	463.604
581.009	456.644
581.061	477.684
581.113	469.724
581.165	467.765
581.217	435.805
581.269	447.845
581.321	463.886
581.373	443.926
581.426	485.967
581.478	449.007
581.53	471.047
581.582	440.088
581.634	488.128
581.686	457.168
581.738	497.208
581.79	455.249
581.843	468.29
581.895	471.33
581.947	454.37
581.999	464.41
582.051	470.45
582.103	459.491
582.155	469.531
582.207	495.571
582.259	443.611
582.311	469.651
582.364	452.692
582.416	450.732
582.468	442.773
582.52	424.813
582.572	445.853
582.624	422.893
582.676	457.933
582.728	432.973
582.78	431.013
582.832	461.053
582.885	438.094
582.937	436.135
582.989	427.175
583.041	440.215
583.093	441.255
583.145	435.295
583.197	423.335
583.249	455.375
583.301	423.415
583.353	394.108
583.406	414.077
583.458	448.719
583.51	419.853
583.562	442.827
583.614	449.598
583.666	428.824
583.718	431.858
583.77	451.181
583.822	445.033
583.874	448.258
583.926	430.049
583.979	432.876
584.031	449.973
584.083	437.384
584.135	430.286
584.187	444.537
584.239	437.814
584.291	425.08
584.343	441.802
584.395	441.254
584.447	449.871
584.499	439.577
584.551	441.135
584.604	440.437
584.656	459.658
584.708	443.425
584.76	447.868
584.812	458.121
584.864	434.532
584.916	463.64
584.968	461.817
585.02	471.278
585.072	449.794
585.124	452.413
585.176	472.936
585.228	455.019
585.281	448.967
585.333	474.318
585.385	440.448
585.437	468.395
585.489	465.19
585.541	473.066
585.593	456.283
585.645	467.177
585.697	468.14
585.749	487.567
585.801	486.982
585.853	484.412
585.905	477.039
585.957	474.122
586.01	489.384
586.062	479.473
586.114	489.402
586.166	499.925
586.218	510.285
586.27	478.116
586.322	483.458
586.374	497.014
586.426	501.137
586.478	499.979
586.53	501.16
586.582	491.198
586.634	521.38
586.686	503.135
586.738	511.907
586.79	494.977
586.842	512.361
586.895	510.975
586.947	521.756
586.999	525.914
587.051	523.268
587.103	518.783
587.155	506.777
587.207	506.083
587.259	508.33
587.311	515.735
587.363	528.443
587.415	529.106
587.467	526.728
587.519	517.727
587.571	516.276
587.623	514.473
587.675	533.518
587.727	539.37
587.779	537.612
587.831	531.569
587.884	517.481
587.936	519.342
587.988	531.881
588.04	542.397
588.092	536.955
588.144	530.229
588.196	541.554
588.248	546.355
588.3	542.305
588.352	550.411
588.404	541.189
588.456	542.308
588.508	541.823
588.56	538.822
588.586	549.464
588.638	552.504
588.691	546.544
588.743	525.584
588.795	534.623
588.847	550.663
588.9	525.703
588.952	538.743
589.004	546.782
589.057	583.823
589.109	544.862
589.161	562.902
589.213	571.941
589.266	536.981
589.318	568.021
589.37	543.06
589.422	578.1
589.475	562.14
589.527	563.18
589.579	571.219
589.632	565.26
589.684	570.299
589.736	567.339
589.788	574.378
589.841	571.418
589.893	561.458
589.945	568.497
589.997	569.537
590.05	556.577
590.102	563.616
590.154	576.656
590.206	587.695
590.259	583.735
590.311	567.775
590.363	592.814
590.415	571.854
590.468	571.894
590.52	572.933
590.572	594.973
590.624	588.012
590.677	580.052
590.729	596.092
590.781	592.131
590.833	570.171
590.886	599.211
590.938	606.25
590.99	587.289
591.042	590.329
591.095	603.369
591.147	599.408
591.199	605.448
591.251	574.487
591.304	594.527
591.356	587.566
591.408	587.606
591.461	626.646
591.513	565.685
591.565	610.724
591.617	587.764
591.669	592.803
591.722	601.843
591.774	598.882
591.826	614.922
591.878	613.961
591.931	603.001
591.983	616.04
592.035	612.08
592.087	589.119
592.14	569.159
592.192	590.198
592.244	604.238
592.296	622.277
592.349	631.317
592.401	624.356
592.453	624.395
592.505	629.435
592.558	649.474
592.61	628.514
592.662	614.553
592.714	606.592
592.767	616.632
592.819	642.671
592.871	656.711
592.923	643.75
592.976	614.79
593.028	641.829
593.08	633.868
593.132	641.907
593.184	643.946
593.237	641.986
593.289	635.026
593.341	620.065
593.393	648.104
593.446	645.144
593.498	625.183
593.55	660.222
593.602	669.261
593.655	668.301
593.707	630.34
593.759	669.379
593.811	675.418
593.863	679.457
593.916	638.497
593.968	648.536
594.02	658.576
594.072	664.615
594.125	660.654
594.177	649.694
594.229	655.733
594.281	660.772
594.333	659.811
594.386	662.851
594.438	669.89
594.49	637.929
594.542	675.968
594.595	682.008
594.647	689.047
594.699	725.086
594.751	687.125
594.804	682.164
594.856	664.203
594.908	680.242
594.96	672.281
595.012	679.32
595.065	703.36
595.117	677.399
595.169	707.438
595.221	718.477
595.273	697.516
595.326	723.556
595.378	685.595
595.43	715.634
595.482	703.673
595.535	695.713
595.587	679.751
595.639	741.79
595.691	700.829
595.743	668.868
595.796	704.908
595.848	698.947
595.9	708.986
595.952	690.025
596.004	735.064
596.057	700.103
596.109	695.142
596.161	714.181
596.213	726.22
596.266	733.26
596.318	722.299
596.37	720.337
596.422	711.376
596.474	746.415
596.527	712.455
596.579	746.494
596.631	712.532
596.683	726.571
596.735	741.61
596.788	736.65
596.84	760.689
596.892	752.728
596.944	735.766
596.996	758.805
597.049	729.845
597.101	722.884
597.153	716.922
597.205	761.961
597.257	746
597.31	761.039
597.362	767.078
597.414	728.117
597.466	721.156
597.518	783.195
597.571	776.234
597.623	775.273
597.675	768.312
597.727	776.35
597.779	776.389
597.832	761.429
597.884	776.467
597.936	787.506
597.988	766.545
598.04	782.584
598.093	777.623
598.145	795.662
598.197	755.701
598.249	808.739
598.301	791.778
598.353	778.817
598.406	787.856
598.458	786.895
598.51	776.933
598.562	816.972
598.614	781.011
598.667	770.05
598.719	806.089
598.771	768.128
598.823	780.166
598.875	806.205
598.928	797.244
598.98	804.283
599.032	807.321
599.084	769.36
599.136	831.399
599.188	841.437
599.241	837.477
599.293	810.515
599.345	819.554
599.397	833.593
599.449	804.631
599.502	857.67
599.554	802.709
599.606	843.748
599.658	830.786
599.71	819.825
599.762	826.863
599.815	833.903
599.867	854.941
599.919	855.98
599.971	858.018
600.023	867.057
600.076	843.096
600.128	861.135
600.18	863.173
600.232	835.212
600.284	878.25
600.336	866.289
600.388	869.327
600.441	829.367
600.493	859.405
600.545	861.444
600.597	865.482
600.649	849.521
600.702	851.56
600.754	854.598
600.806	886.637
600.858	836.675
600.91	866.714
600.962	853.752
601.015	861.791
601.067	871.83
601.119	855.868
601.171	880.907
601.223	859.945
601.275	894.984
601.328	857.023
601.38	892.061
601.432	901.099
601.484	858.138
601.536	888.176
601.588	893.215
601.641	876.254
601.693	889.292
601.745	856.331
601.797	892.369
601.849	860.407
601.901	902.446
601.953	917.484
602.006	887.523
602.058	880.562
602.11	930.6
602.162	889.638
602.214	906.677
602.266	947.715
602.319	907.754
602.371	897.792
602.423	902.831
602.475	886.869
602.527	929.907
602.579	915.946
602.631	954.984
602.684	941.023
602.736	939.061
602.788	922.1
602.84	946.138
602.892	921.176
602.944	902.214
602.997	936.253
603.049	965.292
603.101	972.33
603.153	917.368
603.205	921.406
603.257	953.445
603.309	960.483
603.362	948.522
603.414	948.56
603.466	964.598
603.518	938.637
603.57	990.675
603.622	976.713
603.674	922.751
603.727	973.79
603.779	953.828
603.831	965.867
603.883	983.905
603.935	970.943
603.987	971.981
604.039	971.019
604.091	994.057
604.144	1008.1
604.196	980.135
604.248	965.173
604.3	995.211
604.352	978.249
604.404	972.287
604.456	981.325
604.509	1014.36
604.561	964.402
604.613	971.44
604.665	1040.48
604.717	1006.52
604.769	995.555
604.821	1024.59
604.874	1003.63
604.926	1034.67
604.978	1029.71
605.03	1036.75
605.082	1033.78
605.134	1036.82
605.186	1026.86
605.238	1041.9
605.291	998.937
605.343	1020.98
605.395	1019.01
605.447	1051.05
605.499	1023.09
605.551	1039.13
605.603	1057.17
605.655	1078.2
605.708	1072.24
605.76	1031.28
605.812	1053.32
605.864	1090.36
605.916	1051.39
605.968	1061.43
606.02	1051.47
606.072	1073.51
606.125	1090.55
606.177	1071.58
606.229	1072.62
606.281	1056.66
606.333	1055.7
606.385	1069.74
606.437	1042.77
606.489	1083.81
606.541	1068.85
606.594	1034.89
606.646	1073.93
606.698	1061.97
606.75	1067
606.802	1081.04
606.854	1076.08
606.906	1073.12
606.958	1075.15
607.01	1068.19
607.063	1094.23
607.115	1116.27
607.167	1083.31
607.219	1113.34
607.271	1095.38
607.323	1109.42
607.375	1099.46
607.427	1154.5
607.479	1148.53
607.532	1094.57
607.584	1107.61
607.636	1109.65
607.688	1137.69
607.74	1085.72
607.792	1130.76
607.844	1138.8
607.896	1122.84
607.948	1115.88
608	1133.91
608.053	1107.95
608.105	1129.99
608.157	1141.03
608.209	1138.07
608.261	1135.1
608.313	1143.14
608.365	1135.18
608.417	1175.22
608.469	1168.25
608.521	1134.29
608.574	1178.33
608.626	1168.37
608.678	1168.41
608.73	1129.44
608.782	1174.48
608.834	1141.52
608.886	1164.56
608.938	1193.59
608.99	1176.63
609.042	1176.67
609.095	1178.71
609.147	1175.75
609.199	1170.78
609.251	1202.82
609.303	1181.86
609.355	1223.9
609.407	1229.93
609.459	1209.97
609.511	1218.01
609.563	1266.05
609.615	1220.09
609.668	1172.12
609.72	1183.16
609.772	1229.2
609.824	1201.24
609.876	1194.27
609.928	1191.31
609.98	1235.35
610.032	1197.39
610.084	1177.42
610.136	1224.46
610.188	1210.5
610.24	1250.54
610.292	1241.58
610.345	1219.61
610.397	1226.65
610.449	1233.69
610.501	1242.73
610.553	1254.76
610.605	1254.8
610.657	1274.84
610.709	1260.88
610.761	1234.91
610.813	1231.95
610.865	1279.99
610.917	1246.03
610.969	1242.06
611.022	1245.1
611.074	1289.14
611.126	1262.18
611.178	1276.22
611.23	1256.25
611.282	1301.29
611.334	1278.33
611.386	1277.37
611.438	1285.4
611.49	1298.44
611.542	1255.48
611.594	1295.52
611.646	1291.55
611.698	1310.59
611.751	1242.63
611.803	1299.67
611.855	1310.7
611.907	1252.74
611.959	1271.78
612.011	1295.82
612.063	1306.85
612.115	1296.89
612.167	1285.93
612.219	1305.97
612.271	1314
612.323	1320.04
612.375	1296.08
612.427	1260.11
612.479	1276.15
612.531	1307.19
612.584	1362.23
612.636	1294.27
612.688	1291.3
612.74	1278.34
612.792	1301.38
612.844	1317.41
612.896	1294.45
612.948	1296.49
613	1315.53
613.052	1312.56
613.104	1294.6
613.156	1303.64
613.208	1332.68
613.26	1345.71
613.312	1336.75
613.364	1322.79
613.416	1299.83
613.468	1359.86
613.521	1324.9
613.573	1320.94
613.625	1299.98
613.677	1333.01
613.729	1366.05
613.781	1317.09
613.833	1349.12
613.885	1323.16
613.937	1359.2
613.989	1321.24
614.041	1336.27
614.093	1341.31
614.145	1332.35
614.197	1338.39
614.249	1320.42
614.301	1318.46
614.353	1376.5
614.405	1304.53
614.457	1339.57
614.509	1380.61
614.561	1312.65
614.613	1340.68
614.665	1350.72
614.717	1365.76
614.77	1352.8
614.822	1330.83
614.874	1359.87
614.926	1293.91
614.978	1381.94
615.03	1339.98
615.082	1367.02
615.134	1362.06
615.186	1343.09
615.238	1355.13
615.29	1369.17
615.342	1339.2
615.394	1347.24
615.446	1385.28
615.498	1370.32
615.55	1395.35
615.602	1363.39
615.654	1375.43
615.706	1340.46
615.758	1360.5
615.81	1333.54
615.862	1368.58
615.914	1356.61
615.966	1344.65
616.018	1336.69
616.07	1339.72
616.122	1335.76
616.174	1366.8
616.226	1385.83
616.278	1405.87
616.33	1361.91
616.382	1373.95
616.434	1332.98
616.486	1331.02
616.538	1311.06
616.591	1333.09
616.643	1330.13
616.695	1355.17
616.747	1375.21
616.799	1337.24
616.851	1285.28
616.903	1400.32
616.955	1345.35
617.007	1310.39
617.059	1328.43
617.111	1335.46
617.163	1357.5
617.215	1295.54
617.267	1361.58
617.319	1309.61
617.371	1327.65
617.423	1295.69
617.475	1321.72
617.527	1316.76
617.579	1315.8
617.631	1319.83
617.683	1296.87
617.735	1342.91
617.787	1308.94
617.839	1298.98
617.891	1300.02
617.943	1272.06
617.995	1298.09
618.047	1301.13
618.099	1313.17
618.151	1311.2
618.203	1302.24
618.255	1315.28
618.307	1288.31
618.359	1276.35
618.411	1265.39
618.463	1282.42
618.515	1278.46
618.567	1261.5
618.619	1292.53
618.671	1278.57
618.723	1255.61
618.775	1272.65
618.827	1241.68
618.879	1255.72
618.931	1304.76
618.983	1279.79
619.035	1240.83
619.087	1285.87
619.139	1265.9
619.191	1287.94
619.243	1285.98
619.295	1268.01
619.347	1254.05
619.399	1267.09
619.451	1275.12
619.503	1296.16
619.555	1287.2
619.607	1248.23
619.659	1263.27
619.711	1292.31
619.763	1273.34
619.815	1283.38
619.867	1277.42
619.919	1233.45
619.971	1268.49
620.023	1262.53
620.075	1240.56
620.127	1301.6
620.179	1225.64
620.231	1247.67
620.282	1232.71
620.334	1209.75
620.386	1255.78
620.438	1243.82
620.49	1255.86
620.542	1219.89
620.594	1237.93
620.646	1245.97
620.698	1217
620.75	1258.04
620.802	1273.08
620.854	1229.11
620.906	1213.15
620.958	1220.19
621.01	1227.22
621.062	1260.26
621.114	1230.3
621.166	1232.33
621.218	1237.37
621.27	1243.41
621.322	1229.44
621.374	1207.48
621.426	1211.52
621.478	1224.55
621.53	1208.59
621.582	1223.63
621.634	1223.66
621.686	1198.7
621.738	1215.74
621.79	1200.77
621.842	1199.81
621.894	1215.84
621.946	1212.88
621.998	1217.92
622.05	1216.95
622.102	1215.99
622.154	1179.03
622.205	1199.06
622.257	1178.1
622.309	1189.14
622.361	1168.17
622.413	1171.21
622.465	1180.25
622.517	1174.28
622.569	1181.32
622.621	1179.36
622.673	1194.39
622.725	1196.43
622.777	1172.46
622.829	1136.5
622.881	1139.54
622.933	1174.57
622.985	1159.61
623.037	1134.65
623.089	1183.68
623.141	1134.72
623.193	1137.76
623.245	1097.79
623.297	1145.83
623.348	1164.86
623.4	1155.9
623.452	1137.94
623.504	1108.97
623.556	1163.01
623.608	1137.05
623.66	1153.08
623.712	1152.12
623.764	1110.16
623.816	1100.19
623.868	1135.23
623.92	1090.26
623.972	1142.3
624.024	1129.34
624.076	1121.37
624.128	1102.41
624.18	1128.45
624.232	1098.48
624.284	1105.52
624.335	1098.55
624.387	1084.59
624.439	1081.63
624.491	1071.66
624.543	1096.7
624.595	1072.74
624.647	1060.77
624.699	1055.81
624.751	1099.84
624.803	1087.88
624.855	1090.92
624.907	1091.95
624.959	1088.99
625.011	1062.03
625.063	1085.06
625.114	1039.1
625.166	1065.13
625.218	1094.17
625.27	1071.21
625.322	1045.24
625.374	1076.28
625.426	1049.32
625.478	1066.35
625.53	1052.39
625.582	1073.42
625.634	1057.46
625.686	1043.5
625.738	1052.53
625.789	1056.57
625.841	1048.6
625.893	1048.64
625.945	1066.68
625.997	1071.71
626.049	1052.75
626.101	1033.79
626.153	1027.82
626.205	1047.86
626.257	990.893
626.309	1027.93
626.361	999.966
626.413	996.002
626.464	964.037
626.516	984.073
626.568	1020.11
626.62	1008.15
626.672	1046.18
626.724	998.218
626.776	991.254
626.828	1014.29
626.88	1005.33
626.932	1005.36
626.984	978.398
627.036	991.434
627.087	1031.47
627.139	999.505
627.191	947.542
627.243	987.578
627.295	977.614
627.347	966.65
627.399	998.686
627.451	985.722
627.503	945.758
627.555	986.794
627.607	976.83
627.658	952.865
627.71	981.901
627.762	946.937
627.814	954.973
627.866	947.009
627.918	944.045
627.97	941.081
628.022	943.117
628.074	916.153
628.126	943.189
628.177	943.224
628.229	939.26
628.281	952.296
628.333	926.332
628.385	919.368
628.437	895.404
628.489	932.44
628.541	932.476
628.593	960.512
628.645	929.548
628.696	929.583
628.748	932.619
628.8	947.655
628.852	906.691
628.904	924.726
628.956	882.762
629.008	926.798
629.06	915.834
629.112	932.87
629.163	915.905
629.215	920.941
629.267	903.977
629.319	895.013
629.371	927.049
629.423	894.084
629.475	891.12
629.527	884.156
629.579	855.192
629.63	888.227
629.682	872.263
629.734	901.299
629.786	911.334
629.838	902.37
629.89	900.406
629.942	868.442
629.994	894.478
630.045	885.513
630.097	886.548
630.149	903.584
630.201	856.62
630.253	885.656
630.305	883.692
630.357	893.727
630.409	883.763
630.46	846.798
630.512	866.834
630.564	859.87
630.616	843.905
630.668	859.941
630.72	884.977
630.772	854.013
630.824	873.048
630.875	864.083
630.927	835.119
630.979	835.155
631.031	864.19
631.083	841.226
631.135	857.262
631.187	866.297
631.239	839.333
631.29	857.368
631.342	856.404
631.394	848.579
631.446	861.905
631.498	845.421
631.55	845.866
631.602	864.102
631.653	853.907
631.705	851.873
631.757	841.008
631.809	838.824
631.861	865.749
631.913	849.345
631.965	816.941
632.016	850.606
632.068	829.921
632.12	823.727
632.172	849.022
632.224	863.578
632.276	826.484
632.328	838.109
632.379	865.334
632.431	816.9
632.483	834.845
632.535	844.341
632.587	812.326
632.639	847.252
632.691	850.147
632.742	841.162
632.794	819.218
632.846	834.003
632.898	831.319
632.95	825.184
633.002	849.08
633.053	836.435
633.105	828
633.157	815.436
633.209	832.291
633.261	804.147
633.313	821.982
633.365	833.498
633.416	815.462
633.468	807.598
633.52	799.793
633.572	805.769
633.624	811.544
633.676	805.56
633.727	831.484
633.779	815.06
633.831	814.325
633.883	803.611
633.935	799.476
633.987	808.332
634.038	796.926
634.09	805.672
634.142	807.287
634.194	791.726
634.246	793.122
634.298	801.233
634.349	821.648
634.401	799.353
634.453	810.109
634.505	810.364
634.557	803.61
634.609	793.088
634.66	805.15
634.712	808.485
634.764	811.61
634.816	794.608
634.868	781.082
634.92	799.086
634.971	791.82
635.023	801.266
635.075	787.497
635.127	786.484
635.179	800.592
635.231	793.526
635.282	801.322
635.334	793.158
635.386	811.733
635.438	810.188
635.49	804.703
635.541	781.28
635.593	783.936
635.645	796.945
635.697	781.679
635.749	783.052
635.801	755.099
635.852	798.581
635.904	802.214
635.956	768.953
636.008	759.691
636.06	777.884
636.111	796.697
636.163	755.303
636.215	802.495
636.267	792.466
636.319	767.06
636.37	780.764
636.422	759.533
636.474	777.171
636.526	770.091
636.578	796.512
636.63	750.597
636.631	749.006
636.683	781.042
636.735	786.077
636.787	789.112
636.839	778.147
636.891	776.182
636.943	766.217
636.995	779.253
637.047	738.288
637.099	758.323
637.152	758.359
637.204	755.394
637.256	777.429
637.308	743.464
637.36	774.499
637.412	768.534
637.464	748.569
637.516	737.604
637.568	769.64
637.62	756.675
637.672	747.71
637.724	738.745
637.776	756.78
637.828	763.815
637.88	768.85
637.932	725.885
637.984	747.92
638.036	756.955
638.088	748.99
638.14	755.025
638.192	778.06
638.244	772.095
638.297	763.131
638.349	753.166
638.401	764.201
638.453	763.236
638.505	768.271
638.557	747.306
638.609	748.341
638.661	758.376
638.713	755.411
638.765	740.446
638.817	739.481
638.869	721.516
638.921	749.551
638.973	735.586
639.025	703.621
639.077	710.656
639.129	714.691
639.181	746.726
639.233	733.761
[truncated: 7,086 more rows]
