# Supplementary material for: Precise control of the interlayer twist angle in large scale MoS2 homostructures
Source: Nat Commun. 2020 May 1;11:2153. doi: 10.1038/s41467-020-16056-4 (PMC7195481; doi:10.1038/s41467-020-16056-4)
Supplement: Supplementary file 3 — Source Data [file 41467_2020_16056_MOESM3_ESM.zip › Source Data/Fig. 3a Raman spectra of different twistangle bilayer.txt]

cm-1	0	cm-1	2	cm-1	4	cm-1	6	cm-1	8	cm-1	10	cm-1	13	cm-1	16	cm-1	19	cm-1	22	cm-1	24	cm-1	30
100.822	0.00307	100.736	2.96E-04	100.947	-2.48E-04	101.144	-3.08E-04	100.732	2.56E-04	100.774	-0.00178	101.021	0.00232	101.117	-0.00467	101.079	0.00108	101.031	-2.14E-04	100.942	-0.0021	101.018	-0.00398
101.343	5.61E-05	101.257	0.00134	101.468	0.00131	101.665	9.32E-05	101.253	0.00206	101.295	-7.83E-04	101.542	-0.0014	101.638	3.09E-04	101.6	0.00218	101.552	0.00309	101.463	0.00279	101.539	8.38E-04
101.863	0.00184	101.777	8.61E-04	101.988	-0.00196	102.185	-0.00311	101.773	2.30E-04	101.815	-0.00113	102.062	-8.72E-04	102.158	-0.0018	102.12	4.81E-04	102.072	-7.14E-04	101.983	-0.00319	102.059	-0.00368
102.383	0.0018	102.297	-8.30E-04	102.508	-7.88E-04	102.705	-0.00132	102.293	-0.00215	102.335	-7.89E-04	102.582	-0.00104	102.678	-5.77E-04	102.64	-3.39E-05	102.592	-0.00145	102.503	-0.00277	102.579	-0.00231
102.904	-0.00203	102.818	-0.00113	103.029	-0.00225	103.226	-0.00166	102.814	8.63E-04	102.856	7.66E-04	103.103	-0.00166	103.199	-0.00193	103.161	-2.49E-05	103.113	-9.31E-04	103.024	-0.00297	103.1	-0.00198
103.422	0.0016	103.336	-0.00198	103.547	-8.77E-05	103.744	-7.11E-04	103.332	-0.00134	103.374	-0.003	103.621	1.62E-04	103.717	0.00161	103.679	-0.00302	103.631	-9.59E-04	103.542	-0.00123	103.618	-6.05E-04
103.942	0.00206	103.856	0.00298	104.067	-0.00277	104.264	-0.00142	103.852	-8.84E-05	103.894	-0.00174	104.141	0.00246	104.237	6.93E-04	104.199	-6.06E-04	104.151	-0.00166	104.062	-2.60E-04	104.138	-0.00176
104.463	3.93E-05	104.377	-0.00178	104.588	-0.00136	104.785	-4.21E-04	104.373	-0.00146	104.415	-9.01E-04	104.662	-0.00123	104.758	-7.38E-04	104.72	0.00152	104.672	-0.00146	104.583	-0.00202	104.659	-0.00207
104.983	6.24E-04	104.897	-0.00169	105.108	-0.00111	105.305	-0.00103	104.893	-0.00111	104.935	-2.30E-04	105.182	8.64E-04	105.278	-8.27E-04	105.24	-0.00157	105.192	-0.00156	105.103	8.88E-04	105.179	-0.00207
105.501	9.82E-04	105.415	-4.25E-04	105.626	-2.54E-05	105.823	-0.00385	105.411	1.59E-04	105.453	2.30E-04	105.7	-7.44E-05	105.796	-9.55E-04	105.758	-9.79E-04	105.71	-5.76E-04	105.621	6.50E-04	105.697	-0.00186
106.021	-1.17E-04	105.935	-0.00127	106.146	4.21E-04	106.343	-0.0021	105.931	4.20E-04	105.973	-0.00213	106.22	0.00123	106.316	-0.00148	106.278	-0.00123	106.23	-6.32E-04	106.141	2.34E-04	106.217	2.08E-04
106.541	0.00146	106.455	-2.33E-04	106.666	-5.44E-04	106.863	-6.58E-04	106.451	-9.70E-04	106.493	-9.51E-04	106.74	-0.00256	106.836	9.84E-04	106.798	-6.03E-04	106.75	-0.00112	106.661	0.00236	106.737	-2.28E-04
107.062	-9.03E-04	106.976	-0.00365	107.187	8.40E-04	107.384	-0.00273	106.972	5.75E-04	107.014	-1.00E-03	107.261	-7.57E-04	107.357	-0.00204	107.319	-0.00205	107.271	-0.002	107.182	-4.40E-04	107.258	-4.91E-04
107.58	4.83E-04	107.494	-7.59E-05	107.705	4.33E-04	107.902	-3.76E-04	107.49	-0.00185	107.532	0.00136	107.779	-4.83E-04	107.875	-2.83E-04	107.837	-0.00245	107.789	-9.02E-04	107.7	-6.79E-04	107.776	-0.00135
108.1	-0.00136	108.014	0.00136	108.225	-0.00127	108.422	7.11E-04	108.01	-1.93E-05	108.052	-2.06E-04	108.299	-0.00219	108.395	-3.25E-04	108.357	-9.63E-06	108.309	-8.06E-04	108.22	-0.00135	108.296	-8.93E-05
108.62	1.78E-05	108.534	-1.07E-04	108.745	-0.00114	108.942	-5.77E-04	108.53	-4.07E-04	108.572	-8.21E-04	108.819	-7.97E-04	108.915	8.50E-04	108.877	-0.00204	108.829	-6.96E-04	108.74	-0.00188	108.816	-3.26E-04
109.14	-0.00117	109.054	-0.00295	109.265	-5.36E-04	109.462	-6.32E-04	109.05	-0.00199	109.092	-9.89E-04	109.339	-0.00104	109.435	-1.24E-04	109.397	-0.00138	109.349	-0.00317	109.26	-0.0021	109.336	-0.00182
109.658	-4.37E-04	109.572	-0.00251	109.783	-2.02E-04	109.98	4.02E-04	109.568	-6.53E-04	109.61	-1.83E-04	109.857	-4.92E-04	109.953	-4.61E-04	109.915	-3.53E-05	109.867	-6.53E-05	109.778	-0.0026	109.854	-5.35E-04
110.178	6.72E-04	110.092	-0.0018	110.303	-5.03E-04	110.5	-2.24E-05	110.088	-0.00269	110.13	-1.59E-04	110.377	1.55E-04	110.473	-2.68E-04	110.435	-4.55E-04	110.387	-9.81E-04	110.298	1.80E-04	110.374	-0.00264
110.698	-0.00121	110.612	0.00243	110.823	-0.00367	111.02	-0.00237	110.608	-0.00184	110.65	-0.00213	110.897	-0.0018	110.993	-4.93E-05	110.955	-7.27E-04	110.907	5.13E-04	110.818	-0.00242	110.894	-6.65E-04
111.215	-5.86E-04	111.129	7.40E-04	111.34	-4.09E-04	111.537	-0.00215	111.125	-0.00243	111.167	2.84E-04	111.414	-0.00242	111.51	-8.33E-04	111.472	-0.00292	111.424	-0.00144	111.335	-2.95E-04	111.411	0.00117
111.735	-0.00172	111.649	-0.00136	111.86	-5.82E-04	112.057	-7.55E-04	111.645	-7.98E-05	111.687	-0.00141	111.934	8.92E-04	112.03	-6.79E-04	111.992	2.82E-04	111.944	-0.00266	111.855	-0.00205	111.931	-2.81E-04
112.255	-0.0023	112.169	-0.00221	112.38	-0.00196	112.577	2.07E-05	112.165	-7.25E-04	112.207	-3.58E-04	112.454	-4.78E-04	112.55	-0.00273	112.512	-0.00313	112.464	-4.39E-05	112.375	-0.00305	112.451	3.30E-04
112.773	-9.62E-04	112.687	-4.65E-04	112.898	-4.37E-04	113.095	-0.00162	112.683	-0.00321	112.725	0.0018	112.972	9.32E-04	113.068	-1.09E-04	113.03	5.50E-05	112.982	2.64E-04	112.893	-0.00272	112.969	3.95E-04
113.293	5.41E-04	113.207	-0.00129	113.418	-0.00119	113.615	0.00127	113.203	-0.00209	113.245	-2.91E-04	113.492	-6.77E-04	113.588	8.54E-04	113.55	-2.45E-04	113.502	-0.0021	113.413	3.47E-04	113.489	-0.00157
113.812	-0.00106	113.726	-0.00121	113.937	-1.22E-07	114.134	-0.00106	113.722	-6.19E-04	113.764	-0.00149	114.011	8.09E-05	114.107	-1.13E-05	114.069	-0.00138	114.021	-4.45E-04	113.932	-2.09E-04	114.008	0.00146
114.33	1.72E-04	114.244	-0.00172	114.455	-8.33E-04	114.652	0.0013	114.24	6.35E-04	114.282	-0.00125	114.529	-0.00109	114.625	-9.11E-04	114.587	-4.54E-04	114.539	0.00126	114.45	0.00108	114.526	0.00151
114.85	-7.70E-04	114.764	8.66E-04	114.975	-0.00186	115.172	-2.18E-04	114.76	-9.90E-04	114.802	0.00148	115.049	-0.00298	115.145	0.00104	115.107	-0.0014	115.059	4.63E-04	114.97	-1.35E-04	115.046	7.61E-04
115.37	0.00214	115.284	-7.06E-04	115.495	-7.29E-04	115.692	9.78E-04	115.28	-8.45E-04	115.322	4.61E-04	115.569	-5.75E-05	115.665	-7.03E-04	115.627	-0.0015	115.579	6.24E-04	115.49	-1.44E-04	115.566	-8.43E-04
115.887	0.00164	115.801	-9.45E-04	116.012	5.00E-04	116.209	-1.60E-04	115.797	-6.51E-04	115.839	-0.00148	116.086	3.97E-04	116.182	1.06E-04	116.144	0.00196	116.096	-7.16E-04	116.007	0.00115	116.083	0.00181
116.407	0.00146	116.321	-0.00304	116.532	0.00168	116.729	9.55E-04	116.317	3.10E-04	116.359	0.00146	116.606	3.60E-04	116.702	-0.00251	116.664	8.17E-04	116.616	5.26E-04	116.527	0.00285	116.603	4.70E-04
116.926	0.003	116.84	0.00199	117.051	4.71E-04	117.248	0.00234	116.836	0.00207	116.878	1.54E-04	117.125	0.00153	117.221	-7.62E-04	117.183	-4.84E-04	117.135	0.00112	117.046	0.0018	117.122	0.002
117.444	0.00174	117.358	0.00328	117.569	-8.88E-04	117.766	0.00203	117.354	5.51E-04	117.396	-5.74E-04	117.643	0.00158	117.739	-7.02E-04	117.701	3.88E-04	117.653	0.00136	117.564	0.00243	117.64	0.00182
117.963	0.00137	117.877	-9.02E-04	118.088	0.00243	118.285	0.00192	117.873	0.00218	117.915	0.00296	118.162	1.08E-04	118.258	0.0011	118.22	7.63E-04	118.172	0.00187	118.083	0.0018	118.159	-2.64E-04
118.483	0.00133	118.397	0.00142	118.608	5.54E-04	118.805	0.00131	118.393	0.00149	118.435	0.00329	118.682	9.08E-04	118.778	5.52E-05	118.74	0.00267	118.692	-5.03E-04	118.603	0.00358	118.679	0.00261
119	5.96E-04	118.914	-7.15E-04	119.125	0.00221	119.322	7.13E-04	118.91	0.00243	118.952	7.52E-04	119.199	0.00303	119.295	2.65E-04	119.257	0.00249	119.209	4.68E-04	119.12	0.00114	119.196	0.00301
119.52	0.00243	119.434	-4.68E-04	119.645	0.00314	119.842	0.00124	119.43	0.00285	119.472	-5.04E-04	119.719	0.00164	119.815	0.00113	119.777	0.00136	119.729	0.00119	119.64	4.70E-04	119.716	0.00349
120.037	9.22E-05	119.951	0.0034	120.162	0.00294	120.359	0.00145	119.947	0.00152	119.989	0.00259	120.236	5.66E-04	120.332	0.00308	120.294	0.00103	120.246	0.00118	120.157	-2.02E-04	120.233	4.70E-04
120.556	0.00414	120.47	0.00405	120.681	0.00124	120.878	0.0023	120.466	1.22E-04	120.508	0.00232	120.755	7.46E-04	120.851	-3.38E-05	120.813	0.00118	120.765	0.00123	120.676	0.00281	120.752	0.00307
121.076	0.00285	120.99	0.00214	121.201	0.0014	121.398	0.0022	120.986	0.00409	121.028	0.00163	121.275	4.21E-04	121.371	0.00196	121.333	-3.91E-05	121.285	0.00133	121.196	0.00306	121.272	0.00161
121.593	0.00269	121.507	0.00279	121.718	0.0017	121.915	0.00157	121.503	0.00121	121.545	0.00124	121.792	0.00127	121.888	5.54E-04	121.85	0.00304	121.802	0.00182	121.713	0.00304	121.789	6.76E-04
122.112	0.00372	122.026	0.00253	122.237	0.00145	122.434	0.00213	122.022	0.00227	122.064	0.00398	122.311	0.00247	122.407	0.00129	122.369	0.00295	122.321	0.00254	122.232	0.00424	122.308	-0.00247
122.629	0.00521	122.543	0.00159	122.754	0.00175	122.951	7.26E-04	122.539	0.00247	122.581	0.00164	122.828	0.00116	122.924	-6.38E-04	122.886	0.00119	122.838	0.00257	122.749	0.00343	122.825	0.00163
123.149	0.00239	123.063	0.00381	123.274	0.00188	123.471	0.00189	123.059	0.00187	123.101	0.00329	123.348	0.00168	123.444	0.00121	123.406	6.20E-04	123.358	0.00234	123.269	0.00117	123.345	-0.00229
123.668	0.00205	123.582	0.00194	123.793	0.00239	123.99	0.00135	123.578	6.12E-04	123.62	0.00426	123.867	6.28E-04	123.963	0.00259	123.925	2.16E-04	123.877	0.00114	123.788	9.17E-04	123.864	-1.91E-04
124.185	0.0047	124.099	0.00109	124.31	0.00166	124.507	0.00196	124.095	3.02E-04	124.137	0.00173	124.384	0.00185	124.48	9.58E-04	124.442	0.00177	124.394	0.00198	124.305	0.00152	124.381	0.00229
124.704	0.00308	124.618	0.00261	124.829	0.00124	125.026	0.0012	124.614	-7.66E-04	124.656	0.00458	124.903	0.00363	124.999	0.00132	124.961	5.38E-04	124.913	0.00259	124.824	0.0019	124.9	0.00348
125.221	0.00497	125.135	3.01E-04	125.346	0.00192	125.543	8.86E-05	125.131	0.00171	125.173	0.00173	125.42	0.0035	125.516	0.00111	125.478	0.00254	125.43	0.00237	125.341	0.00131	125.417	0.00176
125.74	0.00146	125.654	0.00113	125.865	9.39E-04	126.062	0.00292	125.65	4.44E-04	125.692	0.00252	125.939	0.00112	126.035	0.00205	125.997	0.00133	125.949	0.00275	125.86	0.00223	125.936	0.00301
126.257	0.00258	126.171	0.00306	126.382	0.00194	126.579	0.00245	126.167	3.71E-04	126.209	7.23E-04	126.456	0.00122	126.552	0.00287	126.514	6.38E-04	126.466	0.00134	126.377	0.00119	126.453	4.01E-04
126.776	0.00396	126.69	0.00139	126.901	0.00238	127.098	0.00131	126.686	-0.00132	126.728	9.25E-04	126.975	9.69E-04	127.071	0.00241	127.033	0.00105	126.985	6.48E-04	126.896	0.00296	126.972	-1.40E-04
127.293	0.00222	127.207	0.0042	127.418	0.00131	127.615	0.00315	127.203	-4.29E-04	127.245	0.00283	127.492	6.70E-04	127.588	7.00E-04	127.55	0.00184	127.502	-9.82E-04	127.413	3.44E-04	127.489	4.40E-04
127.812	0.004	127.726	0.0027	127.937	7.90E-04	128.134	0.00165	127.722	0.00175	127.764	6.35E-04	128.011	-5.32E-04	128.107	-4.76E-05	128.069	0.00107	128.021	5.77E-04	127.932	0.00105	128.008	-8.11E-04
128.329	0.00447	128.243	0.0016	128.454	-5.57E-04	128.651	0.00274	128.239	6.70E-04	128.281	0.00153	128.528	-1.73E-04	128.624	6.80E-04	128.586	0.0014	128.538	0.00276	128.449	6.61E-04	128.525	-6.09E-04
128.848	0.00514	128.762	0.00227	128.973	0.00127	129.17	9.68E-04	128.758	2.97E-04	128.8	8.15E-04	129.047	-1.09E-04	129.143	0.0028	129.105	0.00108	129.057	3.32E-04	128.968	-0.00119	129.044	-2.57E-04
129.365	0.00447	129.279	0.00262	129.49	4.86E-04	129.687	7.40E-04	129.275	8.77E-04	129.317	0.00108	129.564	0.00331	129.66	-1.69E-04	129.622	0.00308	129.574	1.72E-04	129.485	-0.00139	129.561	0.00191
129.884	0.00459	129.798	0.00479	130.009	0.00229	130.206	0.00116	129.794	0.00102	129.836	0.00298	130.083	0.00288	130.179	-3.68E-04	130.141	5.47E-04	130.093	0.00242	130.004	0.00161	130.08	5.20E-05
130.4	0.00255	130.314	0.00274	130.525	0.00116	130.722	0.00282	130.31	-0.00276	130.352	8.04E-04	130.599	-2.59E-04	130.695	0.00157	130.657	-4.28E-04	130.609	0.00164	130.52	0.00128	130.596	5.15E-04
130.919	0.00144	130.833	0.00352	131.044	0.00125	131.241	0.00232	130.829	5.77E-04	130.871	0.00218	131.118	-6.82E-05	131.214	-3.43E-04	131.176	0.00293	131.128	8.67E-05	131.039	0.00134	131.115	-0.00204
131.436	0.00342	131.35	7.01E-04	131.561	0.0013	131.758	2.81E-04	131.346	9.79E-04	131.388	0.00233	131.635	0.00157	131.731	0.00159	131.693	2.02E-04	131.645	6.54E-04	131.556	0.00209	131.632	-6.04E-04
131.955	0.00228	131.869	0.00228	132.08	0.00153	132.277	4.64E-04	131.865	0.00144	131.907	0.0017	132.154	0.00279	132.25	-1.18E-04	132.212	8.02E-04	132.164	5.53E-04	132.075	8.75E-04	132.151	0.00263
132.471	0.00276	132.385	0.00191	132.596	0.00212	132.793	0.0018	132.381	0.00195	132.423	0.00259	132.67	0.00261	132.766	5.00E-04	132.728	-5.46E-05	132.68	7.37E-04	132.591	0.00264	132.667	0.00162
132.99	0.00481	132.904	9.27E-04	133.115	0.00121	133.312	0.0025	132.9	0.00103	132.942	0.00176	133.189	0.00145	133.285	-3.90E-04	133.247	6.16E-04	133.199	8.30E-04	133.11	0.00278	133.186	0.0037
133.507	0.00525	133.421	0.00142	133.632	0.00402	133.829	8.83E-04	133.417	3.18E-04	133.459	0.00337	133.706	0.00176	133.802	-9.89E-04	133.764	7.75E-04	133.716	0.00149	133.627	-6.51E-04	133.703	0.00415
134.025	0.00306	133.939	0.00211	134.15	0.00234	134.347	1.64E-04	133.935	0.00116	133.977	0.00187	134.224	0.00325	134.32	0.00111	134.282	6.13E-04	134.234	0.00413	134.145	-3.03E-04	134.221	0.00124
134.542	0.0025	134.456	0.00455	134.667	0.00253	134.864	0.00289	134.452	0.00117	134.494	0.00319	134.741	0.00325	134.837	8.42E-04	134.799	0.00113	134.751	0.00324	134.662	0.00321	134.738	0.00212
135.06	0.00365	134.974	0.0025	135.185	0.00421	135.382	0.00241	134.97	7.09E-04	135.012	0.00291	135.259	0.00116	135.355	0.0013	135.317	6.96E-04	135.269	0.00207	135.18	0.00273	135.256	9.87E-04
135.577	0.00367	135.491	0.00523	135.702	0.00148	135.899	0.00143	135.487	0.00202	135.529	0.00242	135.776	0.00208	135.872	0.00181	135.834	0.00336	135.786	0.00135	135.697	0.00243	135.773	0.00102
136.095	0.00229	136.009	0.00325	136.22	0.00101	136.417	0.00281	136.005	8.11E-04	136.047	0.00109	136.294	0.00303	136.39	0.00144	136.352	0.00304	136.304	0.00144	136.215	0.00155	136.291	3.32E-04
136.612	0.00222	136.526	0.0043	136.737	0.00334	136.934	0.00377	136.522	0.00169	136.564	0.00257	136.811	0.00346	136.907	0.00172	136.869	4.62E-04	136.821	0.00175	136.732	0.00336	136.808	0.00363
137.128	0.00275	137.042	0.00501	137.253	0.00292	137.45	0.00382	137.038	0.00128	137.08	5.92E-04	137.327	0.00188	137.423	0.00224	137.385	0.00125	137.337	0.00291	137.248	0.00162	137.324	0.00148
137.647	0.00471	137.561	0.0029	137.772	0.00116	137.969	0.00351	137.557	3.23E-04	137.599	0.00353	137.846	0.00441	137.942	0.00348	137.904	0.0016	137.856	0.00234	137.767	8.66E-04	137.843	8.94E-04
138.163	0.00448	138.077	0.00478	138.288	0.00453	138.485	0.00377	138.073	9.37E-04	138.115	0.0037	138.362	0.00447	138.458	0.00395	138.42	0.00111	138.372	0.00128	138.283	0.00159	138.359	0.00242
138.681	0.00473	138.595	0.00812	138.806	0.00335	139.003	0.00197	138.591	0.00305	138.633	0.00286	138.88	0.00247	138.976	0.00511	138.938	0.00243	138.89	0.00203	138.801	0.00226	138.877	0.0039
139.198	0.00401	139.112	0.00811	139.323	0.00252	139.52	0.00455	139.108	0.00145	139.15	0.0043	139.397	0.00379	139.493	0.0032	139.455	0.00178	139.407	0.00428	139.318	0.00241	139.394	0.00377
139.714	0.00601	139.628	0.00483	139.839	0.00436	140.036	0.0047	139.624	0.00261	139.666	0.0041	139.913	0.00511	140.009	0.00407	139.971	0.004	139.923	0.00398	139.834	0.00206	139.91	0.00292
140.232	0.00382	140.146	0.00548	140.357	0.00456	140.554	0.00187	140.142	8.63E-05	140.184	0.00403	140.431	0.00509	140.527	0.00352	140.489	0.0038	140.441	0.00262	140.352	0.0029	140.428	0.00193
140.748	0.00354	140.662	0.00619	140.873	0.0022	141.07	0.00505	140.658	0.00164	140.7	0.00379	140.947	0.00447	141.043	0.00353	141.005	0.00384	140.957	0.00549	140.868	0.00212	140.944	0.00341
141.266	0.00334	141.18	0.00289	141.391	0.00304	141.588	0.00536	141.176	0.00378	141.218	0.00569	141.465	0.00307	141.561	0.00849	141.523	0.00281	141.475	0.00445	141.386	0.00232	141.462	0.00309
141.783	0.00553	141.697	0.00561	141.908	0.00473	142.105	0.00555	141.693	0.00167	141.735	0.00446	141.982	0.00438	142.078	0.00333	142.04	0.00404	141.992	0.00439	141.903	0.00387	141.979	0.00454
142.299	0.00612	142.213	0.0054	142.424	0.0052	142.621	0.00408	142.209	0.00213	142.251	0.00522	142.498	0.00651	142.594	0.00322	142.556	0.00505	142.508	0.00429	142.419	0.0044	142.495	4.20E-04
142.817	0.00638	142.731	0.00584	142.942	0.00529	143.139	0.00542	142.727	0.00498	142.769	0.00494	143.016	0.00525	143.112	0.00383	143.074	0.00362	143.026	0.00496	142.937	0.00473	143.013	0.00348
143.333	0.00704	143.247	0.00325	143.458	0.00471	143.655	0.00447	143.243	0.00557	143.285	0.00593	143.532	0.00498	143.628	0.00361	143.59	0.00564	143.542	0.00476	143.453	0.00597	143.529	0.00352
143.849	0.00604	143.763	0.00655	143.974	0.00506	144.171	0.00494	143.759	0.00329	143.801	0.0049	144.048	0.00395	144.144	0.00447	144.106	0.00464	144.058	0.00347	143.969	0.00494	144.045	0.0051
144.367	0.00435	144.281	0.00993	144.492	0.00569	144.689	0.00386	144.277	0.00407	144.319	0.0044	144.566	0.00515	144.662	0.00444	144.624	0.00569	144.576	0.00331	144.487	0.00442	144.563	0.00631
144.883	0.00701	144.797	0.01151	145.008	0.00743	145.205	0.00542	144.793	0.00686	144.835	0.00419	145.082	0.00619	145.178	0.0069	145.14	0.00627	145.092	0.00294	145.003	0.00486	145.079	0.00577
145.399	0.00748	145.313	0.0087	145.524	0.00626	145.721	0.0041	145.309	0.00558	145.351	0.00792	145.598	0.00461	145.694	0.00584	145.656	0.00678	145.608	0.00718	145.519	0.00595	145.595	0.00471
145.917	0.00894	145.831	0.0107	146.042	0.00506	146.239	0.00581	145.827	0.00429	145.869	0.00576	146.116	0.00595	146.212	0.00332	146.174	0.00568	146.126	0.00565	146.037	0.00683	146.113	0.00302
146.433	0.0097	146.347	0.00941	146.558	0.00639	146.755	0.00543	146.343	0.00351	146.385	0.00694	146.632	0.00741	146.728	0.00536	146.69	0.004	146.642	0.00637	146.553	0.00704	146.629	0.00539
146.948	0.00694	146.862	0.01104	147.073	0.00592	147.27	0.00686	146.858	0.00487	146.9	0.00679	147.147	0.0066	147.243	0.00755	147.205	0.00556	147.157	0.00693	147.068	0.00469	147.144	0.00645
147.466	0.00957	147.38	0.00812	147.591	0.00631	147.788	0.00675	147.376	0.00586	147.418	0.00775	147.665	0.00664	147.761	0.007	147.723	0.0061	147.675	0.00457	147.586	0.006	147.662	0.00809
147.982	0.00929	147.896	0.00882	148.107	0.0058	148.304	0.00534	147.892	0.00512	147.934	0.00832	148.181	0.00575	148.277	0.00842	148.239	0.00702	148.191	0.00506	148.102	0.00737	148.178	0.00532
148.498	0.00761	148.412	0.0087	148.623	0.00569	148.82	0.00636	148.408	0.0048	148.45	0.00632	148.697	0.00494	148.793	0.0066	148.755	0.0044	148.707	0.00685	148.618	0.0068	148.694	0.00528
149.016	0.00771	148.93	0.00963	149.141	0.00522	149.338	0.00531	148.926	0.0056	148.968	0.00954	149.215	0.00788	149.311	0.00683	149.273	0.00546	149.225	0.00752	149.136	0.00729	149.212	0.00512
149.531	0.00929	149.445	0.00904	149.656	0.00562	149.853	0.00416	149.441	0.00558	149.483	0.00723	149.73	0.00657	149.826	0.0078	149.788	0.00586	149.74	0.00658	149.651	0.0042	149.727	0.00585
150.047	0.00782	149.961	0.01105	150.172	0.00803	150.369	0.00705	149.957	0.00512	149.999	0.00842	150.246	0.00582	150.342	0.00466	150.304	0.00481	150.256	0.00671	150.167	0.00559	150.243	0.00617
150.563	0.00793	150.477	0.00718	150.688	0.00557	150.885	0.00635	150.473	0.00567	150.515	0.00822	150.762	0.0065	150.858	0.00821	150.82	0.00568	150.772	0.00761	150.683	0.00361	150.759	0.00735
151.08	0.00953	150.994	0.00513	151.205	0.00535	151.402	0.0039	150.99	0.00574	151.032	0.00654	151.279	0.00433	151.375	0.00652	151.337	0.00624	151.289	0.00672	151.2	0.00525	151.276	0.00744
151.596	0.0073	151.51	0.00964	151.721	0.00757	151.918	0.0054	151.506	0.0064	151.548	0.00695	151.795	0.00696	151.891	0.00745	151.853	0.00736	151.805	0.00579	151.716	0.00488	151.792	0.00564
152.111	0.00902	152.025	0.00968	152.236	0.00695	152.433	0.00474	152.021	0.00643	152.063	0.00827	152.31	0.00418	152.406	0.00767	152.368	0.00718	152.32	0.00648	152.231	0.00565	152.307	0.00462
152.629	0.00778	152.543	0.00882	152.754	0.00652	152.951	0.00482	152.539	0.0068	152.581	0.00779	152.828	0.00503	152.924	0.00768	152.886	0.00709	152.838	0.00557	152.749	0.00664	152.825	0.00535
153.144	0.00862	153.058	0.01236	153.269	0.00692	153.466	0.00381	153.054	0.00702	153.096	0.00463	153.343	0.00664	153.439	0.00808	153.401	0.00899	153.353	0.00554	153.264	0.00631	153.34	0.0062
153.66	0.00883	153.574	0.0102	153.785	0.0055	153.982	0.00779	153.57	0.00602	153.612	0.00702	153.859	0.00556	153.955	0.00637	153.917	0.00513	153.869	0.00531	153.78	0.00506	153.856	0.00608
154.175	0.0089	154.089	0.00747	154.3	0.00829	154.497	0.0059	154.085	0.00423	154.127	0.00856	154.374	0.00703	154.47	0.00682	154.432	0.00451	154.384	0.00641	154.295	0.00594	154.371	0.00692
154.691	0.00786	154.605	0.00751	154.816	0.00554	155.013	0.00689	154.601	0.00431	154.643	0.0061	154.89	0.00678	154.986	0.00693	154.948	0.00801	154.9	0.00713	154.811	0.00667	154.887	0.00476
155.208	0.01027	155.122	0.01003	155.333	0.0055	155.53	0.00399	155.118	0.00747	155.16	0.00809	155.407	0.00555	155.503	0.00614	155.465	0.00521	155.417	0.0066	155.328	0.00316	155.404	0.00677
155.723	0.00749	155.637	0.00816	155.848	0.00381	156.045	0.00428	155.633	0.00727	155.675	0.00587	155.922	0.00553	156.018	0.00884	155.98	0.00697	155.932	0.00649	155.843	0.0044	155.919	0.0091
156.239	0.00774	156.153	0.00754	156.364	0.00645	156.561	0.00572	156.149	0.0084	156.191	0.0075	156.438	0.00722	156.534	0.00704	156.496	0.00704	156.448	0.00558	156.359	0.00534	156.435	0.00725
156.754	0.00905	156.668	0.00836	156.879	0.00484	157.076	0.00621	156.664	0.00594	156.706	0.00847	156.953	0.00646	157.049	0.00898	157.011	0.00745	156.963	0.00357	156.874	0.00564	156.95	0.00711
157.271	0.00837	157.185	0.00808	157.396	0.00536	157.593	0.00664	157.181	0.00606	157.223	0.00804	157.47	0.00376	157.566	0.00768	157.528	0.00722	157.48	0.00604	157.391	0.00703	157.467	0.00789
157.787	0.00686	157.701	0.01039	157.912	0.00595	158.109	0.00782	157.697	0.00629	157.739	0.00588	157.986	0.00633	158.082	0.00658	158.044	0.00439	157.996	0.00783	157.907	0.00735	157.983	0.00791
158.302	0.00694	158.216	0.00822	158.427	0.00784	158.624	0.00707	158.212	0.00608	158.254	0.00728	158.501	0.0062	158.597	0.01056	158.559	0.0044	158.511	0.00554	158.422	0.0063	158.498	0.00599
158.817	0.00696	158.731	0.00463	158.942	0.00768	159.139	0.00602	158.727	0.00665	158.769	0.00696	159.016	0.00696	159.112	0.006	159.074	0.00311	159.026	0.00778	158.937	0.00651	159.013	0.00769
159.332	0.00625	159.246	0.00571	159.457	0.00581	159.654	0.00544	159.242	0.00726	159.284	0.0058	159.531	0.00433	159.627	0.00704	159.589	0.00443	159.541	0.00848	159.452	0.00582	159.528	0.00632
159.849	0.00819	159.763	0.00948	159.974	0.00552	160.171	0.00632	159.759	0.0035	159.801	0.00735	160.048	0.0048	160.144	0.00945	160.106	0.00554	160.058	0.00756	159.969	0.00739	160.045	0.00633
160.364	0.00873	160.278	0.01131	160.489	0.00646	160.686	0.00759	160.274	0.00604	160.316	0.007	160.563	0.00706	160.659	0.00818	160.621	0.00635	160.573	0.0074	160.484	0.00509	160.56	0.00825
160.879	0.00904	160.793	0.00864	161.004	0.00599	161.201	0.00563	160.789	0.00641	160.831	0.00633	161.078	0.00725	161.174	0.00706	161.136	0.00486	161.088	0.00744	160.999	0.0061	161.075	0.00406
161.394	0.00786	161.308	0.00783	161.519	0.00501	161.716	0.00417	161.304	0.00675	161.346	0.00634	161.593	0.00615	161.689	0.00646	161.651	0.00521	161.603	0.00726	161.514	0.00662	161.59	0.00527
161.909	0.00442	161.823	0.01004	162.034	0.00419	162.231	0.00543	161.819	0.00404	161.861	0.0045	162.108	0.00738	162.204	0.00908	162.166	0.00615	162.118	0.00574	162.029	0.00558	162.105	0.00609
162.424	0.00719	162.338	0.00669	162.549	0.00607	162.746	0.00514	162.334	0.00508	162.376	0.00783	162.623	0.00647	162.719	0.00644	162.681	0.00573	162.633	0.0055	162.544	0.0052	162.62	0.00568
162.939	0.00734	162.853	0.00629	163.064	0.00723	163.261	0.00439	162.849	0.00354	162.891	0.00737	163.138	0.00653	163.234	0.00547	163.196	0.00534	163.148	0.0065	163.059	0.0064	163.135	0.00962
163.456	0.00672	163.37	0.00407	163.581	0.00368	163.778	0.00226	163.366	0.00401	163.408	0.006	163.655	0.00302	163.751	0.00641	163.713	0.00537	163.665	0.005	163.576	0.00437	163.652	0.00741
163.971	0.00812	163.885	0.00142	164.096	0.00412	164.293	0.00281	163.881	0.00354	163.923	0.00481	164.17	0.00564	164.266	0.00666	164.228	0.00461	164.18	0.00671	164.091	0.00654	164.167	0.00389
164.486	0.00637	164.4	0.00687	164.611	0.00502	164.808	0.00557	164.396	0.00684	164.438	0.00622	164.685	0.00273	164.781	0.00606	164.743	0.00642	164.695	0.0057	164.606	0.00523	164.682	0.00743
165.001	0.00551	164.915	0.0048	165.126	0.00557	165.323	0.004	164.911	0.00539	164.953	0.00556	165.2	0.00449	165.296	0.00304	165.258	0.00183	165.21	0.00336	165.121	0.00542	165.197	0.00554
165.516	0.00696	165.43	0.00272	165.641	0.00512	165.838	0.00493	165.426	0.00365	165.468	0.00467	165.715	0.00323	165.811	0.00444	165.773	0.00219	165.725	0.00599	165.636	0.00319	165.712	0.00377
166.03	0.00767	165.944	0.0042	166.155	0.00381	166.352	0.00459	165.94	0.00401	165.982	0.00565	166.229	0.00446	166.325	0.00656	166.287	0.00337	166.239	0.00539	166.15	0.00279	166.226	0.0041
166.545	0.00374	166.459	0.00366	166.67	0.00449	166.867	0.00699	166.455	0.00293	166.497	0.00576	166.744	0.00391	166.84	0.00674	166.802	0.00447	166.754	0.00412	166.665	0.00427	166.741	0.00435
167.06	0.00404	166.974	0.00565	167.185	0.00304	167.382	0.00624	166.97	0.00354	167.012	0.0058	167.259	0.00606	167.355	0.0074	167.317	0.00566	167.269	0.00788	167.18	0.00309	167.256	0.00612
167.577	0.00435	167.491	0.00457	167.702	0.00205	167.899	0.00293	167.487	0.00391	167.529	0.00463	167.776	0.006	167.872	0.00662	167.834	0.00344	167.786	0.00741	167.697	0.00486	167.773	0.00614
168.091	0.00315	168.005	0.00676	168.216	0.00491	168.413	0.00284	168.001	0.00529	168.043	0.00558	168.29	0.00342	168.386	0.0032	168.348	0.00334	168.3	0.00625	168.211	0.00151	168.287	0.0019
168.606	0.0045	168.52	0.00427	168.731	0.00394	168.928	0.0038	168.516	0.00387	168.558	0.00498	168.805	0.00596	168.901	0.00614	168.863	0.00415	168.815	0.00486	168.726	0.0032	168.802	0.00534
169.121	0.00636	169.035	0.00439	169.246	0.00252	169.443	0.00381	169.031	0.00294	169.073	0.00252	169.32	0.00232	169.416	0.00307	169.378	0.00644	169.33	0.00514	169.241	0.00569	169.317	0.00498
169.635	0.00638	169.549	0.00569	169.76	0.00511	169.957	0.00133	169.545	0.00482	169.587	0.00252	169.834	0.00216	169.93	0.00511	169.892	0.00188	169.844	0.00495	169.755	0.00669	169.831	0.00553
170.15	0.00197	170.064	0.00324	170.275	0.00349	170.472	0.00443	170.06	0.00425	170.102	0.00468	170.349	0.00618	170.445	0.00691	170.407	0.00554	170.359	0.00848	170.27	0.00466	170.346	0.00508
170.664	0.00813	170.578	0.00306	170.789	0.00362	170.986	0.00327	170.574	0.00232	170.616	0.00462	170.863	0.00674	170.959	0.00248	170.921	0.00244	170.873	0.00641	170.784	0.00509	170.86	0.00548
171.179	0.0084	171.093	0.00648	171.304	0.0042	171.501	0.0025	171.089	0.00252	171.131	0.00508	171.378	0.00559	171.474	0.00453	171.436	0.0053	171.388	0.00651	171.299	0.00575	171.375	0.00269
171.693	0.00763	171.607	0.00367	171.818	0.00305	172.015	0.00539	171.603	0.00382	171.645	0.00436	171.892	0.00399	171.988	0.00547	171.95	0.00385	171.902	0.00604	171.813	0.00506	171.889	0.00662
172.208	0.00592	172.122	0.00299	172.333	0.00349	172.53	0.00517	172.118	0.00186	172.16	0.00619	172.407	0.00691	172.503	0.00651	172.465	0.00395	172.417	0.00496	172.328	0.00341	172.404	0.00726
172.722	0.00763	172.636	0.00723	172.847	0.00485	173.044	0.00625	172.632	0.00411	172.674	0.0071	172.921	0.00651	173.017	0.00564	172.979	0.00444	172.931	0.00659	172.842	0.00461	172.918	0.00384
173.236	0.00518	173.15	0.00529	173.361	0.00603	173.558	0.00517	173.146	0.00358	173.188	0.00267	173.435	0.00535	173.531	0.00727	173.493	0.00331	173.445	0.00678	173.356	0.00844	173.432	0.00471
173.751	0.00695	173.665	0.00946	173.876	0.00552	174.073	0.00606	173.661	0.00473	173.703	0.00456	173.95	0.00596	174.046	0.00944	174.008	0.00685	173.96	0.00568	173.871	0.00817	173.947	0.00709
174.265	0.00782	174.179	0.00686	174.39	0.00643	174.587	0.00609	174.175	0.00668	174.217	0.00662	174.464	0.00158	174.56	0.00562	174.522	0.00306	174.474	0.00783	174.385	0.0066	174.461	0.00429
174.779	0.00572	174.693	0.00525	174.904	0.00619	175.101	0.00471	174.689	0.00523	174.731	0.00587	174.978	0.00888	175.074	0.00783	175.036	0.00544	174.988	0.00768	174.899	0.00842	174.975	0.00729
175.293	0.00543	175.207	0.00842	175.418	0.00601	175.615	0.00634	175.203	0.00568	175.245	0.00821	175.492	0.00515	175.588	0.00848	175.55	0.00577	175.502	0.00755	175.413	0.00941	175.489	0.00771
175.808	0.00714	175.722	0.00816	175.933	0.00504	176.13	0.00771	175.718	0.00575	175.76	0.00707	176.007	0.00693	176.103	0.00651	176.065	0.00679	176.017	0.00898	175.928	0.00682	176.004	0.00561
176.322	0.00713	176.236	0.00799	176.447	0.00659	176.644	0.0081	176.232	0.007	176.274	0.00717	176.521	0.01011	176.617	0.00558	176.579	0.0049	176.531	0.00795	176.442	0.00957	176.518	0.006
176.836	0.01088	176.75	0.01107	176.961	0.00844	177.158	0.00672	176.746	0.00817	176.788	0.00805	177.035	0.00871	177.131	0.00941	177.093	0.00714	177.045	0.00982	176.956	0.01068	177.032	0.0074
177.35	0.00781	177.264	0.00921	177.475	0.00706	177.672	0.00651	177.26	0.00702	177.302	0.00789	177.549	0.00796	177.645	0.00925	177.607	0.0096	177.559	0.00812	177.47	0.00951	177.546	0.01103
177.864	0.00902	177.778	0.006	177.989	0.00724	178.186	0.00604	177.774	0.00567	177.816	0.00706	178.063	0.00652	178.159	0.00848	178.121	0.00877	178.073	0.00665	177.984	0.01045	178.06	0.00825
178.378	0.01087	178.292	0.00805	178.503	0.0089	178.7	0.0068	178.288	0.00464	178.33	0.00818	178.577	0.01045	178.673	0.00782	178.635	0.00863	178.587	0.00581	178.498	0.00863	178.574	0.00819
178.892	0.01128	178.806	0.01201	179.017	0.00768	179.214	0.00657	178.802	0.00575	178.844	0.00825	179.091	0.00479	179.187	0.00887	179.149	0.00702	179.101	0.00849	179.012	0.00734	179.088	0.00865
179.406	0.01358	179.32	0.00744	179.531	0.00701	179.728	0.00753	179.316	0.00524	179.358	0.00961	179.605	0.00476	179.701	0.00727	179.663	0.01071	179.615	0.01036	179.526	0.00877	179.602	0.00834
179.92	0.01018	179.834	0.00459	180.045	0.00633	180.242	0.00469	179.83	0.0069	179.872	0.00843	180.119	0.00599	180.215	0.00901	180.177	0.00751	180.129	0.00673	180.04	0.00986	180.116	0.00724
180.434	0.00721	180.348	0.0115	180.559	0.00668	180.756	0.00665	180.344	0.00875	180.386	0.0064	180.633	0.00917	180.729	0.00911	180.691	0.00399	180.643	0.00875	180.554	0.00996	180.63	0.01045
180.948	0.00857	180.862	0.01244	181.073	0.00519	181.27	0.00618	180.858	0.00425	180.9	0.0095	181.147	0.01015	181.243	0.00961	181.205	0.00655	181.157	0.00719	181.068	0.00818	181.144	0.00747
181.462	0.00833	181.376	0.01119	181.587	0.00634	181.784	0.00531	181.372	0.00871	181.414	0.00686	181.661	0.00708	181.757	0.00534	181.719	0.00742	181.671	0.00858	181.582	0.00894	181.658	0.0091
181.976	0.00947	181.89	0.00348	182.101	0.00858	182.298	0.00541	181.886	0.00622	181.928	0.00726	182.175	0.00702	182.271	0.00989	182.233	0.00664	182.185	0.00699	182.096	0.00636	182.172	0.00711
182.49	0.00969	182.404	0.01228	182.615	0.00841	182.812	0.00692	182.4	0.00635	182.442	0.00598	182.689	0.00823	182.785	0.00953	182.747	0.00554	182.699	0.00698	182.61	0.00901	182.686	0.00855
183.004	0.00906	182.918	0.01035	183.129	0.00641	183.326	0.00428	182.914	0.00589	182.956	0.00618	183.203	0.00716	183.299	0.00899	183.261	0.00683	183.213	0.00768	183.124	0.00521	183.2	0.00789
183.518	0.00922	183.432	0.0127	183.643	0.00701	183.84	0.00672	183.428	0.00802	183.47	0.00717	183.717	0.00779	183.813	0.00929	183.775	0.00734	183.727	0.00588	183.638	0.00829	183.714	0.00801
184.031	0.00695	183.945	0.00728	184.156	0.00766	184.353	0.00615	183.941	0.0054	183.983	0.00387	184.23	0.00746	184.326	0.00397	184.288	0.00577	184.24	0.00773	184.151	0.00701	184.227	0.00686
184.545	0.01051	184.459	0.009	184.67	0.00445	184.867	0.007	184.455	0.00705	184.497	0.00643	184.744	0.00805	184.84	0.00733	184.802	0.00854	184.754	0.00805	184.665	0.00781	184.741	0.00938
185.057	0.00923	184.971	0.00672	185.182	0.00668	185.379	0.00694	184.967	0.00656	185.009	0.00804	185.256	0.00847	185.352	0.00793	185.314	0.00476	185.266	0.00615	185.177	0.0074	185.253	0.00694
185.57	0.0091	185.484	0.00797	185.695	0.00677	185.892	0.00704	185.48	0.0084	185.522	0.0066	185.769	0.00836	185.865	0.00762	185.827	0.00973	185.779	0.00401	185.69	0.00685	185.766	0.0073
186.084	0.00689	185.998	0.00767	186.209	0.00568	186.406	0.00611	185.994	0.00572	186.036	0.00429	186.283	0.00531	186.379	0.00766	186.341	0.00487	186.293	0.00679	186.204	0.00692	186.28	0.00709
186.598	0.00689	186.512	0.00769	186.723	0.00427	186.92	0.00533	186.508	0.00632	186.55	0.00329	186.797	0.00751	186.893	0.00775	186.855	0.0068	186.807	0.0054	186.718	0.00853	186.794	0.00829
187.111	0.01126	187.025	0.00779	187.236	0.00868	187.433	0.00471	187.021	0.00646	187.063	0.00492	187.31	0.00639	187.406	0.00764	187.368	0.00996	187.32	0.00571	187.231	0.0063	187.307	0.00742
187.625	0.01033	187.539	0.01095	187.75	0.00517	187.947	0.00636	187.535	0.00781	187.577	0.0051	187.824	0.00704	187.92	0.00746	187.882	0.00747	187.834	0.00647	187.745	0.00645	187.821	0.01046
188.138	0.00713	188.052	0.01057	188.263	0.00949	188.46	0.00838	188.048	0.00636	188.09	0.00701	188.337	0.00932	188.433	0.00898	188.395	0.00864	188.347	0.00735	188.258	0.00841	188.334	0.00722
188.652	0.01338	188.566	0.00743	188.777	0.00785	188.974	0.00463	188.562	0.00886	188.604	0.0079	188.851	0.00709	188.947	0.01094	188.909	0.00864	188.861	0.00873	188.772	0.00704	188.848	0.00522
189.165	0.00711	189.079	0.00794	189.29	0.00615	189.487	0.00735	189.075	0.00436	189.117	0.0074	189.364	0.00775	189.46	0.01174	189.422	0.00776	189.374	0.00775	189.285	0.00861	189.361	0.00547
189.677	0.00995	189.591	0.00842	189.802	0.00825	189.999	0.00744	189.587	0.00753	189.629	0.008	189.876	0.00593	189.972	0.00924	189.934	0.00582	189.886	0.00988	189.797	0.00877	189.873	0.00443
190.19	0.00705	190.104	0.00847	190.315	0.00422	190.512	0.0081	190.1	0.00681	190.142	0.00612	190.389	0.00781	190.485	0.00956	190.447	0.00824	190.399	0.00464	190.31	0.00951	190.386	0.00672
190.703	0.00671	190.617	0.01148	190.828	0.00547	191.025	0.00711	190.613	0.00843	190.655	0.00715	190.902	0.00722	190.998	0.00805	190.96	0.00319	190.912	0.00775	190.823	0.00404	190.899	0.00686
191.217	0.00711	191.131	0.00684	191.342	0.00564	191.539	0.00651	191.127	0.00571	191.169	0.00602	191.416	0.00741	191.512	0.00945	191.474	0.00654	191.426	0.00568	191.337	0.00475	191.413	0.00781
191.73	0.00796	191.644	0.00652	191.855	0.00338	192.052	0.00526	191.64	0.00651	191.682	0.0069	191.929	0.00465	192.025	0.00773	191.987	0.00798	191.939	0.00641	191.85	0.00407	191.926	0.00318
192.244	0.00924	192.158	0.0089	192.369	0.00452	192.566	0.0047	192.154	0.00499	192.196	0.00633	192.443	0.00508	192.539	0.0053	192.501	0.0056	192.453	0.0073	192.364	0.00595	192.44	0.00354
192.755	0.00479	192.669	0.00691	192.88	0.00492	193.077	0.0051	192.665	0.00648	192.707	0.00544	192.954	0.00577	193.05	0.00838	193.012	0.00729	192.964	0.00653	192.875	0.00544	192.951	0.00442
193.268	0.00635	193.182	0.01016	193.393	0.00448	193.59	0.00414	193.178	0.00574	193.22	0.0051	193.467	0.00674	193.563	0.008	193.525	0.00632	193.477	0.00537	193.388	0.00443	193.464	0.00584
193.781	0.00667	193.695	0.00757	193.906	0.0059	194.103	0.00571	193.691	0.00643	193.733	0.00515	193.98	0.00448	194.076	0.00482	194.038	0.004	193.99	0.00537	193.901	0.00431	193.977	0.00348
194.294	0.00956	194.208	0.00719	194.419	0.00643	194.616	0.00506	194.204	0.00512	194.246	0.00563	194.493	0.00493	194.589	0.00525	194.551	0.00337	194.503	0.0022	194.414	0.00559	194.49	0.00752
194.808	0.00771	194.722	0.00611	194.933	0.00487	195.13	0.00356	194.718	0.0028	194.76	0.00565	195.007	0.00412	195.103	0.00719	195.065	0.00374	195.017	0.00425	194.928	0.0039	195.004	0.00588
195.319	0.00989	195.233	0.0038	195.444	0.00548	195.641	0.00592	195.229	0.00445	195.271	0.00651	195.518	0.00612	195.614	0.0066	195.576	0.00507	195.528	0.00629	195.439	0.00598	195.515	0.00671
195.832	0.00929	195.746	0.00552	195.957	0.00627	196.154	0.0063	195.742	0.0038	195.784	0.00655	196.031	0.00643	196.127	0.00674	196.089	0.00498	196.041	0.0056	195.952	0.00349	196.028	0.0071
196.345	0.00838	196.259	0.00608	196.47	0.00456	196.667	0.00364	196.255	0.00526	196.297	0.00484	196.544	0.0046	196.64	0.00806	196.602	0.00548	196.554	0.00641	196.465	0.00683	196.541	0.00462
196.858	0.00736	196.772	0.00545	196.983	0.00498	197.18	0.00353	196.768	0.00591	196.81	0.00585	197.057	0.00476	197.153	0.00603	197.115	0.00633	197.067	0.00406	196.978	0.00465	197.054	0.00484
197.371	0.00669	197.285	0.00571	197.496	0.00161	197.693	0.00243	197.281	0.00627	197.323	0.00507	197.57	0.00526	197.666	0.00383	197.628	0.00374	197.58	0.00418	197.491	0.0044	197.567	0.00454
197.882	0.00843	197.796	0.00759	198.007	0.00404	198.204	0.0056	197.792	0.0031	197.834	0.00508	198.081	0.00346	198.177	0.00677	198.139	0.00693	198.091	0.00675	198.002	0.00349	198.078	0.00388
198.395	0.00637	198.309	0.00534	198.52	0.00383	198.717	0.00384	198.305	0.00425	198.347	0.00645	198.594	0.00366	198.69	0.00715	198.652	0.00309	198.604	0.00564	198.515	0.0045	198.591	0.00478
198.908	0.00552	198.822	0.00429	199.033	0.00407	199.23	0.00541	198.818	0.00312	198.86	0.00555	199.107	0.00307	199.203	0.00516	199.165	0.00583	199.117	0.00375	199.028	0.00444	199.104	0.00802
199.421	0.00804	199.335	0.00583	199.546	0.00472	199.743	0.00367	199.331	0.00647	199.373	0.00187	199.62	0.0028	199.716	0.00492	199.678	0.00359	199.63	0.0062	199.541	0.00359	199.617	0.00498
199.931	0.00591	199.845	0.00449	200.056	0.00515	200.253	0.00385	199.841	0.00388	199.883	0.00659	200.13	0.00189	200.226	0.00608	200.188	0.0047	200.14	0.00394	200.051	0.00354	200.127	0.00524
200.444	0.00608	200.358	0.00414	200.569	0.00501	200.766	0.00659	200.354	0.00243	200.396	0.00404	200.643	0.00483	200.739	0.00829	200.701	0.00423	200.653	0.00311	200.564	0.00271	200.64	0.00559
200.957	0.00771	200.871	0.00539	201.082	0.00243	201.279	0.00361	200.867	0.00187	200.909	0.00496	201.156	0.00684	201.252	0.00565	201.214	0.00563	201.166	0.00468	201.077	0.00238	201.153	0.00617
201.468	0.00722	201.382	0.00836	201.593	0.00559	201.79	0.00508	201.378	0.00169	201.42	0.00555	201.667	0.00225	201.763	0.00523	201.725	0.00402	201.677	0.00487	201.588	0.00411	201.664	0.00493
201.981	0.00876	201.895	0.00531	202.106	0.00543	202.303	0.00414	201.891	0.00173	201.933	0.00577	202.18	0.00393	202.276	0.00541	202.238	0.00536	202.19	0.00599	202.101	0.00561	202.177	0.00626
202.493	0.00788	202.407	0.00618	202.618	0.00198	202.815	0.00518	202.403	0.00469	202.445	0.00382	202.692	0.00606	202.788	0.00587	202.75	0.00575	202.702	0.00697	202.613	0.00441	202.689	0.00742
203.006	0.00736	202.92	0.00778	203.131	0.00165	203.328	0.00435	202.916	0.00508	202.958	0.00559	203.205	0.00296	203.301	0.00511	203.263	0.00542	203.215	0.00416	203.126	0.00781	203.202	0.00846
203.517	0.00621	203.431	0.00463	203.642	0.0047	203.839	0.00615	203.427	0.00414	203.469	0.00349	203.716	0.00623	203.812	0.00513	203.774	0.00507	203.726	0.0063	203.637	0.00689	203.713	0.00701
204.029	0.00798	203.943	0.00639	204.154	0.00547	204.351	0.0041	203.939	0.00537	203.981	0.00425	204.228	0.00536	204.324	0.00655	204.286	0.00711	204.238	0.00701	204.149	0.00509	204.225	0.00537
204.542	0.00945	204.456	0.00348	204.667	0.00477	204.864	0.00411	204.452	0.00445	204.494	0.00791	204.741	0.00349	204.837	0.00488	204.799	0.00558	204.751	0.0044	204.662	0.00407	204.738	0.00457
205.052	0.00594	204.966	0.00612	205.177	0.00697	205.374	0.00485	204.962	0.00562	205.004	0.0043	205.251	0.00438	205.347	0.00856	205.309	0.00561	205.261	0.00795	205.172	0.00797	205.248	0.00683
205.565	0.00546	205.479	0.00598	205.69	0.00525	205.887	0.00639	205.475	0.00473	205.517	0.00488	205.764	0.00481	205.86	0.00516	205.822	0.00679	205.774	0.00714	205.685	0.0059	205.761	0.00717
206.078	0.00932	205.992	0.0043	206.203	0.00598	206.4	0.00631	205.988	0.00636	206.03	0.0073	206.277	0.00464	206.373	0.00599	206.335	0.0047	206.287	0.00693	206.198	0.00598	206.274	0.00824
206.588	0.01043	206.502	0.00927	206.713	0.00568	206.91	0.00712	206.498	0.00775	206.54	0.00769	206.787	0.00561	206.883	0.00783	206.845	0.00702	206.797	0.00677	206.708	0.00737	206.784	0.00844
207.1	0.00922	207.014	0.00854	207.225	0.00464	207.422	0.00668	207.01	0.00545	207.052	0.00759	207.299	0.00573	207.395	0.00893	207.357	0.00569	207.309	0.00983	207.22	0.00726	207.296	0.00597
207.613	0.00888	207.527	0.0061	207.738	0.0069	207.935	0.00477	207.523	0.0048	207.565	0.00554	207.812	0.00556	207.908	0.00798	207.87	0.0076	207.822	0.00673	207.733	0.00521	207.809	0.00714
208.123	0.00959	208.037	0.0061	208.248	0.00658	208.445	0.00666	208.033	0.00785	208.075	0.00624	208.322	0.00672	208.418	0.00673	208.38	0.00595	208.332	0.00759	208.243	0.00617	208.319	0.00781
208.636	0.0103	208.55	0.00441	208.761	0.00599	208.958	0.00699	208.546	0.00654	208.588	0.0068	208.835	0.004	208.931	0.00636	208.893	0.0067	208.845	0.00557	208.756	0.0065	208.832	0.00701
209.148	0.00942	209.062	0.00907	209.273	0.00666	209.47	0.00486	209.058	0.00862	209.1	0.00799	209.347	0.00516	209.443	0.00651	209.405	0.00771	209.357	0.00903	209.268	0.00572	209.344	0.00828
209.658	0.01025	209.572	0.00998	209.783	0.00637	209.98	0.00758	209.568	0.00811	209.61	0.00627	209.857	0.00471	209.953	0.00801	209.915	0.00615	209.867	0.00756	209.778	0.0058	209.854	0.00749
210.171	0.00976	210.085	0.00601	210.296	0.00571	210.493	0.00598	210.081	0.00885	210.123	0.0096	210.37	0.00665	210.466	0.00981	210.428	0.00899	210.38	0.00465	210.291	0.00604	210.367	0.00778
210.683	0.00998	210.597	0.00687	210.808	0.00629	211.005	0.00907	210.593	0.00747	210.635	0.00668	210.882	0.00751	210.978	0.00819	210.94	0.00733	210.892	0.00803	210.803	0.00723	210.879	0.00766
211.193	0.01068	211.107	0.00617	211.318	0.00544	211.515	0.00816	211.103	0.00627	211.145	0.0056	211.392	0.00644	211.488	0.00848	211.45	0.00755	211.402	0.00768	211.313	0.00711	211.389	0.00631
211.705	0.00993	211.619	0.00743	211.83	0.00757	212.027	0.007	211.615	0.00695	211.657	0.00574	211.904	0.00598	212	0.01004	211.962	0.00855	211.914	0.00881	211.825	0.00471	211.901	0.00786
212.215	0.00769	212.129	0.0063	212.34	0.00629	212.537	0.00845	212.125	0.00538	212.167	0.00792	212.414	0.00555	212.51	0.00874	212.472	0.00681	212.424	0.00888	212.335	0.00497	212.411	0.01017
212.728	0.00781	212.642	0.00548	212.853	0.00552	213.05	0.00767	212.638	0.00561	212.68	0.0073	212.927	0.00749	213.023	0.00876	212.985	0.00752	212.937	0.01029	212.848	0.00668	212.924	0.00746
213.24	0.00591	213.154	0.00583	213.365	0.0043	213.562	0.00813	213.15	0.00717	213.192	0.00536	213.439	0.009	213.535	0.00752	213.497	0.00639	213.449	0.00997	213.36	0.00778	213.436	0.00828
213.75	0.00751	213.664	0.00804	213.875	0.00689	214.072	0.00703	213.66	0.00729	213.702	0.00693	213.949	0.00206	214.045	0.00866	214.007	0.00733	213.959	0.01017	213.87	0.00712	213.946	0.00711
214.262	0.01027	214.176	0.00634	214.387	0.00254	214.584	0.00605	214.172	0.00695	214.214	0.00341	214.461	0.00232	214.557	0.00587	214.519	0.00917	214.471	0.00965	214.382	0.00783	214.458	0.00672
214.772	0.01012	214.686	0.00855	214.897	0.00479	215.094	0.00712	214.682	0.00605	214.724	0.00361	214.971	0.00402	215.067	0.00839	215.029	0.00853	214.981	0.01024	214.892	0.00661	214.968	0.00651
215.284	0.00974	215.198	0.00714	215.409	0.00353	215.606	0.0055	215.194	0.00685	215.236	0.00856	215.483	0.00881	215.579	0.0078	215.541	0.00664	215.493	0.01107	215.404	0.00618	215.48	0.008
215.794	0.00818	215.708	0.00807	215.919	0.00546	216.116	0.00499	215.704	0.00587	215.746	0.00583	215.993	0.00692	216.089	0.00984	216.051	0.00576	216.003	0.01171	215.914	0.00891	215.99	0.00646
216.306	0.0083	216.22	0.00946	216.431	0.00238	216.628	0.00594	216.216	0.00641	216.258	0.00604	216.505	0.00595	216.601	0.00846	216.563	0.00599	216.515	0.01099	216.426	0.0064	216.502	0.01067
216.818	0.00969	216.732	0.01073	216.943	0.00424	217.14	0.00908	216.728	0.00817	216.77	0.00707	217.017	0.00864	217.113	0.00715	217.075	0.0049	217.027	0.00981	216.938	0.00662	217.014	0.01015
217.328	0.0084	217.242	0.00919	217.453	0.00643	217.65	0.00887	217.238	0.00483	217.28	0.00721	217.527	0.00657	217.623	0.00859	217.585	0.00617	217.537	0.00984	217.448	0.0068	217.524	0.01044
217.839	0.00982	217.753	0.00613	217.964	0.00653	218.161	0.00592	217.749	0.00531	217.791	0.00577	218.038	0.00827	218.134	0.00841	218.096	0.00803	218.048	0.00907	217.959	0.00868	218.035	0.00718
218.349	0.00748	218.263	0.00879	218.474	0.00633	218.671	0.00661	218.259	0.00673	218.301	0.00845	218.548	0.00618	218.644	0.00851	218.606	0.00774	218.558	0.01116	218.469	0.00774	218.545	0.00837
218.861	0.00939	218.775	0.00834	218.986	0.00804	219.183	0.00567	218.771	0.00642	218.813	0.00903	219.06	0.00743	219.156	0.01096	219.118	0.00761	219.07	0.00856	218.981	0.00661	219.057	0.00736
219.371	0.00951	219.285	0.00863	219.496	0.00508	219.693	0.00725	219.281	0.00802	219.323	0.00711	219.57	0.00588	219.666	0.00807	219.628	0.00657	219.58	0.00906	219.491	0.00734	219.567	0.0086
219.883	0.00648	219.797	0.00614	220.008	0.00599	220.205	0.0064	219.793	0.00653	219.835	0.00637	220.082	0.00596	220.178	0.00866	220.14	0.00723	220.092	0.00894	220.003	0.00816	220.079	0.00795
220.392	0.00759	220.306	0.00917	220.517	0.00673	220.714	0.00727	220.302	0.00588	220.344	0.00704	220.591	0.00797	220.687	0.00826	220.649	0.00618	220.601	0.00829	220.512	0.00772	220.588	0.00985
220.904	0.00855	220.818	0.01198	221.029	0.00401	221.226	0.00896	220.814	0.00614	220.856	0.00862	221.103	0.00613	221.199	0.01007	221.161	0.00555	221.113	0.00917	221.024	0.00987	221.1	0.01239
221.414	0.00947	221.328	0.01037	221.539	0.00529	221.736	0.00583	221.324	0.0059	221.366	0.00931	221.613	0.00643	221.709	0.00772	221.671	0.00606	221.623	0.01035	221.534	0.00777	221.61	0.01373
221.925	0.00678	221.839	0.01209	222.05	0.00584	222.247	0.00706	221.835	0.00664	221.877	0.00857	222.124	0.00521	222.22	0.00891	222.182	0.0074	222.134	0.00794	222.045	0.00915	222.121	0.01138
222.435	0.00785	222.349	0.00994	222.56	0.00863	222.757	0.00915	222.345	0.00817	222.387	0.00955	222.634	0.00761	222.73	0.01026	222.692	0.00673	222.644	0.00949	222.555	0.00905	222.631	0.00957
222.946	0.01062	222.86	0.00922	223.071	0.00663	223.268	0.00824	222.856	0.01041	222.898	0.00752	223.145	0.00953	223.241	0.01025	223.203	0.00436	223.155	0.0095	223.066	0.01009	223.142	0.0097
223.456	0.00919	223.37	0.00713	223.581	0.00622	223.778	0.00786	223.366	0.00724	223.408	0.00844	223.655	0.00616	223.751	0.01115	223.713	0.00791	223.665	0.00903	223.576	0.00999	223.652	0.01147
223.967	0.00768	223.881	0.00781	224.092	0.00817	224.289	0.01038	223.877	0.00735	223.919	0.01033	224.166	0.0084	224.262	0.01137	224.224	0.00491	224.176	0.00814	224.087	0.01141	224.163	0.01253
224.477	0.00797	224.391	0.00853	224.602	0.0083	224.799	0.01059	224.387	0.01202	224.429	0.01203	224.676	0.00886	224.772	0.01247	224.734	0.00965	224.686	0.00943	224.597	0.01177	224.673	0.0095
224.988	0.00927	224.902	0.01064	225.113	0.00803	225.31	0.00896	224.898	0.00819	224.94	0.00829	225.187	0.00657	225.283	0.01269	225.245	0.01096	225.197	0.00965	225.108	0.01233	225.184	0.01308
225.498	0.01263	225.412	0.01158	225.623	0.00905	225.82	0.00961	225.408	0.00904	225.45	0.00761	225.697	0.01034	225.793	0.01449	225.755	0.00856	225.707	0.01222	225.618	0.01288	225.694	0.01692
226.009	0.01218	225.923	0.01119	226.134	0.00884	226.331	0.00998	225.919	0.00812	225.961	0.00905	226.208	0.00854	226.304	0.01228	226.266	0.00988	226.218	0.01175	226.129	0.01264	226.205	0.01902
226.519	0.0125	226.433	0.01193	226.644	0.0112	226.841	0.0113	226.429	0.00986	226.471	0.0091	226.718	0.01021	226.814	0.01227	226.776	0.0096	226.728	0.01219	226.639	0.01044	226.715	0.0179
227.03	0.01338	226.944	0.01482	227.155	0.0112	227.352	0.01132	226.94	0.0101	226.982	0.01005	227.229	0.00947	227.325	0.0139	227.287	0.01106	227.239	0.01192	227.15	0.01491	227.226	0.01485
227.539	0.01357	227.453	0.00964	227.664	0.0127	227.861	0.0117	227.449	0.01174	227.491	0.0124	227.738	0.00847	227.834	0.01349	227.796	0.00901	227.748	0.0102	227.659	0.01306	227.735	0.01737
228.048	0.01255	227.962	0.01251	228.173	0.00923	228.37	0.00995	227.958	0.01127	228	0.00944	228.247	0.00962	228.343	0.01353	228.305	0.01193	228.257	0.01051	228.168	0.00895	228.244	0.01465
228.56	0.0116	228.474	0.01297	228.685	0.01171	228.882	0.01086	228.47	0.01242	228.512	0.00704	228.759	0.00833	228.855	0.01359	228.817	0.00964	228.769	0.00881	228.68	0.01088	228.756	0.01573
229.069	0.01062	228.983	0.01092	229.194	0.00967	229.391	0.00928	228.979	0.01054	229.021	0.00884	229.268	0.00689	229.364	0.01433	229.326	0.0098	229.278	0.00919	229.189	0.01009	229.265	0.01641
229.58	0.01254	229.494	0.01127	229.705	0.00895	229.902	0.00941	229.49	0.00865	229.532	0.00915	229.779	0.00912	229.875	0.01283	229.837	0.00752	229.789	0.0113	229.7	0.01023	229.776	0.01529
230.089	0.01011	230.003	0.01421	230.214	0.00777	230.411	0.0086	229.999	0.00853	230.041	0.00757	230.288	0.01128	230.384	0.01061	230.346	0.00873	230.298	0.00841	230.209	0.00782	230.285	0.01424
230.598	0.00944	230.512	0.01326	230.723	0.01216	230.92	0.00857	230.508	0.00934	230.55	0.00702	230.797	0.00796	230.893	0.00916	230.855	0.00696	230.807	0.00747	230.718	0.0092	230.794	0.01111
231.11	0.00964	231.024	0.00635	231.235	0.00817	231.432	0.00763	231.02	0.01013	231.062	0.00631	231.309	0.00695	231.405	0.01228	231.367	0.00669	231.319	0.0086	231.23	0.00694	231.306	0.01572
231.619	0.0103	231.533	0.00485	231.744	0.00861	231.941	0.00587	231.529	0.00875	231.571	0.00872	231.818	0.00783	231.914	0.00883	231.876	0.00786	231.828	0.0079	231.739	0.00487	231.815	0.0122
232.13	0.01069	232.044	0.00739	232.255	0.00717	232.452	0.00498	232.04	0.00875	232.082	0.00808	232.329	0.00673	232.425	0.00759	232.387	0.00819	232.339	0.00665	232.25	0.00916	232.326	0.01337
232.639	0.01005	232.553	0.00918	232.764	0.0072	232.961	0.00536	232.549	0.00779	232.591	0.0106	232.838	0.00928	232.934	0.01114	232.896	0.00633	232.848	0.00835	232.759	0.00858	232.835	0.0143
233.148	0.00887	233.062	0.00521	233.273	0.00679	233.47	0.00373	233.058	0.0089	233.1	0.00934	233.347	0.00429	233.443	0.00886	233.405	0.00714	233.357	0.00785	233.268	0.0097	233.344	0.0112
233.659	0.00808	233.573	0.00905	233.784	0.00562	233.981	0.00569	233.569	0.00775	233.611	0.00725	233.858	0.00553	233.954	0.01032	233.916	0.00587	233.868	0.00544	233.779	0.00777	233.855	0.01075
234.168	0.00883	234.082	0.00451	234.293	0.00628	234.49	0.004	234.078	0.00676	234.12	0.00756	234.367	0.00321	234.463	0.00881	234.425	0.00623	234.377	0.0047	234.288	0.00754	234.364	0.00975
234.676	0.00631	234.59	0.00899	234.801	0.00688	234.998	0.00417	234.586	0.00548	234.628	0.00598	234.875	0.00419	234.971	0.00778	234.933	0.00837	234.885	0.00469	234.796	0.00777	234.872	0.00871
235.187	0.00763	235.101	0.00692	235.312	0.00569	235.509	0.00556	235.097	0.00609	235.139	0.00322	235.386	0.00434	235.482	0.00661	235.444	0.00563	235.396	0.0047	235.307	0.00695	235.383	0.00944
235.696	0.00673	235.61	0.0068	235.821	0.00529	236.018	0.00463	235.606	0.00192	235.648	0.00541	235.895	0.00443	235.991	0.00552	235.953	0.00591	235.905	0.00744	235.816	0.00817	235.892	0.01034
236.207	0.00822	236.121	0.00664	236.332	0.00384	236.529	0.00576	236.117	0.00353	236.159	0.00569	236.406	0.00466	236.502	0.0074	236.464	0.00413	236.416	0.00379	236.327	0.00486	236.403	0.00819
236.716	0.00351	236.63	0.00285	236.841	0.00333	237.038	0.00443	236.626	0.0031	236.668	0.00615	236.915	0.00468	237.011	0.00556	236.973	0.00357	236.925	0.00349	236.836	0.00561	236.912	0.00648
237.225	0.00652	237.139	0.00449	237.35	7.97E-04	237.547	0.00349	237.135	0.00274	237.177	0.00269	237.424	0.00386	237.52	0.00558	237.482	0.00342	237.434	0.0037	237.345	0.00341	237.421	0.00371
237.735	0.00632	237.649	0.00403	237.86	0.00395	238.057	0.00128	237.645	0.00229	237.687	0.00324	237.934	0.0026	238.03	0.00577	237.992	9.78E-04	237.944	0.00361	237.855	0.00434	237.931	0.00407
238.244	0.00547	238.158	0.00437	238.369	0.00466	238.566	8.85E-04	238.154	0.00346	238.196	0.00227	238.443	0.00353	238.539	0.00459	238.501	0.00164	238.453	0.00233	238.364	0.00232	238.44	0.00268
238.753	0.00548	238.667	0.0027	238.878	0.00365	239.075	0.00153	238.663	0.00201	238.705	-2.39E-04	238.952	0.00272	239.048	0.00508	239.01	0.00457	238.962	0.00325	238.873	0.00231	238.949	0.00258
239.261	0.00335	239.175	0.00141	239.386	6.49E-04	239.583	0.00143	239.171	0.00205	239.213	8.61E-04	239.46	0.00305	239.556	0.00461	239.518	0.0039	239.47	0.00403	239.381	0.00159	239.457	0.00176
239.772	0.00388	239.686	0.00228	239.897	0.00185	240.094	-2.06E-04	239.682	0.00348	239.724	0.00242	239.971	1.74E-04	240.067	0.00331	240.029	0.00262	239.981	0.00268	239.892	0.00116	239.968	0.00295
240.281	0.00167	240.195	0.00108	240.406	0.00121	240.603	-6.08E-04	240.191	0.00178	240.233	9.27E-04	240.48	0.00407	240.576	4.69E-04	240.538	0.00189	240.49	0.00285	240.401	-1.74E-05	240.477	0.00167
240.789	3.83E-04	240.703	2.53E-04	240.914	0.00174	241.111	-8.42E-05	240.699	0.00383	240.741	0.00277	240.988	0.00375	241.084	0.00412	241.046	0.00187	240.998	0.0021	240.909	0.00258	240.985	0.00277
241.3	0.00576	241.214	0.00264	241.425	0.00152	241.622	0.00146	241.21	0.00168	241.252	0.00202	241.499	4.11E-04	241.595	0.00252	241.557	7.83E-04	241.509	0.0019	241.42	0.0043	241.496	0.00258
241.808	0.00527	241.722	0.00214	241.933	0.00282	242.13	0.00154	241.718	0.00191	241.76	0.00125	242.007	6.77E-04	242.103	0.00125	242.065	0.00204	242.017	0.00171	241.928	0.00196	242.004	0.00342
242.317	0.00246	242.231	0.00356	242.442	0.00155	242.639	0.00131	242.227	0.00206	242.269	0.00169	242.516	9.65E-04	242.612	0.00404	242.574	0.00215	242.526	8.41E-04	242.437	0.00469	242.513	0.00255
242.825	0.0026	242.739	0.00314	242.95	8.56E-04	243.147	0.00165	242.735	0.00152	242.777	0.00238	243.024	0.00285	243.12	0.00192	243.082	0.00308	243.034	0.00141	242.945	0.00221	243.021	5.99E-04
243.336	0.00112	243.25	0.00245	243.461	3.98E-04	243.658	2.48E-04	243.246	0.00222	243.288	2.01E-04	243.535	0.00152	243.631	0.00274	243.593	0.00202	243.545	0.00307	243.456	2.72E-04	243.532	-2.28E-04
243.844	0.00329	243.758	0.00206	243.969	2.89E-04	244.166	0.00305	243.754	6.26E-04	243.796	1.91E-04	244.043	0.0015	244.139	0.00439	244.101	-0.0012	244.053	0.00123	243.964	0.00305	244.04	0.0016
244.352	0.00342	244.266	0.0022	244.477	0.00153	244.674	0.00213	244.262	1.42E-04	244.304	0.0016	244.551	7.62E-04	244.647	7.60E-04	244.609	0.00179	244.561	4.50E-04	244.472	0.00113	244.548	0.00356
244.861	3.66E-04	244.775	8.46E-04	244.986	0.00149	245.183	6.42E-04	244.771	0.00417	244.813	0.00354	245.06	3.34E-04	245.156	0.00369	245.118	0.00338	245.07	5.94E-04	244.981	0.00185	245.057	0.00417
245.371	0.003	245.285	0.00383	245.496	8.26E-04	245.693	0.0026	245.281	0.00196	245.323	0.0015	245.57	4.17E-04	245.666	0.00187	245.628	0.00189	245.58	-1.69E-04	245.491	0.00126	245.567	0.00422
245.879	0.00481	245.793	0.00649	246.004	0.0014	246.201	2.74E-04	245.789	0.00211	245.831	0.00385	246.078	0.00316	246.174	0.0034	246.136	0.00238	246.088	0.00447	245.999	0.00325	246.075	0.00434
246.387	0.00515	246.301	0.00648	246.512	0.00193	246.709	0.00285	246.297	0.00286	246.339	0.00278	246.586	7.13E-04	246.682	0.00453	246.644	0.00188	246.596	0.00164	246.507	0.00282	246.583	0.00331
246.896	0.00736	246.81	0.00403	247.021	3.26E-04	247.218	0.00637	246.806	0.00398	246.848	0.00153	247.095	0.00179	247.191	0.00363	247.153	0.00414	247.105	0.00418	247.016	0.00206	247.092	0.00416
247.406	0.00621	247.32	0.00563	247.531	0.00251	247.728	0.00533	247.316	0.00441	247.358	0.00148	247.605	0.00439	247.701	0.00515	247.663	0.00467	247.615	0.00409	247.526	0.00409	247.602	0.00611
247.914	0.00657	247.828	0.00577	248.039	0.00198	248.236	0.00661	247.824	0.005	247.866	0.00483	248.113	0.00884	248.209	0.00714	248.171	0.00623	248.123	0.00334	248.034	0.00675	248.11	0.0059
248.422	0.00982	248.336	0.00957	248.547	0.00456	248.744	0.00631	248.332	0.007	248.374	0.00566	248.621	0.00744	248.717	0.00368	248.679	0.00376	248.631	0.00824	248.542	0.00463	248.618	0.00772
248.93	0.00904	248.844	0.0083	249.055	0.00575	249.252	0.0067	248.84	0.00701	248.882	0.00653	249.129	0.0065	249.225	0.00516	249.187	0.00843	249.139	0.00699	249.05	0.00657	249.126	0.0116
249.438	0.00834	249.352	0.00866	249.563	0.00513	249.76	0.00747	249.348	0.00707	249.39	0.00942	249.637	0.00407	249.733	0.00909	249.695	0.00867	249.647	0.00663	249.558	0.00709	249.634	0.01118
249.949	0.00945	249.863	0.00845	250.074	0.00655	250.271	0.00859	249.859	0.00815	249.901	0.00659	250.148	0.0031	250.244	0.0071	250.206	0.00737	250.158	0.00918	250.069	0.00788	250.145	0.00687
250.457	0.00996	250.371	0.00818	250.582	0.00636	250.779	0.00719	250.367	0.00808	250.409	0.00673	250.656	0.00461	250.752	0.01023	250.714	0.00674	250.666	0.00481	250.577	0.00923	250.653	0.00671
250.964	0.00799	250.878	0.00711	251.089	0.00416	251.286	0.00697	250.874	0.00592	250.916	0.0093	251.163	0.00406	251.259	0.01048	251.221	0.00621	251.173	0.0076	251.084	0.00488	251.16	0.00718
251.472	0.00689	251.386	0.00607	251.597	0.00459	251.794	0.00517	251.382	0.00678	251.424	0.00539	251.671	0.00328	251.767	0.00728	251.729	0.00289	251.681	0.00456	251.592	0.0051	251.668	0.00645
251.98	0.00589	251.894	0.00504	252.105	0.00267	252.302	0.00193	251.89	0.00451	251.932	0.00229	252.179	0.00222	252.275	0.00612	252.237	0.00288	252.189	0.0052	252.1	0.00638	252.176	0.00455
252.488	0.00517	252.402	0.00514	252.613	0.00373	252.81	0.00216	252.398	0.00472	252.44	0.00308	252.687	0.00307	252.783	0.00632	252.745	0.00314	252.697	0.003	252.608	0.00161	252.684	0.00376
252.998	0.00587	252.912	0.0022	253.123	7.13E-04	253.32	0.00128	252.908	0.00316	252.95	0.00395	253.197	0.00219	253.293	0.0056	253.255	0.00229	253.207	0.0033	253.118	0.00387	253.194	0.00346
253.506	0.00557	253.42	0.00466	253.631	0.00132	253.828	0.00422	253.416	0.00257	253.458	0.00398	253.705	0.00173	253.801	0.00335	253.763	0.00302	253.715	0.00383	253.626	0.00351	253.702	0.00525
254.014	0.0049	253.928	0.00285	254.139	0.00198	254.336	0.00242	253.924	9.07E-04	253.966	0.00112	254.213	0.00121	254.309	0.00345	254.271	6.31E-04	254.223	0.00123	254.134	0.00214	254.21	0.00456
254.522	0.00338	254.436	0.00358	254.647	0.00228	254.844	0.00296	254.432	0.00236	254.474	0.00142	254.721	-0.00163	254.817	0.00203	254.779	0.00118	254.731	0.00106	254.642	0.0019	254.718	0.00279
255.029	0.00292	254.943	1.76E-05	255.154	0.00359	255.351	0.00264	254.939	0.00279	254.981	0.00226	255.228	-0.00249	255.324	0.00297	255.286	6.53E-04	255.238	8.18E-05	255.149	3.32E-04	255.225	0.00293
255.537	0.00116	255.451	6.40E-04	255.662	-3.35E-04	255.859	4.13E-04	255.447	-0.00133	255.489	-7.08E-04	255.736	-9.46E-04	255.832	3.54E-04	255.794	0.00214	255.746	2.27E-04	255.657	0.00317	255.733	-8.48E-04
256.045	0.00297	255.959	-7.42E-04	256.17	-5.34E-04	256.367	0.00115	255.955	6.50E-04	255.997	0.00129	256.244	-8.93E-04	256.34	0.00167	256.302	-0.00116	256.254	0.00153	256.165	0.00268	256.241	0.00308
256.553	-0.00176	256.467	0.00258	256.678	-5.56E-04	256.875	-2.73E-04	256.463	0.00227	256.505	0.00202	256.752	0.00409	256.848	6.67E-04	256.81	-0.00194	256.762	0.00146	256.673	-1.25E-04	256.749	0.00179
257.062	-2.95E-04	256.976	7.16E-04	257.187	-1.27E-04	257.384	-0.00177	256.972	0.00152	257.014	-0.00103	257.261	7.99E-04	257.357	7.82E-04	257.319	4.95E-04	257.271	2.98E-04	257.182	0.00149	257.258	-3.10E-04
257.57	0.0024	257.484	-0.00133	257.695	0.00144	257.892	1.34E-04	257.48	0.00214	257.522	0.00127	257.769	-5.43E-04	257.865	0.00304	257.827	5.61E-04	257.779	-8.75E-04	257.69	-0.00198	257.766	7.84E-04
258.077	3.76E-04	257.991	0.00291	258.202	0.00102	258.399	-4.30E-04	257.987	-6.37E-04	258.029	-2.28E-04	258.276	-9.58E-04	258.372	2.11E-04	258.334	0.00146	258.286	0.00192	258.197	3.08E-04	258.273	-9.62E-04
258.585	3.38E-04	258.499	-0.00125	258.71	-7.11E-04	258.907	8.81E-05	258.495	-0.00178	258.537	0.00224	258.784	0.00249	258.88	0.0026	258.842	-2.77E-04	258.794	2.99E-04	258.705	-0.00308	258.781	-2.26E-04
259.093	5.73E-04	259.007	-0.00241	259.218	-4.41E-04	259.415	-9.07E-04	259.003	3.63E-04	259.045	-0.00101	259.292	0.00181	259.388	-2.06E-04	259.35	2.75E-04	259.302	0.00177	259.213	8.54E-04	259.289	7.50E-04
259.6	0.00112	259.514	0.00128	259.725	0.00148	259.922	-4.24E-04	259.51	-0.00245	259.552	2.27E-04	259.799	-0.00311	259.895	4.38E-04	259.857	-8.73E-04	259.809	0.00257	259.72	-8.85E-05	259.796	-0.00135
260.108	-0.00108	260.022	-8.05E-05	260.233	-0.00115	260.43	7.36E-04	260.018	-6.63E-04	260.06	-0.00212	260.307	-3.64E-04	260.403	-4.96E-04	260.365	-7.72E-04	260.317	-7.05E-04	260.228	-0.00227	260.304	0.00116
260.615	0.00243	260.529	-0.00167	260.74	0.00127	260.937	2.16E-04	260.525	-0.00124	260.567	-0.00172	260.814	4.25E-04	260.91	-7.42E-04	260.872	-0.00149	260.824	-5.11E-04	260.735	-8.15E-05	260.811	-5.80E-05
261.122	-5.99E-04	261.036	5.71E-04	261.247	-2.49E-04	261.444	-0.00296	261.032	-2.68E-04	261.074	-6.53E-04	261.321	0.00151	261.417	-0.00239	261.379	-4.16E-04	261.331	-0.00125	261.242	-7.24E-04	261.318	0.00223
261.63	5.18E-04	261.544	0.00119	261.755	-0.00156	261.952	-0.00238	261.54	-8.11E-04	261.582	-0.00111	261.829	-8.77E-04	261.925	-9.17E-04	261.887	5.44E-06	261.839	0.0011	261.75	-7.75E-04	261.826	9.59E-04
262.137	4.91E-04	262.051	-0.00133	262.262	6.03E-04	262.459	4.24E-04	262.047	3.50E-04	262.089	-1.40E-04	262.336	-0.00178	262.432	7.57E-04	262.394	-5.32E-04	262.346	-2.76E-04	262.257	0.00151	262.333	0.00134
262.645	0.00261	262.559	-0.00151	262.77	-0.00131	262.967	-2.98E-04	262.555	-6.83E-04	262.597	0.00104	262.844	-0.00185	262.94	-0.00222	262.902	6.64E-04	262.854	4.47E-04	262.765	-0.00219	262.841	-0.00229
263.152	0.00115	263.066	2.69E-04	263.277	-9.85E-04	263.474	8.05E-04	263.062	5.22E-04	263.104	-3.54E-04	263.351	3.83E-04	263.447	0.00303	263.409	-0.00242	263.361	-8.53E-04	263.272	-4.39E-04	263.348	-0.00318
263.659	0.00215	263.573	-4.51E-04	263.784	-0.00183	263.981	-0.00219	263.569	1.02E-04	263.611	2.92E-04	263.858	-0.00342	263.954	6.93E-04	263.916	-7.70E-04	263.868	-0.00195	263.779	-0.00107	263.855	3.53E-04
264.166	7.96E-04	264.08	-0.00211	264.291	8.45E-04	264.488	-8.22E-04	264.076	-0.00397	264.118	0.00133	264.365	-0.00126	264.461	-0.00325	264.423	-1.27E-06	264.375	5.35E-04	264.286	-0.00223	264.362	0.00166
264.674	-0.00212	264.588	1.52E-04	264.799	-0.00191	264.996	0.00263	264.584	-3.63E-04	264.626	0.00107	264.873	0.00168	264.969	0.001	264.931	0.00125	264.883	-2.89E-04	264.794	3.57E-04	264.87	-5.85E-04
265.181	-6.02E-04	265.095	0.00136	265.306	1.66E-04	265.503	-0.00171	265.091	-1.71E-06	265.133	-0.00221	265.38	8.83E-04	265.476	2.01E-04	265.438	-0.00229	265.39	9.16E-06	265.301	-0.0014	265.377	-0.00232
265.688	-3.43E-04	265.602	-0.00141	265.813	2.11E-04	266.01	0.00224	265.598	0.002	265.64	0.00223	265.887	-9.07E-04	265.983	0.00123	265.945	-0.0016	265.897	-0.00135	265.808	0.00312	265.884	-5.61E-04
266.195	-0.00232	266.109	-2.17E-04	266.32	-0.00303	266.517	0.00146	266.105	0.0016	266.147	-0.0015	266.394	6.93E-04	266.49	-0.00188	266.452	4.22E-04	266.404	-0.00301	266.315	2.95E-04	266.391	-1.44E-04
266.702	0.00359	266.616	-0.00307	266.827	-0.00223	267.024	-0.00186	266.612	-8.47E-04	266.654	-3.00E-04	266.901	-0.00142	266.997	-0.0031	266.959	-2.98E-04	266.911	-0.00111	266.822	-0.00214	266.898	7.25E-04
267.209	0.00129	267.123	-2.32E-07	267.334	-0.00175	267.531	-0.00132	267.119	-0.00141	267.161	0.00168	267.408	-0.0012	267.504	-0.00121	267.466	-0.00103	267.418	-6.86E-04	267.329	4.95E-04	267.405	-0.00353
267.716	5.71E-04	267.63	7.72E-04	267.841	-4.94E-04	268.038	3.89E-04	267.626	-2.62E-04	267.668	9.04E-05	267.915	-0.00318	268.011	-0.00167	267.973	-0.00174	267.925	-6.33E-04	267.836	-1.74E-04	267.912	3.87E-04
268.223	0.00161	268.137	-0.00169	268.348	-6.81E-04	268.545	-0.00237	268.133	-6.09E-04	268.175	-0.0021	268.422	3.70E-04	268.518	5.38E-04	268.48	-0.00208	268.432	-0.00149	268.343	9.53E-05	268.419	-1.54E-04
268.73	-0.00172	268.644	-0.00211	268.855	7.19E-04	269.052	-8.58E-04	268.64	-0.00138	268.682	-4.28E-04	268.929	7.06E-04	269.025	4.34E-04	268.987	-6.20E-04	268.939	-1.60E-04	268.85	-0.00128	268.926	-9.58E-04
269.237	-0.00116	269.151	-7.87E-04	269.362	1.41E-05	269.559	-0.00218	269.147	-0.00141	269.189	-0.0013	269.436	0.00143	269.532	-9.53E-05	269.494	-6.19E-04	269.446	-0.00189	269.357	-0.00169	269.433	4.03E-04
269.744	6.50E-04	269.658	-0.00118	269.869	-0.00214	270.066	-0.00361	269.654	0.00141	269.696	-0.00327	269.943	-0.00126	270.039	-8.78E-04	270.001	-0.00299	269.953	-8.46E-04	269.864	-0.00165	269.94	-0.00179
270.251	-0.00281	270.165	-9.32E-04	270.376	-8.20E-04	270.573	-0.00135	270.161	6.76E-04	270.203	-0.00127	270.45	-2.07E-04	270.546	-6.97E-04	270.508	5.69E-04	270.46	-9.33E-04	270.371	-0.00259	270.447	-0.00471
270.758	4.04E-04	270.672	-0.00159	270.883	-0.00192	271.08	-1.58E-04	270.668	-0.00195	270.71	0.00119	270.957	0.00128	271.053	-2.91E-04	271.015	-1.07E-04	270.967	-0.00112	270.878	-0.00378	270.954	0.00292
271.265	-0.00241	271.179	-1.11E-04	271.39	-0.00433	271.587	-0.00211	271.175	-9.30E-04	271.217	-0.00212	271.464	-0.00209	271.56	-0.00128	271.522	-0.00176	271.474	-0.00307	271.385	-3.60E-04	271.461	-0.00187
271.772	-0.00281	271.686	-0.00263	271.897	-0.00292	272.094	-4.05E-05	271.682	2.71E-05	271.724	-0.0018	271.971	-7.14E-04	272.067	-7.94E-04	272.029	4.14E-04	271.981	-9.30E-04	271.892	-6.23E-04	271.968	-0.00178
272.279	-0.00259	272.193	-9.99E-04	272.404	-0.00106	272.601	-0.00364	272.189	-0.00239	272.231	-1.97E-04	272.478	-0.00194	272.574	-0.00135	272.536	-4.00E-04	272.488	-0.00118	272.399	3.30E-05	272.475	-0.00175
272.785	6.61E-04	272.699	-0.00139	272.91	-2.79E-04	273.107	-5.51E-04	272.695	-0.00186	272.737	-0.00248	272.984	4.34E-04	273.08	-8.39E-04	273.042	-0.0021	272.994	-0.00179	272.905	-0.00158	272.981	-1.88E-05
273.292	0.0011	273.206	-0.00243	273.417	-0.0024	273.614	-0.00331	273.202	-0.00151	273.244	1.48E-04	273.491	-6.64E-04	273.587	-0.00207	273.549	-7.30E-04	273.501	-0.00124	273.412	-5.41E-04	273.488	-0.00194
273.799	-0.00142	273.713	-2.09E-04	273.924	-2.36E-04	274.121	-0.00219	273.709	-0.00187	273.751	-0.00245	273.998	-0.00299	274.094	-9.45E-04	274.056	-2.41E-05	274.008	-0.00227	273.919	-9.39E-04	273.995	-3.75E-04
274.306	-0.00273	274.22	-0.00421	274.431	-0.00204	274.628	-7.21E-04	274.216	2.26E-04	274.258	-2.14E-04	274.505	-0.00146	274.601	-2.86E-04	274.563	-0.00189	274.515	1.77E-04	274.426	0.00116	274.502	-0.00295
274.812	8.48E-04	274.726	-0.00242	274.937	-0.00231	275.134	9.06E-04	274.722	0.00154	274.764	-2.73E-04	275.011	-1.78E-04	275.107	8.52E-05	275.069	-3.61E-04	275.021	-0.00124	274.932	-0.00245	275.008	3.19E-04
275.319	-2.90E-04	275.233	-0.00236	275.444	-0.00187	275.641	-0.00295	275.229	0.00144	275.271	-0.00298	275.518	-0.00252	275.614	-1.88E-04	275.576	-9.30E-04	275.528	-6.11E-04	275.439	-0.0014	275.515	-1.45E-04
275.824	0.00121	275.738	-6.08E-04	275.949	-4.43E-04	276.146	-5.80E-04	275.734	-0.00217	275.776	-0.0011	276.023	4.64E-04	276.119	-8.46E-04	276.081	-4.62E-05	276.033	-0.00239	275.944	-0.00407	276.02	1.25E-04
276.33	5.19E-04	276.244	-2.63E-04	276.455	-0.00184	276.652	-0.00118	276.24	-5.15E-05	276.282	-0.00194	276.529	0.00177	276.625	-5.48E-04	276.587	-3.05E-05	276.539	-7.68E-04	276.45	-0.00251	276.526	-0.00144
276.837	1.05E-04	276.751	-5.06E-04	276.962	-8.42E-04	277.159	5.50E-04	276.747	-9.20E-04	276.789	9.23E-04	277.036	-4.36E-04	277.132	-0.00184	277.094	-7.36E-04	277.046	0.00117	276.957	5.72E-04	277.033	-0.00131
277.343	-3.38E-05	277.257	7.71E-05	277.468	0.00131	277.665	-0.00136	277.253	-0.00108	277.295	-0.00155	277.542	-3.47E-04	277.638	0.00121	277.6	-0.00185	277.552	-8.79E-04	277.463	4.11E-04	277.539	-2.50E-04
277.85	-0.0017	277.764	-0.00409	277.975	-0.00178	278.172	-3.56E-04	277.76	-0.00107	277.802	7.38E-04	278.049	-2.34E-04	278.145	-0.00146	278.107	-0.00233	278.059	7.63E-04	277.97	0.00106	278.046	6.46E-04
278.356	8.92E-04	278.27	-3.02E-04	278.481	-9.67E-05	278.678	-3.90E-04	278.266	-8.69E-04	278.308	5.50E-04	278.555	-0.00105	278.651	0.00157	278.613	-0.00126	278.565	0.00267	278.476	0.00174	278.552	-1.43E-04
278.863	0.00182	278.777	-0.00262	278.988	-0.0019	279.185	0.00218	278.773	0.0013	278.815	0.0013	279.062	6.27E-04	279.158	6.62E-04	279.12	-0.00134	279.072	0.00219	278.983	-0.0012	279.059	-0.00138
279.369	-1.50E-04	279.283	-2.56E-04	279.494	-0.00174	279.691	-0.00155	279.279	0.00215	279.321	-7.67E-04	279.568	3.74E-06	279.664	-4.75E-04	279.626	0.00201	279.578	0.00122	279.489	-0.00165	279.565	-0.00105
279.873	3.90E-05	279.787	-4.40E-04	279.998	-0.00115	280.195	-0.00244	279.783	4.59E-04	279.825	6.69E-06	280.072	-8.78E-04	280.168	2.95E-04	280.13	0.00222	280.082	-0.00155	279.993	0.00151	280.069	0.00126
280.38	3.81E-04	280.294	0.00179	280.505	0.00131	280.702	5.89E-04	280.29	-0.00104	280.332	-6.59E-04	280.579	-4.50E-04	280.675	2.99E-04	280.637	3.80E-05	280.589	-8.29E-04	280.5	-5.53E-04	280.576	0.0025
280.886	-5.75E-05	280.8	0.00216	281.011	4.40E-04	281.208	7.47E-05	280.796	0.00128	280.838	3.64E-04	281.085	-3.82E-04	281.181	-0.00165	281.143	0.0016	281.095	0.00143	281.006	0.00132	281.082	-0.00328
281.392	0.00146	281.306	0.002	281.517	0.00163	281.714	2.46E-04	281.302	2.17E-04	281.344	-5.90E-04	281.591	-2.66E-04	281.687	-0.00131	281.649	4.99E-04	281.601	4.85E-04	281.512	7.85E-04	281.588	-0.0011
281.899	0.00305	281.813	0.00373	282.024	0.00118	282.221	-0.00238	281.809	-4.86E-04	281.851	-5.53E-05	282.098	3.55E-04	282.194	-0.00119	282.156	-2.88E-04	282.108	-8.19E-04	282.019	0.00109	282.095	0.00111
282.405	-1.24E-04	282.319	3.90E-04	282.53	0.00137	282.727	0.00181	282.315	4.35E-04	282.357	0.00202	282.604	0.00141	282.7	0.00178	282.662	-0.00307	282.614	9.62E-04	282.525	4.23E-04	282.601	6.09E-04
282.909	9.01E-04	282.823	0.00133	283.034	0.00275	283.231	-0.00134	282.819	7.29E-04	282.861	0.00268	283.108	0.00283	283.204	0.00108	283.166	2.35E-04	283.118	7.56E-04	283.029	0.00181	283.105	-4.59E-04
283.415	0.00485	283.329	0.00156	283.54	0.00427	283.737	1.90E-04	283.325	7.69E-04	283.367	0.00472	283.614	0.00472	283.71	0.00167	283.672	0.00564	283.624	0.00148	283.535	0.00114	283.611	0.0014
283.921	0.00302	283.835	0.00295	284.046	0.00863	284.243	0.00491	283.831	0.00122	283.873	0.00248	284.12	0.00724	284.216	0.00372	284.178	0.00335	284.13	0.00291	284.041	0.00231	284.117	0.00209
284.428	0.00557	284.342	0.00966	284.553	0.00711	284.75	0.00322	284.338	6.63E-04	284.38	0.00403	284.627	0.00213	284.723	0.00204	284.685	0.00614	284.637	0.00359	284.548	0.00336	284.624	0.00402
284.934	0.00572	284.848	0.00961	285.059	0.00586	285.256	0.00461	284.844	0.00388	284.886	0.00515	285.133	0.00147	285.229	0.00398	285.191	0.0033	285.143	0.00577	285.054	0.00417	285.13	0.00378
285.438	0.00378	285.352	0.00873	285.563	0.00468	285.76	0.00318	285.348	0.0019	285.39	0.0023	285.637	0.00547	285.733	0.00497	285.695	0.00245	285.647	0.00297	285.558	0.00644	285.634	0.00413
285.944	0.00679	285.858	0.01072	286.069	0.0042	286.266	0.00429	285.854	8.27E-04	285.896	0.00406	286.143	0.00323	286.239	0.0026	286.201	0.00319	286.153	0.00353	286.064	0.00304	286.14	0.00383
286.45	0.00537	286.364	0.00893	286.575	0.00592	286.772	0.00466	286.36	0.0043	286.402	0.0035	286.649	-4.84E-04	286.745	0.0018	286.707	0.00417	286.659	0.00251	286.57	0.00159	286.646	0.00363
286.956	0.00854	286.87	0.00632	287.081	0.00416	287.278	0.00384	286.866	0.00397	286.908	0.00382	287.155	0.00163	287.251	0.00296	287.213	0.0044	287.165	0.00289	287.076	0.00295	287.152	0.0022
287.46	0.00714	287.374	0.00453	287.585	0.00112	287.782	0.00523	287.37	0.00288	287.412	0.00414	287.659	0.00188	287.755	0.0032	287.717	0.00246	287.669	0.00269	287.58	0.00373	287.656	0.00376
287.966	0.00713	287.88	0.00344	288.091	0.00176	288.288	0.00278	287.876	0.0017	287.918	0.00244	288.165	-0.00137	288.261	0.00331	288.223	0.00137	288.175	0.00403	288.086	0.00181	288.162	0.00423
288.472	0.00491	288.386	0.00344	288.597	8.78E-04	288.794	0.00236	288.382	0.00322	288.424	0.00376	288.671	-5.57E-04	288.767	0.00389	288.729	0.00375	288.681	0.00402	288.592	0.00248	288.668	0.00327
288.977	0.00148	288.891	0.00336	289.102	0.00161	289.299	0.00149	288.887	0.00454	288.929	0.00491	289.176	0.00327	289.272	0.00129	289.234	1.26E-05	289.186	0.00406	289.097	0.00224	289.173	0.00323
289.481	0.00139	289.395	0.00414	289.606	6.76E-04	289.803	0.00345	289.391	0.0046	289.433	0.00294	289.68	5.01E-04	289.776	0.00224	289.738	4.60E-04	289.69	0.00449	289.601	0.00289	289.677	8.76E-04
289.987	0.00286	289.901	0.00442	290.112	0.00197	290.309	0.00407	289.897	0.00459	289.939	0.00494	290.186	0.00161	290.282	0.00417	290.244	0.00228	290.196	0.00363	290.107	0.00295	290.183	0.00359
290.493	0.00361	290.407	0.00366	290.618	0.00291	290.815	0.00401	290.403	0.00467	290.445	0.00338	290.692	0.00192	290.788	0.00332	290.75	0.0029	290.702	7.52E-04	290.613	0.00111	290.689	0.00133
290.999	0.00496	290.913	0.00434	291.124	0.00251	291.321	0.00329	290.909	0.00496	290.951	0.0038	291.198	-6.90E-04	291.294	0.00391	291.256	0.00147	291.208	1.40E-04	291.119	6.83E-04	291.195	0.00484
291.502	0.00495	291.416	0.00355	291.627	0.0032	291.824	0.00354	291.412	0.00633	291.454	0.004	291.701	0.0038	291.797	0.00453	291.759	0.00219	291.711	0.00279	291.622	0.00197	291.698	0.00613
292.008	0.0044	291.922	0.0037	292.133	0.00415	292.33	0.00282	291.918	0.00521	291.96	0.0042	292.207	0.00243	292.303	0.00476	292.265	0.00257	292.217	0.00315	292.128	5.25E-04	292.204	0.00532
292.514	0.00315	292.428	0.00374	292.639	0.00344	292.836	0.00498	292.424	0.00583	292.466	0.0065	292.713	0.00348	292.809	0.00385	292.771	0.00344	292.723	0.00308	292.634	0.00139	292.71	0.00353
293.017	0.00416	292.931	0.00442	293.142	0.00523	293.339	0.00356	292.927	0.00192	292.969	0.00726	293.216	0.00472	293.312	0.00354	293.274	0.00509	293.226	0.00496	293.137	0.00215	293.213	0.00272
293.523	0.00377	293.437	0.00434	293.648	0.00365	293.845	0.00143	293.433	0.00257	293.475	0.00497	293.722	0.00164	293.818	0.00259	293.78	0.00448	293.732	0.00366	293.643	0.003	293.719	0.00485
294.029	0.00544	293.943	7.85E-04	294.154	0.00287	294.351	0.00518	293.939	0.00301	293.981	0.00463	294.228	0.00296	294.324	0.0046	294.286	0.00409	294.238	0.00445	294.149	0.00183	294.225	0.00502
294.532	0.00466	294.446	0.00389	294.657	0.00325	294.854	0.00593	294.442	0.00509	294.484	0.00337	294.731	0.00403	294.827	0.00462	294.789	0.00352	294.741	0.00429	294.652	0.00247	294.728	0.00409
295.038	0.00672	294.952	0.0047	295.163	0.00474	295.36	0.00661	294.948	0.00412	294.99	0.00396	295.237	0.0029	295.333	0.00448	295.295	0.00402	295.247	0.00394	295.158	0.00422	295.234	0.00511
295.543	0.00521	295.457	0.00349	295.668	0.0047	295.865	0.00693	295.453	0.00417	295.495	0.0059	295.742	0.00248	295.838	0.00647	295.8	0.00487	295.752	0.00627	295.663	0.00229	295.739	0.00803
296.047	0.00622	295.961	0.00392	296.172	0.00662	296.369	0.00478	295.957	0.00558	295.999	0.00678	296.246	0.00352	296.342	0.00754	296.304	0.00245	296.256	0.00565	296.167	0.00481	296.243	0.00655
296.552	0.00668	296.466	0.00651	296.677	0.00561	296.874	0.00529	296.462	0.00403	296.504	0.00606	296.751	0.00439	296.847	0.00802	296.809	0.00495	296.761	0.00473	296.672	0.00548	296.748	0.00442
297.058	0.00634	296.972	0.00653	297.183	0.00352	297.38	0.00718	296.968	0.00539	297.01	0.00667	297.257	0.00259	297.353	0.00791	297.315	0.00488	297.267	0.00497	297.178	0.00642	297.254	0.00458
297.561	0.00783	297.475	0.00496	297.686	0.00432	297.883	0.00794	297.471	0.00708	297.513	0.0065	297.76	0.00594	297.856	0.00677	297.818	0.00661	297.77	0.00519	297.681	0.00452	297.757	0.00458
298.066	0.00805	297.98	0.00675	298.191	0.00554	298.388	0.00711	297.976	0.00899	298.018	0.00587	298.265	0.00521	298.361	0.00911	298.323	0.00871	298.275	0.00605	298.186	0.00616	298.262	0.00909
298.572	0.00793	298.486	0.00707	298.697	0.00629	298.894	0.00461	298.482	0.00761	298.524	0.00691	298.771	0.0088	298.867	0.0106	298.829	0.00837	298.781	0.00546	298.692	0.00787	298.768	0.00781
299.075	0.00829	298.989	0.0103	299.2	0.0079	299.397	0.00733	298.985	0.00785	299.027	0.0085	299.274	0.00616	299.37	0.00865	299.332	0.00652	299.284	0.00759	299.195	0.00596	299.271	0.00728
299.58	0.00884	299.494	0.00863	299.705	0.00755	299.902	0.00944	299.49	0.0091	299.532	0.00894	299.779	0.00676	299.875	0.00776	299.837	0.00524	299.789	0.00738	299.7	0.00658	299.776	0.0084
300.086	0.00909	300	0.00882	300.211	0.00687	300.408	0.00854	299.996	0.0089	300.038	0.01066	300.285	0.0059	300.381	0.00788	300.343	0.00793	300.295	0.00895	300.206	0.0069	300.282	0.01021
300.589	0.01164	300.503	0.00943	300.714	0.0088	300.911	0.0087	300.499	0.00973	300.541	0.00875	300.788	0.00862	300.884	0.00958	300.846	0.01023	300.798	0.01015	300.709	0.00964	300.785	0.00847
301.094	0.01316	301.008	0.0115	301.219	0.00798	301.416	0.00802	301.004	0.00877	301.046	0.00868	301.293	0.01156	301.389	0.00972	301.351	0.0102	301.303	0.00989	301.214	0.01157	301.29	0.00787
301.597	0.0091	301.511	0.01066	301.722	0.00778	301.919	0.00761	301.507	0.00894	301.549	0.00984	301.796	0.00911	301.892	0.01047	301.854	0.01048	301.806	0.00921	301.717	0.00934	301.793	0.00916
302.102	0.00782	302.016	0.01132	302.227	0.00882	302.424	0.00833	302.012	0.00897	302.054	0.01172	302.301	0.008	302.397	0.00816	302.359	0.00994	302.311	0.00892	302.222	0.00824	302.298	0.00955
302.608	0.00871	302.522	0.01224	302.733	0.01003	302.93	0.00962	302.518	0.00882	302.56	0.01278	302.807	0.00703	302.903	0.00936	302.865	0.01255	302.817	0.01003	302.728	0.00948	302.804	0.01135
303.111	0.00915	303.025	0.01167	303.236	0.01032	303.433	0.00784	303.021	0.00919	303.063	0.01047	303.31	0.00895	303.406	0.01053	303.368	0.01162	303.32	0.01101	303.231	0.00866	303.307	0.01098
303.616	0.01142	303.53	0.01221	303.741	0.0116	303.938	0.00786	303.526	0.00924	303.568	0.00975	303.815	0.00917	303.911	0.01013	303.873	0.00888	303.825	0.0102	303.736	0.00986	303.812	0.0097
304.119	0.01164	304.033	0.01166	304.244	0.01094	304.441	0.00852	304.029	0.00937	304.071	0.01063	304.318	0.00906	304.414	0.00989	304.376	0.00857	304.328	0.00994	304.239	0.00914	304.315	0.00919
304.624	0.01209	304.538	0.0088	304.749	0.00731	304.946	0.00657	304.534	0.00996	304.576	0.01167	304.823	0.00901	304.919	0.00926	304.881	0.00911	304.833	0.00988	304.744	0.00969	304.82	0.00911
305.127	0.00975	305.041	0.01049	305.252	0.00655	305.449	0.00702	305.037	0.00744	305.079	0.00897	305.326	0.00902	305.422	0.01121	305.384	0.00804	305.336	0.00862	305.247	0.00777	305.323	0.00883
305.632	0.0078	305.546	0.00893	305.757	0.00658	305.954	0.0072	305.542	0.00802	305.584	0.00877	305.831	0.01083	305.927	0.0118	305.889	0.00837	305.841	0.00826	305.752	0.00725	305.828	0.01005
306.134	0.00905	306.048	0.00941	306.259	0.00756	306.456	0.00583	306.044	0.00969	306.086	0.01109	306.333	0.00985	306.429	0.0089	306.391	0.00762	306.343	0.00805	306.254	0.00758	306.33	0.00956
306.639	0.01059	306.553	0.00543	306.764	0.00686	306.961	0.00626	306.549	0.0074	306.591	0.0077	306.838	0.00627	306.934	0.0084	306.896	0.0047	306.848	0.00758	306.759	0.00825	306.835	0.00714
307.144	0.00939	307.058	0.00453	307.269	0.00612	307.466	0.00572	307.054	0.00694	307.096	0.00669	307.343	0.00409	307.439	0.00824	307.401	0.0068	307.353	0.00743	307.264	0.00609	307.34	0.00831
307.647	0.00663	307.561	0.00834	307.772	0.00556	307.969	0.00483	307.557	0.0077	307.599	0.00683	307.846	0.0066	307.942	0.0093	307.904	0.0076	307.856	0.00645	307.767	0.00434	307.843	0.00822
308.152	0.005	308.066	0.00928	308.277	0.00552	308.474	0.00294	308.062	0.00643	308.104	0.00604	308.351	0.00803	308.447	0.00831	308.409	0.00836	308.361	0.00572	308.272	0.00454	308.348	0.00577
308.655	0.00531	308.569	0.00719	308.78	0.00435	308.977	0.00565	308.565	0.00678	308.607	0.00565	308.854	0.00577	308.95	0.00859	308.912	0.00973	308.864	0.00536	308.775	0.00448	308.851	0.00418
309.16	0.00542	309.074	0.00615	309.285	0.00495	309.482	0.00647	309.07	0.00863	309.112	0.0059	309.359	0.00721	309.455	0.00637	309.417	0.00833	309.369	0.00613	309.28	0.00571	309.356	0.00687
309.662	0.00856	309.576	0.0082	309.787	0.00551	309.984	0.00463	309.572	0.00736	309.614	0.0077	309.861	0.00499	309.957	0.00578	309.919	0.0055	309.871	0.00673	309.782	0.00602	309.858	0.00722
310.167	0.00893	310.081	0.00645	310.292	0.00388	310.489	0.00449	310.077	0.00649	310.119	0.00632	310.366	0.00329	310.462	0.00714	310.424	0.00447	310.376	0.00728	310.287	0.00524	310.363	0.00744
310.67	0.0079	310.584	0.00479	310.795	0.00518	310.992	0.0063	310.58	0.00742	310.622	0.00691	310.869	0.00319	310.965	0.00427	310.927	0.00495	310.879	0.00505	310.79	0.00356	310.866	0.00674
311.174	0.00542	311.088	0.00443	311.299	0.0062	311.496	0.00433	311.084	0.0066	311.126	0.00811	311.373	0.00573	311.469	0.004	311.431	0.00573	311.383	0.00454	311.294	0.00136	311.37	0.00495
311.677	0.00615	311.591	0.00317	311.802	0.0053	311.999	0.00403	311.587	0.00496	311.629	0.00594	311.876	0.00353	311.972	0.00456	311.934	0.0041	311.886	0.00526	311.797	0.00337	311.873	0.00646
312.181	0.00636	312.095	0.00502	312.306	0.00451	312.503	0.00572	312.091	0.00612	312.133	0.00482	312.38	0.00283	312.476	0.00426	312.438	0.00253	312.39	0.0037	312.301	0.00542	312.377	0.0063
312.684	0.00747	312.598	0.00461	312.809	0.00449	313.006	0.00696	312.594	0.00493	312.636	0.00686	312.883	0.00627	312.979	0.00314	312.941	0.00474	312.893	0.00491	312.804	0.00573	312.88	0.00464
313.189	0.00729	313.103	0.00437	313.314	0.00708	313.511	0.00573	313.099	0.0031	313.141	0.00615	313.388	0.00667	313.484	0.00534	313.446	0.00521	313.398	0.00548	313.309	0.0062	313.385	0.00392
313.691	0.00809	313.605	0.00366	313.816	0.00627	314.013	0.0057	313.601	0.00444	313.643	0.00484	313.89	0.00443	313.986	0.00442	313.948	0.00515	313.9	0.00488	313.811	0.00546	313.887	0.00323
314.193	0.00545	314.107	0.00605	314.318	0.00624	314.515	0.00647	314.103	0.0054	314.145	0.0067	314.392	0.00471	314.488	0.00231	314.45	0.0049	314.402	0.00668	314.313	0.00393	314.389	0.0038
314.698	0.00361	314.612	0.00654	314.823	0.0064	315.02	0.00518	314.608	0.00439	314.65	0.00637	314.897	0.00714	314.993	0.00484	314.955	0.00554	314.907	0.00678	314.818	0.00353	314.894	0.00562
315.2	0.00366	315.114	0.00379	315.325	0.00471	315.522	0.00369	315.11	0.004	315.152	0.00766	315.399	0.00517	315.495	0.00518	315.457	0.00557	315.409	0.00611	315.32	0.00367	315.396	0.00393
315.705	0.00779	315.619	0.00288	315.83	0.00465	316.027	0.00391	315.615	0.00479	315.657	0.00662	315.904	0.00287	316	0.00339	315.962	0.00581	315.914	0.00534	315.825	0.0033	315.901	0.00415
316.207	0.00716	316.121	0.00296	316.332	0.0056	316.529	0.00376	316.117	0.00439	316.159	0.00492	316.406	6.58E-04	316.502	0.00288	316.464	0.00599	316.416	0.00582	316.327	0.0032	316.403	0.00538
316.711	0.00481	316.625	0.00562	316.836	0.00492	317.033	0.00314	316.621	0.00518	316.663	0.00313	316.91	8.96E-04	317.006	0.00243	316.968	0.00439	316.92	0.00485	316.831	0.00336	316.907	0.00753
317.214	0.00312	317.128	0.00491	317.339	0.00363	317.536	0.0056	317.124	0.00376	317.166	0.00332	317.413	0.00276	317.509	0.00283	317.471	0.00448	317.423	0.00508	317.334	0.00491	317.41	0.0076
317.716	0.00743	317.63	0.00342	317.841	0.00396	318.038	0.0038	317.626	0.0045	317.668	0.00192	317.915	0.00308	318.011	0.005	317.973	0.00416	317.925	0.00445	317.836	0.00568	317.912	0.00389
318.22	0.00662	318.134	0.00424	318.345	0.00577	318.542	0.00397	318.13	0.00583	318.172	0.00376	318.419	0.00166	318.515	0.00682	318.477	0.00467	318.429	0.00399	318.34	0.00673	318.416	0.00256
318.722	0.00434	318.636	0.00649	318.847	0.00508	319.044	0.0039	318.632	0.00584	318.674	0.00347	318.921	0.00196	319.017	0.00428	318.979	0.00413	318.931	0.00461	318.842	0.00385	318.918	0.00678
319.227	0.0066	319.141	0.00354	319.352	0.00205	319.549	0.00286	319.137	0.0044	319.179	0.00243	319.426	9.77E-04	319.522	0.00226	319.484	0.00449	319.436	0.00582	319.347	0.00481	319.423	0.00775
319.729	0.0061	319.643	0.00465	319.854	0.00337	320.051	0.00128	319.639	0.00263	319.681	0.00521	319.928	0.00175	320.024	0.00535	319.986	0.00349	319.938	0.00618	319.849	0.0058	319.925	0.00424
320.231	0.00522	320.145	0.00511	320.356	0.00471	320.553	0.00201	320.141	0.00298	320.183	0.0067	320.43	-3.87E-05	320.526	0.00527	320.488	0.00293	320.44	0.00647	320.351	0.00449	320.427	0.00511
320.735	0.0033	320.649	0.00523	320.86	0.00388	321.057	0.00272	320.645	0.00515	320.687	0.00685	320.934	0.00267	321.03	0.00241	320.992	0.00409	320.944	0.00325	320.855	0.00297	320.931	0.00377
321.237	0.00377	321.151	0.00249	321.362	0.00165	321.559	0.00352	321.147	0.00262	321.189	0.00428	321.436	0.00568	321.532	0.00517	321.494	0.00355	321.446	0.00404	321.357	0.00401	321.433	0.00471
321.741	0.0038	321.655	0.00196	321.866	0.00217	322.063	0.0053	321.651	0.00272	321.693	0.00221	321.94	0.0033	322.036	0.00519	321.998	0.00486	321.95	0.00366	321.861	0.00278	321.937	0.00512
322.243	0.00374	322.157	0.00423	322.368	0.00306	322.565	0.00496	322.153	0.00234	322.195	0.00454	322.442	6.44E-04	322.538	0.00463	322.5	0.00189	322.452	0.00242	322.363	-3.13E-04	322.439	0.00645
322.745	0.00146	322.659	0.0026	322.87	0.00271	323.067	0.00273	322.655	0.00513	322.697	0.00547	322.944	8.13E-04	323.04	0.00532	323.002	0.00219	322.954	0.00265	322.865	6.97E-04	322.941	0.00444
323.249	0.0023	323.163	0.00355	323.374	0.00222	323.571	0.00248	323.159	0.00368	323.201	0.0039	323.448	4.21E-04	323.544	0.00254	323.506	0.00401	323.458	0.00441	323.369	0.00342	323.445	0.0054
323.751	0.00244	323.665	0.00634	323.876	0.00263	324.073	0.00247	323.661	0.00378	323.703	0.00538	323.95	0.00369	324.046	0.00324	324.008	0.00274	323.96	0.00345	323.871	0.00445	323.947	0.00407
324.253	0.0011	324.167	0.00369	324.378	0.00323	324.575	0.00211	324.163	0.00151	324.205	0.00505	324.452	0.00328	324.548	0.00688	324.51	0.00282	324.462	0.0048	324.373	0.00437	324.449	0.00351
324.757	0.0051	324.671	-2.59E-04	324.882	0.00123	325.079	0.00145	324.667	0.00281	324.709	0.00458	324.956	0.00357	325.052	0.006	325.014	0.00607	324.966	0.00511	324.877	0.00355	324.953	0.00369
325.259	0.0035	325.173	-0.00173	325.384	0.00271	325.581	0.0025	325.169	0.00671	325.211	0.00541	325.458	0.00494	325.554	0.00411	325.516	0.00337	325.468	0.00632	325.379	0.00553	325.455	0.00623
325.761	0.00402	325.675	-2.66E-06	325.886	0.00102	326.083	0.00267	325.671	0.00323	325.713	0.00278	325.96	0.00195	326.056	0.00537	326.018	0.00314	325.97	0.00492	325.881	0.00509	325.957	0.00392
326.265	0.00347	326.179	0.00227	326.39	0.00293	326.587	0.00345	326.175	7.89E-04	326.217	0.00533	326.464	-0.00101	326.56	0.00128	326.522	0.00515	326.474	0.0045	326.385	0.00233	326.461	0.00255
326.766	0.00377	326.68	0.00143	326.891	0.00458	327.088	0.00367	326.676	0.00371	326.718	0.00448	326.965	0.00257	327.061	0.00224	327.023	0.00442	326.975	0.00308	326.886	0.00166	326.962	0.00105
327.268	0.0039	327.182	0.00292	327.393	0.00301	327.59	0.00476	327.178	0.00449	327.22	0.00513	327.467	0.0047	327.563	0.00298	327.525	0.00399	327.477	0.00383	327.388	8.10E-04	327.464	0.00224
327.772	0.00241	327.686	0.00475	327.897	0.00331	328.094	0.00167	327.682	0.00432	327.724	0.00314	327.971	0.00506	328.067	0.00527	328.029	0.00362	327.981	0.00267	327.892	0.00178	327.968	0.00455
328.273	0.00627	328.187	0.00682	328.398	0.00236	328.595	-0.00114	328.183	0.00301	328.225	0.00354	328.472	0.00441	328.568	0.00103	328.53	0.00249	328.482	0.00367	328.393	9.48E-04	328.469	0.0046
328.775	0.00138	328.689	0.00263	328.9	8.37E-04	329.097	0.00258	328.685	9.55E-04	328.727	0.00609	328.974	9.81E-04	329.07	-1.88E-04	329.032	0.00152	328.984	0.00168	328.895	0.0035	328.971	-1.61E-04
329.277	1.45E-04	329.191	0.00377	329.402	0.00258	329.599	8.08E-04	329.187	0.00318	329.229	0.00294	329.476	3.62E-04	329.572	0.0024	329.534	0.00202	329.486	0.00154	329.397	0.00311	329.473	0.00746
329.78	0.00467	329.694	0.00246	329.905	0.00312	330.102	1.50E-04	329.69	0.00406	329.732	0.00451	329.979	-5.04E-04	330.075	0.00476	330.037	0.00181	329.989	0.00436	329.9	0.00481	329.976	0.0017
330.282	0.00317	330.196	0.00339	330.407	0.00349	330.604	0.00501	330.192	0.00509	330.234	0.00456	330.481	0.00524	330.577	0.00392	330.539	0.00201	330.491	0.00272	330.402	0.00249	330.478	0.00479
330.783	0.00376	330.697	0.00475	330.908	0.00252	331.105	0.00449	330.693	0.00291	330.735	0.00572	330.982	0.00435	331.078	0.00353	331.04	0.00266	330.992	0.00348	330.903	0.00291	330.979	0.00302
331.285	0.00283	331.199	0.00461	331.41	0.00371	331.607	0.00404	331.195	0.00346	331.237	0.00316	331.484	0.00235	331.58	0.00678	331.542	0.00359	331.494	0.00401	331.405	0.00268	331.481	0.0024
331.789	0.00517	331.703	0.0011	331.914	0.00397	332.111	8.64E-04	331.699	0.00321	331.741	0.00178	331.988	0.00496	332.084	0.00472	332.046	0.00456	331.998	0.00478	331.909	0.00162	331.985	0.00284
332.29	0.00324	332.204	0.00261	332.415	0.00467	332.612	0.00431	332.2	0.00375	332.242	0.00441	332.489	-0.00166	332.585	0.00457	332.547	0.0043	332.499	0.00419	332.41	0.00372	332.486	0.00532
332.791	0.00267	332.705	1.59E-04	332.916	0.00435	333.113	0.0046	332.701	0.00388	332.743	0.00596	332.99	0.00321	333.086	0.00649	333.048	0.00473	333	0.00307	332.911	0.00316	332.987	0.00873
333.293	0.00407	333.207	0.00447	333.418	0.00427	333.615	0.00664	333.203	0.00436	333.245	0.00465	333.492	0.00621	333.588	0.00426	333.55	0.00339	333.502	0.00453	333.413	0.00293	333.489	0.00219
333.796	0.00469	333.71	0.00462	333.921	0.00485	334.118	0.00357	333.706	0.00697	333.748	0.00457	333.995	0.00262	334.091	0.00458	334.053	0.00224	334.005	0.00451	333.916	0.00423	333.992	0.00383
334.298	0.0075	334.212	0.0051	334.423	0.00426	334.62	0.00424	334.208	0.00392	334.25	0.00537	334.497	0.00397	334.593	0.00664	334.555	0.00124	334.507	0.00661	334.418	0.00532	334.494	0.00768
334.799	0.00774	334.713	0.00337	334.924	0.00373	335.121	0.00329	334.709	0.00548	334.751	0.00566	334.998	0.00531	335.094	0.00397	335.056	0.00474	335.008	0.00702	334.919	0.00348	334.995	0.00302
335.3	0.00874	335.214	0.00407	335.425	0.00287	335.622	0.00313	335.21	0.00304	335.252	0.00636	335.499	0.00471	335.595	0.00648	335.557	0.00681	335.509	0.00817	335.42	0.00411	335.496	0.0054
335.801	0.00811	335.715	0.00433	335.926	0.00608	336.123	0.00414	335.711	0.00508	335.753	0.00461	336	0.00765	336.096	0.00793	336.058	0.00469	336.01	0.00807	335.921	0.00178	335.997	0.00912
336.305	0.00599	336.219	0.00382	336.43	0.00756	336.627	0.00552	336.215	0.00608	336.257	0.00532	336.504	0.00422	336.6	0.00487	336.562	0.00329	336.514	0.00835	336.425	0.00343	336.501	0.00419
336.806	0.0084	336.72	0.00259	336.931	0.00777	337.128	0.00677	336.716	0.00527	336.758	0.00595	337.005	0.00246	337.101	0.00589	337.063	0.00439	337.015	0.00554	336.926	0.00384	337.002	0.00331
337.307	0.00504	337.221	0.00365	337.432	0.0064	337.629	0.00766	337.217	0.00693	337.259	0.00668	337.506	0.00595	337.602	0.00738	337.564	0.00638	337.516	0.00351	337.427	0.00526	337.503	0.0066
337.808	0.00723	337.722	0.00286	337.933	0.0052	338.13	0.00711	337.718	0.00643	337.76	0.00302	338.007	0.00632	338.103	0.00622	338.065	0.00552	338.017	0.00612	337.928	0.00669	338.004	0.00652
338.309	0.0011	338.223	0.00373	338.434	0.00503	338.631	0.00959	338.219	0.00513	338.261	0.00858	338.508	0.00799	338.604	0.00332	338.566	0.00743	338.518	0.00659	338.429	0.00574	338.505	0.00508
338.813	0.00104	338.727	0.00383	338.938	0.00587	339.135	0.00739	338.723	0.0072	338.765	0.00835	339.012	0.00447	339.108	0.00539	339.07	0.00854	339.022	0.0073	338.933	0.00309	339.009	0.00709
339.314	0.00606	339.228	0.00403	339.439	0.00741	339.636	0.00773	339.224	0.00326	339.266	0.00916	339.513	0.00698	339.609	0.00723	339.571	0.00494	339.523	0.00777	339.434	0.00545	339.51	0.01187
339.815	0.00979	339.729	0.00567	339.94	-3.85E-04	340.137	0.00733	339.725	0.00656	339.767	0.00746	340.014	0.00442	340.11	0.00671	340.072	0.00649	340.024	0.00755	339.935	0.00592	340.011	0.01037
340.316	0.00818	340.23	0.00626	340.441	0.00887	340.638	0.00672	340.226	0.00843	340.268	0.00832	340.515	0.00547	340.611	0.0091	340.573	0.00972	340.525	0.00729	340.436	0.00883	340.512	0.00579
340.817	0.00966	340.731	0.01181	340.942	0.00872	341.139	0.00966	340.727	0.00314	340.769	0.00773	341.016	0.00422	341.112	0.01232	341.074	0.0066	341.026	0.00928	340.937	0.00499	341.013	0.00922
341.318	0.00673	341.232	0.00828	341.443	0.00901	341.64	0.0061	341.228	0.00651	341.27	0.00699	341.517	0.00948	341.613	0.00945	341.575	0.00905	341.527	0.00549	341.438	0.00269	341.514	0.01355
341.819	0.00387	341.733	0.00723	341.944	0.00908	342.141	0.00842	341.729	0.0086	341.771	0.01099	342.018	0.00833	342.114	0.00943	342.076	0.01004	342.028	0.01435	341.939	0.00814	342.015	0.00873
342.322	0.01129	342.236	0.00914	342.447	0.0102	342.644	0.01001	342.232	0.00897	342.274	0.00943	342.521	0.01232	342.617	0.01259	342.579	0.00793	342.531	0.01198	342.442	0.0072	342.518	0.01134
342.823	0.01047	342.737	0.01326	342.948	0.0101	343.145	0.0096	342.733	0.00701	342.775	0.01245	343.022	0.00845	343.118	0.01164	343.08	0.0097	343.032	0.01298	342.943	0.00957	343.019	0.01267
343.323	0.01264	343.237	0.01316	343.448	0.00953	343.645	0.01349	343.233	0.01018	343.275	0.00712	343.522	0.01191	343.618	0.01298	343.58	0.00946	343.532	0.01622	343.443	0.01146	343.519	0.01107
343.824	0.01285	343.738	0.01415	343.949	0.01433	344.146	0.01073	343.734	0.01393	343.776	0.01096	344.023	0.00788	344.119	0.01243	344.081	0.01206	344.033	0.01207	343.944	0.01172	344.02	0.01301
344.325	0.01429	344.239	0.01273	344.45	0.01247	344.647	0.01737	344.235	0.0119	344.277	0.01181	344.524	0.00149	344.62	0.01077	344.582	0.01142	344.534	0.01259	344.445	0.01163	344.521	0.01846
344.826	0.01338	344.74	0.01165	344.951	0.01292	345.148	0.01616	344.736	0.0146	344.778	0.01068	345.025	0.00903	345.121	0.01056	345.083	0.00907	345.035	0.01281	344.946	0.01147	345.022	0.01382
345.327	0.01615	345.241	0.0119	345.452	0.0132	345.649	0.01737	345.237	0.00988	345.279	0.00893	345.526	0.00559	345.622	0.01196	345.584	0.01049	345.536	0.01612	345.447	0.01467	345.523	0.01449
345.827	0.01284	345.741	0.01265	345.952	0.01295	346.149	0.01362	345.737	0.01039	345.779	0.01179	346.026	0.00577	346.122	0.01118	346.084	0.01153	346.036	0.00914	345.947	0.01025	346.023	0.01583
346.328	0.01155	346.242	0.01175	346.453	0.00982	346.65	0.01272	346.238	0.00984	346.28	0.01079	346.527	0.00802	346.623	0.01054	346.585	0.00753	346.537	0.00923	346.448	0.01243	346.524	0.01217
346.829	0.01373	346.743	0.01206	346.954	0.00881	347.151	0.0138	346.739	0.00896	346.781	0.00711	347.028	0.0106	347.124	0.01258	347.086	0.01097	347.038	0.01006	346.949	0.01186	347.025	0.01123
347.331	0.01329	347.245	0.00845	347.456	0.00775	347.653	0.01375	347.241	0.00618	347.283	0.01006	347.53	0.00835	347.626	0.01148	347.588	0.00954	347.54	0.00868	347.451	0.00925	347.527	0.01244
347.832	0.01309	347.746	0.0061	347.957	0.00815	348.154	0.00911	347.742	0.00502	347.784	0.0134	348.031	0.00954	348.127	0.01125	348.089	0.01168	348.041	0.0108	347.952	0.00926	348.028	0.01552
348.333	0.00783	348.247	0.01018	348.458	0.01288	348.655	0.00835	348.243	0.00918	348.285	0.01222	348.532	0.0101	348.628	0.01575	348.59	0.00811	348.542	0.00954	348.453	0.00869	348.529	0.01496
348.833	0.01262	348.747	0.00735	348.958	0.01077	349.155	0.01009	348.743	0.00791	348.785	0.00947	349.032	0.00263	349.128	0.01386	349.09	0.01149	349.042	0.00884	348.953	0.00854	349.029	0.01378
349.334	0.00796	349.248	0.01045	349.459	0.00988	349.656	0.00819	349.244	0.00912	349.286	0.01205	349.533	0.00859	349.629	0.01016	349.591	0.00983	349.543	0.00767	349.454	0.00561	349.53	0.00675
349.834	0.01061	349.748	0.0101	349.959	0.00947	350.156	0.01037	349.744	0.00521	349.786	0.0112	350.033	0.01266	350.129	0.00677	350.091	0.01026	350.043	0.00975	349.954	0.00772	350.03	0.01134
350.335	0.00707	350.249	0.0083	350.46	0.00997	350.657	0.01393	350.245	0.00821	350.287	0.0075	350.534	0.00718	350.63	0.01076	350.592	0.00528	350.544	0.00744	350.455	0.01257	350.531	0.01043
350.835	0.00961	350.749	0.01139	350.96	0.01142	351.157	0.00784	350.745	0.00959	350.787	0.00968	351.034	0.01015	351.13	0.00985	351.092	0.01192	351.044	0.00712	350.955	0.00512	351.031	0.00716
351.335	0.00998	351.249	0.01061	351.46	0.01202	351.657	0.01188	351.245	0.0087	351.287	0.00777	351.534	0.0115	351.63	0.00812	351.592	0.00941	351.544	0.01035	351.455	0.00677	351.531	0.01058
351.836	0.00722	351.75	0.01319	351.961	0.01083	352.158	0.01033	351.746	0.0116	351.788	0.01144	352.035	0.01075	352.131	0.0098	352.093	0.00909	352.045	0.01139	351.956	0.00735	352.032	0.01019
352.336	0.01005	352.25	0.00984	352.461	0.00766	352.658	0.0096	352.246	0.01208	352.288	0.01021	352.535	0.01293	352.631	0.01024	352.593	0.01207	352.545	0.01273	352.456	0.00949	352.532	0.01034
352.837	0.0108	352.751	0.00767	352.962	0.01092	353.159	0.01062	352.747	0.01101	352.789	0.01254	353.036	0.00789	353.132	0.00995	353.094	0.00847	353.046	0.00958	352.957	0.00796	353.033	0.00594
353.337	0.01023	353.251	0.00577	353.462	0.00872	353.659	0.01122	353.247	0.01096	353.289	0.01138	353.536	0.00648	353.632	0.00902	353.594	0.00986	353.546	0.01004	353.457	0.00776	353.533	0.00433
353.837	0.00759	353.751	0.00923	353.962	0.0142	354.159	0.01119	353.747	0.0067	353.789	0.01286	354.036	0.00811	354.132	0.01275	354.094	0.00774	354.046	0.01022	353.957	0.00845	354.033	0.01096
354.337	0.01167	354.251	0.00936	354.462	0.01334	354.659	0.01393	354.247	0.00972	354.289	0.01109	354.536	0.00855	354.632	0.00868	354.594	0.01233	354.546	0.01199	354.457	0.0087	354.533	0.01114
354.838	0.01217	354.752	0.01182	354.963	0.00873	355.16	0.01104	354.748	0.00993	354.79	0.00926	355.037	0.01082	355.133	0.00955	355.095	0.01185	355.047	0.01069	354.958	0.0086	355.034	0.00699
355.338	0.01127	355.252	0.01261	355.463	0.00935	355.66	0.00612	355.248	0.01382	355.29	0.01158	355.537	0.01063	355.633	0.01089	355.595	0.00769	355.547	0.0082	355.458	0.00494	355.534	0.0089
355.838	0.00951	355.752	0.01324	355.963	0.01037	356.16	0.01151	355.748	0.01212	355.79	0.0103	356.037	0.00533	356.133	0.00804	356.095	0.01034	356.047	0.00909	355.958	0.00906	356.034	0.01355
356.338	0.0101	356.252	0.00952	356.463	0.00952	356.66	0.01149	356.248	0.00892	356.29	0.01267	356.537	0.01138	356.633	0.00973	356.595	0.00914	356.547	0.01035	356.458	0.0062	356.534	0.01087
356.838	0.01023	356.752	0.0103	356.963	0.01072	357.16	0.00977	356.748	0.01012	356.79	0.0128	357.037	0.00634	357.133	0.01139	357.095	0.00983	357.047	0.01162	356.958	0.01259	357.034	0.00542
357.338	0.01357	357.252	0.00933	357.463	0.0099	357.66	0.01004	357.248	0.01038	357.29	0.01263	357.537	0.01062	357.633	0.01327	357.595	0.00652	357.547	0.00967	357.458	0.0081	357.534	0.01078
357.838	0.01295	357.752	0.01332	357.963	0.01347	358.16	0.01174	357.748	0.01265	357.79	0.01056	358.037	0.00883	358.133	0.01016	358.095	0.01439	358.047	0.01172	357.958	0.00967	358.034	0.01182
358.338	0.01408	358.252	0.0116	358.463	0.01313	358.66	0.01305	358.248	0.01173	358.29	0.0109	358.537	0.00619	358.633	0.00779	358.595	0.01236	358.547	0.01079	358.458	0.00933	358.534	0.01156
358.838	0.01393	358.752	0.01367	358.963	0.01276	359.16	0.01597	358.748	0.01206	358.79	0.01017	359.037	0.00911	359.133	0.01091	359.095	0.01066	359.047	0.0117	358.958	0.00856	359.034	0.01368
359.336	0.01531	359.25	0.01389	359.461	0.01108	359.658	0.0157	359.246	0.00961	359.288	0.01293	359.535	0.01074	359.631	0.01541	359.593	0.01017	359.545	0.01226	359.456	0.01103	359.532	0.01273
359.836	0.01473	359.75	0.01451	359.961	0.01035	360.158	0.01168	359.746	0.01057	359.788	0.01563	360.035	0.01074	360.131	0.0141	360.093	0.01184	360.045	0.01202	359.956	0.01215	360.032	0.01103
360.336	0.0184	360.25	0.01575	360.461	0.01118	360.658	0.00763	360.246	0.01439	360.288	0.01433	360.535	0.00771	360.631	0.01353	360.593	0.01335	360.545	0.01519	360.456	0.00919	360.532	0.01505
360.836	0.0136	360.75	0.01593	360.961	0.01007	361.158	0.01344	360.746	0.01388	360.788	0.01243	361.035	0.00882	361.131	0.01667	361.093	0.01281	361.045	0.01243	360.956	0.01035	361.032	0.01594
361.336	0.01629	361.25	0.01713	361.461	0.0151	361.658	0.01787	361.246	0.01284	361.288	0.01499	361.535	0.00875	361.631	0.01614	361.593	0.01436	361.545	0.01364	361.456	0.01214	361.532	0.0126
361.836	0.01701	361.75	0.017	361.961	0.01765	362.158	0.01424	361.746	0.01204	361.788	0.0152	362.035	0.01254	362.131	0.01447	362.093	0.01649	362.045	0.01203	361.956	0.00904	362.032	0.01321
362.336	0.01265	362.25	0.01536	362.461	0.01373	362.658	0.01377	362.246	0.01214	362.288	0.01583	362.535	0.01059	362.631	0.0174	362.593	0.01513	362.545	0.01219	362.456	0.01165	362.532	0.01065
362.835	0.01798	362.749	0.01889	362.96	0.01636	363.157	0.01621	362.745	0.01181	362.787	0.01711	363.034	0.014	363.13	0.01651	363.092	0.01406	363.044	0.01339	362.955	0.0103	363.031	0.0134
362.956	0.01999	362.87	0.02012	363.081	0.0176	363.278	0.01689	362.866	0.01166	362.908	0.01743	363.155	0.01536	363.251	0.01591	363.213	0.0139	363.165	0.01369	363.076	0.00955	363.152	0.01457
363.458	0.01639	363.372	0.02335	363.583	0.01605	363.78	0.01601	363.368	0.00964	363.41	0.01689	363.657	0.01491	363.753	0.01764	363.715	0.00822	363.667	0.00972	363.578	0.01339	363.654	0.01452
363.961	0.01786	363.875	0.01821	364.086	0.01931	364.283	0.01684	363.871	0.01707	363.913	0.01573	364.16	0.01321	364.256	0.01252	364.218	0.01473	364.17	0.01432	364.081	0.01802	364.157	0.01328
364.463	0.02082	364.377	0.01713	364.588	0.01732	364.785	0.01823	364.373	0.01393	364.415	0.01919	364.662	0.01492	364.758	0.01979	364.72	0.01477	364.672	0.01717	364.583	0.01366	364.659	0.01138
364.967	0.02014	364.881	0.02044	365.092	0.0216	365.289	0.01653	364.877	0.01734	364.919	0.0178	365.166	0.0195	365.262	0.01854	365.224	0.02011	365.176	0.01416	365.087	0.01556	365.163	0.02217
365.469	0.02007	365.383	0.01959	365.594	0.02138	365.791	0.01782	365.379	0.01751	365.421	0.01761	365.668	0.01168	365.764	0.02418	365.726	0.01982	365.678	0.02185	365.589	0.01118	365.665	0.01958
365.971	0.02199	365.885	0.02043	366.096	0.02397	366.293	0.01974	365.881	0.01724	365.923	0.02283	366.17	0.0187	366.266	0.01475	366.228	0.02004	366.18	0.01788	366.091	0.01801	366.167	0.0189
366.474	0.02212	366.388	0.02423	366.599	0.01857	366.796	0.0242	366.384	0.02173	366.426	0.02034	366.673	0.01957	366.769	0.02186	366.731	0.02046	366.683	0.02095	366.594	0.01984	366.67	0.02199
366.976	0.02701	366.89	0.02649	367.101	0.02412	367.298	0.01995	366.886	0.02051	366.928	0.0207	367.175	0.01571	367.271	0.018	367.233	0.02216	367.185	0.01902	367.096	0.01992	367.172	0.02047
367.48	0.02086	367.394	0.02475	367.605	0.02696	367.802	0.02642	367.39	0.02007	367.432	0.02468	367.679	0.02195	367.775	0.02424	367.737	0.02276	367.689	0.02389	367.6	0.02015	367.676	0.02548
367.981	0.02849	367.895	0.02294	368.106	0.02365	368.303	0.02996	367.891	0.02249	367.933	0.03045	368.18	0.02126	368.276	0.0238	368.238	0.02731	368.19	0.0267	368.101	0.02446	368.177	0.02444
368.485	0.02973	368.399	0.03538	368.61	0.02454	368.807	0.03106	368.395	0.02827	368.437	0.02944	368.684	0.02563	368.78	0.03027	368.742	0.02368	368.694	0.02193	368.605	0.02457	368.681	0.02631
368.986	0.03224	368.9	0.03474	369.111	0.02782	369.308	0.02613	368.896	0.02748	368.938	0.02924	369.185	0.02565	369.281	0.02909	369.243	0.03182	369.195	0.0279	369.106	0.02795	369.182	0.03322
369.488	0.03022	369.402	0.03701	369.613	0.03061	369.81	0.03089	369.398	0.03129	369.44	0.02359	369.687	0.02879	369.783	0.03119	369.745	0.03045	369.697	0.03012	369.608	0.03024	369.684	0.0274
369.991	0.03416	369.905	0.0389	370.116	0.03513	370.313	0.03315	369.901	0.03122	369.943	0.03629	370.19	0.0285	370.286	0.03459	370.248	0.02892	370.2	0.02923	370.111	0.02964	370.187	0.03279
370.493	0.03904	370.407	0.03532	370.618	0.03451	370.815	0.03502	370.403	0.03011	370.445	0.03434	370.692	0.02486	370.788	0.03328	370.75	0.03151	370.702	0.028	370.613	0.02717	370.689	0.04413
370.996	0.0356	370.91	0.04014	371.121	0.0292	371.318	0.03814	370.906	0.03944	370.948	0.03603	371.195	0.02539	371.291	0.03576	371.253	0.03329	371.205	0.03442	371.116	0.03388	371.192	0.04276
371.498	0.04104	371.412	0.04323	371.623	0.03802	371.82	0.03933	371.408	0.03639	371.45	0.03634	371.697	0.02593	371.793	0.03893	371.755	0.03409	371.707	0.03499	371.618	0.0354	371.694	0.04419
371.999	0.03657	371.913	0.03627	372.124	0.0418	372.321	0.04194	371.909	0.03719	371.951	0.03858	372.198	0.03876	372.294	0.03877	372.256	0.03927	372.208	0.03705	372.119	0.03659	372.195	0.04198
372.503	0.04384	372.417	0.05135	372.628	0.04503	372.825	0.04751	372.413	0.04517	372.455	0.03362	372.702	0.03786	372.798	0.04333	372.76	0.03926	372.712	0.03914	372.623	0.04231	372.699	0.04376
373.004	0.05051	372.918	0.05073	373.129	0.04537	373.326	0.04834	372.914	0.04256	372.956	0.04197	373.203	0.03294	373.299	0.05114	373.261	0.04342	373.213	0.03813	373.124	0.0396	373.2	0.04762
373.505	0.04477	373.419	0.05569	373.63	0.05019	373.827	0.05198	373.415	0.04721	373.457	0.04523	373.704	0.03992	373.8	0.05024	373.762	0.04698	373.714	0.04464	373.625	0.04256	373.701	0.04798
374.008	0.05365	373.922	0.06498	374.133	0.0496	374.33	0.05168	373.918	0.04997	373.96	0.04452	374.207	0.03818	374.303	0.04905	374.265	0.04638	374.217	0.04818	374.128	0.04644	374.204	0.05393
374.51	0.06151	374.424	0.05888	374.635	0.05245	374.832	0.05817	374.42	0.05096	374.462	0.04736	374.709	0.05021	374.805	0.05028	374.767	0.05246	374.719	0.05084	374.63	0.05109	374.706	0.0548
375.011	0.05999	374.925	0.07351	375.136	0.06267	375.333	0.06511	374.921	0.05619	374.963	0.04848	375.21	0.05443	375.306	0.05744	375.268	0.06251	375.22	0.04969	375.131	0.05172	375.207	0.06209
375.514	0.06443	375.428	0.0688	375.639	0.06791	375.836	0.07256	375.424	0.05808	375.466	0.05726	375.713	0.05275	375.809	0.05928	375.771	0.05957	375.723	0.05357	375.634	0.05913	375.71	0.06884
376.015	0.07073	375.929	0.08489	376.14	0.07372	376.337	0.07623	375.925	0.05772	375.967	0.0599	376.214	0.05819	376.31	0.0585	376.272	0.0644	376.224	0.0629	376.135	0.06148	376.211	0.06988
376.516	0.07883	376.43	0.09238	376.641	0.07355	376.838	0.08434	376.426	0.06877	376.468	0.06409	376.715	0.06555	376.811	0.06886	376.773	0.07533	376.725	0.06655	376.636	0.06622	376.712	0.06995
377.02	0.08224	376.934	0.1033	377.145	0.07965	377.342	0.08912	376.93	0.07234	376.972	0.06554	377.219	0.0711	377.315	0.07536	377.277	0.0812	377.229	0.07477	377.14	0.07294	377.216	0.07133
377.521	0.09345	377.435	0.10374	377.646	0.09277	377.843	0.09571	377.431	0.07812	377.473	0.07605	377.72	0.07566	377.816	0.07972	377.778	0.086	377.73	0.07769	377.641	0.0784	377.717	0.0825
378.022	0.09726	377.936	0.11697	378.147	0.10009	378.344	0.10035	377.932	0.07958	377.974	0.07996	378.221	0.07404	378.317	0.08356	378.279	0.08793	378.231	0.08166	378.142	0.08339	378.218	0.09279
378.525	0.11084	378.439	0.1297	378.65	0.11002	378.847	0.10932	378.435	0.08534	378.477	0.08493	378.724	0.0845	378.82	0.09427	378.782	0.09295	378.734	0.09149	378.645	0.08841	378.721	0.10429
379.026	0.12996	378.94	0.14406	379.151	0.11776	379.348	0.11715	378.936	0.09476	378.978	0.09475	379.225	0.09148	379.321	0.10179	379.283	0.10689	379.235	0.09099	379.146	0.0999	379.222	0.11417
379.527	0.13822	379.441	0.1683	379.652	0.1367	379.849	0.12354	379.437	0.10091	379.479	0.0995	379.726	0.10645	379.822	0.10939	379.784	0.10978	379.736	0.10091	379.647	0.11034	379.723	0.12214
380.028	0.15715	379.942	0.20524	380.153	0.15228	380.35	0.13589	379.938	0.11533	379.98	0.11001	380.227	0.12436	380.323	0.11466	380.285	0.12167	380.237	0.12135	380.148	0.12673	380.224	0.13738
380.531	0.18079	380.445	0.21338	380.656	0.176	380.853	0.15748	380.441	0.12975	380.483	0.12078	380.73	0.13839	380.826	0.13135	380.788	0.13844	380.74	0.12917	380.651	0.14177	380.727	0.15211
381.032	0.20263	380.946	0.24428	381.157	0.20563	381.354	0.174	380.942	0.15358	380.984	0.13717	381.231	0.15989	381.327	0.13751	381.289	0.16362	381.241	0.15815	381.152	0.1685	381.228	0.17626
381.532	0.2301	381.446	0.30298	381.657	0.22128	381.854	0.20643	381.442	0.17471	381.484	0.16387	381.731	0.20559	381.827	0.15933	381.789	0.19773	381.741	0.17766	381.652	0.20865	381.728	0.19419
382.035	0.26202	381.949	0.31645	382.16	0.25101	382.357	0.23437	381.945	0.20836	381.987	0.1931	382.234	0.25825	382.33	0.18432	382.292	0.25267	382.244	0.21941	382.155	0.2475	382.231	0.21586
382.536	0.3175	382.45	0.38642	382.661	0.28743	382.858	0.2697	382.446	0.24342	382.488	0.22824	382.735	0.31428	382.831	0.20953	382.793	0.30262	382.745	0.28044	382.656	0.29854	382.732	0.24782
383.037	0.36363	382.951	0.43762	383.162	0.30677	383.359	0.29127	382.947	0.29215	382.989	0.28365	383.236	0.37207	383.332	0.25926	383.294	0.36373	383.246	0.32443	383.157	0.33047	383.233	0.27594
383.538	0.39613	383.452	0.46038	383.663	0.33581	383.86	0.31708	383.448	0.34058	383.49	0.33495	383.737	0.40102	383.833	0.29159	383.795	0.38804	383.747	0.36484	383.658	0.35166	383.734	0.29948
384.04	0.4251	383.954	0.46306	384.165	0.33503	384.362	0.30795	383.95	0.37316	383.992	0.37638	384.239	0.37418	384.335	0.31983	384.297	0.40019	384.249	0.37748	384.16	0.34322	384.236	0.30452
384.541	0.40168	384.455	0.43906	384.666	0.33378	384.863	0.29172	384.451	0.36468	384.493	0.38171	384.74	0.31673	384.836	0.31137	384.798	0.33834	384.75	0.33955	384.661	0.31113	384.737	0.27421
385.042	0.35357	384.956	0.37327	385.167	0.30279	385.364	0.22948	384.952	0.33441	384.994	0.35109	385.241	0.23599	385.337	0.28506	385.299	0.26561	385.251	0.26183	385.162	0.2604	385.238	0.23903
385.542	0.27799	385.456	0.30334	385.667	0.25109	385.864	0.16974	385.452	0.25282	385.494	0.27649	385.741	0.16347	385.837	0.22658	385.799	0.18495	385.751	0.18609	385.662	0.19776	385.738	0.18065
386.043	0.21857	385.957	0.23367	386.168	0.19498	386.365	0.1176	385.953	0.17842	385.995	0.20624	386.242	0.11106	386.338	0.15784	386.3	0.128	386.252	0.12466	386.163	0.14771	386.239	0.13106
386.546	0.15054	386.46	0.18251	386.671	0.13606	386.868	0.07465	386.456	0.11333	386.498	0.14235	386.745	0.07459	386.841	0.11052	386.803	0.0878	386.755	0.07846	386.666	0.10507	386.742	0.08457
387.046	0.10595	386.96	0.1295	387.171	0.09427	387.368	0.05493	386.956	0.07919	386.998	0.09177	387.245	0.05876	387.341	0.07256	387.303	0.06675	387.255	0.05735	387.166	0.0699	387.242	0.05907
387.547	0.08421	387.461	0.10045	387.672	0.0682	387.869	0.04294	387.457	0.05132	387.499	0.06667	387.746	0.03697	387.842	0.05718	387.804	0.04814	387.756	0.04547	387.667	0.05522	387.743	0.04658
388.047	0.06486	387.961	0.07682	388.172	0.05444	388.369	0.03431	387.957	0.04432	387.999	0.04789	388.246	0.035	388.342	0.03856	388.304	0.03868	388.256	0.03919	388.167	0.04673	388.243	0.03351
388.548	0.04687	388.462	0.05753	388.673	0.03894	388.87	0.03063	388.458	0.03154	388.5	0.03664	388.747	0.03529	388.843	0.03442	388.805	0.0355	388.757	0.03513	388.668	0.03843	388.744	0.02733
389.05	0.04048	388.964	0.049	389.175	0.03664	389.372	0.02419	388.96	0.03283	389.002	0.03476	389.249	0.02915	389.345	0.02613	389.307	0.02913	389.259	0.03057	389.17	0.03534	389.246	0.03049
389.551	0.03236	389.465	0.0308	389.676	0.03137	389.873	0.02573	389.461	0.03073	389.503	0.0278	389.75	0.02511	389.846	0.02663	389.808	0.02721	389.76	0.02855	389.671	0.03097	389.747	0.0284
390.051	0.02973	389.965	0.03534	390.176	0.02859	390.373	0.0263	389.961	0.02708	390.003	0.03124	390.25	0.0261	390.346	0.01967	390.308	0.03048	390.26	0.03175	390.171	0.02808	390.247	0.02088
390.551	0.03455	390.465	0.03833	390.676	0.02945	390.873	0.02237	390.461	0.02268	390.503	0.02898	390.75	0.02405	390.846	0.02346	390.808	0.0252	390.76	0.02226	390.671	0.02536	390.747	0.02286
391.052	0.03114	390.966	0.03196	391.177	0.02629	391.374	0.02172	390.962	0.02505	391.004	0.02725	391.251	0.02239	391.347	0.0224	391.309	0.02831	391.261	0.02636	391.172	0.02382	391.248	0.02113
391.552	0.02421	391.466	0.03399	391.677	0.0281	391.874	0.02028	391.462	0.02518	391.504	0.02163	391.751	0.02233	391.847	0.02501	391.809	0.02424	391.761	0.02944	391.672	0.02107	391.748	0.01798
392.054	0.02572	391.968	0.02862	392.179	0.02266	392.376	0.02064	391.964	0.02209	392.006	0.02657	392.253	0.02383	392.349	0.02417	392.311	0.02746	392.263	0.02623	392.174	0.02328	392.25	0.02376
392.555	0.02674	392.469	0.03243	392.68	0.02376	392.877	0.02294	392.465	0.02247	392.507	0.02485	392.754	0.02014	392.85	0.02027	392.812	0.02988	392.764	0.03089	392.675	0.02535	392.751	0.02482
393.055	0.02524	392.969	0.02868	393.18	0.02975	393.377	0.02212	392.965	0.02367	393.007	0.0258	393.254	0.02654	393.35	0.02371	393.312	0.02723	393.264	0.02962	393.175	0.02575	393.251	0.02233
393.555	0.02288	393.469	0.0264	393.68	0.02475	393.877	0.02015	393.465	0.02416	393.507	0.02933	393.754	0.02532	393.85	0.02447	393.812	0.0237	393.764	0.02908	393.675	0.02274	393.751	0.02413
394.055	0.03029	393.969	0.02542	394.18	0.0287	394.377	0.02614	393.965	0.02916	394.007	0.02559	394.254	0.02873	394.35	0.02253	394.312	0.03004	394.264	0.02833	394.175	0.02738	394.251	0.01873
394.555	0.02543	394.469	0.03221	394.68	0.03188	394.877	0.02525	394.465	0.03177	394.507	0.02633	394.754	0.02054	394.85	0.027	394.812	0.03176	394.764	0.03059	394.675	0.02764	394.751	0.0207
395.055	0.02507	394.969	0.03476	395.18	0.03145	395.377	0.0258	394.965	0.02829	395.007	0.03325	395.254	0.02908	395.35	0.02857	395.312	0.03226	395.264	0.02811	395.175	0.031	395.251	0.02333
395.555	0.02365	395.469	0.03597	395.68	0.02906	395.877	0.02817	395.465	0.02862	395.507	0.02747	395.754	0.02901	395.85	0.03096	395.812	0.03332	395.764	0.03353	395.675	0.0304	395.751	0.0247
396.058	0.03357	395.972	0.04094	396.183	0.03381	396.38	0.02868	395.968	0.02924	396.01	0.0344	396.257	0.03369	396.353	0.02734	396.315	0.03556	396.267	0.03616	396.178	0.03	396.254	0.03069
396.558	0.03962	396.472	0.03575	396.683	0.03819	396.88	0.03259	396.468	0.03475	396.51	0.03389	396.757	0.03508	396.853	0.03274	396.815	0.04397	396.767	0.03218	396.678	0.03548	396.754	0.02972
397.058	0.03499	396.972	0.04331	397.183	0.04239	397.38	0.03297	396.968	0.03932	397.01	0.0388	397.257	0.03562	397.353	0.03564	397.315	0.04363	397.267	0.03907	397.178	0.03987	397.254	0.03617
397.558	0.04076	397.472	0.05081	397.683	0.04411	397.88	0.03724	397.468	0.04066	397.51	0.04266	397.757	0.04493	397.853	0.04424	397.815	0.04659	397.767	0.04567	397.678	0.0436	397.754	0.03953
398.058	0.04437	397.972	0.05624	398.183	0.04903	398.38	0.04232	397.968	0.04293	398.01	0.04797	398.257	0.04749	398.353	0.04792	398.315	0.05236	398.267	0.05585	398.178	0.04845	398.254	0.04486
398.557	0.05379	398.471	0.05878	398.682	0.05467	398.879	0.04447	398.467	0.0525	398.509	0.05601	398.756	0.05931	398.852	0.04945	398.814	0.05972	398.766	0.05624	398.677	0.05703	398.753	0.05031
399.057	0.0506	398.971	0.06606	399.182	0.06119	399.379	0.05166	398.967	0.05697	399.009	0.05959	399.256	0.06244	399.352	0.06086	399.314	0.06711	399.266	0.06297	399.177	0.06221	399.253	0.05771
399.557	0.06166	399.471	0.07456	399.682	0.06761	399.879	0.05741	399.467	0.0645	399.509	0.07024	399.756	0.07055	399.852	0.06407	399.814	0.08032	399.766	0.07156	399.677	0.06918	399.753	0.06386
400.057	0.0729	399.971	0.09072	400.182	0.08034	400.379	0.06961	399.967	0.06947	400.009	0.07898	400.256	0.09411	400.352	0.07061	400.314	0.09179	400.266	0.08451	400.177	0.08369	400.253	0.072
400.557	0.08767	400.471	0.10597	400.682	0.09543	400.879	0.07353	400.467	0.08578	400.509	0.09146	400.756	0.10387	400.852	0.09352	400.814	0.1087	400.766	0.09459	400.677	0.10049	400.753	0.08946
401.057	0.09574	400.971	0.11925	401.182	0.11517	401.379	0.09326	400.967	0.10052	401.009	0.11119	401.256	0.12324	401.352	0.10252	401.314	0.13097	401.266	0.11668	401.177	0.11849	401.253	0.11004
401.556	0.10838	401.47	0.14671	401.681	0.14119	401.878	0.10854	401.466	0.11942	401.508	0.12627	401.755	0.15526	401.851	0.13021	401.813	0.1613	401.765	0.14191	401.676	0.14132	401.752	0.13466
402.056	0.14209	401.97	0.17862	402.181	0.17179	402.378	0.13442	401.966	0.15151	402.008	0.16343	402.255	0.19422	402.351	0.16061	402.313	0.1938	402.265	0.16931	402.176	0.18604	402.252	0.16503
402.556	0.17049	402.47	0.22447	402.681	0.2142	402.878	0.16536	402.466	0.17848	402.508	0.20327	402.755	0.23128	402.851	0.19504	402.813	0.24293	402.765	0.21971	402.676	0.2335	402.752	0.21109
403.056	0.19885	402.97	0.26947	403.181	0.26736	403.378	0.20661	402.966	0.2297	403.008	0.26767	403.255	0.29959	403.351	0.2462	403.313	0.31715	403.265	0.27696	403.176	0.31201	403.252	0.25909
403.555	0.25173	403.469	0.34417	403.68	0.3278	403.877	0.2605	403.465	0.2861	403.507	0.33734	403.754	0.3859	403.85	0.31576	403.812	0.40495	403.764	0.348	403.675	0.38542	403.751	0.32097
404.055	0.30071	403.969	0.42386	404.18	0.40796	404.377	0.33101	403.965	0.36045	404.007	0.42091	404.254	0.48173	404.35	0.39107	404.312	0.52273	404.264	0.45169	404.175	0.50363	404.251	0.40861
404.554	0.37718	404.468	0.52732	404.679	0.50687	404.876	0.40674	404.464	0.4573	404.506	0.54172	404.753	0.60268	404.849	0.47562	404.811	0.63014	404.763	0.56134	404.674	0.59112	404.75	0.49217
405.054	0.48021	404.968	0.6422	405.179	0.62893	405.376	0.50154	404.964	0.57204	405.006	0.65299	405.253	0.73134	405.349	0.57337	405.311	0.75088	405.263	0.67081	405.174	0.67029	405.25	0.54733
405.554	0.59753	405.468	0.80406	405.679	0.74884	405.876	0.61962	405.464	0.68463	405.506	0.77312	405.753	0.81499	405.849	0.6697	405.811	0.82544	405.763	0.74648	405.674	0.68336	405.75	0.56951
406.053	0.74472	405.967	0.97453	406.178	0.84494	406.375	0.71774	405.963	0.76507	406.005	0.83898	406.252	0.84349	406.348	0.71738	406.31	0.82083	406.262	0.77619	406.173	0.67203	406.249	0.57309
406.553	0.8715	406.467	1.11362	406.678	0.91578	406.875	0.76606	406.463	0.79747	406.505	0.82956	406.752	0.79164	406.848	0.71567	406.81	0.75387	406.762	0.71018	406.673	0.60759	406.749	0.53625
407.052	0.93644	406.966	1.17029	407.177	0.89032	407.374	0.76125	406.962	0.7748	407.004	0.76752	407.251	0.67202	407.347	0.66604	407.309	0.65055	407.261	0.61497	407.172	0.52543	407.248	0.48351
407.551	0.91333	407.465	1.10828	407.676	0.7995	407.873	0.72198	407.461	0.71053	407.503	0.66671	407.75	0.53366	407.846	0.57158	407.808	0.52855	407.76	0.5062	407.671	0.46488	407.747	0.43663
408.051	0.82595	407.965	0.95362	408.176	0.6589	408.373	0.61824	407.961	0.60244	408.003	0.53653	408.25	0.42062	408.346	0.47141	408.308	0.41161	408.26	0.42077	408.171	0.40935	408.247	0.40287
408.55	0.69152	408.464	0.79082	408.675	0.54669	408.872	0.52689	408.46	0.51075	408.502	0.43395	408.749	0.31933	408.845	0.38709	408.807	0.34381	408.759	0.33407	408.67	0.37278	408.746	0.37671
409.05	0.5676	408.964	0.64072	409.175	0.43961	409.372	0.42326	408.96	0.40944	409.002	0.35338	409.249	0.2613	409.345	0.30936	409.307	0.28464	409.259	0.28194	409.17	0.34184	409.246	0.36628
409.549	0.44353	409.463	0.50409	409.674	0.34719	409.871	0.33555	409.459	0.32336	409.501	0.28013	409.748	0.21558	409.844	0.2683	409.806	0.23636	409.758	0.25697	409.669	0.32324	409.745	0.34289
410.048	0.3522	409.962	0.40038	410.173	0.27557	410.37	0.27717	409.958	0.25726	410	0.23631	410.247	0.17657	410.343	0.22383	410.305	0.2065	410.257	0.22635	410.168	0.27538	410.244	0.31611
410.548	0.27525	410.462	0.31511	410.673	0.22643	410.87	0.22542	410.458	0.21796	410.5	0.20812	410.747	0.15946	410.843	0.18559	410.805	0.17393	410.757	0.20224	410.668	0.25017	410.744	0.28406
411.047	0.23546	410.961	0.26043	411.172	0.18315	411.369	0.19468	410.957	0.18438	410.999	0.18557	411.246	0.13987	411.342	0.16213	411.304	0.15376	411.256	0.18097	411.167	0.22865	411.243	0.24347
411.546	0.18768	411.46	0.21875	411.671	0.15619	411.868	0.16201	411.456	0.16199	411.498	0.15939	411.745	0.12526	411.841	0.14875	411.803	0.13887	411.755	0.16369	411.666	0.1859	411.742	0.20513
412.045	0.16591	411.959	0.18402	412.17	0.1421	412.367	0.14388	411.955	0.14245	411.997	0.14526	412.244	0.10698	412.34	0.13063	412.302	0.12178	412.254	0.15244	412.165	0.15648	412.241	0.18077
412.544	0.13197	412.458	0.15326	412.669	0.11407	412.866	0.12778	412.454	0.12173	412.496	0.12856	412.743	0.10253	412.839	0.11716	412.801	0.10782	412.753	0.13362	412.664	0.13788	412.74	0.15138
413.044	0.12373	412.958	0.1339	413.169	0.10364	413.366	0.10807	412.954	0.10849	412.996	0.11589	413.243	0.08644	413.339	0.11092	413.301	0.10239	413.253	0.11762	413.164	0.11819	413.24	0.1303
413.543	0.10901	413.457	0.11812	413.668	0.09054	413.865	0.09576	413.453	0.09157	413.495	0.10151	413.742	0.07427	413.838	0.09686	413.8	0.09029	413.752	0.10703	413.663	0.09768	413.739	0.10949
414.042	0.0896	413.956	0.10017	414.167	0.07803	414.364	0.08417	413.952	0.07789	413.994	0.09222	414.241	0.07152	414.337	0.08781	414.299	0.08573	414.251	0.0948	414.162	0.08781	414.238	0.09317
414.539	0.08073	414.453	0.09291	414.664	0.07197	414.861	0.07649	414.449	0.06689	414.491	0.08295	414.738	0.06774	414.834	0.07888	414.796	0.08196	414.748	0.08907	414.659	0.07445	414.735	0.08748
415.038	0.06839	414.952	0.08088	415.163	0.06683	415.36	0.06858	414.948	0.06019	414.99	0.0709	415.237	0.06365	415.333	0.07571	415.295	0.07839	415.247	0.07841	415.158	0.06595	415.234	0.07489
415.537	0.06011	415.451	0.07501	415.662	0.0553	415.859	0.05412	415.447	0.05542	415.489	0.0668	415.736	0.05111	415.832	0.0661	415.794	0.06723	415.746	0.06948	415.657	0.05707	415.733	0.05805
416.036	0.04906	415.95	0.06335	416.161	0.0486	416.358	0.04491	415.946	0.04886	415.988	0.05599	416.235	0.04339	416.331	0.05816	416.293	0.06535	416.245	0.05358	416.156	0.0514	416.232	0.0522
416.535	0.04886	416.449	0.05851	416.66	0.04328	416.857	0.04208	416.445	0.04561	416.487	0.05212	416.734	0.04074	416.83	0.05335	416.792	0.059	416.744	0.05297	416.655	0.04544	416.731	0.05151
417.034	0.041	416.948	0.05606	417.159	0.04023	417.356	0.04124	416.944	0.03986	416.986	0.04232	417.233	0.04043	417.329	0.04495	417.291	0.05003	417.243	0.04755	417.154	0.04586	417.23	0.04252
417.532	0.03965	417.446	0.04605	417.657	0.03621	417.854	0.03456	417.442	0.03921	417.484	0.03882	417.731	0.03346	417.827	0.04111	417.789	0.04291	417.741	0.04062	417.652	0.03602	417.728	0.03791
418.031	0.03765	417.945	0.04752	418.156	0.03263	418.353	0.03255	417.941	0.03371	417.983	0.03548	418.23	0.03202	418.326	0.03714	418.288	0.04102	418.24	0.03835	418.151	0.03426	418.227	0.03791
418.528	0.03126	418.442	0.0396	418.653	0.03297	418.85	0.02486	418.438	0.03259	418.48	0.03163	418.727	0.03244	418.823	0.03603	418.785	0.03449	418.737	0.03338	418.648	0.03024	418.724	0.03069
419.027	0.03181	418.941	0.0369	419.152	0.02726	419.349	0.02606	418.937	0.02626	418.979	0.03132	419.226	0.02953	419.322	0.02991	419.284	0.03263	419.236	0.0313	419.147	0.02813	419.223	0.02932
419.526	0.02766	419.44	0.03688	419.651	0.03116	419.848	0.02449	419.436	0.02792	419.478	0.02886	419.725	0.02608	419.821	0.02881	419.783	0.03135	419.735	0.02646	419.646	0.02975	419.722	0.02913
420.024	0.02658	419.938	0.03491	420.149	0.02554	420.346	0.02362	419.934	0.02719	419.976	0.02813	420.223	0.02537	420.319	0.02708	420.281	0.02967	420.233	0.02578	420.144	0.02447	420.22	0.02214
420.523	0.02611	420.437	0.02991	420.648	0.02428	420.845	0.02073	420.433	0.02495	420.475	0.02724	420.722	0.02813	420.818	0.02231	420.78	0.02757	420.732	0.02366	420.643	0.01865	420.719	0.02277
421.022	0.02375	420.936	0.03471	421.147	0.02408	421.344	0.02032	420.932	0.02237	420.974	0.02638	421.221	0.02556	421.317	0.02505	421.279	0.02656	421.231	0.0224	421.142	0.02638	421.218	0.02225
421.519	0.02526	421.433	0.03296	421.644	0.02435	421.841	0.01989	421.429	0.02197	421.471	0.02659	421.718	0.02395	421.814	0.02018	421.776	0.02305	421.728	0.02332	421.639	0.02027	421.715	0.0238
422.017	0.01997	421.931	0.0279	422.142	0.02364	422.339	0.01977	421.927	0.02015	421.969	0.02178	422.216	0.02304	422.312	0.02228	422.274	0.02227	422.226	0.02242	422.137	0.02171	422.213	0.02229
422.516	0.02373	422.43	0.02933	422.641	0.02088	422.838	0.02088	422.426	0.02397	422.468	0.02562	422.715	0.02178	422.811	0.02226	422.773	0.02304	422.725	0.02227	422.636	0.01965	422.712	0.02247
423.014	0.02375	422.928	0.02588	423.139	0.02066	423.336	0.0165	422.924	0.01955	422.966	0.02519	423.213	0.0189	423.309	0.02155	423.271	0.02279	423.223	0.02088	423.134	0.01691	423.21	0.01956
423.513	0.01953	423.427	0.02512	423.638	0.0201	423.835	0.0179	423.423	0.02241	423.465	0.0215	423.712	0.02268	423.808	0.01684	423.77	0.02413	423.722	0.01714	423.633	0.02155	423.709	0.02044
424.009	0.02181	423.923	0.01923	424.134	0.02051	424.331	0.0181	423.919	0.02042	423.961	0.02337	424.208	0.01952	424.304	0.02115	424.266	0.0221	424.218	0.01913	424.129	0.01852	424.205	0.01879
424.508	0.02302	424.422	0.02168	424.633	0.01865	424.83	0.02134	424.418	0.02237	424.46	0.02137	424.707	0.01794	424.803	0.018	424.765	0.02156	424.717	0.01937	424.628	0.01965	424.704	0.01782
425.006	0.02294	424.92	0.02622	425.131	0.01863	425.328	0.01778	424.916	0.01901	424.958	0.02335	425.205	0.01971	425.301	0.0203	425.263	0.02183	425.215	0.01998	425.126	0.01949	425.202	0.01744
425.505	0.0209	425.419	0.02637	425.63	0.02413	425.827	0.0158	425.415	0.02113	425.457	0.02205	425.704	0.01666	425.8	0.01963	425.762	0.01995	425.714	0.01859	425.625	0.01769	425.701	0.01745
426.001	0.01755	425.915	0.02802	426.126	0.01915	426.323	0.0176	425.911	0.01951	425.953	0.02251	426.2	0.01693	426.296	0.01698	426.258	0.02087	426.21	0.0167	426.121	0.01752	426.197	0.01713
426.5	0.02135	426.414	0.0231	426.625	0.01938	426.822	0.01514	426.41	0.01773	426.452	0.02234	426.699	0.02021	426.795	0.01965	426.757	0.01811	426.709	0.01872	426.62	0.01783	426.696	0.01628
426.998	0.02015	426.912	0.0239	427.123	0.02061	427.32	0.01715	426.908	0.01912	426.95	0.01866	427.197	0.01763	427.293	0.01997	427.255	0.02125	427.207	0.01647	427.118	0.02078	427.194	0.0195
427.496	0.01981	427.41	0.02394	427.621	0.02127	427.818	0.01662	427.406	0.02075	427.448	0.02192	427.695	0.0201	427.791	0.01337	427.753	0.01864	427.705	0.0185	427.616	0.01951	427.692	0.01828
427.993	0.01607	427.907	0.02522	428.118	0.02073	428.315	0.01712	427.903	0.02043	427.945	0.02246	428.192	0.01904	428.288	0.01742	428.25	0.01711	428.202	0.01743	428.113	0.0201	428.189	0.01631
428.491	0.01894	428.405	0.01904	428.616	0.02021	428.813	0.01857	428.401	0.02085	428.443	0.02065	428.69	0.01629	428.786	0.01849	428.748	0.02259	428.7	0.01929	428.611	0.01865	428.687	0.021
428.989	0.01557	428.903	0.0259	429.114	0.02052	429.311	0.0179	428.899	0.01916	428.941	0.02106	429.188	0.01942	429.284	0.0196	429.246	0.01809	429.198	0.01861	429.109	0.01719	429.185	0.01531
429.488	0.01555	429.402	0.02528	429.613	0.02071	429.81	0.01602	429.398	0.0203	429.44	0.0216	429.687	0.0206	429.783	0.01881	429.745	0.02026	429.697	0.01785	429.608	0.01706	429.684	0.01763
429.984	0.0191	429.898	0.02962	430.109	0.0216	430.306	0.01704	429.894	0.01808	429.936	0.01861	430.183	0.01727	430.279	0.01931	430.241	0.01764	430.193	0.0199	430.104	0.01847	430.18	0.01735
430.482	0.01972	430.396	0.02985	430.607	0.01997	430.804	0.01789	430.392	0.01989	430.434	0.02167	430.681	0.01636	430.777	0.01774	430.739	0.02231	430.691	0.02181	430.602	0.01918	430.678	0.01988
430.98	0.02079	430.894	0.02717	431.105	0.01942	431.302	0.01877	430.89	0.02202	430.932	0.02364	431.179	0.01919	431.275	0.01703	431.237	0.02329	431.189	0.01969	431.1	0.01682	431.176	0.0146
431.478	0.01497	431.392	0.0215	431.603	0.02147	431.8	0.01433	431.388	0.02073	431.43	0.02202	431.677	0.0228	431.773	0.01796	431.735	0.0194	431.687	0.01857	431.598	0.02125	431.674	0.01356
431.974	0.01755	431.888	0.02345	432.099	0.02499	432.296	0.01934	431.884	0.02114	431.926	0.02177	432.173	0.01956	432.269	0.01864	432.231	0.02378	432.183	0.01616	432.094	0.02028	432.17	0.01912
432.472	0.01853	432.386	0.02476	432.597	0.02634	432.794	0.01749	432.382	0.01937	432.424	0.02438	432.671	0.02175	432.767	0.0216	432.729	0.01983	432.681	0.02006	432.592	0.0206	432.668	0.01702
432.97	0.01636	432.884	0.02836	433.095	0.02346	433.292	0.01967	432.88	0.02342	432.922	0.02442	433.169	0.01768	433.265	0.01742	433.227	0.01915	433.179	0.02117	433.09	0.01745	433.166	0.01979
433.466	0.01786	433.38	0.03099	433.591	0.02266	433.788	0.0187	433.376	0.02159	433.418	0.02121	433.665	0.02333	433.761	0.01791	433.723	0.0215	433.675	0.0189	433.586	0.02169	433.662	0.01997
433.964	0.01769	433.878	0.02427	434.089	0.02316	434.286	0.02063	433.874	0.0226	433.916	0.02296	434.163	0.02106	434.259	0.02065	434.221	0.02511	434.173	0.01989	434.084	0.02065	434.16	0.02002
434.462	0.02236	434.376	0.02784	434.587	0.02322	434.784	0.02037	434.372	0.0244	434.414	0.02448	434.661	0.02039	434.757	0.01861	434.719	0.02005	434.671	0.01905	434.582	0.0223	434.658	0.0168
434.958	0.01895	434.872	0.02932	435.083	0.02345	435.28	0.02131	434.868	0.02362	434.91	0.02356	435.157	0.02389	435.253	0.02216	435.215	0.02429	435.167	0.02091	435.078	0.01744	435.154	0.02222
435.456	0.02031	435.37	0.03061	435.581	0.02571	435.778	0.01924	435.366	0.02478	435.408	0.02458	435.655	0.02252	435.751	0.02273	435.713	0.02188	435.665	0.02532	435.576	0.02355	435.652	0.01851
435.954	0.02386	435.868	0.03007	436.079	0.02677	436.276	0.02027	435.864	0.02406	435.906	0.02516	436.153	0.025	436.249	0.02398	436.211	0.02352	436.163	0.02181	436.074	0.02394	436.15	0.02429
436.45	0.01928	436.364	0.03195	436.575	0.02665	436.772	0.02142	436.36	0.0268	436.402	0.02536	436.649	0.02432	436.745	0.02273	436.707	0.02543	436.659	0.0211	436.57	0.02514	436.646	0.01875
436.948	0.02045	436.862	0.02855	437.073	0.02735	437.27	0.02428	436.858	0.02559	436.9	0.02621	437.147	0.02296	437.243	0.02132	437.205	0.02339	437.157	0.0238	437.068	0.0248	437.144	0.01518
437.445	0.024	437.359	0.03178	437.57	0.02654	437.767	0.02337	437.355	0.02594	437.397	0.02658	437.644	0.02151	437.74	0.02365	437.702	0.02639	437.654	0.02594	437.565	0.02505	437.641	0.01953
437.941	0.02572	437.855	0.03041	438.066	0.02722	438.263	0.02507	437.851	0.02533	437.893	0.02698	438.14	0.02696	438.236	0.02472	438.198	0.02572	438.15	0.0238	438.061	0.02373	438.137	0.02172
438.439	0.02343	438.353	0.03234	438.564	0.02799	438.761	0.02403	438.349	0.02864	438.391	0.02754	438.638	0.02746	438.734	0.02603	438.696	0.03032	438.648	0.02402	438.559	0.02415	438.635	0.02002
438.935	0.0222	438.849	0.03697	439.06	0.02852	439.257	0.02446	438.845	0.027	438.887	0.02891	439.134	0.02869	439.23	0.02477	439.192	0.02809	439.144	0.02425	439.055	0.03039	439.131	0.01897
439.432	0.02494	439.346	0.03173	439.557	0.02888	439.754	0.02412	439.342	0.02864	439.384	0.02675	439.631	0.02692	439.727	0.0246	439.689	0.03037	439.641	0.02302	439.552	0.0249	439.628	0.02532
439.93	0.02844	439.844	0.03126	440.055	0.0295	440.252	0.02658	439.84	0.0286	439.882	0.03197	440.129	0.02643	440.225	0.02532	440.187	0.029	440.139	0.02797	440.05	0.02607	440.126	0.02399
440.426	0.0242	440.34	0.03481	440.551	0.03053	440.748	0.02582	440.336	0.03087	440.378	0.03336	440.625	0.03236	440.721	0.02712	440.683	0.02917	440.635	0.02983	440.546	0.02956	440.622	0.02025
440.923	0.02627	440.837	0.03737	441.048	0.02949	441.245	0.02633	440.833	0.03031	440.875	0.02944	441.122	0.02721	441.218	0.02583	441.18	0.03297	441.132	0.03048	441.043	0.02803	441.119	0.02163
441.419	0.02911	441.333	0.03526	441.544	0.03328	441.741	0.02854	441.329	0.02954	441.371	0.03468	441.618	0.02964	441.714	0.02677	441.676	0.03178	441.628	0.03147	441.539	0.03055	441.615	0.02107
441.916	0.02775	441.83	0.03966	442.041	0.03605	442.238	0.0214	441.826	0.03186	441.868	0.03435	442.115	0.03023	442.211	0.02776	442.173	0.03215	442.125	0.03103	442.036	0.02941	442.112	0.02547
442.414	0.0276	442.328	0.04184	442.539	0.03392	442.736	0.02851	442.324	0.03437	442.366	0.03608	442.613	0.03232	442.709	0.02885	442.671	0.03302	442.623	0.02838	442.534	0.03007	442.61	0.02503
442.909	0.0291	442.823	0.04508	443.034	0.03471	443.231	0.03073	442.819	0.03438	442.861	0.03583	443.108	0.03573	443.204	0.02928	443.166	0.03654	443.118	0.03206	443.029	0.02984	443.105	0.02212
443.407	0.03265	443.321	0.04058	443.532	0.03517	443.729	0.02779	443.317	0.03439	443.359	0.03345	443.606	0.03553	443.702	0.02753	443.664	0.03563	443.616	0.03304	443.527	0.03578	443.603	0.02742
443.902	0.02852	443.816	0.0398	444.027	0.03761	444.224	0.03357	443.812	0.03794	443.854	0.0383	444.101	0.03408	444.197	0.02849	444.159	0.03637	444.111	0.03296	444.022	0.03437	444.098	0.02536
444.4	0.02784	444.314	0.04399	444.525	0.04067	444.722	0.02853	444.31	0.0386	444.352	0.04154	444.599	0.03759	444.695	0.03041	444.657	0.03389	444.609	0.03722	444.52	0.03274	444.596	0.03048
444.895	0.03271	444.809	0.04689	445.02	0.03619	445.217	0.03519	444.805	0.04069	444.847	0.03961	445.094	0.03542	445.19	0.03223	445.152	0.04056	445.104	0.03405	445.015	0.0359	445.091	0.03064
445.392	0.03274	445.306	0.05097	445.517	0.04015	445.714	0.02975	445.302	0.04006	445.344	0.04145	445.591	0.03966	445.687	0.03252	445.649	0.04184	445.601	0.0363	445.512	0.0351	445.588	0.03399
445.888	0.03411	445.802	0.05248	446.013	0.04399	446.21	0.03559	445.798	0.04022	445.84	0.04351	446.087	0.03586	446.183	0.035	446.145	0.04239	446.097	0.03701	446.008	0.03778	446.084	0.03547
446.385	0.03387	446.299	0.04942	446.51	0.04421	446.707	0.03475	446.295	0.04077	446.337	0.04435	446.584	0.04197	446.68	0.03639	446.642	0.04337	446.594	0.04108	446.505	0.03864	446.581	0.03971
446.882	0.03282	446.796	0.05232	447.007	0.0454	447.204	0.03793	446.792	0.04518	446.834	0.03956	447.081	0.04356	447.177	0.03834	447.139	0.04354	447.091	0.03635	447.002	0.04343	447.078	0.03366
447.378	0.04099	447.292	0.05328	447.503	0.04606	447.7	0.03619	447.288	0.04537	447.33	0.04637	447.577	0.04585	447.673	0.03834	447.635	0.04461	447.587	0.04023	447.498	0.04524	447.574	0.03915
447.875	0.03788	447.789	0.05337	448	0.04449	448.197	0.04103	447.785	0.04668	447.827	0.04767	448.074	0.04788	448.17	0.03952	448.132	0.04933	448.084	0.04074	447.995	0.04596	448.071	0.03766
448.37	0.04289	448.284	0.05589	448.495	0.04916	448.692	0.0394	448.28	0.04987	448.322	0.04627	448.569	0.04603	448.665	0.03929	448.627	0.05065	448.579	0.04557	448.49	0.04918	448.566	0.03794
448.867	0.04376	448.781	0.06162	448.992	0.04947	449.189	0.04113	448.777	0.05124	448.819	0.05173	449.066	0.05221	449.162	0.04183	449.124	0.0528	449.076	0.04898	448.987	0.05029	449.063	0.03846
449.362	0.04411	449.276	0.06056	449.487	0.05289	449.684	0.04352	449.272	0.05048	449.314	0.04867	449.561	0.05055	449.657	0.04318	449.619	0.05554	449.571	0.05253	449.482	0.0558	449.558	0.04058
449.859	0.04469	449.773	0.06197	449.984	0.05406	450.181	0.04449	449.769	0.05085	449.811	0.05703	450.058	0.05037	450.154	0.0408	450.116	0.05248	450.068	0.05392	449.979	0.05665	450.055	0.04213
450.355	0.04479	450.269	0.06184	450.48	0.05623	450.677	0.04465	450.265	0.05458	450.307	0.05533	450.554	0.05464	450.65	0.0477	450.612	0.05826	450.564	0.05127	450.475	0.05259	450.551	0.04171
450.852	0.03999	450.766	0.06965	450.977	0.05552	451.174	0.04627	450.762	0.05354	450.804	0.05853	451.051	0.05984	451.147	0.05078	451.109	0.05998	451.061	0.05216	450.972	0.0574	451.048	0.04227
451.347	0.04754	451.261	0.06952	451.472	0.05847	451.669	0.05121	451.257	0.05443	451.299	0.05979	451.546	0.06032	451.642	0.05189	451.604	0.06236	451.556	0.05483	451.467	0.05776	451.543	0.04477
451.842	0.04849	451.756	0.06698	451.967	0.06169	452.164	0.05086	451.752	0.05906	451.794	0.06106	452.041	0.05845	452.137	0.04874	452.099	0.06247	452.051	0.05789	451.962	0.06218	452.038	0.05072
452.339	0.0467	452.253	0.06759	452.464	0.06195	452.661	0.04995	452.249	0.05718	452.291	0.06756	452.538	0.06161	452.634	0.05298	452.596	0.06781	452.548	0.05992	452.459	0.06132	452.535	0.04839
452.834	0.05112	452.748	0.07374	452.959	0.06144	453.156	0.05332	452.744	0.06036	452.786	0.06587	453.033	0.0628	453.129	0.05512	453.091	0.06667	453.043	0.06645	452.954	0.06572	453.03	0.05235
453.33	0.05173	453.244	0.07204	453.455	0.06014	453.652	0.0515	453.24	0.06163	453.282	0.06961	453.529	0.05384	453.625	0.05322	453.587	0.06078	453.539	0.06143	453.45	0.0631	453.526	0.04686
453.825	0.0517	453.739	0.07554	453.95	0.06146	454.147	0.05352	453.735	0.06122	453.777	0.06439	454.024	0.06031	454.12	0.04872	454.082	0.05923	454.034	0.05821	453.945	0.06085	454.021	0.05423
454.322	0.05066	454.236	0.07058	454.447	0.06316	454.644	0.04955	454.232	0.06208	454.274	0.06546	454.521	0.05513	454.617	0.05485	454.579	0.06439	454.531	0.05967	454.442	0.05822	454.518	0.05336
454.817	0.05231	454.731	0.07187	454.942	0.06341	455.139	0.04943	454.727	0.05794	454.769	0.06584	455.016	0.05423	455.112	0.05282	455.074	0.06037	455.026	0.05969	454.937	0.0575	455.013	0.05161
455.314	0.05105	455.228	0.06465	455.439	0.0619	455.636	0.04485	455.224	0.05747	455.266	0.06351	455.513	0.05016	455.609	0.05193	455.571	0.0587	455.523	0.0565	455.434	0.05433	455.51	0.05355
455.809	0.05205	455.723	0.06808	455.934	0.05764	456.131	0.0485	455.719	0.05321	455.761	0.06156	456.008	0.05117	456.104	0.04956	456.066	0.05665	456.018	0.05626	455.929	0.05363	456.005	0.052
456.303	0.0471	456.217	0.0673	456.428	0.0579	456.625	0.04293	456.213	0.05013	456.255	0.06356	456.502	0.04769	456.598	0.04529	456.56	0.0515	456.512	0.05427	456.423	0.052	456.499	0.0459
456.8	0.04709	456.714	0.06801	456.925	0.05443	457.122	0.04545	456.71	0.04764	456.752	0.05724	456.999	0.05074	457.095	0.04985	457.057	0.05118	457.009	0.0532	456.92	0.04796	456.996	0.05027
457.295	0.05044	457.209	0.06292	457.42	0.04795	457.617	0.04441	457.205	0.04731	457.247	0.05325	457.494	0.04441	457.59	0.04713	457.552	0.05101	457.504	0.04863	457.415	0.04824	457.491	0.04577
457.792	0.03907	457.706	0.06174	457.917	0.05159	458.114	0.04046	457.702	0.04397	457.744	0.05041	457.991	0.04302	458.087	0.03986	458.049	0.04561	458.001	0.04395	457.912	0.04403	457.988	0.04694
458.286	0.04261	458.2	0.05913	458.411	0.04932	458.608	0.03953	458.196	0.0432	458.238	0.04698	458.485	0.04049	458.581	0.03925	458.543	0.03946	458.495	0.04625	458.406	0.04161	458.482	0.04279
458.781	0.04176	458.695	0.05203	458.906	0.04514	459.103	0.03816	458.691	0.04363	458.733	0.04833	458.98	0.03759	459.076	0.03873	459.038	0.04122	458.99	0.03907	458.901	0.04137	458.977	0.04063
459.277	0.03741	459.191	0.05408	459.402	0.04271	459.599	0.03636	459.187	0.04067	459.229	0.04366	459.476	0.03844	459.572	0.03855	459.534	0.04118	459.486	0.04008	459.397	0.039	459.473	0.03289
459.772	0.04045	459.686	0.04944	459.897	0.04366	460.094	0.03315	459.682	0.03671	459.724	0.04563	459.971	0.03903	460.067	0.03771	460.029	0.0375	459.981	0.04249	459.892	0.03447	459.968	0.04023
460.269	0.03807	460.183	0.0489	460.394	0.03855	460.591	0.03474	460.179	0.03504	460.221	0.04241	460.468	0.03494	460.564	0.03368	460.526	0.03796	460.478	0.03633	460.389	0.03661	460.465	0.03458
460.763	0.03683	460.677	0.04424	460.888	0.04038	461.085	0.03577	460.673	0.03729	460.715	0.03991	460.962	0.03138	461.058	0.03392	461.02	0.038	460.972	0.03576	460.883	0.03739	460.959	0.03352
461.258	0.0325	461.172	0.04517	461.383	0.04076	461.58	0.03342	461.168	0.03152	461.21	0.03742	461.457	0.03328	461.553	0.03619	461.515	0.03775	461.467	0.03734	461.378	0.03665	461.454	0.03282
461.754	0.03047	461.668	0.0431	461.879	0.03787	462.076	0.02947	461.664	0.03273	461.706	0.03638	461.953	0.03185	462.049	0.03269	462.011	0.03759	461.963	0.03383	461.874	0.03628	461.95	0.03074
462.248	0.0294	462.162	0.04142	462.373	0.03289	462.57	0.03044	462.158	0.03154	462.2	0.03729	462.447	0.03349	462.543	0.03204	462.505	0.03501	462.457	0.03101	462.368	0.03502	462.444	0.03017
462.743	0.03005	462.657	0.04162	462.868	0.03634	463.065	0.02751	462.653	0.03188	462.695	0.03542	462.942	0.031	463.038	0.02867	463	0.03627	462.952	0.03228	462.863	0.03435	462.939	0.02992
463.239	0.02913	463.153	0.03787	463.364	0.03368	463.561	0.02374	463.149	0.03015	463.191	0.03354	463.438	0.03	463.534	0.02869	463.496	0.0334	463.448	0.03129	463.359	0.03255	463.435	0.02885
463.734	0.02773	463.648	0.03505	463.859	0.03438	464.056	0.02486	463.644	0.02256	463.686	0.03339	463.933	0.02745	464.029	0.0273	463.991	0.03457	463.943	0.03101	463.854	0.03116	463.93	0.02502
464.228	0.02717	464.142	0.03345	464.353	0.03334	464.55	0.0231	464.138	0.02684	464.18	0.03414	464.427	0.02614	464.523	0.02645	464.485	0.03492	464.437	0.02928	464.348	0.03162	464.424	0.02701
464.724	0.02714	464.638	0.03581	464.849	0.02858	465.046	0.02467	464.634	0.0231	464.676	0.03011	464.923	0.02856	465.019	0.02647	464.981	0.02993	464.933	0.02668	464.844	0.02903	464.92	0.02345
465.219	0.02513	465.133	0.03267	465.344	0.03075	465.541	0.02494	465.129	0.02237	465.171	0.03126	465.418	0.02656	465.514	0.02138	465.476	0.03222	465.428	0.02916	465.339	0.02756	465.415	0.02297
465.713	0.02465	465.627	0.03225	465.838	0.02622	466.035	0.01924	465.623	0.02464	465.665	0.02732	465.912	0.0257	466.008	0.02664	465.97	0.03016	465.922	0.02776	465.833	0.03089	465.909	0.02514
466.209	0.02358	466.123	0.03253	466.334	0.02731	466.531	0.01952	466.119	0.02377	466.161	0.02823	466.408	0.02507	466.504	0.02136	466.466	0.03038	466.418	0.02589	466.329	0.02992	466.405	0.02011
466.703	0.02474	466.617	0.03191	466.828	0.02842	467.025	0.01735	466.613	0.02038	466.655	0.02443	466.902	0.02448	466.998	0.0196	466.96	0.02905	466.912	0.02327	466.823	0.02909	466.899	0.02167
467.197	0.01881	467.111	0.02957	467.322	0.0232	467.519	0.01693	467.107	0.02164	467.149	0.02586	467.396	0.02343	467.492	0.02156	467.454	0.02689	467.406	0.02584	467.317	0.02392	467.393	0.0231
467.694	0.01946	467.608	0.02534	467.819	0.02305	468.016	0.01864	467.604	0.02136	467.646	0.02646	467.893	0.0239	467.989	0.02122	467.951	0.02511	467.903	0.02435	467.814	0.02072	467.89	0.01954
468.188	0.01621	468.102	0.02716	468.313	0.02196	468.51	0.01741	468.098	0.0193	468.14	0.02307	468.387	0.02053	468.483	0.01721	468.445	0.02523	468.397	0.0218	468.308	0.02401	468.384	0.01976
468.682	0.01979	468.596	0.02638	468.807	0.02102	469.004	0.01374	468.592	0.01971	468.634	0.02181	468.881	0.02176	468.977	0.02107	468.939	0.02061	468.891	0.02024	468.802	0.02301	468.878	0.01935
469.176	0.01239	469.09	0.02072	469.301	0.01996	469.498	0.01192	469.086	0.01892	469.128	0.02351	469.375	0.01459	469.471	0.01708	469.433	0.01752	469.385	0.02005	469.296	0.02092	469.372	0.01731
469.672	0.01359	469.586	0.02157	469.797	0.02059	469.994	0.01294	469.582	0.01383	469.624	0.02	469.871	0.01711	469.967	0.01899	469.929	0.01791	469.881	0.01839	469.792	0.01856	469.868	0.01594
470.166	0.01401	470.08	0.02139	470.291	0.01724	470.488	0.01296	470.076	0.01409	470.118	0.01801	470.365	0.01318	470.461	0.014	470.423	0.01456	470.375	0.0162	470.286	0.01556	470.362	0.01371
470.66	0.01016	470.574	0.01504	470.785	0.01654	470.982	0.01054	470.57	0.01617	470.612	0.01477	470.859	0.01275	470.955	0.01277	470.917	0.01626	470.869	0.01458	470.78	0.01478	470.856	0.01256
471.154	0.01164	471.068	0.01802	471.279	0.0136	471.476	0.01129	471.064	0.01361	471.106	0.01359	471.353	0.01277	471.449	0.01403	471.411	0.01554	471.363	0.0136	471.274	0.01051	471.35	0.01286
471.65	0.01066	471.564	0.01478	471.775	0.01406	471.972	0.01095	471.56	0.00861	471.602	0.01257	471.849	0.01024	471.945	0.01096	471.907	0.01001	471.859	0.01151	471.77	0.00982	471.846	0.00966
472.144	0.00986	472.058	0.01515	472.269	0.01152	472.466	0.00863	472.054	0.00869	472.096	0.01205	472.343	0.00777	472.439	0.01041	472.401	0.00823	472.353	0.00916	472.264	0.00892	472.34	0.01165
472.637	0.0078	472.551	0.0118	472.762	0.00883	472.959	0.00597	472.547	0.00964	472.589	0.00859	472.836	0.00296	472.932	0.00552	472.894	0.00635	472.846	0.00757	472.757	0.00906	472.833	0.00756
473.131	0.00454	473.045	0.00883	473.256	0.00805	473.453	0.00588	473.041	0.00634	473.083	0.00961	473.33	0.00443	473.426	0.00585	473.388	0.00694	473.34	0.00499	473.251	0.00652	473.327	0.00579
473.627	0.00649	473.541	0.01097	473.752	0.00501	473.949	0.00581	473.537	0.00625	473.579	0.00784	473.826	0.00347	473.922	0.00293	473.884	0.00641	473.836	0.00536	473.747	0.00339	473.823	0.00565
474.121	0.0074	474.035	0.01182	474.246	0.00523	474.443	0.00235	474.031	0.003	474.073	0.00569	474.32	-6.15E-04	474.416	0.00163	474.378	0.00548	474.33	0.00492	474.241	0.00466	474.317	0.00315
474.615	0.0035	474.529	0.00733	474.74	0.00468	474.937	0.00267	474.525	0.0042	474.567	0.00545	474.814	1.05E-04	474.91	0.0013	474.872	0.00171	474.824	0.00361	474.735	0.00168	474.811	0.00513
475.108	0.00313	475.022	0.0044	475.233	0.00269	475.43	0.00266	475.018	0.00317	475.06	0.00421	475.307	0.00126	475.403	7.14E-04	475.365	0.00245	475.317	0.00366	475.228	0.00185	475.304	0.0024
475.602	2.53E-04	475.516	0.00203	475.727	0.00179	475.924	0.00555	475.512	9.10E-04	475.554	0.00291	475.801	0.00183	475.897	-4.90E-04	475.859	-4.27E-04	475.811	0.00416	475.722	0.00104	475.798	2.46E-04
476.098	0.00283	476.012	0.00349	476.223	0.00139	476.42	0.00106	476.008	-0.00123	476.05	0.00196	476.297	-0.00148	476.393	7.05E-04	476.355	7.06E-04	476.307	0.00157	476.218	0.00379	476.294	0.00147
476.591	-8.30E-04	476.505	0.00154	476.716	1.78E-04	476.913	0.00164	476.501	0.00155	476.543	3.26E-04	476.79	-0.00223	476.886	0.0036	476.848	0.00169	476.8	0.00116	476.711	0.00163	476.787	0.00359
477.085	0.00249	476.999	5.66E-04	477.21	-0.00286	477.407	-0.00208	476.995	-1.13E-04	477.037	5.64E-04	477.284	-0.00235	477.38	0.00103	477.342	-0.00141	477.294	-4.60E-04	477.205	-0.00112	477.281	9.95E-04
477.579	9.46E-04	477.493	0.00183	477.704	-0.00114	477.901	-5.28E-05	477.489	-3.63E-04	477.531	-0.00118	477.778	-3.55E-05	477.874	-9.13E-04	477.836	0.00179	477.788	-4.65E-05	477.699	-1.39E-04	477.775	-3.80E-04
478.072	0.00123	477.986	-5.15E-05	478.197	-0.00202	478.394	0.00197	477.982	-2.96E-04	478.024	-0.00111	478.271	-1.87E-04	478.367	-0.00201	478.329	-8.08E-04	478.281	-0.0034	478.192	-3.54E-04	478.268	-0.00121
478.566	-0.00207	478.48	-0.00196	478.691	-0.00281	478.888	-0.00363	478.476	5.91E-04	478.518	5.82E-04	478.765	-0.00132	478.861	-0.00102	478.823	0.00157	478.775	-0.00218	478.686	-0.00161	478.762	-2.45E-04
479.061	-0.00224	478.975	-0.00213	479.186	-1.90E-04	479.383	-0.00371	478.971	-0.00113	479.013	0.0015	479.26	-7.20E-04	479.356	-0.00149	479.318	-3.79E-04	479.27	-0.00283	479.181	7.38E-04	479.257	2.09E-04
479.555	-0.00144	479.469	-0.00362	479.68	-0.00336	479.877	-0.00175	479.465	-0.0045	479.507	-0.00148	479.754	-6.23E-04	479.85	-0.00213	479.812	-0.00336	479.764	-1.86E-04	479.675	-0.00154	479.751	-9.19E-04
480.048	-0.00136	479.962	-8.81E-04	480.173	-6.21E-04	480.37	-0.00185	479.958	-5.00E-04	480	-7.17E-04	480.247	0.00241	480.343	-1.46E-04	480.305	-0.00412	480.257	-0.00196	480.168	-5.10E-04	480.244	-0.00511
480.542	-0.00229	480.456	-0.00288	480.667	-3.87E-04	480.864	-0.00109	480.452	-0.00207	480.494	-1.87E-04	480.741	-0.00121	480.837	-9.49E-04	480.799	-0.00306	480.751	3.60E-04	480.662	-5.95E-04	480.738	-0.00226
481.035	-1.42E-04	480.949	-0.00169	481.16	-0.00163	481.357	0.00202	480.945	-0.00164	480.987	4.15E-04	481.234	-0.00186	481.33	-0.00362	481.292	-0.00319	481.244	2.04E-04	481.155	-7.96E-04	481.231	-0.00104
481.528	-0.00165	481.442	-0.00338	481.653	-0.00221	481.85	-3.81E-04	481.438	-0.00167	481.48	-1.29E-04	481.727	-0.00539	481.823	2.76E-04	481.785	0.00115	481.737	-9.43E-04	481.648	-4.96E-04	481.724	-2.73E-04
482.022	9.63E-04	481.936	-0.00198	482.147	-0.00218	482.344	-0.00124	481.932	7.18E-04	481.974	-6.47E-04	482.221	-8.07E-04	482.317	-0.00317	482.279	-9.23E-04	482.231	-5.40E-04	482.142	-0.0023	482.218	-0.00224
482.517	-0.00218	482.431	-0.0038	482.642	-0.00268	482.839	-0.00435	482.427	2.16E-04	482.469	-0.00346	482.716	-5.75E-04	482.812	0.00261	482.774	-0.00117	482.726	-9.17E-04	482.637	-7.64E-04	482.713	6.65E-04
483.01	-0.0031	482.924	-0.00356	483.135	-0.00165	483.332	-0.00405	482.92	-1.97E-04	482.962	-8.83E-04	483.209	-9.24E-04	483.305	3.26E-04	483.267	-0.0023	483.219	1.82E-04	483.13	-0.00281	483.206	-6.06E-04
483.504	-5.82E-04	483.418	-9.25E-04	483.629	-0.00264	483.826	-0.00395	483.414	-2.80E-05	483.456	-0.00453	483.703	-0.00147	483.799	-9.83E-04	483.761	-0.0014	483.713	2.35E-04	483.624	-0.00223	483.7	1.63E-04
483.997	-1.21E-04	483.911	-0.00343	484.122	-0.00124	484.319	-0.0037	483.907	-0.00224	483.949	1.69E-04	484.196	9.06E-04	484.292	4.02E-04	484.254	-0.00213	484.206	-0.00117	484.117	-0.00182	484.193	-0.00154
484.49	-6.42E-04	484.404	-0.00441	484.615	-0.00336	484.812	-0.00287	484.4	-0.00131	484.442	-0.00372	484.689	-0.00191	484.785	-0.00164	484.747	-0.00283	484.699	-0.00335	484.61	-7.43E-05	484.686	-0.00369
484.983	-0.00135	484.897	-0.00229	485.108	-0.00237	485.305	-0.00151	484.893	-0.00253	484.935	-0.00192	485.182	0.00141	485.278	-0.00442	485.24	-0.0028	485.192	-0.0015	485.103	-0.00172	485.179	-0.00222
485.477	-9.05E-04	485.391	-0.00247	485.602	-0.00135	485.799	-9.12E-04	485.387	-0.00118	485.429	-0.00275	485.676	-0.00198	485.772	0.00253	485.734	-0.00101	485.686	-0.00181	485.597	-0.00154	485.673	-4.18E-04
485.97	7.52E-04	485.884	-0.00268	486.095	-0.0015	486.292	-0.00203	485.88	-0.00341	485.922	3.89E-04	486.169	-0.0017	486.265	3.55E-04	486.227	-0.00228	486.179	-0.00236	486.09	-9.31E-04	486.166	-0.00437
486.463	-0.00182	486.377	0.00222	486.588	-6.86E-04	486.785	-0.00287	486.373	-3.85E-04	486.415	-0.00174	486.662	-5.03E-04	486.758	-0.00443	486.72	1.33E-04	486.672	-0.00272	486.583	-0.00376	486.659	-0.00341
486.956	-0.00161	486.87	-0.00205	487.081	-0.00147	487.278	-0.00253	486.866	-0.00106	486.908	5.05E-04	487.155	4.33E-04	487.251	8.85E-04	487.213	-0.00161	487.165	-0.00139	487.076	-0.00274	487.152	-4.72E-06
487.449	-0.00271	487.363	-0.00423	487.574	-3.04E-04	487.771	4.56E-04	487.359	-0.00134	487.401	-0.00263	487.648	2.10E-04	487.744	5.22E-04	487.706	-0.00177	487.658	-0.00347	487.569	-0.00232	487.645	-0.00185
487.942	-9.11E-04	487.856	0.00141	488.067	-6.06E-04	488.264	-0.00157	487.852	-0.00146	487.894	5.97E-04	488.141	-6.19E-04	488.237	5.57E-04	488.199	-0.002	488.151	-0.00275	488.062	-0.00226	488.138	-0.0011
488.435	0.00157	488.349	0.00238	488.56	0.00169	488.757	-0.00143	488.345	-9.11E-04	488.387	-7.11E-04	488.634	0.00161	488.73	-0.00109	488.692	-0.00182	488.644	-7.93E-04	488.555	-5.76E-04	488.631	-0.00289
488.93	-0.00161	488.844	-7.65E-04	489.055	-0.00215	489.252	-0.00204	488.84	-0.00131	488.882	4.39E-04	489.129	-2.52E-04	489.225	-0.00389	489.187	0.00116	489.139	-5.56E-04	489.05	4.96E-04	489.126	-3.75E-04
489.423	4.02E-04	489.337	-0.00116	489.548	-0.00174	489.745	2.46E-04	489.333	-4.42E-04	489.375	-0.00192	489.622	8.88E-04	489.718	6.86E-04	489.68	0.00133	489.632	-5.28E-04	489.543	-0.00295	489.619	0.00187
489.916	0.00137	489.83	1.46E-06	490.041	-3.01E-04	490.238	-6.20E-04	489.826	-0.00178	489.868	-0.00166	490.115	1.95E-04	490.211	-5.74E-04	490.173	0.00144	490.125	-0.00271	490.036	-0.00103	490.112	-8.55E-04
490.409	1.57E-04	490.323	-0.00124	490.534	0.00146	490.731	0.00132	490.319	7.33E-05	490.361	-0.00171	490.608	-4.26E-04	490.704	5.60E-04	490.666	7.12E-04	490.618	-0.00237	490.529	-5.01E-04	490.605	-6.38E-04
490.902	0.00335	490.816	5.18E-04	491.027	0.00196	491.224	0.00163	490.812	2.90E-04	490.854	-0.00155	491.101	-4.48E-04	491.197	-0.00225	491.159	4.77E-04	491.111	-4.76E-04	491.022	0.00235	491.098	1.80E-04
491.395	0.00102	491.309	-4.25E-04	491.52	0.00229	491.717	0.0021	491.305	0.00192	491.347	-2.02E-04	491.594	0.00232	491.69	-5.51E-04	491.652	-0.00165	491.604	0.00164	491.515	0.00249	491.591	3.54E-04
491.887	0.00159	491.801	0.00103	492.012	7.24E-04	492.209	0.00253	491.797	4.61E-04	491.839	5.49E-04	492.086	-9.12E-04	492.182	0.0017	492.144	0.00222	492.096	0.00276	492.007	0.00207	492.083	0.00107
492.38	0.00393	492.294	7.70E-04	492.505	0.00502	492.702	0.00107	492.29	0.00287	492.332	-8.39E-04	492.579	0.0018	492.675	0.003	492.637	0.00246	492.589	0.00505	492.5	-7.29E-04	492.576	0.00106
492.873	0.00437	492.787	2.19E-04	492.998	0.00291	493.195	0.00249	492.783	0.00536	492.825	0.00185	493.072	0.004	493.168	0.00176	493.13	0.00387	493.082	0.00441	492.993	0.00236	493.069	0.0022
493.366	0.0047	493.28	0.00294	493.491	0.00537	493.688	0.00604	493.276	0.00504	493.318	0.00549	493.565	0.00713	493.661	-5.02E-04	493.623	0.00612	493.575	0.00298	493.486	0.00461	493.562	0.00363
493.858	0.00409	493.772	4.47E-04	493.983	0.0048	494.18	0.00613	493.768	0.00394	493.81	0.00457	494.057	0.00561	494.153	0.00384	494.115	0.00309	494.067	0.00673	493.978	0.00355	494.054	0.00561
494.351	0.00887	494.265	0.00454	494.476	0.00529	494.673	0.00433	494.261	0.00681	494.303	0.00137	494.55	0.00446	494.646	0.0056	494.608	0.00497	494.56	0.00503	494.471	0.00437	494.547	0.00654
494.844	0.00589	494.758	0.0065	494.969	0.00467	495.166	0.00809	494.754	0.00775	494.796	0.00177	495.043	0.0063	495.139	0.00245	495.101	0.00424	495.053	0.00573	494.964	0.00666	495.04	0.00474
495.336	0.01199	495.25	0.0057	495.461	0.00549	495.658	0.00541	495.246	0.00658	495.288	0.00145	495.535	0.00777	495.631	0.00455	495.593	0.00468	495.545	0.00801	495.456	0.00645	495.532	0.00788
495.829	0.01214	495.743	0.0063	495.954	0.00514	496.151	0.01005	495.739	0.00764	495.781	0.00498	496.028	0.00553	496.124	0.00386	496.086	0.00688	496.038	0.00856	495.949	0.00765	496.025	0.00553
496.319	0.01135	496.233	0.00348	496.444	0.0067	496.641	0.00896	496.229	0.00982	496.271	0.0081	496.518	0.00825	496.614	0.00399	496.576	0.00766	496.528	0.00778	496.439	0.0076	496.515	0.00814
496.812	0.01204	496.726	0.00624	496.937	0.00622	497.134	0.00801	496.722	0.00944	496.764	0.00633	497.011	0.00712	497.107	0.00685	497.069	0.00826	497.021	0.00847	496.932	0.01008	497.008	0.00841
497.305	0.01333	497.219	0.0059	497.43	0.00953	497.627	0.00871	497.215	0.00869	497.257	0.00719	497.504	0.0077	497.6	0.00701	497.562	0.00695	497.514	0.01008	497.425	0.0078	497.501	0.01066
497.797	0.01335	497.711	0.00548	497.922	0.00904	498.119	0.0088	497.707	0.00823	497.749	0.00797	497.996	0.01305	498.092	0.00733	498.054	0.00846	498.006	0.00983	497.917	0.00958	497.993	0.00789
498.29	0.00967	498.204	0.00579	498.415	0.00659	498.612	0.0113	498.2	0.01108	498.242	0.00921	498.489	0.0102	498.585	0.00922	498.547	0.00546	498.499	0.0122	498.41	0.00637	498.486	0.011
498.782	0.01265	498.696	0.00356	498.907	0.00789	499.104	0.00887	498.692	0.00862	498.734	0.01107	498.981	0.01029	499.077	0.01102	499.039	0.00967	498.991	0.0086	498.902	0.00817	498.978	0.01162
499.274	0.00722	499.188	0.00753	499.399	0.01049	499.596	0.01044	499.184	0.01083	499.226	0.00885	499.473	0.00812	499.569	0.00988	499.531	0.00995	499.483	0.01269	499.394	0.00787	499.47	0.01045
499.767	0.01182	499.681	0.00676	499.892	0.01116	500.089	0.00969	499.677	0.01165	499.719	0.01135	499.966	0.01077	500.062	0.01114	500.024	0.00897	499.976	0.01147	499.887	0.0114	499.963	0.01266
500.259	0.01223	500.173	0.00795	500.384	0.00966	500.581	0.00844	500.169	0.01136	500.211	0.01201	500.458	0.01394	500.554	0.01102	500.516	0.01135	500.468	0.01446	500.379	0.00889	500.455	0.0112
500.752	0.01507	500.666	0.00827	500.877	0.01073	501.074	0.01139	500.662	0.01165	500.704	0.01016	500.951	0.0116	501.047	0.01214	501.009	0.00999	500.961	0.01172	500.872	0.01121	500.948	0.01265
501.244	0.01365	501.158	0.00676	501.369	0.00948	501.566	0.01296	501.154	0.01165	501.196	0.01117	501.443	0.01103	501.539	0.015	501.501	0.01043	501.453	0.01226	501.364	0.00983	501.44	0.01432
501.736	0.01072	501.65	0.0095	501.861	0.01262	502.058	0.01264	501.646	0.01351	501.688	0.01115	501.935	0.00994	502.031	0.00809	501.993	0.01231	501.945	0.01248	501.856	0.01001	501.932	0.01555
502.226	0.0139	502.14	0.01009	502.351	0.01252	502.548	0.01242	502.136	0.01396	502.178	0.01267	502.425	0.00889	502.521	0.01276	502.483	0.01241	502.435	0.01408	502.346	0.01176	502.422	0.01343
502.719	0.01376	502.633	0.00596	502.844	0.01168	503.041	0.01486	502.629	0.01286	502.671	0.01335	502.918	0.01214	503.014	0.01544	502.976	0.01139	502.928	0.01373	502.839	0.01182	502.915	0.01223
503.211	0.01217	503.125	0.00914	503.336	0.01389	503.533	0.01251	503.121	0.01441	503.163	0.01152	503.41	0.01372	503.506	0.01548	503.468	0.01238	503.42	0.01593	503.331	0.01152	503.407	0.01645
503.703	0.01429	503.617	0.01052	503.828	0.01528	504.025	0.0148	503.613	0.01364	503.655	0.01137	503.902	0.01557	503.998	0.01483	503.96	0.01447	503.912	0.01444	503.823	0.01162	503.899	0.01564
504.195	0.0142	504.109	0.01015	504.32	0.01511	504.517	0.01759	504.105	0.01361	504.147	0.01461	504.394	0.01432	504.49	0.01532	504.452	0.01692	504.404	0.01442	504.315	0.01559	504.391	0.01418
504.687	0.01174	504.601	0.01225	504.812	0.01585	505.009	0.01544	504.597	0.01582	504.639	0.01233	504.886	0.01724	504.982	0.01533	504.944	0.01631	504.896	0.01584	504.807	0.01684	504.883	0.01447
505.179	0.01515	505.093	0.01228	505.304	0.01536	505.501	0.01735	505.089	0.01908	505.131	0.01481	505.378	0.01842	505.474	0.01887	505.436	0.01671	505.388	0.01587	505.299	0.01592	505.375	0.01576
505.671	0.01961	505.585	0.01414	505.796	0.01938	505.993	0.01966	505.581	0.01861	505.623	0.01766	505.87	0.01863	505.966	0.01885	505.928	0.02008	505.88	0.02002	505.791	0.01682	505.867	0.01595
506.161	0.02481	506.075	0.01336	506.286	0.01797	506.483	0.02101	506.071	0.02027	506.113	0.01755	506.36	0.0198	506.456	0.02298	506.418	0.02251	506.37	0.01997	506.281	0.02051	506.357	0.01813
506.653	0.02411	506.567	0.02075	506.778	0.0224	506.975	0.02352	506.563	0.02125	506.605	0.02012	506.852	0.02523	506.948	0.02574	506.91	0.02422	506.862	0.02273	506.773	0.0211	506.849	0.0204
507.145	0.02202	507.059	0.02336	507.27	0.02711	507.467	0.02485	507.055	0.0226	507.097	0.02314	507.344	0.02855	507.44	0.0269	507.402	0.02863	507.354	0.02428	507.265	0.02473	507.341	0.02422
507.637	0.02801	507.551	0.025	507.762	0.03023	507.959	0.0286	507.547	0.02758	507.589	0.02514	507.836	0.03337	507.932	0.02905	507.894	0.03285	507.846	0.0274	507.757	0.0282	507.833	0.02443
508.129	0.03181	508.043	0.03059	508.254	0.03113	508.451	0.03055	508.039	0.03215	508.081	0.02827	508.328	0.03481	508.424	0.03325	508.386	0.0342	508.338	0.03063	508.249	0.03151	508.325	0.03235
508.619	0.03345	508.533	0.03391	508.744	0.03459	508.941	0.03262	508.529	0.03422	508.571	0.03303	508.818	0.03782	508.914	0.03789	508.876	0.03603	508.828	0.03429	508.739	0.03675	508.815	0.03554
509.111	0.03846	509.025	0.03332	509.236	0.0395	509.433	0.03841	509.021	0.04044	509.063	0.03687	509.31	0.03882	509.406	0.03995	509.368	0.04254	509.32	0.03698	509.231	0.03769	509.307	0.03917
509.603	0.04382	509.517	0.03261	509.728	0.04468	509.925	0.04295	509.513	0.04326	509.555	0.03859	509.802	0.04695	509.898	0.04601	509.86	0.04724	509.812	0.04672	509.723	0.04287	509.799	0.04048
510.095	0.05031	510.009	0.04479	510.22	0.04648	510.417	0.05236	510.005	0.04738	510.047	0.04525	510.294	0.05277	510.39	0.05321	510.352	0.05186	510.304	0.05122	510.215	0.05078	510.291	0.04827
510.587	0.05823	510.501	0.0491	510.712	0.05369	510.909	0.05226	510.497	0.0512	510.539	0.04972	510.786	0.05838	510.882	0.05887	510.844	0.05937	510.796	0.05703	510.707	0.05654	510.783	0.05375
511.076	0.05921	510.99	0.05906	511.201	0.06253	511.398	0.06377	510.986	0.06088	511.028	0.05795	511.275	0.06324	511.371	0.06957	511.333	0.06671	511.285	0.06551	511.196	0.06306	511.272	0.06311
511.568	0.07252	511.482	0.06522	511.693	0.07229	511.89	0.07321	511.478	0.06842	511.52	0.06761	511.767	0.07681	511.863	0.0751	511.825	0.07808	511.777	0.07343	511.688	0.07365	511.764	0.0727
512.06	0.07516	511.974	0.07175	512.185	0.07888	512.382	0.08309	511.97	0.07879	512.012	0.07648	512.259	0.0907	512.355	0.08449	512.317	0.08266	512.269	0.08296	512.18	0.08427	512.256	0.08039
512.552	0.08933	512.466	0.09012	512.677	0.09196	512.874	0.09447	512.462	0.09253	512.504	0.08737	512.751	0.09886	512.847	0.09561	512.809	0.10359	512.761	0.09603	512.672	0.09437	512.748	0.09247
513.043	0.09773	512.957	0.09585	513.168	0.10517	513.365	0.11078	512.953	0.10412	512.995	0.09824	513.242	0.10844	513.338	0.11032	513.3	0.11468	513.252	0.1085	513.163	0.10587	513.239	0.10871
513.533	0.11574	513.447	0.11243	513.658	0.1204	513.855	0.1307	513.443	0.11797	513.485	0.11691	513.732	0.12722	513.828	0.12979	513.79	0.12889	513.742	0.12314	513.653	0.12423	513.729	0.13123
514.025	0.14097	513.939	0.13704	514.15	0.14137	514.347	0.15088	513.935	0.13476	513.977	0.12838	514.224	0.14868	514.32	0.14661	514.282	0.15156	514.234	0.15023	514.145	0.14828	514.221	0.14987
514.516	0.15808	514.43	0.16004	514.641	0.16849	514.838	0.17444	514.426	0.15869	514.468	0.15898	514.715	0.18139	514.811	0.17943	514.773	0.17841	514.725	0.17444	514.636	0.17047	514.712	0.16985
515.008	0.18808	514.922	0.18432	515.133	0.19946	515.33	0.20544	514.918	0.18776	514.96	0.1855	515.207	0.19914	515.303	0.21402	515.265	0.2072	515.217	0.20329	515.128	0.19866	515.204	0.20903
515.497	0.22349	515.411	0.21554	515.622	0.23101	515.819	0.24281	515.407	0.21956	515.449	0.21769	515.696	0.24655	515.792	0.24231	515.754	0.24681	515.706	0.23422	515.617	0.23367	515.693	0.24256
515.989	0.2654	515.903	0.25346	516.114	0.27297	516.311	0.28347	515.899	0.25661	515.941	0.25599	516.188	0.2901	516.284	0.296	516.246	0.28742	516.198	0.28571	516.109	0.28066	516.185	0.28106
516.48	0.31625	516.394	0.30824	516.605	0.32812	516.802	0.34443	516.39	0.30439	516.432	0.30535	516.679	0.35077	516.775	0.35329	516.737	0.35274	516.689	0.343	516.6	0.33331	516.676	0.34427
516.97	0.3778	516.884	0.37234	517.095	0.39611	517.292	0.41875	516.88	0.36563	516.922	0.36499	517.169	0.41614	517.265	0.42556	517.227	0.41979	517.179	0.40783	517.09	0.39514	517.166	0.40269
517.461	0.4513	517.375	0.45413	517.586	0.46525	517.783	0.5015	517.371	0.44401	517.413	0.43939	517.66	0.50064	517.756	0.51753	517.718	0.50516	517.67	0.49621	517.581	0.47681	517.657	0.49737
517.953	0.54326	517.867	0.53995	518.078	0.56722	518.275	0.61663	517.863	0.5364	517.905	0.52974	518.152	0.59307	518.248	0.61377	518.21	0.60164	518.162	0.58838	518.073	0.58017	518.149	0.59481
518.444	0.65513	518.358	0.64794	518.569	0.67415	518.766	0.71828	518.354	0.63288	518.396	0.64007	518.643	0.70238	518.739	0.71285	518.701	0.70589	518.653	0.69756	518.564	0.68861	518.64	0.69902
518.933	0.76219	518.847	0.7563	519.058	0.78566	519.255	0.83208	518.843	0.74534	518.885	0.74798	519.132	0.81712	519.228	0.82724	519.19	0.82504	519.142	0.81176	519.053	0.79399	519.129	0.80055
519.425	0.86823	519.339	0.87176	519.55	0.88896	519.747	0.93111	519.335	0.85308	519.377	0.86602	519.624	0.91974	519.72	0.91402	519.682	0.91461	519.634	0.90656	519.545	0.88925	519.621	0.91138
519.916	0.94874	519.83	0.95632	520.041	0.97522	520.238	0.98646	519.826	0.94411	519.868	0.95739	520.115	0.97711	520.211	0.98551	520.173	0.98892	520.125	0.9848	520.036	0.98463	520.112	0.99561
520.405	1.00047	520.319	1.00043	520.53	0.99748	520.727	0.99431	520.315	0.99337	520.357	0.99656	520.604	1.00328	520.7	0.99841	520.662	0.99981	520.614	1.00136	520.525	0.99712	520.601	0.99279
520.896	0.98755	520.81	0.98871	521.021	0.97606	521.218	0.96167	520.806	0.99312	520.848	0.97925	521.095	0.96653	521.191	0.96045	521.153	0.95822	521.105	0.9673	521.016	0.97265	521.092	0.96949
521.388	0.93727	521.302	0.93681	521.513	0.90899	521.71	0.87439	521.298	0.94574	521.34	0.94528	521.587	0.90456	521.683	0.88487	521.645	0.88817	521.597	0.89667	521.508	0.90908	521.584	0.89882
521.877	0.84952	521.791	0.85979	522.002	0.81863	522.199	0.76657	521.787	0.86376	521.829	0.84619	522.076	0.80439	522.172	0.78385	522.134	0.79158	522.086	0.80625	521.997	0.82633	522.073	0.81065
522.368	0.74922	522.282	0.76931	522.493	0.70909	522.69	0.67035	522.278	0.75944	522.32	0.75686	522.567	0.71818	522.663	0.68481	522.625	0.6873	522.577	0.69249	522.488	0.72364	522.564	0.70947
522.859	0.63636	522.773	0.67529	522.984	0.6196	523.181	0.58988	522.769	0.66768	522.811	0.65448	523.058	0.61466	523.154	0.58671	523.116	0.60186	523.068	0.60014	522.979	0.63171	523.055	0.61362
523.348	0.55528	523.262	0.57048	523.473	0.53329	523.67	0.49313	523.258	0.57647	523.3	0.56349	523.547	0.5304	523.643	0.50235	523.605	0.51541	523.557	0.51799	523.468	0.53439	523.544	0.51972
523.839	0.47868	523.753	0.50283	523.964	0.45833	524.161	0.42664	523.749	0.50082	523.791	0.49145	524.038	0.45726	524.134	0.43228	524.096	0.43284	524.048	0.45003	523.959	0.46396	524.035	0.45538
524.328	0.41244	524.242	0.43088	524.453	0.39345	524.65	0.36565	524.238	0.4211	524.28	0.40667	524.527	0.40178	524.623	0.37656	524.585	0.39045	524.537	0.38583	524.448	0.40187	524.524	0.38238
524.82	0.34974	524.734	0.36766	524.945	0.33953	525.142	0.32648	524.73	0.36834	524.772	0.35263	525.019	0.34089	525.115	0.3224	525.077	0.33819	525.029	0.33498	524.94	0.35499	525.016	0.34915
525.311	0.30804	525.225	0.32253	525.436	0.29725	525.633	0.28537	525.221	0.31533	525.263	0.30832	525.51	0.29215	525.606	0.28693	525.568	0.29179	525.52	0.29487	525.431	0.30678	525.507	0.29194
525.799	0.2764	525.713	0.27367	525.924	0.25559	526.121	0.25122	525.709	0.27672	525.751	0.27611	525.998	0.26252	526.094	0.25236	526.056	0.2561	526.008	0.26147	525.919	0.2731	525.995	0.25899
526.29	0.23705	526.204	0.25265	526.415	0.23658	526.612	0.21254	526.2	0.24952	526.242	0.2377	526.489	0.23544	526.585	0.22016	526.547	0.22893	526.499	0.22826	526.41	0.23994	526.486	0.23355
526.779	0.21173	526.693	0.22274	526.904	0.20365	527.101	0.19482	526.689	0.21839	526.731	0.21272	526.978	0.21007	527.074	0.19997	527.036	0.20528	526.988	0.20553	526.899	0.21249	526.975	0.20148
527.27	0.20188	527.184	0.19592	527.395	0.18247	527.592	0.17232	527.18	0.19396	527.222	0.18648	527.469	0.18934	527.565	0.17583	527.527	0.17974	527.479	0.18748	527.39	0.19277	527.466	0.17705
527.761	0.17586	527.675	0.17339	527.886	0.16577	528.083	0.15867	527.671	0.17779	527.713	0.17159	527.96	0.17624	528.056	0.15942	528.018	0.16506	527.97	0.15952	527.881	0.17271	527.957	0.15814
528.25	0.15139	528.164	0.1612	528.375	0.14869	528.572	0.14206	528.16	0.1634	528.202	0.15596	528.449	0.15155	528.545	0.14801	528.507	0.15621	528.459	0.15078	528.37	0.1542	528.446	0.14236
528.741	0.1393	528.655	0.14363	528.866	0.13788	529.063	0.1294	528.651	0.14651	528.693	0.14164	528.94	0.1394	529.036	0.13474	528.998	0.13025	528.95	0.13505	528.861	0.1408	528.937	0.13531
529.23	0.1321	529.144	0.13111	529.355	0.1263	529.552	0.11447	529.14	0.13246	529.182	0.12778	529.429	0.13187	529.525	0.1258	529.487	0.126	529.439	0.12577	529.35	0.12782	529.426	0.11948
529.72	0.11677	529.634	0.1227	529.845	0.11491	530.042	0.10847	529.63	0.12342	529.672	0.118	529.919	0.11797	530.015	0.11851	529.977	0.11507	529.929	0.11817	529.84	0.12223	529.916	0.11484
530.209	0.11111	530.123	0.11002	530.334	0.10607	530.531	0.09983	530.119	0.11151	530.161	0.10805	530.408	0.10818	530.504	0.11081	530.466	0.10742	530.418	0.1105	530.329	0.11329	530.405	0.10513
530.7	0.10132	530.614	0.10598	530.825	0.09554	531.022	0.08854	530.61	0.10368	530.652	0.09655	530.899	0.09924	530.995	0.09362	530.957	0.10545	530.909	0.10081	530.82	0.10095	530.896	0.09284
531.191	0.09855	531.105	0.09449	531.316	0.09416	531.513	0.08792	531.101	0.10057	531.143	0.09613	531.39	0.09574	531.486	0.08792	531.448	0.0942	531.4	0.09545	531.311	0.09536	531.387	0.09087
531.679	0.08431	531.593	0.08995	531.804	0.09076	532.001	0.07947	531.589	0.0863	531.631	0.08666	531.878	0.08868	531.974	0.08351	531.936	0.08971	531.888	0.08434	531.799	0.08585	531.875	0.08191
532.17	0.08049	532.084	0.08087	532.295	0.07585	532.492	0.07457	532.08	0.084	532.122	0.08143	532.369	0.08385	532.465	0.0784	532.427	0.08383	532.379	0.07838	532.29	0.07832	532.366	0.07626
532.658	0.07261	532.572	0.07545	532.783	0.07562	532.98	0.06935	532.568	0.07634	532.61	0.07585	532.857	0.07324	532.953	0.07198	532.915	0.07631	532.867	0.07133	532.778	0.07686	532.854	0.06827
533.149	0.07085	533.063	0.0686	533.274	0.0668	533.471	0.05983	533.059	0.074	533.101	0.07112	533.348	0.07129	533.444	0.06694	533.406	0.07314	533.358	0.06997	533.269	0.07144	533.345	0.0685
533.638	0.06657	533.552	0.06851	533.763	0.06648	533.96	0.06053	533.548	0.06655	533.59	0.06274	533.837	0.0724	533.933	0.06394	533.895	0.0708	533.847	0.0693	533.758	0.06922	533.834	0.0631
534.128	0.06341	534.042	0.0601	534.253	0.05931	534.45	0.05303	534.038	0.06659	534.08	0.05842	534.327	0.06355	534.423	0.05767	534.385	0.06343	534.337	0.06275	534.248	0.06395	534.324	0.05703
534.617	0.05942	534.531	0.06236	534.742	0.0584	534.939	0.04922	534.527	0.06302	534.569	0.05734	534.816	0.06231	534.912	0.06282	534.874	0.05653	534.826	0.05606	534.737	0.0588	534.813	0.05577
535.107	0.05644	535.021	0.05902	535.232	0.05155	535.429	0.04929	535.017	0.05692	535.059	0.05192	535.306	0.05552	535.402	0.05288	535.364	0.05575	535.316	0.0539	535.227	0.05924	535.303	0.0469
535.596	0.05566	535.51	0.05226	535.721	0.05245	535.918	0.0439	535.506	0.0556	535.548	0.05364	535.795	0.04803	535.891	0.05148	535.853	0.05666	535.805	0.05338	535.716	0.05182	535.792	0.04947
