# Supplementary material for: Precise control of the interlayer twist angle in large scale MoS2 homostructures
Source: Nat Commun. 2020 May 1;11:2153. doi: 10.1038/s41467-020-16056-4 (PMC7195481; doi:10.1038/s41467-020-16056-4)
Supplement: Supplementary file 3 — Source Data [file 41467_2020_16056_MOESM3_ESM.zip › Source Data/Fig. 3b Raman peak position.txt]

Angle	E2g position	A1g position	morrie position
0	383.645	407.229	--
2	3.83E+02	406.931	--
4	383.498	406.755	--
6	383.446	407.121	--
8	383.75	406.53	411.839
10	384.004	406.228	411.614
13	383.54	406.111	412.159
16	3.84E+02	406.553	412.362
19	3.84E+02	406.036	411.202
22	3.84E+02	406.082	4.11E+02
26	3.84E+02	405.574	409.651
30	383.408	405.765	4.10E+02
