# Supplementary material for: Precise control of the interlayer twist angle in large scale MoS2 homostructures
Source: Nat Commun. 2020 May 1;11:2153. doi: 10.1038/s41467-020-16056-4 (PMC7195481; doi:10.1038/s41467-020-16056-4)
Supplement: Supplementary file 3 — Source Data [file 41467_2020_16056_MOESM3_ESM.zip › Source Data/Fig. 3c Raman peak intensity.txt]

Angle	E2g Amp	A1g Amp	Morrie Amp
0	0.4075	0.93321	--
2	4.55E-01	1.13743	--
4	0.33119	0.89276	--
6	0.30687	0.75599	--
8	0.36376	0.77889	0.0554
10	0.37689	0.80897	0.04812
13	0.39244	0.82432	0.0464
16	2.99E-01	0.69216	0.06963
19	3.94E-01	0.79111	0.07362
22	3.72E-01	0.72598	1.07E-01
26	3.49E-01	0.6097	0.22101
30	0.29042	0.4902	2.52E-01
