# Supplementary material for: Precise control of the interlayer twist angle in large scale MoS2 homostructures
Source: Nat Commun. 2020 May 1;11:2153. doi: 10.1038/s41467-020-16056-4 (PMC7195481; doi:10.1038/s41467-020-16056-4)
Supplement: Supplementary file 3 — Source Data [file 41467_2020_16056_MOESM3_ESM.zip › Source Data/Fig. 3d low-cut Raman of bilayer sample.txt]

cm-1	1l	0	5	10	15	30
-199.513	169.5	235	2.24E+02	234.5	2.08E+02	191.5
-198.969	1.59E+02	251	260.5	229	196	208
-198.428	158	228	2.49E+02	256	193.5	200.5
-197.884	163.5	212	2.58E+02	240.5	2.04E+02	193
-197.34	159.5	248.5	243	237	200.5	202
-196.796	155	237	226.5	216.5	2.05E+02	219
-196.253	168	238	239.5	242.5	209	194.5
-195.711	1.59E+02	245	233.5	234	209	200.5
-195.167	1.76E+02	223	243.5	238.5	213.5	207.5
-194.624	1.74E+02	240.5	2.56E+02	236	2.14E+02	214
-194.08	1.89E+02	241	246.5	245.5	2.00E+02	217.5
-193.539	172.5	253.5	2.38E+02	229.5	2.15E+02	221.5
-192.995	1.61E+02	243	254	250	1.99E+02	199.5
-192.452	1.77E+02	229.5	2.70E+02	243.5	2.00E+02	208
-191.908	196	258.5	255	245	228	210.5
-191.367	1.67E+02	252.5	2.61E+02	240	228	195
-190.824	169.5	248	243.5	247	2.40E+02	222
-190.28	1.56E+02	276.5	259.5	255.5	2.14E+02	216
-189.737	1.79E+02	258	262.5	271	2.27E+02	215.5
-189.196	190.5	260.5	244	257.5	235	201.5
-188.653	1.68E+02	251.5	2.56E+02	243.5	2.14E+02	215
-188.109	182	261	255	265.5	2.20E+02	227
-187.566	192	261.5	252	262	220.5	218
-187.025	1.89E+02	260	2.43E+02	244	2.32E+02	207
-186.482	1.78E+02	270.5	260.5	239	231	221
-185.939	188	235	254	256	2.22E+02	242.5
-185.398	1.92E+02	254.5	273.5	254	2.31E+02	218
-184.855	1.83E+02	253	2.64E+02	252.5	228.5	217.5
-184.312	164.5	254	2.61E+02	270	2.27E+02	223.5
-183.771	185	264.5	2.71E+02	257	2.23E+02	230.5
-183.228	203	242	272	268	224.5	232.5
-182.685	194	271.5	254	252.5	2.31E+02	229.5
-182.144	181	260	285	255.5	2.28E+02	234
-181.602	195.5	266.5	2.87E+02	279	225	233
-181.059	194.5	267.5	264.5	276	2.50E+02	244.5
-180.518	1.94E+02	252.5	2.72E+02	273	230.5	224.5
-179.975	179.5	268	2.73E+02	276.5	216.5	228
-179.435	2.02E+02	255.5	291.5	270	257	239.5
-178.892	226	259.5	252.5	284.5	244.5	228
-178.349	208.5	275	271.5	250.5	242	236.5
-177.809	186	270.5	284	273	231.5	259.5
-177.266	192	244.5	256.5	278.5	227.5	245.5
-176.724	216	260	268	249	246.5	229
-176.183	189.5	273	247.5	253.5	223.5	225.5
-175.641	182.5	266	262	278.5	218.5	218.5
-175.1	195	235.5	260	265.5	214	218
-174.558	196.5	257.5	261.5	259.5	227	230
-174.018	192	253.5	2.44E+02	244	231.5	207.5
-173.475	190	258.5	259	252	2.23E+02	235
-172.933	171.5	252.5	262	250.5	235.5	246.5
-172.393	186.5	245	256.5	248	237	211
-171.85	172.5	242	248	243	217	227.5
-171.31	198	241	254.5	244.5	2.17E+02	217
-170.768	197.5	224.5	260.5	262.5	2.37E+02	223
-170.228	188	253.5	237.5	243.5	230	201.5
-169.686	177.5	259.5	261.5	255	2.42E+02	204.5
-169.146	169.5	243	270.5	251.5	228	213
-168.604	191	239.5	260.5	275.5	227	229.5
-168.062	198	245.5	255.5	243.5	239.5	215
-167.522	172.5	240	2.66E+02	266	218.5	205
-166.98	178	243	261	258.5	217	237.5
-166.44	209	265	262.5	271	231.5	207.5
-165.898	192	261	2.38E+02	271	232.5	210
-165.358	180	241	264	227	213	236.5
-164.816	204.5	257	279.5	258.5	217.5	231.5
-164.276	211.5	265.5	259.5	286.5	226	218
-163.735	207.5	275.5	252.5	271	232	206
-163.195	199	270.5	282	281.5	222.5	215
-162.655	207	286.5	268	270	221.5	218.5
-162.114	212.5	282.5	272	275.5	243	225
-161.574	207	263	259	258.5	237	207
-161.032	199	274	284.5	278	237.5	227.5
-160.493	198.5	282.5	273.5	282	240.5	246.5
-159.951	199.5	270.5	285	265	230	233.5
-159.412	209.5	277.5	271.5	283	245.5	239.5
-158.87	200	277.5	272	272.5	241.5	248
-158.331	211.5	289.5	270.5	274.5	237	256
-157.792	225.5	292.5	283	271.5	259.5	227.5
-157.25	209	280.5	280	268	231.5	236
-156.711	199	296	312	272	221	246
-156.169	205.5	270	305	304.5	234	245.5
-155.63	206	283	281.5	274.5	243.5	208
-155.089	203	272.5	287.5	290	252	240
-154.55	211	250.5	296	277.5	225	250.5
-154.011	214.5	277	282.5	311	241	235
-153.469	224	276	303	308.5	244	248
-152.93	215.5	272	281	290.5	247	231
-152.391	201.5	282.5	307	293.5	244.5	244
-151.85	217.5	284.5	308.5	306	255	245.5
-151.311	215.5	305.5	298.5	298	276	238.5
-150.77	204.5	285	295.5	286.5	247.5	240.5
-150.231	204	295	283.5	311.5	249	265
-149.692	208	291.5	307	309	263.5	270
-149.151	232	299.5	290.5	300	261	216
-148.612	201	277	290.5	286.5	261.5	245.5
-148.074	217.5	265.5	312	288.5	233	255.5
-147.533	228.5	280.5	303	299	260	259
-146.994	217.5	312	297.5	293.5	254	241.5
-146.455	200	298	298.5	286.5	267	229.5
-145.917	196	281	290.5	267.5	245	263
-145.376	225	286	294	277.5	241	238
-144.837	236.5	271.5	279.5	282.5	256	238
-144.299	222	298.5	292	275	237.5	238
-143.758	207	294.5	277.5	275.5	246	258
-143.219	212	274.5	270.5	280	241	254
-142.681	214.5	284.5	275	268	247	229
-142.14	211.5	280	290	252.5	255.5	231
-141.602	221	280.5	290.5	285.5	226	228
-141.064	232.5	284.5	259	263	244	230.5
-140.525	212	267.5	274.5	275.5	248.5	227
-139.985	200.5	280.5	293.5	268.5	237	234.5
-139.446	218	271.5	279.5	281.5	229	234.5
-138.908	209	279.5	275.5	297	236	214.5
-138.37	224.5	269.5	282	279.5	240	237.5
-137.83	218.5	286	273.5	267	232.5	241.5
-137.291	210.5	262.5	288	265.5	237.5	239.5
-136.753	223	270	268	263	213.5	215.5
-136.215	210.5	253	273	265.5	245.5	212.5
-135.677	186.5	260	273.5	269	225	231
-135.137	197.5	279	266	264	228.5	225
-134.599	209.5	262.5	274.5	284	248	221
-134.061	206.5	265.5	249.5	254.5	251	222
-133.523	210.5	278	279.5	252	231	231.5
-132.985	198.5	270.5	269	269	201	243.5
-132.445	198	267.5	273.5	282.5	227.5	233
-131.907	204	257.5	253.5	276	253	228
-131.369	196.5	261	279	255.5	229	218
-130.831	198.5	250	263	273	221.5	239
-130.294	218.5	247.5	268.5	255	215.5	225
-129.756	209	292	263	250.5	237	212
-129.216	201	265.875	268	293	219	235.5
-128.678	202.5	269.844	291.5	262	225	248
-128.141	228.5	274	275	270	255	213.5
-127.603	208.5	275.68	253.5	254.5	229	221
-127.066	191	272.805	287	268.5	229.5	229.5
-126.528	214	293	296.5	271	229	217
-125.991	202.5	251.5	284	253.5	251.5	233
-125.451	237.5	260	266.5	254.5	246.5	234
-124.913	195.5	266.5	278	274.5	243.5	239
-124.376	218	255	270.5	283.5	237	231
-123.839	228	291.5	272.5	303.5	273.5	230.5
-123.301	226.5	273	276	257	271	225.5
-122.764	210	290.5	279.5	259.5	229.5	252.5
-122.227	220	246.5	282	274.5	250	229
-121.689	226	265	266.5	280	249.5	235.5
-121.152	222	253	281.5	273	243	229.5
-120.615	206.5	281	273	264	253.5	229
-120.078	214.5	245.5	286	270	232	240.5
-119.541	214	257.5	264	259.5	242	217.5
-119.003	208.5	255.5	263.5	276.5	240	230
-118.464	200.5	256	274	263	227.5	241
-117.927	224.5	259	280	288	232	238
-117.39	214.5	250	265	262	229.5	216.5
-116.853	199	275	271	247	232.5	209
-116.316	212.5	266	268	249.5	234	228.5
-115.779	230.5	242	266.5	258.5	222	237.5
-115.242	210.5	256.5	256.5	269.5	238.5	229.5
-114.705	210.5	251	253.5	255	220	232.5
-114.169	203	266.5	267.5	268	208.5	232
-113.632	221.5	252	239.5	274	236	234.5
-113.095	207.5	257.5	256.5	263.5	220.5	210
-112.558	196.5	239.5	266.5	240	240.5	220
-112.021	197.5	260.5	274	256	229	231.5
-111.485	220	258.5	270	260.5	226.5	219.5
-110.948	216	248.5	261	249	232.5	211.5
-110.411	204	244	248.5	263	209.5	215.5
-109.875	213.5	252	264.5	253	224.5	220
-109.338	228	232.5	252	263.5	224.5	221
-108.802	198.5	250.5	267	246.5	237.5	206
-108.267	213.5	258.5	260.5	252	212.5	219
-107.731	214	259.5	289.5	267.5	231	237
-107.194	232	247.5	257.5	256.5	229.5	233
-106.658	215	239.5	242	247	228.5	211.5
-106.122	214.5	258.5	244	246.5	220	236.5
-105.585	205	255.5	260.5	270.5	221.5	223.5
-105.049	220.5	259	257	252	234	228
-104.513	210	253	248	276.5	232	215.5
-103.976	217	250	269.5	242.5	212.5	242
-103.44	212.5	259.5	287.5	255.5	217	223.5
-102.904	225	255	262.5	269.5	236	223
-102.368	210.5	265.5	262	263.5	217.5	214.5
-101.834	206	237.5	283	257.5	193.5	244
-101.298	226	260.5	265	249.5	228.5	215.5
-100.762	214.5	265	272	246	210	236
-100.226	231	261.5	249.5	276	239	216
-99.6895	200.5	258	282.5	264	244	232.5
-99.1535	215.5	278	277.5	275	224	225.5
-98.6176	229.5	253.5	274.5	267	208.5	237
-98.0816	222.5	263.5	270.5	263.5	234	231.5
-97.5479	200	260	287	255.5	216	236.5
-97.012	214.5	241.5	262.5	263.5	220	222.5
-96.4762	233	273.5	272	263	257	225
-95.9404	204	243	277.5	267	218.5	218
-95.4046	240.5	235	277.5	264	232	241
-94.871	237.5	273	283.5	279	233	244.5
-94.3353	237.5	258	250.5	287	255	226.5
-93.7996	207	269	292	266	222	218.5
-93.2639	236.5	264.5	283	281	223.5	222.5
-92.7283	250.5	275.5	294	291	238	231
-92.1927	240	266.5	281	279	238	234.5
-91.6593	234	288.5	271.5	266.5	245	238.5
-91.1238	215	264	294.5	289	244	253.5
-90.5883	242.5	282.5	296.5	284	240	237.5
-90.0528	231.5	271	266.5	273	243.5	238.5
-89.5195	247	281.5	291.5	263	238.5	271.5
-88.9841	242	280.5	294	296.5	239.5	253.5
-88.4487	255	276	288.5	294.5	255.5	252
-87.9134	245.5	287.5	285.5	300.5	242.5	225
-87.3802	237	279	288.5	301	234	242.5
-86.8449	229.5	286	289	311	242.5	239
-86.3097	252	264.5	289	306.5	248	258
-85.7744	246.5	282	278.5	283.5	264	247
-85.2414	231	291	283	299.5	262.5	254.5
-84.7062	254.5	287	308.5	301.5	251	262.5
-84.1711	260	301	294.5	299.5	248.5	255.5
-83.6381	244	304.5	305	293.5	266	262.5
-83.103	239.5	298.5	291.5	322	248	269.5
-82.568	250.5	297	320	310	232.5	269.5
-82.033	262.5	280	294.5	300	266	254.5
-81.5001	256	293.5	292.5	312	255.5	239
-80.9652	254	292.5	325.5	310	273	267.5
-80.4303	245	290.5	327	339	258	273
-79.8975	248.5	344	302.5	306.5	266.5	244
-79.3627	248.5	329.5	321.5	306	276	262.5
-78.8278	252.5	305	315.5	343	270	294
-78.2952	277.5	310.5	318	330.5	274.5	262
-77.7604	276	315.5	339	330	281.5	273
-77.2256	268.5	339	334.5	327.5	292.5	296
-76.6931	258.5	331	364	350.5	302	300.5
-76.1584	302.5	339	375	352.5	298	308.5
-75.6259	279	332.5	366.5	357.5	303.5	297
-75.0913	288.5	340	355.5	351.5	319	297
-74.5567	275.5	349	363.5	364	286.5	297
-74.0243	295.5	357	373	354.5	310	307.5
-73.4898	300.5	357	358	350.5	313	309.5
-72.9552	276.5	362.5	368.5	351	305	297.5
-72.4229	274.5	365	390	362	304.5	340.5
-71.8885	303	346.5	394	381	330.5	308
-71.3562	290	350.5	372	375.5	313	314
-70.8219	292.5	378	361.5	356.5	315	313
-70.2897	292.5	357.5	393.5	369.5	302	305
-69.7553	306.5	350	373	376	321.5	317.5
-69.221	309.5	366.5	366.5	372	341.5	305
-68.6889	300.5	369.5	382.5	399	328	322.5
-68.1547	297.5	377.5	398	378.5	318	337
-67.6227	321.5	374	392	382	337	315
-67.0885	318.5	368.5	373.5	382	330	287
-66.5565	307	356.5	393.5	386	322	306
-66.0224	303.5	368	394.5	366	321.5	322.5
-65.4905	326	382	399	404.5	328.5	322
-64.9564	311	380.5	370	375	344.5	316.5
-64.4224	303.5	391.5	402	379.5	351.5	342.5
-63.8906	303.5	380.5	404	389	338	347
-63.3566	321	387	411.5	404	331	339.5
-62.8249	313	404	391.5	400.5	360.5	322.5
-62.291	320.5	395.5	418.5	405	345.5	358.5
-61.7592	316	405	440.5	429	346	346.5
-61.2254	335	413.5	428	425	356.5	347.5
-60.6938	333	428	437	444.5	366.5	355
-60.1621	319.5	438.5	428	434.5	374.5	371.5
-59.6284	337.5	432	443.5	450.5	368	382.5
-59.0968	363	469	449.5	422.5	376.5	368.5
-58.5631	339.5	445	440.5	443.5	368.5	363
-58.0316	329.5	425.5	449	455.5	369.5	374.5
-57.498	336	453.5	447	452.5	375.5	372
-56.9666	345	432	466	451.5	3.80E+02	366.5
-56.433	345	446.5	445	448.5	410.5	361.5
-55.9016	357	467.5	468.5	474	398.5	380
-55.3681	321	461	461	481	394	385.5
-54.8368	366.5	460	467.5	464.5	4.60E+02	395
-54.3055	366	488	496.5	476	422.25	417.5
-53.7721	344.5	480.5	530.5	505.5	430.95	419
-53.2409	3.68E+02	489	5.11E+02	489	436.5	410.5
-52.7075	365	501.5	527.5	501.5	442	407
-52.1763	371.5	502.5	525	520.5	443.5	427
-51.6452	370	520.5	546.5	513	451.5	443
-51.1119	364.5	540.5	560.5	568	4.68E+02	436
-50.5809	377	550	552.5	564	4.77E+02	427.5
-50.0477	383	576	562	561	4.87E+02	462
-49.5166	382	564.5	590.5	581.5	463	464
-48.9857	4.20E+02	606.5	5.67E+02	591.5	487	479.5
-48.4525	421.5	606.5	594.5	591.5	5.04E+02	439
-47.9216	396.5	597.5	596.5	551.5	520.5	469
-47.3907	402	613	617.5	597	499	467.5
-46.8577	404	631.5	582.5	600	4.83E+02	461.5
-46.3268	414	627.5	605.5	567	509.5	471
-45.796	385	674.5	622.5	600	514	460.5
-45.2631	407.5	657	597.5	598	511.5	488.5
-44.7324	420.5	691	654	607	531	497
-44.2016	459	690	623.5	634.5	560	494
-43.6688	438	731	673	620.5	552	516
-43.1381	443.5	771.5	668.5	650	539.5	523.5
-42.6075	445	776.5	679	656	568	528.5
-42.0748	454.5	805.5	681.5	644.5	557.5	503.5
-41.5442	434.5	849	662	668.5	565.5	536.5
-41.0136	447	878.5	702	683.5	572.5	543.5
-40.4831	466	932	703.5	705	6.08E+02	562
-39.9505	450	950.5	722	710	617	587.5
-39.4201	452.5	984	693	734.5	616	601
-38.8896	422.5	989.5	735.5	743.5	624	561.5
-38.3593	465	1012.5	7.20E+02	772	639.5	599
-37.8267	450.5	1033	7.76E+02	748.5	6.61E+02	602
-37.2964	424.5	1085.5	7.63E+02	798.5	6.72E+02	632
-36.7661	449.5	1078.5	761.5	837.5	6.88E+02	675
-36.2359	4.53E+02	1068	8.47E+02	853	7.45E+02	665
-35.7034	442.5	1022.5	842	869.5	768	705
-35.1732	4.48E+02	978	878	920.5	779.5	730.5
-34.6431	4.27E+02	953	893	954.5	8.35E+02	766
-34.1129	4.43E+02	870.5	918	999	9.07E+02	745
-33.5806	437.5	840.5	952	1076	915.5	768
-33.0506	422.5	804.5	9.87E+02	1152	930.5	774
-32.5205	450	738.5	1035	1180.5	896	729.5
-31.9905	4.50E+02	720	1.04E+03	1148.5	8.71E+02	691.5
-31.4605	4.44E+02	692.5	1065.5	1059	790.5	648.5
-30.9283	4.22E+02	670.5	1025.5	986.5	6.72E+02	595.5
-30.3984	426.5	618.5	1005.5	916	638.5	566.5
-29.8685	423	594.5	9.34E+02	808.5	5.60E+02	522
-29.3386	412	598	8.65E+02	739.5	538.5	491
-28.8088	4.28E+02	589.5	790	661.5	5.08E+02	517.5
-28.279	427.5	605.5	7.24E+02	631.5	506.5	490
-27.747	4.31E+02	591.5	687	616	4.80E+02	437.5
-27.2172	4.20E+02	601.5	638	600.5	4.74E+02	463.5
-26.6875	399	615	6.28E+02	582	466.5	439.5
-26.1578	441	563	605	585	455	433
-25.6281	452	602	6.14E+02	577	490.5	439.5
-25.0985	4.21E+02	646	5.84E+02	556.5	4.63E+02	446
-24.5689	426	683	587	582.5	4.48E+02	447
-24.0372	435	765	589	583	4.67E+02	447
-23.5076	447	951.5	5.68E+02	573	4.68E+02	448.5
-22.9781	4.20E+02	1397	550	588.5	499.5	445
-22.4486	464.5	1666	6.02E+02	589.5	4.65E+02	460
-21.9191	4.49E+02	1187.5	578	579.5	457	455.5
-21.3897	458	820.5	5.74E+02	558.5	459.5	446
-20.8603	467	669	599	588.5	483	472.5
-20.3309	480	636.5	5.81E+02	577.5	451	476.5
-19.8016	4.82E+02	597	598	603	4.85E+02	467.5
-19.2723	462	605	606.5	586	488	483
-18.743	461	588.5	5.99E+02	584.5	4.77E+02	474
-18.2138	479	604	608	573.5	464.5	483.5
-17.6824	4.80E+02	598.5	618.5	622	531.5	488.5
-17.1532	5.02E+02	597	623.5	631.5	522	484
-16.624	518.5	595	6.35E+02	596	5.37E+02	512
-16.0949	5.05E+02	635.5	6.32E+02	638.5	508	512.5
-15.5658	5.20E+02	613	6.68E+02	666	5.61E+02	516
-15.0367	5.14E+02	635.5	6.61E+02	647.5	544	522.5
-14.5077	550.5	648.5	660	669	535.5	518.5
-13.9787	5.24E+02	647.5	7.08E+02	677.5	5.38E+02	544
-13.4497	544.5	663	699.5	658.5	572.5	535.5
-12.9207	5.59E+02	630	7.12E+02	704.5	601.5	548
-12.3918	5.47E+02	669	7.31E+02	748	566	553.5
-11.8629	5.85E+02	701.5	745.5	751.5	613	574.5
-11.334	5.96E+02	700	787	768	6.22E+02	584
-10.8052	610.5	735	777	786.5	640.5	593
-10.2764	610	743	798.5	810.5	659	625
-9.74762	6.40E+02	779.5	8.67E+02	855	673	639
-9.21887	6.53E+02	803	883	907	704	687.5
-8.69016	675	838	929.5	940	750	723
-8.16147	713.5	872.5	966.5	965.5	815.5	749.5
-7.63497	753	966	1056.5	1070.5	839	804.5
-7.10635	775	993	1140.5	1146	910	863.5
-6.57775	829.5	1073	1212	1244.5	964.5	918
-6.04918	906	1182.5	1440	1422	1094.5	990.5
-5.52064	1143	1457.5	1973.5	2063	1501	1200
-4.99214	2546.5	3299	4186.5	4364.5	3216	2231.5
-4.46366	3255.5	3420	3479.5	3095.5	3106.5	3406
-3.93521	1666	1764	2011.5	2034.5	1645.5	1932
-3.40679	1288	1852.5	2045	2152.5	1.59E+03	1544.5
-2.8784	1233	1801	1952	2005.5	1486.5	1542
-2.35004	1079.5	1403.5	1477.5	1658.5	1.24E+03	1236
-1.82171	1043	1249.5	1632	1968	1250.5	1056
-1.29557	5066.5	7338.5	16164	20203.5	9196	3164.5
-0.7673	64540	64540	64540	64540	64540	64540
-0.23906	64540	64540	64540	64540	64540	64540
0.28915	64540	64540	64540	64540	64540	64540
0.81734	64540	64540	64540	64540	64540	64540
1.34549	51594.5	64540	64540	64540	64540	64540
1.87361	76	57644	-995	8263	242	-995
2.4017	522	-320	5.82E+02	485.5	455.5	640.5
2.92761	371	347	413	456.5	315	442
3.45564	277.5	330	326	355.5	303.5	340.5
3.98364	249.5	305	302.5	341.5	285	297
4.51162	238	313	343	412	282	314.5
5.03956	285	378.5	455.5	518	384	341.5
5.56748	419	522.5	616.5	727.5	540.5	451
6.09321	562	687.5	811	893	695	605.5
6.62106	660	850	957.5	1051	800.5	717.5
7.14889	729.474	885.47	973.489	1390.47	847.975	782.475
7.67668	720.947	894.44	1008.98	1153.43	882.45	747.951
8.20445	693.421	945.409	1004.47	1178.9	868.426	831.926
8.73003	701.394	940.879	965.455	1076.87	794.901	829.902
9.25774	692.368	842.349	915.943	992.833	762.376	691.877
9.78542	666.841	849.818	926.932	997.3	802.851	677.353
10.3131	684.315	875.288	933.921	952.766	774.327	716.328
10.8385	618.788	777.758	810.409	853.733	698.302	685.303
11.3661	614.762	760.728	763.898	764.699	668.777	604.779
11.8937	610.235	716.197	750.887	724.666	651.252	600.254
12.4212	584.709	732.167	770.375	757.633	660.727	582.73
12.9466	560.182	727.637	745.864	721.599	630.203	594.205
13.474	620.656	733.107	747.353	730.066	667.178	610.681
14.0015	564.129	709.576	714.341	682.532	633.653	594.656
14.5289	534.103	696.046	692.83	704.999	614.628	599.132
15.0541	539.077	674.016	709.319	710.966	575.104	565.107
15.5815	557.05	652.486	677.307	701.432	574.079	523.082
16.1088	536.524	675.455	685.796	680.899	576.554	522.058
16.6339	526.997	658.925	669.285	679.865	572.029	550.533
17.1612	575.971	643.895	716.773	686.332	575.005	555.509
17.6884	533.444	655.865	665.762	688.299	572.48	552.484
18.2156	538.418	648.834	646.751	672.265	566.955	511.46
18.7406	527.891	631.304	662.739	648.232	537.93	521.935
19.2678	530.365	680.274	663.728	670.698	537.905	543.91
19.7949	509.838	689.744	644.717	679.165	554.381	495.886
20.3198	514.312	738.713	649.705	649.632	550.356	495.861
20.8469	508.785	921.183	654.694	690.598	523.331	511.337
21.3739	498.759	1363.65	649.183	660.565	517.806	531.812
21.8988	505.232	1850.62	649.171	639.031	497.782	487.788
22.4257	493.706	1418.59	644.16	659.998	518.257	495.763
22.9505	465.18	1004.06	622.649	646.465	491.232	484.738
23.4774	505.153	800.032	656.637	664.931	499.207	499.214
24.0043	503.127	764.502	649.626	662.898	522.682	493.689
24.529	490.6	687.971	659.615	627.864	515.658	523.665
25.0558	501.574	682.941	681.103	644.331	498.133	532.64
25.5826	488.547	672.411	696.592	659.798	524.108	513.116
26.1072	486.021	655.381	702.581	662.264	556.583	494.091
26.634	464.494	646.85	740.569	692.731	551.059	525.567
27.1585	478.968	659.82	801.558	719.697	546.534	528.542
27.6852	486.441	665.29	838.547	761.664	567.009	515.017
28.2118	473.915	643.76	900.535	791.631	607.984	521.493
28.7363	495.888	684.229	991.024	873.597	617.96	577.468
29.2629	463.862	707.199	1067.51	965.064	682.935	594.444
29.7873	497.335	706.669	1159	1070.03	733.91	611.919
30.3138	484.809	764.138	1201.49	1178.5	803.885	636.395
30.8381	517.783	788.108	1175.48	1250.96	889.36	724.37
31.3646	514.256	826.578	1165.47	1313.43	1000.34	785.345
31.891	511.23	847.048	1112.46	1229.9	1063.31	785.821
32.4153	522.203	923.518	1108.44	1252.36	1063.29	805.296
32.9417	497.677	956.487	1035.93	1149.83	1051.26	894.772
33.4659	499.65	1011.46	1026.92	1090.8	995.237	895.747
33.9922	548.624	1063.93	979.911	1072.76	947.712	803.223
34.5163	509.097	1123.9	9.65E+02	1002.23	913.187	817.698
35.0426	534.571	1148.87	906.888	984.196	856.162	787.173
35.5667	532.044	1188.34	8.98E+02	957.163	828.138	789.649
36.0929	531.018	1184.31	882.365	935.63	825.113	759.624
36.6169	560.991	1201.28	908.854	904.596	821.588	726.1
37.143	550.965	1174.25	874.343	857.063	724.063	724.075
37.667	525.938	1184.71	842.331	873.529	730.538	688.051
38.1931	543.412	1112.18	830.82	848.496	691.514	694.526
38.717	508.886	1121.65	816.309	833.963	7.18E+02	669.002
39.243	5.34E+02	1048.12	799.297	803.429	675.964	673.477
39.7669	555.833	1005.09	805.286	792.896	659.439	666.452
40.2928	511.306	993.564	789.775	771.862	682.915	667.428
40.8166	508.78	967.033	748.263	750.329	688.39	642.903
41.3404	508.753	941.003	784.752	750.295	668.365	641.879
41.8663	519.227	890.973	781.741	714.762	646.34	607.354
42.39	536.2	854.943	765.229	749.729	657.815	601.33
42.9158	508.174	835.912	7.60E+02	746.195	622.791	589.805
43.4394	526.647	859.882	750.207	738.162	627.766	627.78
43.9652	505.621	840.352	748.195	734.128	619.241	591.256
44.4888	502.594	781.822	750.684	720.095	628.216	588.731
45.0123	495.568	768.291	731.673	684.562	597.192	588.207
45.538	484.541	776.261	760.661	674.028	596.667	587.182
46.0615	499.515	743.231	715.15	692.995	609.142	563.158
46.5871	486.989	738.201	726.139	710.961	601.117	564.633
47.1105	480.462	721.17	702.127	664.928	617.593	544.608
47.6339	473.936	710.14	712.616	690.895	566.068	576.084
48.1595	507.409	698.11	726.105	690.861	598.543	569.059
48.6828	543.883	695.58	731.593	677.328	612.018	549.535
49.2083	494.856	663.049	705.082	677.294	581.493	542.51
49.7316	463.33	682.519	675.071	667.261	551.969	564.486
50.2548	483.803	632.989	651.059	634.228	5.52E+02	548.961
50.7802	466.777	627.959	684.048	645.194	570.419	531.437
51.3034	462.25	628.428	622.536	613.661	541.894	511.912
51.8266	442.224	616.398	652.525	611.127	525.87	519.387
52.3519	463.697	586.368	632.014	621.094	512.345	504.363
52.875	456.671	599.338	604.503	645.561	514.82	495.338
53.3981	455.645	576.807	618.991	620.027	494.295	505.814
53.9233	459.118	569.277	581.98	603.494	480.27	490.289
54.4463	441.092	566.247	599.969	584.96	516.246	508.765
54.9693	453.065	556.217	585.457	598.427	507.221	492.24
55.4944	452.039	552.686	569.946	583.394	501.196	475.715
56.0174	439.012	559.156	571.935	583.86	475.171	488.691
56.5403	428.486	546.626	605.423	564.327	499.147	477.166
57.0631	436.459	508.096	546.412	578.793	486.122	467.642
57.5881	435.433	551.565	543.401	577.76	460.597	467.117
58.111	424.906	557.035	571.389	567.227	463.572	480.093
58.6338	450.38	514.005	576.378	563.693	469.548	466.068
59.1587	442.853	516.974	585.367	555.66	498.523	464.543
59.6814	422.827	526.944	560.855	562.626	474.998	477.019
60.2041	480.8	524.414	553.344	533.093	458.973	488.494
60.7268	438.274	483.884	547.333	536.06	472.948	459.97
61.2516	436.247	507.353	525.821	534.026	460.924	466.945
61.7742	423.221	502.323	526.31	503.493	427.399	467.921
62.2968	419.195	518.793	525.799	534.459	449.374	443.396
62.8193	439.168	508.763	528.287	528.926	437.349	440.872
63.3419	427.642	492.232	527.276	525.393	433.325	443.847
63.8665	402.115	499.202	528.764	496.359	451.3	421.322
64.389	434.589	487.672	518.753	518.326	436.275	451.798
64.9114	410.562	484.142	528.242	503.292	442.75	436.773
65.4338	433.536	477.611	500.73	471.759	430.225	417.249
65.9562	401.509	495.581	513.219	480.726	426.701	438.724
66.4807	407.483	477.051	505.208	503.692	416.176	449.7
67.0031	413.956	485.021	524.696	513.159	444.151	424.675
67.5254	426.93	465.49	508.685	489.125	429.126	433.15
68.0476	421.403	472.96	500.674	494.092	420.102	442.126
68.5699	406.377	485.93	509.162	482.559	433.077	403.101
69.0942	415.35	470.9	512.151	494.025	433.552	413.577
69.6164	405.324	469.869	484.64	480.992	427.527	425.052
70.1385	398.798	468.339	494.628	474.958	402.503	430.528
70.6607	423.271	467.809	489.617	495.925	442.978	419.503
71.1828	413.745	462.279	511.106	510.392	425.453	401.978
71.7048	424.218	476.748	491.594	467.358	425.428	422.454
72.2269	411.192	461.218	490.583	473.325	418.403	406.429
72.7489	416.165	436.688	493.572	491.291	431.879	424.905
73.273	405.139	455.158	495.56	476.258	432.354	400.38
73.7949	395.612	453.127	506.049	467.225	415.329	418.356
74.3168	387.586	478.597	498.038	466.691	420.304	425.831
74.8387	412.059	471.067	492.526	491.658	418.78	417.807
75.3606	407.533	471.537	497.515	475.624	418.755	432.782
75.8824	387.006	451.006	470.004	458.091	417.73	399.757
76.4042	402.48	449.976	474.492	435.558	395.205	431.733
76.926	377.953	425.446	450.481	460.024	383.68	384.708
77.4478	408.427	441.916	450.97	455.991	402.156	405.684
77.9695	375.401	419.885	446.458	442.957	383.131	375.659
78.4912	365.874	399.355	446.447	430.924	374.606	394.135
79.0149	380.848	399.825	452.936	447.891	371.081	377.11
79.5366	377.321	417.795	424.924	428.857	392.557	372.085
80.0582	376.795	430.764	432.913	429.824	375.532	390.061
80.5797	344.768	398.234	447.902	438.29	358.007	400.036
81.1013	395.242	394.704	446.39	438.257	376.982	375.512
81.6228	384.715	416.174	416.879	446.724	372.958	377.987
82.1443	364.189	405.643	445.868	425.19	371.933	374.463
82.6657	372.662	391.113	452.856	446.657	382.408	379.438
83.1872	388.636	427.083	451.345	459.623	379.383	367.413
83.7086	391.109	413.052	447.334	417.59	382.858	387.389
84.2299	383.583	412.022	418.822	434.057	378.834	379.364
84.7513	363.057	389.992	442.311	437.023	372.309	397.34
85.2726	390.53	407.462	437.8	449.99	357.284	375.315
85.7938	378.504	401.431	417.788	441.456	377.759	349.291
86.3151	356.977	409.401	437.277	416.423	362.735	389.766
86.8363	371.951	392.871	441.766	443.39	367.71	387.742
87.3575	379.424	374.841	433.254	436.356	371.685	360.217
87.8787	368.398	420.31	440.243	422.823	383.66	374.192
88.3998	359.371	400.28	433.232	422.289	373.135	366.168
88.9209	367.345	412.25	443.22	444.756	353.611	378.143
89.442	386.818	401.22	448.209	447.223	379.086	378.119
89.9609	361.792	413.189	440.198	435.689	381.061	378.594
90.4819	377.265	419.159	456.186	439.656	367.036	385.57
91.0029	383.739	455.129	471.675	479.622	405.512	404.545
91.5239	449.712	459.599	488.664	503.589	430.987	440.02
92.0448	438.686	468.568	468.152	488.056	445.962	404.996
92.5657	425.66	452.038	482.641	473.022	391.437	439.471
93.0866	398.633	428.508	470.13	434.489	396.413	421.947
93.6074	392.107	414.478	441.118	439.455	405.888	387.422
94.1282	378.08	411.447	432.607	408.922	380.363	367.898
94.649	373.554	411.917	425.596	410.389	361.338	367.373
95.1698	362.527	383.387	433.584	398.855	339.813	382.848
95.6884	374.501	363.857	427.073	402.822	362.289	353.824
96.2091	334.974	391.826	413.062	399.788	344.764	345.799
96.7297	377.948	382.296	397.55	394.755	343.239	361.775
97.2504	367.421	377.266	407.039	407.722	356.714	359.75
97.771	361.395	381.236	411.028	402.688	375.19	337.226
98.2916	343.868	376.205	409.016	376.655	340.165	349.201
98.8121	359.342	388.175	403.505	403.121	345.64	338.677
99.3305	346.815	397.645	422.994	401.588	332.615	348.152
99.851	348.789	364.115	406.482	396.055	348.09	322.127
100.371	348.263	381.084	411.971	409.521	344.566	337.603
100.892	351.736	367.554	413.96	396.488	333.041	361.578
101.412	342.71	369.524	408.948	392.454	347.516	355.054
101.933	359.183	377.494	400.937	412.921	351.991	345.029
102.451	354.157	380.463	433.426	380.388	338.967	344.005
102.971	347.13	382.933	437.814	385.854	341.442	347.98
103.492	358.604	368.903	419.283	391.321	350.417	335.955
104.012	347.077	381.373	421.892	370.287	337.392	363.431
104.532	348.051	364.342	402.38	388.754	356.868	349.406
105.05	357.524	378.312	414.869	398.221	339.343	353.882
105.57	369.498	375.782	437.858	402.687	367.318	342.857
106.09	373.971	392.752	411.346	379.654	357.293	338.833
106.611	361.445	406.221	393.335	377.12	365.268	363.808
107.129	358.418	367.691	412.324	389.587	333.244	361.283
107.649	380.392	396.161	408.312	406.053	362.719	340.759
108.169	379.366	358.13	397.801	394.52	339.694	336.234
108.689	349.839	391.6	393.79	386.487	338.669	361.21
109.206	358.313	369.57	433.778	394.453	346.645	364.685
109.726	349.786	392.04	391.267	400.42	340.12	325.661
110.246	360.76	377.009	406.256	395.887	346.095	356.136
110.766	356.233	372.479	405.744	397.353	353.57	356.112
111.284	339.707	382.949	426.233	404.82	365.046	366.087
111.804	347.68	364.919	410.222	397.786	358.021	356.062
112.324	346.654	391.888	394.71	399.253	355.496	356.538
112.841	338.627	389.358	422.199	410.719	341.471	355.013
113.361	365.601	376.328	418.688	376.686	349.446	361.489
113.881	376.074	380.798	417.176	416.153	381.922	356.464
114.4	361.048	376.267	423.165	393.619	374.897	326.94
114.918	336.021	402.237	438.654	398.586	395.372	369.915
115.438	361.495	380.707	438.142	401.052	346.347	386.39
115.957	367.469	389.177	417.631	396.019	366.323	361.366
116.475	385.442	394.146	428.62	408.986	385.798	350.841
116.994	357.916	405.116	423.608	413.452	378.773	385.317
117.514	358.389	411.086	452.597	437.919	375.248	384.292
118.031	384.363	373.556	430.086	409.885	394.723	352.768
118.55	357.336	399.525	436.074	417.852	408.699	359.243
119.068	365.81	403.995	434.563	431.319	351.174	372.718
119.587	391.283	407.465	441.052	438.285	390.149	393.194
120.106	393.757	435.435	453.04	425.752	402.124	368.669
120.624	374.23	402.904	451.029	448.218	372.6	405.645
121.143	380.704	423.374	439.018	440.685	408.075	403.12
121.66	371.177	409.844	459.006	450.152	393.05	395.596
122.179	372.151	427.314	459.495	433.618	406.525	405.071
122.699	380.124	434.283	460.484	448.085	427.5	380.047
123.216	381.098	427.253	438.472	436.551	398.476	416.522
123.735	400.572	448.723	446.461	439.418	408.451	386.997
124.252	377.045	442.693	459.45	441.352	414.926	393.473
124.771	376.019	434.662	461.938	442.426	402.901	390.948
125.29	382.492	416.132	458.927	443.986	384.877	399.424
125.807	374.466	435.102	450.416	452.384	392.852	380.399
126.326	367.439	425.072	435.404	444.351	390.327	391.875
126.843	367.413	423.041	443.393	419.318	391.802	382.35
127.362	390.386	430.011	437.882	428.784	373.778	397.825
127.879	386.36	423.981	442.257	454.751	387.753	391.301
128.398	361.333	416.451	444.743	438.717	414.728	374.276
128.914	366.807	425.92	452.348	424.184	406.203	391.252
129.433	368.78	410.39	447.836	435.151	385.178	378.227
129.95	362.254	424.36	460.825	440.617	410.154	386.203
130.469	412.227	446.83	459.314	442.584	426.129	381.678
130.985	370.701	444.799	454.302	436.55	399.604	394.653
131.504	376.175	422.769	479.291	440.017	408.579	389.629
132.021	399.148	415.739	459.78	436.984	372.555	379.104
132.539	372.122	442.708	453.268	447.45	413.03	366.08
133.056	363.095	433.178	450.257	442.417	407.005	417.055
133.574	379.569	429.148	471.746	441.383	411.98	390.531
134.091	395.042	447.618	475.734	461.35	400.456	380.006
134.609	381.516	441.087	446.723	443.317	411.431	378.982
135.126	373.989	429.057	470.212	440.783	383.906	398.957
135.644	386.463	454.027	476.2	459.25	393.381	411.432
136.161	388.436	443.997	463.689	461.716	405.356	396.408
136.679	374.41	439.966	468.678	440.683	414.332	384.383
137.195	398.883	438.936	470.166	459.65	409.807	412.859
137.712	367.857	437.906	463.655	475.616	400.282	409.834
138.23	398.33	441.376	477.644	479.583	413.757	404.81
138.746	404.304	465.345	458.632	469.049	446.733	403.285
139.265	389.278	459.315	483.121	468.016	419.208	404.26
139.781	392.251	478.785	523.61	467.983	434.683	425.736
140.299	400.725	450.255	499.598	489.949	442.158	416.211
140.815	418.698	451.724	499.587	473.916	424.133	444.687
141.331	409.172	477.194	480.076	478.382	434.109	415.662
141.849	428.645	467.164	496.064	489.849	419.584	442.138
142.365	429.119	478.634	500.553	489.816	426.059	410.113
142.883	405.092	479.603	509.542	502.782	436.034	443.088
143.399	431.066	481.073	513.53	506.749	446.01	441.064
143.915	433.539	472.043	520.019	512.215	428.985	448.039
144.433	431.013	496.513	530.008	500.682	456.96	424.015
144.949	430.486	495.482	511.996	505.649	476.935	441.99
145.465	417.96	530.952	525.485	506.115	447.91	457.466
145.983	439.433	505.922	528.474	510.082	449.886	439.441
146.499	407.407	515.892	532.462	538.548	469.361	441.917
147.014	428.381	492.361	518.451	501.015	473.336	455.892
147.532	403.854	499.831	542.94	527.482	464.311	441.867
148.048	433.328	522.801	545.428	548.948	468.787	465.843
148.564	424.301	508.771	538.917	531.415	460.762	458.818
149.081	421.275	489.74	549.906	522.881	477.237	444.794
149.597	452.748	506.21	525.894	517.848	468.712	441.769
150.113	432.222	508.18	563.383	521.315	466.188	452.745
150.63	432.195	491.15	537.372	516.281	481.163	460.72
151.146	424.669	511.119	521.86	522.248	490.138	458.195
151.661	418.142	500.589	534.849	518.714	470.613	460.171
152.177	431.116	501.059	553.338	521.681	468.088	466.646
152.694	425.589	516.029	581.326	517.148	474.564	483.122
153.21	433.563	496.498	551.315	485.614	464.539	458.097
153.725	419.036	488.468	541.804	498.581	457.014	466.573
154.24	440.51	486.938	551.292	534.047	468.989	443.548
154.758	442.984	483.408	549.281	521.514	468.465	449.023
155.273	415.957	505.877	527.27	523.981	470.94	468.999
155.788	432.431	515.347	542.258	534.447	459.915	445.974
156.304	426.904	488.817	557.247	523.414	468.89	431.95
156.821	421.878	476.287	534.236	520.38	458.866	446.425
157.336	439.851	497.756	531.224	520.847	461.841	470.401
157.851	449.325	500.726	526.213	516.314	450.316	462.876
158.367	440.798	503.696	545.702	535.28	472.291	460.352
158.882	421.772	503.165	531.19	499.747	479.266	446.327
159.399	427.245	504.135	541.679	514.713	442.242	475.802
159.914	433.219	490.605	550.168	510.68	455.217	455.778
160.429	433.692	481.075	535.656	534.647	453.692	431.753
160.944	419.666	486.544	522.145	505.113	454.667	446.729
161.459	434.139	494.514	521.134	484.08	461.143	457.704
161.976	419.113	480.484	529.122	493.546	436.618	449.68
162.491	422.087	465.954	536.611	517.513	474.093	444.155
163.006	443.06	474.423	514.099	503.48	449.068	423.13
163.52	405.034	505.893	518.588	485.446	421.543	439.606
164.035	419.007	480.863	507.077	494.913	448.019	447.581
164.55	425.481	466.833	528.065	492.879	469.494	444.557
165.065	421.954	489.302	504.054	500.846	455.469	428.532
165.582	388.928	485.772	509.543	499.813	431.944	439.008
166.096	426.401	455.742	499.531	477.779	448.42	449.483
166.611	396.875	488.212	482.02	481.246	458.395	441.958
167.126	417.848	503.181	472.509	481.212	471.37	433.934
167.64	410.822	465.151	516.497	481.679	460.845	439.409
168.155	404.795	485.121	496.486	516.146	442.32	461.885
168.669	418.269	460.091	513.475	490.112	462.296	442.86
169.184	391.242	463.56	514.464	496.579	454.771	477.336
169.698	394.716	457.03	502.952	484.545	442.746	454.336
170.213	422.69	488	537.441	502.512	441.721	449.306
170.729	415.663	458.97	506.93	490.979	459.197	435.262
171.244	420.137	484.439	490.918	479.945	473.172	436.737
171.758	402.61	474.409	499.907	488.412	445.647	468.713
172.273	437.084	468.879	522.896	484.878	453.622	441.188
172.787	420.557	475.349	506.384	501.845	463.098	440.164
173.301	446.031	480.818	513.873	496.312	469.073	422.139
173.815	435.004	492.788	546.862	501.778	475.548	453.615
174.33	424.478	468.258	548.35	498.745	465.023	462.59
174.844	459.451	507.728	540.839	536.211	518.998	472.065
175.358	434.425	483.197	529.827	501.678	487.974	478.541
175.872	448.898	504.667	526.316	531.645	474.449	483.516
176.386	446.372	498.637	563.805	530.611	477.924	480.992
176.9	459.345	495.107	556.793	540.078	496.899	463.467
177.415	467.319	547.076	553.782	514.044	488.875	512.943
177.929	468.293	540.046	568.271	560.511	484.85	501.418
178.443	448.266	541.516	549.259	533.477	486.325	502.893
178.957	455.74	525.486	551.248	524.944	504.3	459.869
179.471	455.213	515.955	552.737	534.911	493.776	480.844
179.984	451.687	516.925	579.225	552.877	488.751	508.82
180.498	440.66	510.395	562.214	561.844	493.726	513.795
181.012	445.134	533.865	563.703	550.31	492.201	505.271
181.526	449.607	521.834	556.191	522.277	481.176	516.246
182.04	453.581	528.304	555.68	534.244	470.152	499.722
182.554	456.554	507.274	558.169	540.21	493.127	484.197
183.067	443.028	517.244	567.657	534.677	495.602	468.172
183.581	413.501	519.713	541.146	509.643	485.077	499.648
184.095	435.475	520.683	555.635	545.61	491.553	473.123
184.606	447.448	502.153	569.123	546.577	484.028	453.099
185.12	441.922	527.622	525.112	522.543	484.503	461.074
185.634	450.896	494.592	550.101	508.51	467.478	509.05
186.147	423.369	506.562	555.089	512.477	491.453	469.525
186.661	424.343	516.032	524.078	526.443	464.929	484.5
187.174	442.316	512.001	558.067	513.41	499.904	490.476
187.688	445.79	537.471	554.055	545.876	502.379	482.451
188.201	449.763	541.441	557.044	536.843	490.354	470.427
188.715	433.237	515.911	531.533	548.809	477.83	470.902
189.228	414.71	540.88	559.521	525.276	504.305	488.878
189.739	413.684	530.85	553.51	548.743	499.78	485.853
190.253	436.157	516.82	565.499	537.209	495.755	476.328
190.766	421.631	517.29	548.487	562.676	486.23	478.804
191.279	425.104	525.759	537.976	519.642	478.706	459.279
191.793	4.04E+02	511.229	536.965	507.109	465.681	487.255
192.306	426.551	517.199	543.953	528.576	472.656	454.73
192.817	4.30E+02	494.169	546.942	528.542	4.80E+02	460.706
193.33	413.499	501.138	5.38E+02	531.509	481.607	469.181
193.843	4.03E+02	494.608	549.419	504.975	450.082	465.157
194.357	428.946	478.578	5.54E+02	505.442	462.557	456.132
194.87	430.419	511.548	525.397	529.409	480.032	463.107
195.383	410.393	497.517	517.385	493.375	4.50E+02	452.083
195.894	408.866	477.987	525.374	513.842	449.483	456.058
196.407	402.84	490.957	5.48E+02	502.808	4.52E+02	458.534
196.92	436.813	480.927	557.351	516.775	4.71E+02	446.009
197.433	4.09E+02	506.396	507.84	465.742	468.408	455.485
197.944	405.76	495.366	522.829	477.708	442.384	469.46
198.456	4.38E+02	481.336	535.817	502.675	463.359	435.435
198.969	399.707	491.806	524.806	484.141	453.834	447.911
199.482	425.681	493.275	524.795	520.108	456.309	466.886
199.995	4.15E+02	507.745	5.34E+02	511.075	432.785	447.362
200.506	4.41E+02	495.215	544.272	517.041	458.76	438.337
201.018	4.32E+02	510.185	540.261	508.508	477.235	450.313
201.531	406.075	483.654	544.749	490.974	447.71	459.288
202.042	4.07E+02	482.124	523.738	519.941	426.686	452.763
202.554	4.27E+02	470.594	528.227	524.408	462.661	449.239
203.067	424.496	505.064	524.215	511.374	4.76E+02	443.714
203.58	406.969	492.533	503.204	509.341	447.111	446.69
204.09	434.443	504.003	538.693	502.307	4.43E+02	458.165
204.603	4.30E+02	494.473	517.181	535.774	4.50E+02	454.641
205.115	418.39	494.943	550.17	523.741	465.037	447.116
205.626	440.363	490.912	5.25E+02	497.207	475.512	446.092
206.138	4.25E+02	476.882	530.647	517.174	439.987	470.567
206.651	441.31	477.352	5.42E+02	526.64	4.74E+02	475.542
207.161	4.33E+02	498.822	546.625	520.607	457.438	470.667
207.673	434.258	494.791	5.43E+02	509.574	460.913	472.238
208.186	437.231	497.761	5.62E+02	537.54	463.888	490.469
208.696	448.205	510.731	556.091	525.007	4.74E+02	453.944
209.208	431.678	484.701	5.33E+02	541.973	486.339	447.42
209.721	423.652	509.67	5.64E+02	514.94	461.814	462.895
210.231	459.125	499.64	568.557	524.407	443.789	499.87
210.743	447.599	500.11	5.66E+02	534.373	482.264	460.846
211.255	434.072	512.579	521.034	514.34	490.74	468.321
211.765	440.046	496.549	554.023	519.806	473.215	468.797
212.277	447.019	523.019	524.011	533.273	475.19	471.772
212.79	426.493	511.989	546	518.74	451.165	460.248
213.3	431.466	511.958	536.989	528.706	500.141	459.723
213.812	431.94	518.428	542.477	516.673	465.616	481.198
214.322	438.913	499.398	527.966	510.139	466.091	457.674
214.834	429.387	510.368	543.955	527.106	470.566	464.149
215.343	445.361	492.337	533.943	516.573	470.041	472.125
215.855	447.834	501.307	533.432	519.039	486.017	461.1
216.367	453.808	487.277	567.421	529.006	447.992	484.576
216.877	443.281	482.747	532.909	513.472	462.967	459.051
217.389	448.255	521.216	557.898	526.939	481.442	472.027
217.899	429.228	505.186	535.887	522.406	474.918	480.502
218.41	447.702	505.656	525.875	532.872	485.893	462.477
218.92	448.675	505.626	539.864	534.839	481.868	461.453
219.432	429.149	514.095	545.353	520.305	452.843	446.928
219.942	441.622	505.565	540.841	512.772	498.818	492.404
220.453	454.596	515.535	553.83	534.739	480.294	447.379
220.965	435.569	465.505	547.819	505.705	475.769	463.355
221.474	437.043	511.474	548.807	522.672	474.244	461.83
221.986	435.016	525.944	552.296	517.638	481.719	489.305
222.496	448.49	508.414	585.285	520.605	483.695	490.281
223.007	442.964	513.384	558.773	524.572	489.17	461.756
223.516	454.437	510.353	560.762	543.038	474.645	465.732
224.028	451.411	516.823	568.251	559.505	504.12	511.707
224.537	466.384	510.793	558.239	548.971	498.596	526.683
225.047	456.858	502.763	595.728	575.438	518.071	510.158
225.558	452.331	531.732	577.217	537.405	496.546	551.133
226.067	466.805	540.702	575.205	587.371	478.021	571.109
226.579	453.278	520.172	567.694	585.838	498.996	574.584
227.088	500.752	534.142	564.683	564.804	497.472	570.06
227.599	497.225	534.111	578.671	527.771	491.947	594.035
228.108	458.699	528.581	586.16	548.738	502.422	592.511
228.62	456.172	532.051	588.649	565.704	496.897	560.486
229.129	482.146	502.021	548.637	553.171	484.373	542.462
229.638	463.119	509.99	587.126	538.137	486.348	529.937
230.149	469.093	508.46	545.115	545.604	487.823	531.912
230.658	454.567	515.93	559.603	541.571	489.298	528.888
231.169	463.54	526.9	531.092	545.537	492.273	504.363
231.678	447.514	500.869	535.081	508.504	470.749	512.339
232.189	474.987	523.339	549.569	507.97	470.224	497.814
232.698	473.961	494.809	541.058	546.437	483.699	497.79
233.207	452.934	487.279	519.547	532.404	487.674	456.265
233.718	451.408	479.748	554.535	505.37	453.15	491.24
234.227	482.381	488.718	542.024	510.337	450.125	459.216
234.736	484.855	472.188	554.513	503.803	480.1	463.691
235.247	457.328	477.157	510.001	487.27	460.575	459.667
235.755	480.802	475.127	529.49	497.737	460.551	486.142
236.264	430.775	469.097	525.979	475.703	444.526	448.618
236.775	445.249	483.567	529.967	506.17	481.501	454.593
237.283	442.722	465.536	503.956	500.636	443.476	449.568
237.792	421.696	492.006	503.945	479.603	409.951	445.544
238.303	422.67	462.976	526.433	509.57	431.927	442.019
238.811	409.643	468.946	507.422	506.536	456.902	457.995
239.32	422.617	459.915	482.411	446.003	436.377	408.97
239.831	404.59	468.385	488.899	477.969	404.352	439.446
240.339	428.064	448.355	504.888	486.436	408.328	425.421
240.848	428.537	462.825	485.877	475.402	446.803	426.397
241.358	401.011	463.794	492.365	460.869	446.778	425.372
241.867	412.484	468.264	470.854	458.336	433.753	420.347
242.375	422.458	467.234	496.843	483.302	436.728	425.323
242.883	420.431	461.704	498.831	481.769	459.704	415.298
243.394	427.405	459.673	504.82	467.236	433.679	436.774
243.902	429.378	464.143	512.809	473.702	433.154	435.249
244.41	432.352	456.613	521.297	498.669	436.629	428.725
244.921	425.325	469.583	514.786	490.135	437.605	436.2
245.429	423.299	504.052	495.775	484.602	430.08	410.175
245.937	425.773	481.022	522.763	502.068	410.055	441.151
246.445	453.746	467.492	524.252	524.535	451.03	426.126
246.953	426.22	484.462	509.241	495.002	457.006	433.602
247.464	443.693	517.931	499.229	494.468	480.981	436.577
247.972	469.667	515.401	526.718	519.435	449.456	464.553
248.48	461.64	506.371	525.207	546.401	463.431	449.028
248.988	483.614	495.841	522.695	513.368	478.906	457.503
249.498	471.087	521.31	551.184	516.835	478.882	472.979
250.006	487.561	488.28	567.173	527.301	472.857	489.954
250.514	465.534	474.75	540.161	489.768	454.832	465.93
251.022	479.508	470.22	504.15	517.734	451.807	483.905
251.53	445.981	479.189	509.139	498.201	453.783	455.881
252.037	444.455	467.659	510.127	487.668	431.758	446.856
252.547	434.928	461.129	520.116	481.134	444.733	434.332
253.055	420.902	455.599	498.605	476.101	443.708	442.307
253.563	414.376	451.068	493.593	483.067	432.184	438.282
254.071	410.849	448.538	504.082	481.034	423.159	444.258
254.578	442.323	438.008	508.571	484.001	432.134	438.733
255.086	428.296	442.478	470.559	466.467	438.609	434.209
255.594	413.27	455.447	499.048	456.934	407.084	440.684
256.103	428.243	437.417	500.537	459.9	424.06	436.66
256.611	410.217	435.387	477.525	464.867	432.035	433.135
257.119	405.69	416.857	476.014	476.334	434.51	418.61
257.626	404.664	434.326	491.003	459.3	401.485	433.086
258.134	418.137	444.796	484.991	478.267	428.961	422.561
258.641	433.111	428.266	487.98	467.233	427.936	429.537
259.149	425.084	447.235	474.969	452.7	441.411	414.512
259.656	421.558	446.205	490.457	463.167	407.386	419.488
260.164	421.031	425.175	483.946	478.633	425.861	428.963
260.671	422.505	440.145	471.935	473.1	449.337	425.438
261.18	402.979	445.114	479.423	462.566	435.312	405.914
261.688	414.952	444.084	482.912	459.033	424.787	422.389
262.195	424.426	426.054	477.401	461.5	428.762	419.865
262.702	412.399	440.024	499.389	476.466	431.738	412.84
263.21	403.873	455.993	466.378	459.433	438.713	425.816
263.717	430.346	466.963	476.367	459.899	422.688	423.291
264.224	426.82	430.433	491.855	475.366	412.663	418.267
264.731	410.793	441.403	473.844	470.833	421.138	397.242
265.238	408.767	446.372	492.333	463.299	440.114	439.717
265.745	423.24	439.342	496.321	441.266	410.089	407.193
266.252	426.714	444.312	491.31	465.732	424.064	451.668
266.759	406.187	453.782	489.299	481.199	441.539	400.144
267.267	420.661	433.251	474.287	467.166	417.515	406.619
267.773	414.634	443.721	487.276	465.632	418.99	408.595
268.28	439.108	417.191	486.265	466.599	427.965	409.57
268.787	432.082	447.661	487.753	469.565	432.94	430.045
269.294	410.555	458.13	477.742	445.532	406.416	421.021
269.801	421.029	452.1	485.23	462.999	412.891	415.496
270.308	416.002	455.57	506.219	433.465	423.366	415.972
270.815	415.976	450.04	492.708	490.932	431.841	410.447
271.322	400.449	425.509	492.197	452.398	411.316	426.923
271.828	405.923	431.479	473.185	427.365	429.292	424.398
272.335	443.896	443.449	495.174	479.332	425.267	417.874
272.842	456.37	437.419	500.163	460.298	448.242	405.849
273.347	400.343	422.388	520.651	457.265	439.717	417.824
273.853	420.817	453.358	518.14	460.731	429.693	438.3
274.36	431.29	452.328	464.629	498.198	431.168	414.775
274.866	428.264	431.298	489.117	456.165	435.143	419.751
275.373	406.737	468.767	503.606	481.631	418.118	427.726
275.88	431.211	435.737	501.594	450.098	417.594	433.702
276.386	425.685	454.707	510.083	470.064	410.569	412.677
276.893	441.658	447.177	499.572	498.531	417.544	432.152
277.399	420.132	437.146	476.56	451.498	438.019	395.628
277.906	425.605	452.616	491.049	456.464	421.494	419.603
278.41	433.579	448.086	496.038	472.431	426.47	414.579
278.916	432.052	455.556	480.026	462.397	430.945	434.054
279.423	419.026	453.525	487.015	456.864	433.42	439.53
279.929	432.499	448.495	499.504	464.831	421.395	427.505
280.435	437.973	437.465	467.492	474.297	428.371	423.48
280.942	437.946	458.935	498.981	482.764	423.846	426.956
281.448	430.92	473.904	501.47	471.23	436.321	415.931
281.952	444.393	462.874	500.958	485.697	411.296	437.407
282.458	451.367	451.344	524.947	492.664	429.271	433.382
282.964	430.84	487.814	504.936	496.13	452.747	440.358
283.47	436.814	511.283	550.424	523.597	465.222	444.333
283.977	447.769	517.732	553.986	542.139	479.808	465.736
284.48	441.202	496.994	581.233	572.545	469.648	490.062
284.987	447.583	496.09	533.968	515.879	487.061	468.882
285.493	448.766	535.405	547.983	519.093	456.448	483.878
285.999	461.152	515.982	537.964	516.6	455.056	451.405
286.505	466.713	495.767	568.282	543.282	425.074	438.649
287.008	435.128	487.932	545.725	525.996	450.506	455.439
287.514	444.138	471.799	538.237	519.746	467.661	464.029
288.02	434.141	479.617	557.887	506.009	445.788	451.798
288.526	452.193	475.827	541.616	514.302	454.927	450.45
289.03	444.376	500.756	528.132	511.913	470.158	446.354
289.536	440.922	486.913	532.893	514.48	446.411	457.388
290.041	464.478	491.349	544.045	502.797	454.205	445.502
290.547	473.521	454.8	531.78	537.552	450.583	450.506
291.051	452.679	496.461	543.736	501.374	461.459	461.249
291.556	458.262	474.165	535.334	516.374	447.222	467.931
292.062	456.308	465.202	527.77	511.918	459.821	457.065
292.568	468.061	485.089	547.267	513.642	468.248	453.088
293.071	467.581	509.92	522.997	519.585	478.049	450.562
293.577	484.126	485.834	528.674	505.913	468.921	477.487
294.082	482.612	469.584	559.244	534.675	467.016	473.593
294.586	470.329	497.761	552.456	515.421	467.082	457.852
295.091	481.923	492.799	530.598	512.513	465.645	484.109
295.597	470.789	488.697	540.388	534.247	488.38	477.597
296.1	469.652	485.186	546.649	523.216	477.952	470.661
296.606	488.588	489.654	547.378	535.239	495.23	472.694
297.111	475.234	513.986	546.537	535.867	509.821	474.769
297.614	478.764	513.878	558.996	524.64	488.568	477.087
298.12	489.628	521.817	557.418	536.799	507.346	476.841
298.625	508.971	535.277	555.832	558.946	525.067	480.781
299.128	507.86	535.763	577.149	545.182	520.248	491.102
299.633	509.097	535.791	555.821	554.791	529.705	501.547
300.137	523.332	541.108	598.255	563.905	513.411	484.747
300.642	537.813	547.213	599.573	574.18	517.268	502.095
301.147	552.182	544.773	602.236	572.591	534.059	522.663
301.65	546.108	543.168	598.841	583.093	531.242	525.911
302.155	534.277	551.445	595.612	569.461	538.345	501.577
302.658	532.711	556.067	594.336	590.716	529.782	517.937
303.163	501.208	563.578	591.885	572.611	531.109	515.881
303.668	520.739	545.649	597.547	550.629	537.403	507.635
304.171	527.562	548.712	598.726	578.22	528.504	505.079
304.676	512.288	557.599	582.19	563.087	531.3	512.857
305.179	532.147	557.878	584.373	567.174	503.712	496.075
305.684	511.98	516.965	582.544	547.607	500.103	491.017
306.187	512.925	517.43	570.077	565.624	500.45	481.95
306.692	501.198	529.582	573.549	547.112	512.891	495.321
307.196	509.426	516.173	559.536	540.393	497.067	502.889
307.699	491.732	530.209	569.135	544.216	499.014	484.171
308.204	502.282	512.732	561.775	552.546	496.993	490.05
308.707	502.763	508.858	545.408	527.746	482.781	479.735
309.211	506.224	504.324	559.388	544.118	505.27	501.657
309.714	503.724	505.182	550.179	533.527	484.609	492.298
310.219	492.345	526.756	580.331	549.913	491.456	475.279
310.721	490.021	521.942	579.839	526.563	491.512	503.665
311.226	473.583	528.752	545.649	525.657	488.099	487.952
311.728	508.271	510.739	556.46	523.365	476.249	474.435
312.233	489.21	518.109	578.448	526.398	493.728	478.374
312.735	499.919	502.701	554.846	534.989	495.814	496.941
313.24	495	504.166	565.515	524.422	494.2	487.041
313.742	500.162	501.063	556.703	541.569	493.11	490.368
314.247	494.58	512.845	547.016	541.663	473.415	480.186
314.749	482.856	511.647	549.079	530.081	484.74	489.849
315.251	488.789	508.499	544.683	537.653	479.282	509.216
315.756	487.979	508.037	561.059	511.778	492.244	489.323
316.258	481.132	490.191	559.534	527.538	474.145	476.365
316.762	468.992	506.482	546.003	530.965	476.994	489.919
317.265	480.611	506.172	567.74	522.805	474.828	484.907
317.769	488.54	497.567	560.436	510.268	488.853	487.6
318.271	486.554	518.097	567.725	517.702	479.548	479.022
318.773	472.763	504.282	549.092	515.464	476.66	487.623
319.277	469.352	499.902	539.277	520.933	477.959	485.289
319.779	457.924	500.135	532.641	525.783	478.324	484.64
320.283	458.68	497.005	557.357	528.619	472.186	495.492
320.785	467.351	499.582	551.392	500.146	480.949	480.038
321.288	471.646	505.151	541.952	505.437	483.851	490.146
321.792	476.432	484.422	537.743	511.364	464.958	478.894
322.293	458.777	493.149	548.814	522.231	461.073	486.159
322.795	467.448	497.231	541.575	518.37	472.239	479.306
323.299	457.598	505.988	537.167	508.213	479.261	473.962
323.801	450.719	486.137	546.65	524.166	482.66	484.767
324.305	455.975	487.156	543.43	519.562	464.185	490.517
324.807	455.838	495.898	539.496	515.262	465.637	479.779
325.309	460.339	490.168	546.703	506.803	468.362	473.214
325.813	465.812	491.113	543.126	515.318	469.526	482.29
326.314	469.693	495.555	530.351	507.617	471.96	487.291
326.816	464.003	489.154	524.892	508.948	478.33	479.458
327.318	473.507	489.706	531.971	521.662	475.967	488.998
327.821	472.38	488.363	533.36	528.022	474.294	477.011
328.323	463.173	488.829	553.585	514.563	481.112	464.543
328.824	459.722	491.986	556.091	507.596	469.554	475.75
329.328	467.545	497.505	537.966	511.877	476.874	486.819
329.83	459.73	493.917	538.368	519.5	492.89	485.962
330.331	445.983	493.397	534.817	524.164	478.269	475.205
330.833	448.552	497.207	528.583	521.627	468.195	459.223
331.336	450.686	496.307	530.843	523.598	478.896	466.038
331.838	453.92	496.508	544.152	528.383	487.275	485.606
332.339	448.192	493.802	538.804	521.624	482.987	484.647
332.84	447.495	498.3	540.637	519.188	481.209	481.341
333.102	457.13	506.801	553.476	521.058	489.922	485.143
333.61	464.089	499.283	546.505	528.03	476.397	484.612
334.117	456.548	512.265	591.533	529.501	463.372	486.081
334.625	460.008	502.747	560.562	532.473	487.847	497.051
335.132	463.467	516.729	560.591	511.444	495.322	500.02
335.64	464.926	514.71	552.62	541.416	477.797	484.989
336.147	463.386	510.192	537.649	536.887	495.772	491.958
336.655	459.845	508.674	559.678	515.359	465.247	492.428
337.162	466.304	520.156	575.207	524.83	505.722	512.897
337.669	475.263	515.637	578.736	554.802	489.197	500.366
338.177	475.723	534.619	585.265	585.773	491.672	513.835
338.682	472.182	518.601	579.293	541.245	480.647	532.304
339.189	477.141	527.583	590.322	552.216	516.122	502.774
339.696	503.6	524.565	581.851	540.188	499.597	496.743
340.204	464.06	533.546	589.88	548.159	483.072	501.212
340.711	482.019	540.528	568.909	568.63	492.547	495.181
341.218	486.478	537.51	582.938	544.602	515.022	509.651
341.725	499.937	546.992	582.467	559.073	513.997	517.62
342.232	509.897	533.973	623.996	568.045	511.471	495.589
342.739	527.356	558.455	604.025	568.016	516.946	539.058
343.244	509.315	565.437	599.053	562.988	547.921	527.028
343.751	506.774	532.919	610.082	605.959	530.396	526.997
344.258	531.234	562.901	631.611	628.431	535.371	540.966
344.765	527.193	573.382	619.64	576.902	532.346	551.935
345.272	500.652	596.364	619.169	584.374	548.321	570.405
345.779	515.111	560.346	613.198	601.345	540.796	541.874
346.286	505.571	546.828	606.227	592.317	531.771	568.343
346.791	499.53	561.809	639.256	598.788	515.246	541.812
347.297	487.489	554.791	585.285	581.26	511.721	553.781
347.804	479.449	558.273	607.313	584.731	510.696	524.251
348.311	495.408	557.755	606.842	591.203	493.671	540.72
348.818	492.867	573.736	607.371	575.674	543.146	531.189
349.324	515.826	564.218	594.9	559.146	529.121	540.158
349.829	472.786	565.7	619.429	587.117	506.596	511.128
350.336	485.745	546.182	600.958	582.089	503.571	542.097
350.842	497.704	582.164	611.987	607.06	514.546	553.566
351.349	490.663	521.145	626.016	583.531	542.021	546.535
351.853	476.623	561.127	621.045	612.003	535.996	542.005
352.36	492.582	565.109	627.573	609.974	517.971	550.474
352.866	482.541	554.591	625.102	593.446	553.446	518.943
353.373	480.5	561.572	613.631	595.917	550.421	526.912
353.879	500.46	553.054	623.66	598.889	534.396	531.882
354.384	488.919	578.536	637.189	600.36	534.371	536.851
354.89	491.378	558.018	624.718	594.332	563.346	531.82
355.396	493.337	566.5	594.247	600.803	541.821	535.289
355.903	495.297	585.981	642.276	596.275	555.795	550.259
356.407	503.256	568.463	639.805	602.746	544.27	548.728
356.913	511.215	579.445	635.333	594.218	542.745	576.197
357.419	493.674	571.427	618.362	610.689	576.72	559.666
357.923	494.134	579.408	646.891	622.661	555.195	556.635
358.43	493.593	625.39	656.92	618.132	549.17	527.105
358.936	489.052	604.372	639.949	632.604	561.145	563.074
359.442	505.012	593.854	652.478	605.575	572.62	546.043
359.946	518.471	606.836	657.007	624.546	586.595	557.512
360.452	510.43	627.817	668.536	613.518	570.57	556.982
360.958	500.389	591.799	643.565	623.989	577.045	564.451
361.462	511.849	616.281	670.593	647.461	584.52	548.92
361.968	520.808	651.763	677.122	630.932	580.495	588.389
362.474	516.767	609.244	648.651	657.404	592.47	547.359
362.978	511.726	626.726	679.18	652.875	615.445	567.828
363.484	511.686	616.708	682.709	625.847	583.42	577.797
363.99	518.645	660.19	706.238	679.818	592.395	603.266
364.494	538.604	654.172	714.767	675.79	586.37	578.736
364.999	526.563	667.653	689.296	687.761	605.345	586.205
365.505	536.023	641.635	702.325	680.733	628.82	590.674
366.009	539.482	668.117	732.353	706.204	604.795	602.643
366.515	547.441	685.099	708.882	691.676	649.27	606.113
367.018	550.9	695.08	745.411	697.647	650.245	636.082
367.524	570.36	711.062	752.44	727.119	664.72	623.551
368.03	568.319	719.544	820.469	741.09	693.695	665.52
368.533	583.778	740.026	812.498	762.062	689.67	658.99
369.039	599.238	748.508	788.527	764.533	694.644	681.459
369.542	610.697	770.489	805.056	801.504	724.119	677.428
370.048	624.656	798.471	848.085	797.476	709.094	700.897
370.554	663.115	802.953	854.113	837.447	715.069	720.866
371.057	624.075	811.935	861.642	867.919	750.044	731.836
371.562	659.534	847.917	882.171	891.39	751.019	720.305
372.066	671.493	847.398	915.7	868.862	776.994	760.774
372.571	701.452	884.88	914.229	896.333	781.469	759.743
373.075	697.412	895.362	944.258	934.805	823.444	797.713
373.58	713.371	934.844	981.787	988.776	832.919	836.182
374.085	715.83	955.825	1011.32	1026.75	853.394	835.151
374.589	708.789	994.307	1004.34	1046.22	915.369	841.62
375.094	743.749	1038.29	1060.37	1110.69	944.344	883.09
375.597	768.708	1111.77	1131.4	1174.16	984.319	913.059
376.102	768.667	1180.25	1179.43	1197.13	1037.29	951.528
376.605	827.126	1213.73	1215.96	1280.1	1071.77	1000.5
377.11	808.586	1286.22	1299.49	1307.58	1121.74	1025.97
377.614	860.545	1327.7	1359.52	1365.05	1176.22	1092.94
378.119	860.504	1446.68	1399.05	1442.02	1245.69	1137.41
378.622	858.464	1539.16	1478.08	1529.99	1263.17	1176.87
379.127	872.423	1625.64	1610.6	1584.46	1351.64	1264.34
379.63	898.382	1818.12	1707.13	1703.43	1388.62	1286.81
380.135	958.341	2069.61	1812.16	1812.41	1469.09	1313.78
380.638	979.801	2280.09	1996.69	1997.38	1586.57	1435.75
381.143	1045.26	2626.57	2108.72	2181.35	1719.54	1512.72
381.645	1087.22	3097.55	2389.75	2587.82	2015.52	1712.19
382.15	1184.68	3707.53	2723.78	3068.29	2432.99	1892.16
382.653	1308.14	4446.52	3136.31	3754.76	3130.97	2234.13
383.158	1487.6	5256.5	3669.84	4441.23	4224.94	2678.6
383.661	1805.56	5859.98	4326.86	5198.21	5507.42	3279.57
384.163	2271.02	5958.46	4833.39	5787.18	6558.39	4051.04
384.668	2832.97	5308.44	5262.42	5859.65	6364.87	4631
385.171	3245.43	4190.92	5482.45	5251.12	5094.84	4809.97
385.676	3048.39	3011.91	5024.48	4043.09	3378.82	4336.44
386.178	2322.35	2167.39	3844.01	2740.56	2140.29	3548.41
386.683	1533.81	1592.87	2636.54	1886.03	1449.77	2647.38
387.185	1054.77	1296.85	1832.57	1393.51	1176.74	1908.35
387.688	848.23	1092.33	1384.1	1118.98	983.218	1443.82
388.192	746.689	975.315	1129.62	1000.95	902.193	1128.29
388.695	694.649	889.297	1042.65	908.42	827.668	962.759
389.199	667.108	829.779	967.682	894.392	811.643	889.228
389.702	648.567	861.76	941.211	871.863	768.118	844.197
390.204	630.526	788.742	869.74	848.835	761.093	783.667
390.709	628.486	765.224	872.769	841.806	753.568	747.636
391.211	638.445	760.206	846.798	826.778	770.543	764.105
391.713	616.904	796.188	882.827	830.249	731.518	735.574
392.218	623.364	785.169	884.356	812.221	759.493	737.044
392.72	615.323	825.651	858.385	818.692	754.968	728.513
393.222	618.282	800.133	886.385	828.164	759.943	749.482
393.726	607.241	817.615	884.819	851.635	772.918	753.451
394.229	636.701	849.596	919.971	849.607	772.893	735.421
394.731	647.16	816.078	875	829.078	804.868	753.39
395.235	651.119	865.56	922.029	875.55	791.843	758.859
395.737	684.578	925.542	968.558	900.521	806.318	796.328
396.239	702.038	945.524	978.587	959.992	867.792	773.298
396.743	711.497	973.005	956.391	988.964	904.767	810.267
397.245	713.456	1039.49	967.845	1026.94	957.742	847.236
397.747	743.415	1132.47	1121.17	1047.91	985.217	883.205
398.251	863.375	1183.45	1153.2	1149.38	1054.19	940.674
398.753	899.834	1281.43	1271.23	1208.35	1121.17	956.144
399.255	918.793	1422.91	1332.26	1338.82	1199.64	1045.61
399.757	1045.75	1572.9	1437.29	1454.79	1287.12	1106.08
400.261	1110.71	1756.88	1568.82	1576.26	1408.59	1220.05
400.762	1229.67	1995.86	1723.85	1747.74	1595.07	1296.52
401.264	1427.63	2332.84	2004.38	2045.21	1818.54	1505.49
401.766	1692.09	2693.82	2296.4	2319.18	2086.02	1657.96
402.27	2003.55	3170.8	2676.93	2715.65	2508.49	1976.43
402.771	2556.01	3749.79	3190.46	3269.12	3015.47	2371.4
403.273	3212.47	4244.27	3818.99	3959.09	3673.94	2871.87
403.775	4050.43	4943.75	4626.02	4845.56	4613.42	3690.84
404.278	4914.89	5628.23	5602.55	6121.54	5920.39	4737.31
404.78	5433.34	6498.71	6870.58	7701.01	7727.37	5961.77
405.282	5333.8	7866.2	8387.11	9359.48	9893.84	7287.24
405.783	4774.26	9298.18	9898.64	10776.5	11433.8	8014.21
406.285	3933.22	10540.2	11200.2	11490.4	11489.8	7627.68
406.788	3171.18	10756.1	11525.2	11201.4	9968.27	6674.15
407.29	2548.14	9989.62	10578.2	9882.37	7905.74	5616.12
407.791	2067.6	8238.6	8903.75	8332.84	5989.72	4860.59
408.292	1760.06	6450.09	7112.78	6679.81	4575.19	4450.06
408.794	1546.52	5125.07	5680.31	5407.28	3724.17	4366.03
409.297	1342.98	4031.55	4488.84	4340.75	3038.14	4347.5
409.799	1232.44	3300.03	3735.37	3603.72	2572.12	4186.97
410.3	1127.4	2759.51	3066.9	3018.19	2268.09	3817.44
410.801	1048.36	2385.5	2695.92	2556.67	2022.57	3387.41
411.302	1021.82	2079.48	2301.45	2239.14	1851.04	2902.87
411.804	919.775	1816.96	2032.48	1938.11	1683.02	2410.84
412.307	890.734	1691.94	1837.01	1798.58	1564.99	2104.31
412.808	844.193	1478.92	1661.54	1622.05	1426.97	1827.78
413.309	820.652	1403.9	1537.07	1535.02	1379.94	1599.75
413.81	803.112	1261.89	1478.1	1360.99	1265.42	1475.72
414.311	753.071	1207.37	1347.63	1312.97	1231.39	1311.69
414.812	735.53	1111.85	1298.16	1200.94	1180.37	1245.16
415.313	672.49	1077.33	1236.18	1148.41	1127.34	1171.63
415.814	695.449	1010.31	1168.71	1081.88	1052.82	1109.6
416.315	684.908	978.295	1081.24	1020.85	978.791	1045.07
416.818	643.867	935.776	1022.27	1005.82	922.766	952.536
417.319	644.327	868.258	1023.8	946.294	873.741	939.505
417.82	606.786	837.74	961.329	896.766	831.716	884.475
418.321	604.245	795.222	938.858	866.737	813.191	851.444
418.822	589.704	814.203	936.887	832.209	781.166	807.413
419.323	601.164	797.685	907.916	812.18	747.141	783.382
419.823	568.623	780.167	890.444	799.652	760.616	783.352
420.324	574.582	765.649	883.473	792.623	764.591	775.321
420.825	578.541	777.631	850.002	797.595	716.066	722.29
421.325	555.001	762.112	858.031	759.566	720.041	758.759
421.826	557.46	755.594	849.56	792.538	714.516	712.229
422.327	558.419	765.076	805.589	767.009	706.99	725.198
422.827	533.378	740.058	824.118	786.48	712.965	698.667
423.328	547.338	727.039	843.647	766.452	699.44	692.136
423.828	588.297	732.021	793.676	779.423	693.915	692.106
424.329	572.756	710.503	802.204	767.395	700.89	712.075
424.829	564.216	707.485	799.733	745.866	703.365	682.544
425.33	565.675	703.967	827.762	781.338	687.34	717.013
425.83	566.634	723.448	809.791	758.309	662.315	672.483
426.331	571.093	685.93	796.82	759.781	690.79	664.952
426.831	578.053	727.412	798.849	781.252	705.265	700.921
427.332	572.012	696.894	819.878	768.224	681.24	667.89
427.832	561.971	700.875	836.907	748.695	691.215	669.859
428.332	570.43	1239.36	822.936	787.667	718.69	664.829
428.832	570.39	691.839	844.964	756.138	704.665	678.298
429.333	583.849	712.821	826.493	745.11	668.14	701.767
429.833	567.808	727.303	804.022	764.081	715.115	696.736
430.333	592.767	709.284	798.551	769.553	702.09	703.706
430.833	560.727	740.266	837.58	765.024	716.065	672.675
431.333	559.186	734.748	834.609	805.495	716.04	698.644
431.834	588.645	745.23	819.138	759.467	703.515	679.613
432.334	574.604	734.211	816.667	759.938	737.99	712.083
432.834	584.064	753.193	877.196	777.91	711.465	699.552
433.334	613.023	783.675	838.724	796.381	693.44	735.521
433.832	617.482	735.157	866.253	788.853	729.415	695.49
434.332	614.941	772.639	843.282	827.824	733.39	720.46
434.832	608.901	772.12	859.311	807.296	737.365	707.429
435.332	621.36	771.602	875.34	810.767	734.339	735.898
435.831	612.819	785.584	871.369	829.239	761.314	702.867
436.331	616.279	765.066	919.398	843.71	760.789	717.337
436.831	624.738	796.047	896.927	834.682	760.764	743.806
437.331	608.697	784.529	884.456	838.653	742.739	746.775
437.831	648.156	806.511	890.484	861.625	762.214	738.244
438.329	617.116	820.493	919.513	841.596	794.189	735.714
438.828	637.575	800.975	945.542	852.568	778.664	773.183
439.328	654.034	840.956	941.571	863.039	755.639	802.152
439.828	618.993	854.938	938.6	899.51	789.614	771.621
440.327	636.453	821.92	952.129	886.982	838.089	764.09
440.827	659.912	804.902	964.658	898.953	795.564	794.06
441.324	673.871	863.383	972.187	909.925	836.539	809.529
441.824	659.33	877.365	963.716	969.396	838.014	798.998
442.324	689.79	872.347	998.245	912.868	878.989	803.967
442.823	657.249	906.829	1015.27	966.339	833.464	797.937
443.323	665.208	922.811	1035.8	982.311	850.939	831.406
443.82	713.167	931.292	999.331	976.782	873.414	850.875
444.319	697.627	922.274	1047.36	970.254	907.889	859.844
444.819	709.086	953.756	1065.39	1012.23	892.364	849.314
445.318	705.045	961.238	1099.92	1009.2	959.839	864.783
445.818	720.004	990.219	1077.45	1063.17	995.814	881.752
446.315	729.964	965.201	1080.98	1045.14	956.789	935.221
446.814	739.923	988.683	1142	1058.61	971.764	917.191
447.313	767.382	1019.66	1130.03	1082.58	993.239	923.66
447.813	753.341	1031.15	1157.56	1117.05	1026.21	960.629
448.31	755.801	1051.63	1175.09	1148.53	1032.19	970.598
448.809	793.76	1076.11	1223.12	1143	1068.16	1008.57
449.308	799.219	1092.09	1227.65	1171.97	1095.14	1029.54
449.807	806.679	1105.07	1229.18	1210.94	1122.61	1025.01
450.304	800.638	1103.06	1225.21	1225.41	1125.09	1031.48
450.803	823.597	1125.04	1283.24	1260.88	1176.06	1035.44
451.303	854.556	1151.52	1275.76	1227.35	1233.04	1120.41
451.802	851.516	1138.5	1301.29	1257.83	1239.51	1169.38
452.298	850.475	1169.98	1335.82	1288.3	1212.49	1169.35
452.797	878.434	1152.96	1343.85	1300.27	1227.46	1188.32
453.296	868.393	1137.95	1340.88	1275.74	1233.94	1225.29
453.793	880.853	1109.93	1372.41	1235.21	1194.41	1214.76
454.292	891.312	1149.91	1370.44	1263.68	1168.39	1234.73
454.791	878.771	1134.39	1363.47	1220.65	1125.86	1200.2
455.288	866.73	1092.87	1318.5	1210.63	1084.84	1199.17
455.787	845.19	1059.35	1297.02	1152.6	1079.81	1182.14
456.285	833.149	1012.34	1257.05	1146.07	1019.79	1145.11
456.782	814.608	1021.32	1230.58	1085.54	995.263	1145.08
457.281	820.067	1014.8	1214.11	1091.51	986.738	1123.04
457.78	812.027	961.782	1190.64	1077.98	945.213	1078.51
458.276	750.486	948.764	1140.17	1034.95	913.688	1054.98
458.775	780.445	937.246	1122.2	1010.43	894.663	996.452
459.273	750.905	911.227	1107.73	1005.4	904.638	1002.42
459.77	738.364	868.709	1075.76	926.869	876.113	1007.89
460.269	753.823	895.191	1050.78	971.341	871.088	967.86
460.765	757.782	865.673	1050.81	960.812	885.563	956.329
461.264	747.742	858.155	1020.84	931.784	836.037	913.798
461.762	722.201	835.136	1041.37	893.255	851.012	940.768
462.258	722.66	857.618	1027.4	915.727	810.487	915.237
462.757	725.619	809.6	994.929	884.698	830.462	916.706
463.253	751.579	802.082	985.458	853.67	816.437	912.675
463.752	710.538	781.563	956.987	875.141	805.412	894.645
464.25	707.497	792.545	957.516	850.113	759.387	882.614
464.746	708.956	756.027	969.544	809.084	768.862	894.083
465.245	695.416	751.009	916.573	821.556	781.837	876.052
465.741	727.875	732.49	900.602	833.027	770.812	845.522
466.239	672.334	713.972	923.131	785.499	763.287	844.991
466.735	686.293	704.454	875.66	746.97	721.262	813.96
467.233	654.753	693.936	850.689	757.442	747.737	781.429
467.729	653.212	696.418	871.218	764.913	719.212	812.398
468.228	649.171	655.399	838.247	730.884	694.687	803.368
468.726	635.13	663.381	833.776	732.856	683.162	804.837
469.222	607.09	620.363	826.804	738.327	670.137	772.306
469.72	602.549	650.345	794.333	704.799	644.612	761.775
470.216	593.008	621.327	792.362	697.27	646.087	756.245
470.714	571.968	609.808	791.891	663.742	616.062	729.214
471.21	569.427	595.79	770.92	650.713	611.037	717.683
471.708	550.886	563.272	752.449	660.185	567.512	694.152
472.204	537.345	561.254	724.478	648.656	548.487	686.122
472.701	503.305	535.735	714.007	589.628	542.462	663.091
473.197	500.764	531.717	693.036	578.599	540.437	630.06
473.695	487.723	510.199	651.564	576.571	522.911	581.029
474.191	476.182	506.681	640.593	571.042	490.886	583.999
474.687	439.642	472.663	646.122	524.014	471.361	555.468
475.184	431.601	478.644	617.151	531.985	497.336	553.937
475.68	443.06	493.626	614.68	541.957	463.811	541.406
476.178	462.519	494.108	601.209	529.928	431.786	526.376
476.673	438.979	495.59	571.738	496.399	478.761	538.845
477.171	435.938	457.571	555.267	511.871	464.736	501.814
477.667	448.397	451.053	576.796	517.842	429.711	493.783
478.164	430.356	449.035	555.824	512.814	439.186	497.753
478.66	428.316	451.017	575.853	477.785	457.161	514.222
479.155	436.275	440.499	557.382	501.257	459.636	485.191
479.653	420.734	447.98	572.911	484.728	432.611	499.16
480.148	429.193	447.462	565.44	482.7	415.086	483.629
480.646	441.653	455.444	561.969	477.171	448.061	513.099
481.141	441.112	458.426	545.498	480.643	435.036	478.068
481.636	434.071	457.907	551.027	489.614	437.011	494.537
482.134	433.031	472.889	565.556	467.086	436.486	458.506
482.629	414.99	441.371	524.084	492.057	438.461	479.476
483.124	450.449	458.853	529.613	478.029	447.436	484.445
483.622	447.908	449.335	552.142	478	442.411	484.914
484.117	434.868	432.816	571.671	490.472	430.886	505.383
484.614	430.327	436.298	545.2	482.943	450.361	486.353
485.109	428.786	464.28	536.729	485.414	436.336	458.322
485.604	407.745	442.262	552.258	484.386	450.811	477.791
486.102	442.705	454.743	544.787	490.357	439.286	486.26
486.597	433.664	470.225	550.316	474.829	453.761	488.73
487.092	421.623	453.707	539.344	482.8	458.235	483.199
487.589	414.082	474.189	552.873	513.272	431.21	464.168
488.084	439.542	471.17	541.902	507.743	433.685	469.637
488.579	424.501	452.152	534.931	504.715	443.66	475.606
489.074	426.96	466.634	552.46	472.186	452.135	474.076
489.571	432.919	483.616	558.989	492.658	432.11	490.545
490.066	434.379	469.598	543.018	504.129	458.585	478.514
490.561	438.838	503.079	529.547	514.601	466.06	483.483
491.057	429.297	498.561	573.076	508.572	455.535	465.453
491.552	458.756	528.043	577.104	526.544	456.01	480.922
492.047	445.716	505.525	561.133	514.515	462.985	493.891
492.542	451.175	521.506	573.162	511.487	491.46	497.86
493.039	457.634	509.488	603.191	536.458	466.935	494.33
493.533	464.094	523.97	571.22	552.93	450.91	495.299
494.028	461.553	535.952	597.249	527.901	510.885	506.768
494.523	453.012	547.434	591.278	541.372	527.36	514.237
495.019	459.971	568.415	597.307	554.844	487.835	522.707
495.514	477.931	551.397	610.336	571.315	523.31	532.676
496.009	474.89	543.879	592.364	541.787	525.285	520.145
496.503	488.849	536.361	617.393	549.258	521.26	526.114
497	493.308	573.342	619.422	559.73	554.235	564.583
497.494	500.768	546.824	613.451	559.701	540.71	546.053
497.989	533.727	541.306	613.98	587.673	541.685	580.022
498.483	513.186	549.288	657.009	580.144	559.16	566.491
498.978	539.645	575.77	676.538	593.116	523.135	594.46
499.474	530.605	576.251	670.567	606.087	537.609	591.93
499.968	564.564	547.233	684.596	588.059	571.084	590.399
500.463	557.023	551.215	670.124	633.03	542.559	582.368
500.957	555.482	544.197	683.153	635.502	550.034	589.337
501.451	574.442	551.178	684.182	629.473	557.009	600.807
501.946	587.901	572.66	700.211	613.945	544.484	618.276
502.442	587.86	555.142	700.24	646.416	573.459	587.745
502.936	600.32	588.124	728.769	629.888	556.934	619.714
503.43	597.279	570.606	724.298	642.859	588.909	600.684
503.924	636.238	601.087	749.327	659.83	597.884	611.653
504.418	634.697	577.069	716.356	674.302	623.859	631.622
504.913	630.656	642.051	773.384	692.273	603.334	629.091
505.407	649.616	660.533	773.413	692.745	636.309	645.061
505.901	667.075	674.014	787.442	728.716	648.784	641.53
506.397	692.534	697.996	795.471	744.188	667.259	687.999
506.891	714.994	723.978	829.5	802.159	672.734	689.968
507.385	735.953	743.46	853.529	778.131	723.209	702.438
507.879	768.412	776.442	881.558	798.102	749.684	737.907
508.373	844.871	819.423	947.587	904.574	816.159	766.876
508.866	867.831	872.405	988.115	909.045	819.134	787.845
509.36	928.79	908.387	1022.14	938.017	869.609	851.814
509.854	941.749	939.369	1095.67	991.988	950.084	862.284
510.348	1019.71	1006.35	1157.2	1056.96	941.559	931.753
510.842	1063.17	1102.33	1235.23	1129.43	1066.53	999.722
511.335	1164.13	1157.81	1308.26	1211.4	1104.01	1055.69
511.829	1261.59	1227.3	1407.29	1314.87	1224.98	1074.16
512.323	1394.55	1387.28	1545.32	1455.85	1316.46	1225.13
512.817	1546.5	1495.76	1683.85	1588.32	1444.43	1287.6
513.31	1666.96	1634.24	1838.88	1741.29	1612.91	1464.07
513.806	1852.42	1791.22	2011.4	1936.76	1762.38	1575.54
514.299	2106.88	2030.2	2277.93	2184.23	1925.86	1777.01
514.793	2287.84	2295.19	2514.96	2418.7	2201.83	1984.48
515.287	2658.8	2545.17	2865.49	2765.67	2475.31	2172.45
515.78	3043.76	2972.65	3257.02	3171.65	2850.78	2512.91
516.274	3497.72	3372.63	3802.05	3640.12	3222.76	2842.88
516.767	4061.68	3880.11	4411.08	4239.59	3785.23	3336.35
517.26	4707.14	4532.1	5034.11	4871.06	4348.21	3768.32
517.754	5406.6	5307.58	5788.14	5740.53	5041.68	4462.29
518.245	6349.06	6099.56	6670.16	6493.5	5825.66	5067.26
518.739	7129.02	6927.54	7476.19	7287.97	6594.63	5805.23
519.232	7979.98	7523.52	8238.22	8025.45	7195.61	6480.2
519.725	8525.93	7965	8680.75	8398.92	7605.08	6917.67
520.219	8791.39	8031.99	8827.78	8585.89	7844.06	7165.14
520.712	8634.85	7827.97	8516.31	8167.36	7632.03	7141.61
521.205	8181.81	7487.95	7954.34	7587.83	7150.51	6751.08
521.698	7508.27	6735.93	7191.37	6937.3	6426.98	6267.05
522.191	6651.23	6053.41	6481.9	6222.27	5866.96	5661.51
522.685	5997.69	5348.89	5781.42	5515.75	5198.43	5061.48
523.178	5265.15	4766.88	5055.45	4897.22	4685.91	4485.45
523.671	4704.11	4296.86	4589.98	4391.69	4193.38	3992.92
524.164	4197.07	3766.84	4094.01	3887.16	3694.86	3577.89
524.657	3815.53	3449.82	3722.54	3536.63	3333.83	3215.36
525.15	3402.99	3125.3	3388.57	3170.6	3045.31	2908.33
525.641	3100.45	2788.79	3044.6	2843.08	2785.78	2677.3
526.134	2858.9	2599.77	2860.63	2720.55	2576.76	2437.77
526.627	2543.36	2364.25	2655.66	2438.02	2324.73	2227.74
527.12	2415.32	2182.23	2435.68	2243.99	2191.71	2102.21
527.612	2204.28	2102.71	2224.21	2109.46	2055.68	1936.68
528.105	2068.74	1928.19	2107.74	1992.93	1902.16	1763.15
528.598	1944.2	1829.68	2018.77	1887.9	1800.63	1718.11
529.091	1824.66	1696.16	1851.8	1796.38	1692.11	1579.58
529.582	1721.12	1633.14	1786.83	1677.35	1616.08	1513.55
530.074	1652.58	1542.62	1738.86	1610.32	1509.56	1476.52
530.567	1560.04	1480.1	1645.39	1531.79	1427.03	1371.99
531.06	1490.5	1413.09	1576.42	1422.26	1399.01	1342.46
531.552	1435.96	1341.07	1484.94	1415.23	1308.98	1276.93
532.045	1372.92	1310.55	1458.47	1383.2	1295.96	1236.9
532.536	1303.88	1221.53	1393.5	1316.68	1232.43	1182.37
533.028	1245.33	1209.01	1384.53	1241.15	1184.41	1151.34
533.521	1222.79	1170.49	1332.06	1210.12	1157.38	1100.81
534.013	1198.75	1156.48	1299.09	1206.09	1120.36	1056.78
534.506	1139.71	1110.96	1227.12	1127.56	1058.83	1078.75
534.996	1075.17	1073.44	1214.65	1102.53	1029.81	1012.71
535.489	1090.13	1050.42	1170.18	1081.5	1029.28	1004.18
535.981	1062.59	1038.9	1173.7	1060.98	1003.26	991.653
536.474	1047.05	957.385	1116.73	1049.95	992.232	946.623
536.964	1010.01	959.366	1115.26	983.919	964.207	921.592
537.456	946.968	966.348	1062.29	985.391	943.682	923.561
537.948	943.427	940.83	1038.32	1006.86	899.157	903.03
538.441	938.886	896.312	1042.85	938.833	886.131	881
538.931	934.846	887.294	999.378	930.805	878.606	872.469
539.423	885.305	868.775	1020.41	926.776	866.081	829.938
539.915	874.764	871.757	1010.94	912.748	833.556	818.907
540.408	877.723	855.239	970.464	898.219	846.031	839.376
540.898	840.683	830.221	949.493	862.191	836.006	799.346
541.39	852.642	812.202	964.022	865.162	814.981	802.315
541.882	817.601	839.184	940.051	854.634	808.956	800.784
542.374	815.56	824.666	933.58	846.605	788.431	768.253
542.864	791.02	812.648	925.609	820.077	778.906	775.723
543.356	788.479	818.63	898.638	828.048	819.381	741.692
543.848	796.438	789.111	907.167	857.52	776.356	750.161
544.338	775.897	801.093	864.195	818.491	793.331	750.63
544.83	782.857	782.075	879.224	815.963	780.806	751.1
545.322	771.316	772.057	887.253	807.934	758.281	768.069
545.812	738.275	804.038	890.282	823.906	737.256	750.538
546.304	738.234	771.02	878.811	788.877	725.731	752.007
546.796	734.694	753.002	880.34	790.849	758.206	739.477
547.285	718.653	736.984	846.869	791.82	730.181	717.446
547.777	748.612	749.966	886.898	782.792	735.656	702.915
548.269	771.072	759.447	827.427	752.763	747.131	704.384
548.759	717.031	710.429	823.455	754.234	713.606	718.853
549.25	716.49	735.911	843.484	780.206	704.581	701.823
549.74	740.449	685.893	785.013	745.677	679.556	705.292
550.232	699.409	711.874	812.042	745.149	687.531	690.261
550.723	693.368	735.356	805.071	737.12	697.006	673.23
551.213	669.327	678.838	813.1	730.592	691.98	685.2
551.704	668.786	701.32	831.129	737.563	694.455	670.669
552.194	677.246	687.302	783.158	738.535	679.93	650.638
552.685	659.205	688.783	790.687	735.506	669.405	666.607
553.177	655.164	713.265	824.215	742.478	696.88	679.077
553.666	658.623	696.247	809.744	687.949	680.355	648.546
554.158	638.083	676.229	779.773	715.421	675.83	676.015
554.647	632.042	684.21	780.802	733.892	689.305	647.984
555.139	650.001	672.192	777.831	728.364	687.78	643.953
555.628	641.46	696.174	790.86	694.835	667.755	650.423
556.119	674.92	685.656	800.389	716.307	668.23	654.892
556.609	659.379	693.637	771.418	732.278	668.205	672.861
557.1	633.338	705.619	804.947	715.749	663.18	654.83
557.591	650.297	671.601	778.475	702.721	689.155	674.3
558.08	645.257	677.583	781.004	716.692	653.13	669.769
558.571	637.216	677.565	792.533	738.664	690.105	673.738
559.061	662.175	701.046	801.562	730.635	670.08	663.707
559.552	638.135	672.028	802.091	728.107	662.555	640.177
560.041	664.594	690.51	790.12	705.078	671.03	663.646
560.532	644.053	683.992	774.149	740.55	689.505	627.615
561.021	638.012	685.974	807.178	727.521	697.98	659.084
561.512	675.472	705.955	778.207	731.493	664.455	671.054
562.001	657.431	663.437	796.735	764.464	690.43	648.523
562.492	657.89	702.919	807.764	749.936	704.905	642.992
562.981	666.349	704.401	814.793	734.907	682.88	643.961
563.47	652.309	710.382	810.322	736.379	684.355	668.931
563.961	672.768	687.364	845.851	748.35	693.33	656.9
564.45	649.727	719.346	815.38	754.822	701.305	669.369
564.941	653.186	732.828	826.909	759.293	706.279	677.838
565.429	675.146	699.31	816.438	757.765	700.254	643.307
565.92	674.605	711.291	826.967	770.736	705.229	674.777
566.409	651.564	721.273	843.995	764.707	707.704	673.746
566.9	675.023	767.755	871.524	787.679	722.679	701.215
567.388	691.483	748.737	796.553	771.15	725.154	703.184
567.877	678.942	698.718	835.082	795.122	766.129	668.654
568.368	662.401	734.2	843.111	788.593	746.604	693.623
568.856	642.86	744.182	889.64	789.565	744.579	711.092
569.347	667.82	736.164	834.669	755.036	748.554	691.061
569.836	666.779	740.646	850.198	772.008	748.529	696.531
570.324	639.738	752.627	850.227	795.479	733.004	703.5
570.815	649.198	735.109	851.755	756.451	732.479	719.969
571.303	649.657	733.091	849.784	769.922	731.954	933.938
571.792	650.616	755.073	828.313	769.394	722.929	1220.91
572.282	638.575	708.554	865.342	776.365	679.904	939.377
572.771	618.035	717.536	837.871	759.837	685.379	742.846
573.261	628.494	688.018	841.9	765.308	686.354	706.815
573.749	622.453	685.5	821.929	714.28	690.829	669.785
574.238	604.412	716.982	825.958	711.751	661.304	676.254
574.728	603.372	690.463	797.487	704.222	671.779	666.723
575.216	600.831	682.945	819.015	728.694	663.754	681.192
575.704	610.29	674.427	786.044	700.665	673.229	668.661
576.195	587.749	697.909	805.073	702.137	650.204	655.131
576.683	632.209	681.89	806.102	732.608	669.179	656.1
577.171	585.668	678.372	760.631	710.08	671.654	657.569
577.659	625.127	674.354	771.66	743.551	647.628	635.538
578.149	595.086	668.336	789.189	702.023	641.103	643.008
578.638	584.546	684.318	776.718	708.994	671.578	656.477
579.126	611.505	685.299	797.247	728.466	653.053	620.946
579.616	584.464	680.281	761.775	720.937	667.528	629.415
580.104	605.924	684.263	773.304	715.409	658.503	653.885
580.592	597.383	708.245	800.833	720.88	656.978	646.354
581.08	617.842	690.226	777.362	713.352	669.453	648.823
581.57	598.301	686.708	765.891	710.823	666.928	618.292
582.058	607.761	671.19	804.42	719.295	658.403	627.762
582.545	611.72	690.172	797.949	732.266	659.878	659.731
583.033	606.179	680.153	798.478	738.237	675.353	636.7
583.523	601.138	680.135	795.007	757.209	668.328	640.169
584.011	612.598	690.617	785.535	734.18	678.303	667.139
584.499	590.557	681.599	790.564	704.152	694.778	641.608
584.987	625.016	731.081	806.093	743.123	720.753	656.577
585.474	611.475	709.062	794.622	734.095	685.228	665.046
585.964	602.935	718.044	824.151	753.566	675.703	691.516
586.452	626.394	722.026	806.18	742.038	698.678	652.485
586.939	635.853	711.008	837.709	754.009	720.153	676.454
587.427	590.812	704.49	838.238	760.981	687.128	656.923
587.915	642.772	730.471	828.767	762.452	711.103	675.892
588.404	634.731	742.953	844.795	777.424	730.078	679.362
588.892	647.19	748.935	822.324	765.395	710.553	666.831
589.379	642.149	769.417	868.353	772.867	716.528	689.8
589.867	634.609	738.398	850.882	783.838	753.003	695.269
590.354	660.568	744.38	842.911	800.81	704.977	689.239
590.842	671.527	770.362	850.94	768.281	755.452	710.208
591.331	653.987	770.344	856.969	773.253	682.427	713.177
591.818	662.446	760.325	858.998	818.224	755.402	699.146
592.306	667.405	731.807	879.026	770.195	732.877	685.116
592.793	676.364	760.289	866.055	796.167	736.852	726.085
593.281	681.824	750.271	886.084	803.638	754.827	690.554
593.768	694.783	777.753	882.113	826.11	749.802	730.023
594.255	724.242	780.234	883.142	806.581	763.277	721.993
594.742	682.701	740.716	890.171	802.553	755.752	699.962
595.229	720.161	776.698	868.7	820.524	767.727	718.431
595.719	708.62	767.18	899.729	818.496	748.702	726.9
596.206	724.579	783.661	905.758	824.467	788.177	712.37
596.693	719.038	766.643	898.286	824.939	787.152	754.339
597.18	717.998	764.125	906.815	845.41	768.127	728.308
597.667	737.957	787.107	915.844	852.382	782.102	733.777
598.154	741.416	761.589	904.873	798.853	781.577	761.746
598.641	735.875	757.57	921.402	856.825	760.552	734.716
599.128	779.335	783.052	928.931	842.796	771.027	779.185
599.615	759.794	776.534	920.96	834.768	768.502	774.154
