# Supplementary material for: Precise control of the interlayer twist angle in large scale MoS2 homostructures
Source: Nat Commun. 2020 May 1;11:2153. doi: 10.1038/s41467-020-16056-4 (PMC7195481; doi:10.1038/s41467-020-16056-4)
Supplement: Supplementary file 3 — Source Data [file 41467_2020_16056_MOESM3_ESM.zip › Source Data/Fig. 3e Raman of trilayer sample.txt]

cm-1	0��, 0��	0��, 30��	5��, 10��	15��, 30��	30��, 0��
-199.513	208.5	246.5	1.98E+02	215	2.29E+02
-198.969	2.17E+02	233	190	238.5	244.5
-198.428	217	242	2.06E+02	233.5	235
-197.884	225	246	2.02E+02	222.5	2.38E+02
-197.34	216	250.5	200.5	216	249.5
-196.796	221.5	265.5	214	213	2.35E+02
-196.253	214.5	242	196.5	228.5	223.5
-195.711	2.20E+02	242	199.5	237	237
-195.167	2.25E+02	265.5	214	238.5	245.5
-194.624	2.20E+02	272.5	2.10E+02	243.5	2.51E+02
-194.08	2.11E+02	249	186	241	2.57E+02
-193.539	232.5	253	2.10E+02	236.5	2.56E+02
-192.995	2.29E+02	268	223	251.5	2.45E+02
-192.452	2.23E+02	254	2.14E+02	223.5	2.59E+02
-191.908	266	271.5	223	237	273
-191.367	2.52E+02	269.5	2.23E+02	256	283.5
-190.824	243.5	291.5	236	264.5	2.83E+02
-190.28	2.30E+02	296	219	246	2.61E+02
-189.737	2.54E+02	255	218	245	2.72E+02
-189.196	275.5	259	197	258	253.5
-188.653	2.40E+02	278	2.32E+02	276.5	2.74E+02
-188.109	236	270	230	252.5	2.80E+02
-187.566	268	282.5	217	259	254.5
-187.025	2.50E+02	255.5	2.21E+02	251	2.42E+02
-186.482	2.41E+02	248.5	236	262	270
-185.939	231.5	285.5	224	248.5	2.59E+02
-185.398	2.49E+02	260.5	223.5	253.5	2.60E+02
-184.855	2.41E+02	277.5	2.40E+02	253.5	278.5
-184.312	223.5	276	2.13E+02	253	2.83E+02
-183.771	256.5	284.5	2.20E+02	257	2.47E+02
-183.228	252	288	216	254.5	264
-182.685	268	296.5	260	242	2.94E+02
-182.144	244.5	315	247.5	262	2.96E+02
-181.602	258	290.5	2.35E+02	242	289.5
-181.059	256.5	286.5	221.5	256	2.97E+02
-180.518	2.64E+02	283	2.36E+02	243.5	301.5
-179.975	265.5	294.5	2.36E+02	260.5	289
-179.435	2.61E+02	307.5	230	262.5	274
-178.892	267	289.5	245.5	270	270
-178.349	266.5	290.5	240	263	285.5
-177.809	268	284.5	247	261	256
-177.266	256	266.5	227	260.5	252.5
-176.724	248.5	280	243.5	248.5	280.5
-176.183	249.5	263	264	264.5	288
-175.641	230.5	275.5	224	265	247
-175.1	246	288.5	213	262.5	250
-174.558	229	259.5	210	246.5	272.5
-174.018	238.5	253	2.25E+02	255.5	278.5
-173.475	227	280	221	251.5	2.82E+02
-172.933	229.5	261	228	219.5	247.5
-172.393	240	244.5	200.5	244.5	244.5
-171.85	230.5	267	218.5	245.5	279.5
-171.31	221.5	261.5	226	242	2.60E+02
-170.768	240.5	271.5	213.5	247	2.71E+02
-170.228	221	265.5	224.5	251	253
-169.686	216	260.5	219.5	256.5	2.55E+02
-169.146	211.5	240	214.5	226	257
-168.604	239	264	207	238.5	242
-168.062	239.5	256	213	224.5	264.5
-167.522	214	259	2.41E+02	234.5	269.5
-166.98	222.5	272.5	222	240.5	275.5
-166.44	236	289	213.5	240.5	240.5
-165.898	256.5	257	2.31E+02	239.5	256
-165.358	233	277	225.5	257.5	272.5
-164.816	232	260.5	227.5	250.5	255
-164.276	255.5	266.5	213	257.5	250
-163.735	228.5	269	235	261.5	265.5
-163.195	216.5	278.5	238.5	253	271.5
-162.655	240.5	269.5	230	253	264.5
-162.114	248	266.5	243	256.5	249.5
-161.574	237	281.5	248	271	272
-161.032	234.5	280.5	236	243	276
-160.493	266.5	295.5	244.5	280	278
-159.951	259.5	287	233.5	258	269.5
-159.412	247	292.5	246	274.5	288
-158.87	238.5	285	250	257.5	295.5
-158.331	254.5	287.5	248	292.5	288.5
-157.792	270.5	273	219.5	259.5	275
-157.25	268	297.5	241	253	274
-156.711	246	299.5	254.5	269.5	283
-156.169	254.5	296.5	250.5	240	265
-155.63	271.5	283	220	255.5	268.5
-155.089	277.5	276.5	255	260	285.5
-154.55	246.5	295	250.5	283	277
-154.011	258.5	294	229.5	293	274.5
-153.469	295.5	297.5	259.5	273	307
-152.93	270	294.5	255	299	283.5
-152.391	277	305.5	274	250	298
-151.85	287.5	296	251.5	277	277
-151.311	280.5	297	249	270.5	276.5
-150.77	275	316	247	287.5	318.5
-150.231	270.5	313.5	284	284	295
-149.692	267.5	312	250.5	278	280.5
-149.151	298	294	242	278	283.5
-148.612	262.5	316	248.5	287.5	283.5
-148.074	256.5	314.5	259.5	285	282.5
-147.533	290.5	303	252	269.5	302
-146.994	268	308.5	245.5	282.5	275.5
-146.455	266	300.5	281.5	260.5	279
-145.917	260.5	303.5	248.5	264	287
-145.376	271.5	302.5	237	259.5	279.5
-144.837	295.5	297	232.5	281	275.5
-144.299	270.375	303.5	251	279.5	276
-143.758	289.675	288.5	245	277.5	290.5
-143.219	280.5	280	214.5	257.5	276.5
-142.681	272	272.5	231	265	290
-142.14	248	287	239.5	270.5	283
-141.602	264	283	249.5	249	274.5
-141.064	247.5	290.5	240.5	264	241.5
-140.525	273.5	269.5	238.5	281	275.5
-139.985	251	293.5	259	260	256
-139.446	253.5	278.5	226	258.5	286
-138.908	264	280.5	231	255.5	261.5
-138.37	239	255.5	249.5	245	258
-137.83	239	273	243.5	261.5	251
-137.291	249	282	235	254.5	254
-136.753	262	266.5	208.5	244.5	267.5
-136.215	243	277.5	229	251	248
-135.677	248.5	269	242	270.5	268.5
-135.137	232.5	285.5	243	266	250
-134.599	259.5	265	230	271.5	251.5
-134.061	222	273.5	221.5	258.5	257
-133.523	231.5	260	221.5	259	266
-132.985	222.5	272.5	228	233.5	234.5
-132.445	244.5	280	225.5	248.5	243
-131.907	250	266	240	240	249
-131.369	246	259	229	254.5	276
-130.831	233	264	214	259.5	254
-130.294	245.5	249.5	222.5	242	238.5
-129.756	240.5	257	209	230.5	264
-129.216	225.5	260	234.5	253	259.5
-128.678	232.5	260.5	226	243.5	241.5
-128.141	233	278.5	219.5	243	244.5
-127.603	230	274	225.5	254.5	282.5
-127.066	233.5	284	228.5	236.5	271
-126.528	236	256	225.5	261	264
-125.991	272.5	267.5	214.5	255	231
-125.451	233	280.5	226	264	256.5
-124.913	225	288	226	267.5	248.5
-124.376	244	254.5	220.5	255.5	237
-123.839	259.5	269	249	275	265.5
-123.301	252.5	278	255.5	275.5	259.5
-122.764	232.5	267.5	215	269.5	285.5
-122.227	256.5	252.5	209.5	264	260.5
-121.689	224	285.5	220.5	243	270
-121.152	239	262.5	244	268	252
-120.615	220.5	273.5	221	251	254
-120.078	234.5	242	214.5	231	227
-119.541	257.5	267.5	229	253	245.5
-119.003	218.5	260	230.5	261	263
-118.464	214.5	253.5	241.5	242	259.5
-117.927	223.5	236	202	244	240
-117.39	241.5	264	221.5	237.5	258.5
-116.853	221	247	233.5	228.5	265
-116.316	220.5	252.5	236.5	224.5	254.5
-115.779	221.5	246	219	226.5	240
-115.242	210	243.5	225.5	229	249.5
-114.705	223	250.5	204	240	229.5
-114.169	194.5	243.5	205	233.5	233.5
-113.632	218.5	241.5	214.5	225.5	240.5
-113.095	205	232	212.5	219.5	231.5
-112.558	222.5	250	213	218.5	242
-112.021	226.5	241.5	219	217	218
-111.485	221.5	240	224.5	227	216
-110.948	218.5	244	201.5	226	227.5
-110.411	213	249.5	199.5	223	241
-109.875	203.5	244.5	208	213.5	225.5
-109.338	219.5	244	215	225.5	242.5
-108.802	219	245	207.5	225	238.5
-108.267	221.5	245.5	227	228	243
-107.731	218.5	242	227	217	224.5
-107.194	221	254.5	218.5	224	227
-106.658	224	245.5	215	231	238.5
-106.122	218	238.5	225	225	240.5
-105.585	217	244	221	224.5	231.5
-105.049	229.5	226.5	188	229.5	222.5
-104.513	221	243.5	213.5	218.5	253.5
-103.976	205	238	222.5	219	231.5
-103.44	225	234.5	216	219.5	242.5
-102.904	219.5	239	218.5	212.5	224
-102.368	223	239.5	214	222	240.5
-101.834	213.5	255	200	228.5	248
-101.298	232	253.5	214.5	207.5	213
-100.762	234	250.5	190	228	224.5
-100.226	223	257	208.5	230.5	227.5
-99.6895	241.5	250	232	227.5	240.5
-99.1535	214	240	209.5	222.5	228.5
-98.6176	215.5	257	207.5	248	249
-98.0816	211	254.5	219.5	223.5	248.5
-97.5479	229	276	217.5	241.5	235
-97.012	224	244.5	216	220	233.5
-96.4762	232	244	241	230.5	226.5
-95.9404	224	264	232	228.5	240
-95.4046	232	279.5	237	215	257.5
-94.871	239.5	255	246	227	231.5
-94.3353	232.5	243.5	224	242	240
-93.7996	242	260.5	227.5	239.5	246.5
-93.2639	227.5	257	245	239.5	234
-92.7283	251	247	199.5	225.5	253
-92.1927	248	246	215.5	245.5	257
-91.6593	253.5	281	238	249	271
-91.1238	228.5	257.5	264	246	234.5
-90.5883	232	262.5	222.5	239	269
-90.0528	241.5	268.5	234	241	253.5
-89.5195	226.5	275.5	245	221	275
-88.9841	205	282	230	228	260
-88.4487	227.5	270	233.5	242	238.5
-87.9134	264.5	274.5	226.5	253	258.5
-87.3802	242	272.5	274.5	241.5	277
-86.8449	247.5	264	242	251.5	253.5
-86.3097	251.5	267.5	235.5	249	248
-85.7744	255	286	238	273	271.5
-85.2414	264.5	274.5	249.5	256	283.5
-84.7062	247	279.5	228.5	273	251
-84.1711	249	282	235.5	257	275
-83.6381	262	292	247	245	262
-83.103	251.5	265	255	247.5	251
-82.568	265.5	257.5	250	230.5	250
-82.033	276	269	244.5	270.5	249
-81.5001	259	286	247	256.5	269.5
-80.9652	261.5	282.5	269.5	261.5	287
-80.4303	254	299.5	261	255	252.5
-79.8975	271	306	245	253.5	265
-79.3627	271.5	270.5	276.5	261.5	295.5
-78.8278	262	307.5	249	283.5	276
-78.2952	257	300.5	270	250	293.5
-77.7604	293	309	263	299	279.5
-77.2256	291	331.5	287.5	287	311
-76.6931	298	316.5	280.5	299	317
-76.1584	304	341	282.5	294	311.5
-75.6259	329	335.5	273.5	309.5	325
-75.0913	320	342	314.5	309.5	307
-74.5567	305	337	300	310	298.5
-74.0243	323	340.5	290.5	300.5	317.5
-73.4898	313	324.5	290.5	310.5	317
-72.9552	325.5	344	311	320	335
-72.4229	332	364	311.5	316	334.5
-71.8885	355.5	349.5	304.5	297	339.5
-71.3562	333.5	356.5	294.5	330.5	316
-70.8219	311.5	345.5	311.5	315.5	339
-70.2897	332	349	325.5	315.5	317
-69.7553	323.5	345	294	322	330.5
-69.221	345	369	311.5	339	313
-68.6889	334	344.5	316.5	338.5	363.5
-68.1547	316	340	322	328	351.5
-67.6227	334	344	318	326	334.5
-67.0885	342	332	312	321.5	335.5
-66.5565	354	357.5	337	336.5	361.5
-66.0224	335.5	366.5	327.5	322.5	370
-65.4905	353	374	308.5	327.5	341
-64.9564	359	353	323.5	353	372.5
-64.4224	367	402	341.5	365	366
-63.8906	350	386	330	339.5	360
-63.3566	364	388.5	348	354.5	370
-62.8249	375	386	367.5	356	363
-62.291	376	406	360	365	377.5
-61.7592	383	394.5	356	358	368
-61.2254	378.5	389	343	370	378.5
-60.6938	381	424.5	386	386.5	386
-60.1621	384.5	438	375	404.5	407.5
-59.6284	391	426.5	367.5	393.5	411
-59.0968	392.5	409.5	390	397.5	385.5
-58.5631	395.5	403.5	384	395.5	408.5
-58.0316	404	418.5	408.5	377.5	417.5
-57.498	399.5	424.5	402	390.5	422
-56.9666	424	410.5	400	408	4.19E+02
-56.433	417.5	419	400	406	408
-55.9016	407	445	406.5	389	427.5
-55.3681	412	444.5	389.5	417	435
-54.8368	434	465.5	411	439.5	4.51E+02
-54.3055	445.5	464.5	422.5	428.5	444.5
-53.7721	449	470	461.5	446	467.5
-53.2409	4.55E+02	505.5	4.40E+02	454.5	434
-52.7075	467.5	471.5	447	454.5	466
-52.1763	477	504	466.5	456	485
-51.6452	497	512.5	489.5	456.5	492.5
-51.1119	500	518	453	477	4.93E+02
-50.5809	480	526	484	480.5	4.79E+02
-50.0477	539	563	512	519.5	5.48E+02
-49.5166	551.5	561	513.5	518	537.5
-48.9857	5.77E+02	599.5	5.18E+02	511.5	512.5
-48.4525	579.5	593.5	527	503.5	5.45E+02
-47.9216	590.5	625.5	523.5	516.5	545.5
-47.3907	598.5	650	552	518	548.5
-46.8577	627	656.5	533	519	5.22E+02
-46.3268	649	679	533	508	524.5
-45.796	637	691	568	523	547.5
-45.2631	660.5	691	558	552.5	538
-44.7324	661.5	676.5	555.5	545.5	526.5
-44.2016	675.5	693.5	578.5	531.5	571.5
-43.6688	624	681	594.5	531	554.5
-43.1381	625.5	679.5	575	561.5	567
-42.6075	641.5	673.5	579	519.5	567
-42.0748	675	650.5	563	561	553.5
-41.5442	627	677	570.5	569	595
-41.0136	653	666	570.5	569	584.5
-40.4831	644	656	554	552	5.81E+02
-39.9505	668	677	593	575	607.5
-39.4201	652.5	696.5	584	583.5	597
-38.8896	649	660	581.5	556.5	595.5
-38.3593	632	666.5	5.66E+02	567	559.5
-37.8267	654.5	699	5.82E+02	563	6.13E+02
-37.2964	635	670.5	5.68E+02	560	5.94E+02
-36.7661	658.5	669.5	569	544	5.74E+02
-36.2359	6.56E+02	640.5	5.50E+02	586.5	5.86E+02
-35.7034	636.5	632.5	558	554.5	588
-35.1732	6.27E+02	653	562	566.5	595.5
-34.6431	6.15E+02	625.5	556.5	550.5	5.89E+02
-34.1129	6.46E+02	635	540	565	5.72E+02
-33.5806	631.5	629.5	617	565.5	578
-33.0506	635.5	660.5	5.85E+02	561.5	583
-32.5205	652.5	654.5	592.5	570.5	574
-31.9905	6.47E+02	648	5.43E+02	560.5	5.73E+02
-31.4605	6.68E+02	671	573.5	581	581.5
-30.9283	6.64E+02	679	558.5	552	5.75E+02
-30.3984	669	678.5	586.5	558	573
-29.8685	669.5	699.5	5.91E+02	546.5	5.80E+02
-29.3386	745.5	718.5	6.11E+02	579.5	593.5
-28.8088	8.23E+02	750.5	623	579	6.28E+02
-28.279	919	844	6.97E+02	582	608.5
-27.747	9.95E+02	929.5	706.5	645.5	6.56E+02
-27.2172	1.16E+03	1072	770.5	696.5	7.35E+02
-26.6875	1390	1277.5	8.22E+02	788	818
-26.1578	1774	1608.5	925.5	890.5	933.5
-25.6281	2200	2043.5	1.07E+03	1047.5	1119.5
-25.0985	2.41E+03	2334	1.27E+03	1311	1.44E+03
-24.5689	2285.5	2280.5	1467.5	1679.5	1.89E+03
-24.0372	2069.5	2030	1572	1975.5	2.03E+03
-23.5076	1986	2016.5	1.75E+03	1900.5	1.81E+03
-22.9781	2.02E+03	2152	1850.5	1508	1363
-22.4486	1700	1850.5	1.77E+03	1080.5	1.04E+03
-21.9191	1.26E+03	1166.5	1611	863	804.5
-21.3897	983	929	1.44E+03	736	696
-20.8603	859	840.5	1257.5	660.5	650
-20.3309	789	764.5	1.14E+03	604	613.5
-19.8016	7.22E+02	685.5	1008	593.5	5.86E+02
-19.2723	690.5	644.5	873	570.5	582.5
-18.743	671.5	645.5	8.39E+02	545.5	5.70E+02
-18.2138	665.5	642.5	763	526.5	577.5
-17.6824	6.92E+02	616.5	680	543.5	553
-17.1532	7.00E+02	625	659.5	577	577
-16.624	705.5	630.5	6.64E+02	569.5	5.67E+02
-16.0949	6.50E+02	653	6.67E+02	573	578
-15.5658	6.62E+02	647.5	6.26E+02	587.5	5.81E+02
-15.0367	6.53E+02	636.5	6.58E+02	610	596.5
-14.5077	658.5	651	623	596	611
-13.9787	6.91E+02	674.5	6.52E+02	614	5.81E+02
-13.4497	678.5	670.5	668	593	602
-12.9207	6.88E+02	694	6.76E+02	640	613
-12.3918	7.13E+02	699.5	6.69E+02	638	635.5
-11.8629	7.34E+02	709.5	700.5	633.5	658
-11.334	7.29E+02	729.5	724	659.5	6.66E+02
-10.8052	808.5	756.5	720	677	698
-10.2764	754	807	778	689.5	706.5
-9.74762	8.31E+02	813	7.77E+02	714	745
-9.21887	8.93E+02	841	851.5	762	782
-8.69016	893	885	875.5	799	821
-8.16147	948.5	918.5	932	874.5	872.5
-7.63497	1025.5	1002	1003.5	905	897.5
-7.10635	1122.5	1098	1115.5	962.5	961
-6.57775	1198	1153	1205	1024	1049
-6.04918	1372	1342	1459	1138	1201.5
-5.52064	1996.5	1901.5	1973.5	1507.5	1543.5
-4.99214	3413	3517	3219	3031	3117
-4.46366	2954.5	2889.5	3147	2991.5	3185
-3.93521	2258	2193.5	2412	2085.5	2148
-3.40679	2332.5	2450	2266	2127.5	2.17E+03
-2.8784	2245.5	2286	2064	1963	2025
-2.35004	1835	1883	1865.5	1628.5	1.58E+03
-1.82171	2365.5	2390	2422	1887	1560.5
-1.29557	29229	31031	36193	16280	10910
-0.7673	64540	64540	64540	64540	64540
-0.23906	64540	64540	64540	64540	64540
0.28915	64540	64540	64540	64540	64540
0.81734	64540	64540	64540	64540	64540
1.34549	64540	64540	64540	64540	64540
1.87361	64540	64540	64540	64540	64540
2.4017	-423.5	-379.5	-8.84E+02	-995	-995
2.92761	453	518	514.5	497.5	457.5
3.45564	403	422.5	495.5	419.5	378.5
3.98364	371.5	391	501	385	341.5
4.51162	432.5	443	554	374.5	350
5.03956	572.5	531.5	599	451.5	422.5
5.56748	792.5	722	833.5	607	555
6.09321	1043	966.5	1091	801	751.5
6.62106	1185	1084	1164	939	848
7.14889	1153.47	1101.47	1129.97	974.472	852.478
7.67668	1166.45	1174.94	1105.45	1032.94	893.455
8.20445	1210.42	1188.91	1116.92	1074.42	980.933
8.73003	1097.9	1113.39	940.894	952.39	907.911
9.25774	1024.87	998.357	961.367	864.862	818.389
9.78542	989.844	997.828	923.841	927.335	838.366
10.3131	934.318	944.799	884.814	922.807	880.844
10.8385	815.292	858.771	802.788	783.279	799.322
11.3661	786.266	777.742	739.261	705.252	730.299
11.8937	778.24	748.213	738.734	696.224	705.277
12.4212	796.214	782.684	755.708	698.697	713.255
12.9466	787.188	772.156	789.681	711.169	736.233
13.474	755.662	730.627	772.155	697.641	701.71
14.0015	746.136	745.098	724.628	683.614	681.188
14.5289	749.11	723.07	774.602	699.086	682.666
15.0541	768.084	703.541	729.575	663.559	657.644
15.5815	788.558	718.012	743.049	651.531	644.121
16.1088	795.032	720.484	742.022	639.504	668.099
16.6339	782.006	729.455	777.996	617.476	649.577
17.1612	776.48	730.426	886.969	643.448	643.054
17.6884	789.954	734.898	898.443	646.921	624.032
18.2156	791.928	745.869	996.416	646.893	627.01
18.7406	800.403	790.84	1086.89	666.866	675.988
19.2678	885.877	863.812	1228.86	697.338	666.465
19.7949	983.851	928.283	1372.34	733.81	688.443
20.3198	1077.82	1053.25	1568.31	758.283	746.921
20.8469	1304.8	1385.73	1746.28	903.255	855.399
21.3739	1766.77	2018.2	1866.26	1083.23	986.876
21.8988	2164.75	2241.67	1891.23	1390.7	1238.35
22.4257	2191.72	2089.64	1887.7	1815.67	1678.33
22.9505	2228.69	2175.11	1788.68	2072.15	2103.31
23.4774	2451.17	2422.58	1629.15	1980.62	2111.79
24.0043	2596.14	2501.05	1436.12	1600.59	1809.26
24.529	2408.12	2274.52	1227.6	1260.06	1426.24
25.0558	1978.59	1847.5	1093.57	1073.53	1149.72
25.5826	1557.06	1446.47	970.044	926.007	946.198
26.1072	1324.04	1214.94	876.018	806.979	850.676
26.634	1124.51	1075.91	837.491	772.952	789.154
27.1585	1050.49	978.881	791.465	704.924	725.131
27.6852	926.961	871.353	722.438	679.397	678.609
28.2118	858.935	806.824	691.411	644.869	665.087
28.7363	788.909	779.295	686.885	636.842	648.064
29.2629	790.883	763.266	683.358	633.314	654.042
29.7873	748.857	736.238	645.332	642.286	632.52
30.3138	760.831	716.209	657.805	627.259	644.998
30.8381	728.805	724.68	658.279	633.231	685.475
31.3646	710.779	732.152	648.752	630.704	650.453
31.891	718.253	746.123	631.226	654.176	625.931
32.4153	750.727	734.594	630.199	640.648	643.908
32.9417	709.701	722.566	652.673	628.121	662.386
33.4659	715.675	723.037	637.646	644.093	640.364
33.9922	742.649	732.508	637.12	634.066	673.842
34.5163	745.623	737.48	6.52E+02	629.538	644.319
35.0426	746.097	745.451	670.566	673.511	667.297
35.5667	720.071	744.922	6.60E+02	668.483	651.775
36.0929	731.045	744.894	644.513	640.455	663.753
36.6169	792.019	808.365	688.987	667.428	703.73
37.143	767.493	779.836	650.46	655.9	683.708
37.667	768.467	782.807	658.934	677.373	674.186
38.1931	778.441	769.779	663.407	657.845	679.163
38.717	741.915	772.75	651.881	679.318	6.60E+02
39.243	7.43E+02	793.721	701.854	666.79	679.619
39.7669	769.863	795.193	677.327	652.262	672.597
40.2928	727.837	755.664	676.801	646.235	637.574
40.8166	752.311	773.135	676.274	633.207	646.052
41.3404	742.285	783.607	693.248	642.68	647.03
41.8663	740.259	786.078	659.221	644.652	631.507
42.39	760.234	775.549	674.195	634.124	656.985
42.9158	736.208	777.021	6.82E+02	664.597	661.463
43.4394	777.682	830.992	692.642	641.069	659.441
43.9652	776.156	825.963	642.115	640.542	641.918
44.4888	795.13	790.435	648.089	624.514	634.396
45.0123	734.604	806.906	642.562	638.987	618.874
45.538	726.078	793.877	629.035	615.459	658.352
46.0615	740.052	808.849	642.509	604.431	611.329
46.5871	722.526	729.32	612.982	611.404	630.307
47.1105	700.5	738.291	631.956	620.376	644.285
47.6339	670.474	679.262	606.429	632.849	645.762
48.1595	683.948	702.734	615.403	593.821	620.74
48.6828	652.422	685.705	629.376	608.293	632.218
49.2083	647.396	663.676	621.35	608.766	643.696
49.7316	615.37	662.148	596.323	616.238	610.673
50.2548	612.344	629.619	569.297	566.211	6.06E+02
50.7802	588.818	616.59	565.77	558.183	569.629
51.3034	593.292	602.062	567.743	561.156	595.607
51.8266	555.766	591.533	552.717	552.628	560.084
52.3519	576.74	587.004	540.19	500.1	535.562
52.875	561.214	593.976	525.664	514.073	547.54
53.3981	551.188	545.947	530.137	507.045	562.017
53.9233	519.662	568.918	511.611	510.518	550.995
54.4463	557.636	534.89	489.084	497.49	530.473
54.9693	555.11	538.361	486.058	518.963	489.951
55.4944	513.584	545.832	495.531	483.935	511.928
56.0174	514.558	525.804	457.004	489.407	538.906
56.5403	512.532	547.275	497.478	499.38	512.384
57.0631	513.506	523.246	466.451	473.352	498.361
57.5881	500.48	531.717	475.925	488.325	524.839
58.111	467.454	517.689	446.898	478.797	519.317
58.6338	497.928	521.66	442.372	499.269	475.795
59.1587	526.902	534.631	465.345	500.742	517.272
59.6814	509.876	524.603	481.819	469.714	523.25
60.2041	490.35	510.574	469.792	480.187	497.728
60.7268	502.324	492.545	447.266	463.159	483.706
61.2516	492.798	471.517	432.239	462.632	467.683
61.7742	461.272	492.988	426.212	458.104	501.661
62.2968	461.746	505.959	435.686	441.576	477.639
62.8193	445.22	465.931	431.659	444.049	440.616
63.3419	495.694	480.902	423.633	435.521	465.594
63.8665	473.168	477.373	446.606	438.994	470.572
64.389	457.142	488.845	413.08	433.966	445.55
64.9114	454.616	472.316	422.553	424.438	443.527
65.4338	430.09	477.787	419.527	415.411	456.005
65.9562	458.564	466.758	416.5	437.383	456.483
66.4807	436.039	468.23	420.974	433.856	431.46
67.0031	457.013	447.701	410.947	431.328	424.438
67.5254	451.987	431.672	397.92	430.801	461.916
68.0476	441.461	469.644	443.394	419.273	443.894
68.5699	446.935	458.115	411.867	422.245	420.871
69.0942	446.909	466.586	415.841	417.718	447.349
69.6164	433.883	438.058	406.314	433.19	432.327
70.1385	420.357	462.029	412.788	428.663	445.805
70.6607	442.331	467.5	409.261	410.135	428.782
71.1828	435.305	470.472	412.735	435.607	419.26
71.7048	449.279	436.443	409.208	425.58	449.238
72.2269	413.253	453.414	426.681	427.052	444.715
72.7489	415.727	451.386	392.155	427.525	426.693
73.273	429.701	455.857	379.128	402.497	429.171
73.7949	456.175	440.828	400.102	405.97	429.149
74.3168	404.149	438.799	410.075	410.942	416.126
74.8387	439.123	452.271	381.049	410.914	413.104
75.3606	421.097	429.742	394.522	424.887	422.082
75.8824	402.571	427.213	370.996	416.359	444.059
76.4042	393.545	429.685	388.469	406.332	419.037
76.926	399.519	432.656	358.443	374.804	395.515
77.4478	405.993	390.127	359.916	379.776	381.993
77.9695	379.967	397.099	371.889	381.749	400.97
78.4912	369.441	384.07	367.863	364.221	381.448
79.0149	354.915	393.041	329.836	358.694	368.426
79.5366	360.889	373.513	332.81	352.666	383.404
80.0582	370.363	410.484	345.283	347.139	382.381
80.5797	345.337	392.955	350.257	373.111	387.359
81.1013	353.811	401.427	354.23	355.083	366.337
81.6228	378.785	382.898	341.204	377.556	360.814
82.1443	356.759	368.869	355.677	355.528	408.292
82.6657	363.733	400.341	358.651	381.501	389.77
83.1872	399.207	398.312	347.624	384.973	373.248
83.7086	386.181	391.783	333.597	376.945	387.725
84.2299	375.655	368.754	356.571	355.918	390.203
84.7513	362.629	404.226	360.044	358.89	382.681
85.2726	366.103	398.197	324.518	342.863	366.159
85.7938	366.577	361.168	323.991	361.335	381.136
86.3151	374.551	383.14	343.965	366.308	378.614
86.8363	365.025	383.611	350.438	377.78	385.592
87.3575	345.499	386.082	330.912	370.252	372.569
87.8787	377.473	391.054	369.385	371.225	378.547
88.3998	341.447	395.525	343.858	359.697	405.025
88.9209	371.421	418.496	358.832	387.17	370.503
89.442	376.395	404.968	338.305	378.142	374.48
89.9609	375.87	396.939	360.279	376.115	364.458
90.4819	372.844	434.41	360.752	378.587	380.936
91.0029	413.818	458.882	398.726	421.559	407.913
91.5239	420.792	480.853	410.199	454.532	439.391
92.0448	422.266	437.324	384.173	448.004	455.369
92.5657	413.74	426.295	387.146	417.977	441.347
93.0866	355.214	405.767	365.62	409.949	404.824
93.6074	380.188	407.238	366.093	362.921	393.302
94.1282	379.662	378.209	343.066	378.894	384.78
94.649	359.136	381.681	336.04	355.866	371.758
95.1698	357.11	388.152	312.513	353.839	375.735
95.6884	339.584	353.623	326.487	354.811	360.713
96.2091	335.058	367.095	326.96	347.284	364.691
96.7297	339.532	354.566	331.434	337.256	361.668
97.2504	320.506	366.537	321.907	332.728	339.146
97.771	337.48	359.009	305.381	360.701	348.124
98.2916	340.454	328.48	335.354	350.173	357.602
98.8121	348.428	382.951	350.328	348.146	336.579
99.3305	353.402	344.923	340.801	355.118	358.057
99.851	337.876	376.894	319.774	343.09	336.535
100.371	357.35	350.365	317.248	353.063	346.012
100.892	315.324	373.836	322.221	345.035	353.99
101.412	342.798	353.308	325.695	323.508	320.468
101.933	329.772	356.779	313.168	321.48	346.446
102.451	348.746	338.75	326.642	328.453	361.423
102.971	334.22	373.722	326.115	348.425	346.901
103.492	344.694	363.693	315.589	344.397	349.379
104.012	329.168	360.164	307.562	334.37	350.357
104.532	312.642	381.636	335.535	354.342	355.334
105.05	317.116	358.607	337.009	346.815	361.812
105.57	339.09	378.578	320.982	347.787	345.29
106.09	346.064	358.55	329.456	344.759	378.767
106.611	356.038	343.521	329.429	352.732	374.245
107.129	335.012	383.992	320.403	359.704	375.723
107.649	320.986	368.964	303.876	339.177	355.701
108.169	336.46	359.935	317.85	345.149	350.678
108.689	323.934	343.406	305.323	349.622	355.156
109.206	334.408	370.378	302.297	332.094	368.134
109.726	329.882	360.349	318.77	343.566	351.612
110.246	352.856	356.82	312.243	345.039	347.089
110.766	330.83	368.291	322.217	349.011	383.567
111.284	343.304	365.763	329.19	353.484	354.545
111.804	333.778	350.734	299.664	363.456	350.022
112.324	362.752	373.205	341.137	344.429	355.5
112.841	349.726	378.677	324.611	355.901	382.478
113.361	325.201	385.648	332.584	357.873	351.956
113.881	367.175	373.119	349.058	362.846	365.933
114.4	364.149	366.591	329.031	355.318	348.911
114.918	338.623	389.062	340.005	352.291	362.389
115.438	336.097	391.533	343.478	381.263	372.366
115.957	358.071	400.005	350.951	354.235	367.844
116.475	358.045	396.976	350.925	364.708	402.822
116.994	358.519	386.447	374.898	362.68	363.3
117.514	369.993	400.919	357.372	385.653	389.777
118.031	371.467	380.89	320.845	382.125	397.755
118.55	386.441	400.361	359.819	404.098	408.733
119.068	383.415	410.332	365.792	372.57	384.211
119.587	366.889	415.304	349.766	387.542	399.688
120.106	397.363	408.275	345.239	394.015	410.666
120.624	395.837	401.246	346.712	403.987	402.644
121.143	389.811	421.218	353.186	406.46	426.121
121.66	385.285	427.189	358.159	422.432	407.099
122.179	390.759	429.66	360.133	437.904	412.577
122.699	422.733	431.132	389.606	425.877	424.055
123.216	385.207	437.603	388.58	434.349	434.032
123.735	406.181	444.574	375.053	412.322	411.01
124.252	391.655	408.546	372.527	444.294	408.988
124.771	389.629	425.517	369	423.267	418.965
125.29	418.603	425.488	371.974	422.239	441.443
125.807	388.577	392.46	376.447	404.211	400.421
126.326	401.551	420.931	362.42	422.184	390.399
126.843	396.025	396.902	373.394	394.156	428.376
127.362	402.999	444.874	390.867	400.629	413.854
127.879	362.473	413.345	353.841	405.101	397.332
128.398	396.447	427.316	377.314	384.073	389.81
128.914	405.921	432.287	348.288	401.046	416.787
129.433	396.395	425.259	357.761	428.018	414.765
129.95	381.869	423.23	371.735	408.991	413.243
130.469	429.343	436.701	365.208	408.463	421.22
130.985	369.317	425.673	376.682	418.936	417.698
131.504	408.791	438.144	396.155	413.408	388.676
132.021	409.265	449.115	364.628	412.88	406.154
132.539	403.739	428.087	383.102	416.353	433.131
133.056	411.713	441.058	398.575	403.825	420.109
133.574	407.687	448.529	400.049	409.298	404.587
134.091	433.661	470.001	387.022	446.77	440.565
134.609	435.635	452.472	382.996	429.243	415.542
135.126	395.109	453.943	386.469	444.715	459.02
135.644	401.583	459.415	385.443	420.687	423.498
136.161	428.057	450.886	401.916	422.16	441.475
136.679	437.031	451.857	406.389	428.132	455.953
137.195	410.506	442.828	390.363	433.105	450.931
137.712	414.48	469.3	377.836	436.077	433.909
138.23	434.954	438.271	384.81	438.049	425.386
138.746	439.928	464.242	395.783	464.522	452.864
139.265	451.402	471.214	438.757	458.994	461.342
139.781	446.876	467.185	415.23	464.967	461.819
140.299	450.35	456.156	415.704	465.439	455.297
140.815	438.324	448.628	399.177	466.912	475.775
141.331	445.798	482.599	405.651	443.884	466.753
141.849	466.772	486.07	384.124	455.356	494.73
142.365	466.246	471.042	416.097	467.829	441.208
142.883	510.22	503.513	428.571	471.301	480.686
143.399	450.194	500.984	437.544	473.274	485.164
143.915	469.668	524.956	427.518	457.246	488.641
144.433	506.142	499.427	421.491	486.218	477.619
144.949	483.616	504.898	450.465	494.191	497.597
145.465	497.09	506.369	441.938	483.163	523.574
145.983	501.064	500.841	444.412	449.136	480.552
146.499	497.538	542.812	432.385	494.108	482.53
147.014	493.012	510.783	479.359	488.581	521.008
147.532	469.486	520.755	473.832	507.553	515.985
148.048	517.96	530.226	450.805	510.025	503.963
148.564	495.934	535.697	441.779	487.998	512.441
149.081	499.408	513.669	468.752	510.47	528.418
149.597	500.882	530.64	455.226	492.443	528.396
150.113	498.356	520.611	451.199	497.915	524.874
150.63	501.83	500.083	471.673	497.387	518.352
151.146	514.804	532.054	462.146	495.36	506.329
151.661	497.278	526.025	468.62	496.332	519.307
152.177	495.752	525.497	445.093	486.305	512.285
152.694	498.726	529.468	451.067	503.277	507.763
153.21	464.2	533.939	454.04	484.25	527.24
153.725	494.674	533.411	473.513	495.222	512.218
154.24	469.148	500.882	456.487	487.694	506.696
154.758	492.122	536.853	455.96	477.167	503.173
155.273	494.096	518.824	471.934	477.639	523.151
155.788	478.57	513.796	457.407	490.112	513.629
156.304	493.044	508.767	464.381	503.084	466.107
156.821	505.018	494.238	454.854	495.057	478.584
157.336	485.492	525.21	441.328	524.029	504.562
157.851	461.466	530.681	446.301	466.001	514.54
158.367	482.44	502.152	432.774	490.474	484.018
158.882	464.914	507.624	442.748	481.446	487.995
159.399	466.888	504.095	435.721	492.919	478.973
159.914	477.362	508.566	441.695	487.391	508.951
160.429	483.337	499.538	439.168	488.863	479.928
160.944	491.311	490.009	438.642	487.336	482.906
161.459	457.785	493.48	441.615	486.808	489.884
161.976	477.759	496.952	455.089	488.781	477.362
162.491	480.233	496.923	443.062	448.753	479.339
163.006	468.207	493.894	418.536	466.226	500.817
163.52	466.181	488.865	441.509	462.698	500.295
164.035	438.155	477.837	431.982	475.67	488.772
164.55	470.129	487.308	435.456	457.643	481.25
165.065	467.103	475.279	414.429	470.615	507.228
165.582	453.577	493.751	435.403	470.088	492.206
166.096	448.051	496.222	416.876	450.56	461.183
166.611	462.525	454.693	427.35	443.032	481.161
167.126	468.499	472.165	420.823	474.005	476.139
167.64	472.973	479.136	436.297	479.477	504.117
168.155	442.947	507.607	435.77	470.95	477.594
168.669	446.921	481.579	423.744	485.422	466.072
169.184	470.395	485.05	421.717	476.395	490.55
169.698	432.369	493.021	437.69	463.867	490.527
170.213	460.343	500.493	445.164	459.839	488.505
170.729	472.317	467.464	419.137	468.312	469.483
171.244	460.791	502.435	423.611	472.284	487.961
171.758	460.265	496.906	435.084	479.757	482.938
172.273	468.239	484.878	424.558	484.729	479.916
172.787	481.213	495.849	429.531	486.701	480.894
173.301	495.187	503.32	435.505	503.174	507.371
173.815	458.661	508.792	458.978	504.646	516.349
174.33	470.135	522.263	454.452	505.619	519.827
174.844	493.109	536.734	447.925	533.091	511.805
175.358	519.583	515.706	454.398	536.064	522.282
175.872	509.557	519.177	465.372	546.536	522.26
176.386	514.531	520.148	447.345	535.008	547.738
176.9	524.005	543.62	449.819	522.481	537.216
177.415	539.479	567.591	468.792	535.953	556.693
177.929	541.953	548.062	495.266	528.426	546.671
178.443	547.427	551.034	478.739	539.898	542.649
178.957	528.401	551.505	465.713	553.87	585.626
179.471	528.875	537.476	467.686	522.843	588.104
179.984	541.849	548.948	484.159	527.315	590.582
180.498	524.823	548.419	478.633	519.788	593.06
181.012	538.797	582.89	467.106	510.76	593.537
181.526	507.771	564.361	464.58	539.233	572.015
182.04	526.245	556.833	463.553	522.705	534.493
182.554	505.719	543.804	453.027	508.177	544.971
183.067	523.193	544.775	457	505.65	525.948
183.581	501.168	530.747	483.474	512.122	554.926
184.095	494.642	515.718	448.947	543.095	541.404
184.606	521.116	507.689	446.421	512.067	504.881
185.12	541.59	542.161	457.394	506.54	521.859
185.634	500.064	539.632	445.867	515.512	537.337
186.147	496.038	564.603	455.341	524.484	520.815
186.661	520.012	535.075	462.314	532.957	520.292
187.174	503.486	524.046	485.788	519.429	528.77
187.688	530.46	531.517	454.261	506.402	560.248
188.201	506.434	551.989	473.235	526.874	551.225
188.715	524.908	543.46	465.208	534.846	551.703
189.228	535.382	534.931	466.682	527.819	543.181
189.739	524.356	548.402	497.655	533.791	558.659
190.253	509.83	563.874	473.629	530.264	531.136
190.766	528.804	534.345	472.102	531.736	530.614
191.279	514.278	555.816	492.075	530.709	554.092
191.793	5.11E+02	546.788	477.549	526.181	529.57
192.306	487.726	543.259	458.022	530.153	528.547
192.817	4.99E+02	523.23	437.996	520.126	5.07E+02
193.33	502.174	513.202	4.75E+02	503.098	521.503
193.843	4.91E+02	523.673	470.443	480.571	511.48
194.357	471.122	513.144	4.34E+02	506.543	508.958
194.87	499.596	527.616	427.39	498.515	501.436
195.383	492.57	490.587	440.363	478.988	5.16E+02
195.894	470.544	500.558	441.836	485.46	492.891
196.407	463.018	513.03	4.50E+02	467.433	5.10E+02
196.92	502.992	499.501	435.283	477.405	4.98E+02
197.433	4.75E+02	507.472	441.257	482.378	500.824
197.944	469.94	518.443	464.23	480.35	505.302
198.456	4.78E+02	489.915	452.204	473.822	486.28
198.969	487.888	505.386	428.177	481.795	492.258
199.482	476.862	516.357	454.151	476.767	520.735
199.995	4.60E+02	497.829	4.35E+02	475.24	498.713
200.506	4.74E+02	510.8	447.598	483.212	492.691
201.018	4.98E+02	510.771	441.571	481.684	501.169
201.531	501.258	491.743	429.544	486.157	490.146
202.042	4.62E+02	505.714	429.518	485.629	523.124
202.554	4.85E+02	515.685	440.491	478.602	489.102
203.067	482.68	504.157	423.965	495.574	5.18E+02
203.58	485.154	500.128	449.938	482.047	504.557
204.09	453.628	514.599	464.912	496.019	5.25E+02
204.603	4.82E+02	523.571	421.885	488.491	4.91E+02
205.115	473.076	507.542	425.359	502.964	507.49
205.626	482.55	514.013	4.69E+02	479.936	521.968
206.138	4.82E+02	518.484	455.806	484.909	503.446
206.651	491.999	519.956	4.38E+02	482.881	5.13E+02
207.161	5.09E+02	505.427	435.752	506.354	495.401
207.673	512.447	496.398	4.57E+02	477.326	535.879
208.186	483.421	521.87	4.67E+02	491.798	501.857
208.696	502.895	539.841	444.173	516.271	5.27E+02
209.208	516.869	521.312	4.48E+02	477.243	519.812
209.721	471.843	511.284	4.51E+02	492.716	533.79
210.231	480.317	526.755	448.593	498.688	499.768
210.743	478.791	510.726	4.54E+02	499.66	501.745
211.255	500.765	512.698	445.04	492.633	514.723
211.765	502.239	515.169	474.013	493.605	510.701
212.277	500.213	521.14	467.987	500.078	521.678
212.79	506.187	512.612	437.46	468.05	506.656
213.3	486.161	532.583	468.434	502.523	511.634
213.812	514.635	512.554	462.407	495.995	502.112
214.322	501.109	517.026	466.881	492.467	492.089
214.834	504.083	505.997	438.854	479.44	484.567
215.343	489.057	497.468	431.828	498.412	509.045
215.855	485.031	522.939	439.301	483.885	535.523
216.367	467.505	511.911	456.775	496.857	496
216.877	503.479	509.882	441.248	480.829	485.978
217.389	507.953	507.353	465.221	492.302	505.956
217.899	482.427	529.825	470.695	487.774	534.933
218.41	489.401	526.796	442.168	464.247	506.411
218.92	515.375	494.267	430.142	499.219	487.389
219.432	508.849	524.239	460.115	490.692	530.367
219.942	500.823	524.71	471.589	480.664	518.844
220.453	492.797	533.181	440.062	470.636	510.822
220.965	521.771	486.653	441.036	479.609	501.8
221.474	507.745	533.124	439.509	481.081	534.277
221.986	525.219	538.595	446.983	494.054	555.755
222.496	502.193	530.567	459.456	486.526	541.733
223.007	542.167	524.538	455.429	497.498	546.711
223.516	522.641	530.509	455.403	491.971	567.688
224.028	517.615	557.98	459.376	530.943	613.666
224.537	524.089	573.452	437.35	490.416	608.644
225.047	537.563	563.423	468.323	502.388	673.122
225.558	543.037	572.394	469.297	516.861	652.099
226.067	552.011	596.366	468.27	500.333	662.577
226.579	534.485	602.837	464.244	519.805	667.555
227.088	545.959	629.808	454.217	524.778	627.032
227.599	523.433	587.78	480.69	483.75	649.01
228.108	525.407	614.251	479.164	483.723	561.488
228.62	528.881	567.222	452.637	486.695	542.966
229.129	527.855	563.694	448.611	519.167	539.443
229.638	490.829	509.665	461.584	487.64	550.921
230.149	504.304	534.636	457.558	497.112	528.899
230.658	495.278	532.108	430.031	479.085	529.877
231.169	505.252	509.579	445.005	485.557	507.854
231.678	459.226	506.55	468.478	500.53	526.832
232.189	462.7	505.022	450.067	489.002	531.81
232.698	471.674	509.993	471.425	464.474	499.787
233.207	462.148	492.964	435.398	483.447	521.265
233.718	468.122	482.435	427.872	488.919	510.243
234.227	447.096	497.907	432.345	453.392	500.721
234.736	466.07	470.378	425.819	466.864	490.198
235.247	466.044	477.849	417.292	484.337	484.176
235.755	452.518	483.321	432.266	474.809	502.154
236.264	412.492	451.292	423.239	438.281	464.631
236.775	453.966	467.763	398.213	466.754	441.609
237.283	434.44	454.235	405.186	445.726	478.087
237.792	429.414	456.706	420.16	436.199	448.565
238.303	431.388	453.677	418.133	427.671	447.042
238.811	440.862	417.649	395.606	434.143	441.52
239.32	441.336	447.62	409.08	456.616	459.998
239.831	407.31	466.591	390.553	429.588	455.976
240.339	429.784	451.063	398.027	438.061	459.453
240.848	436.758	472.534	392.5	431.533	469.431
241.358	432.732	455.505	388.974	437.006	470.909
241.867	427.706	471.476	411.447	433.478	450.386
242.375	412.68	462.948	382.421	453.45	446.864
242.883	431.154	450.919	370.894	428.923	460.842
243.394	421.628	446.89	400.367	449.395	476.82
243.902	425.602	467.362	394.341	419.368	460.797
244.41	422.076	479.333	426.814	427.34	448.275
244.921	418.55	452.304	400.288	421.312	456.253
245.429	421.524	450.776	388.761	436.285	479.73
245.937	428.998	456.247	427.235	452.757	478.708
246.445	414.972	465.218	409.208	446.73	477.686
246.953	472.446	472.19	421.682	444.702	462.164
247.464	444.42	475.661	424.155	455.675	488.141
247.972	436.894	465.632	428.629	471.647	480.119
248.48	445.868	493.604	444.602	470.119	475.597
248.988	442.842	495.075	412.575	475.092	495.575
249.498	436.316	474.546	455.549	462.064	512.052
250.006	430.29	500.018	458.022	479.537	493.03
250.514	431.764	488.489	438.496	441.509	467.008
251.022	423.738	479.46	388.969	462.982	434.485
251.53	441.712	480.931	418.943	457.954	460.463
252.037	405.186	473.403	408.916	431.926	453.941
252.547	427.16	463.374	420.89	432.399	442.419
253.055	422.635	448.845	406.863	431.371	449.396
253.563	427.609	446.817	419.337	424.844	455.874
254.071	423.083	440.788	411.31	440.816	429.352
254.578	414.557	455.759	388.283	442.788	457.829
255.086	424.531	433.731	395.257	424.761	449.307
255.594	422.505	444.702	401.23	419.233	451.785
256.103	407.479	452.673	387.204	432.706	441.763
256.611	409.453	450.645	401.677	415.678	434.24
257.119	408.427	434.116	370.651	437.151	435.718
257.626	397.901	429.087	387.124	409.123	465.696
258.134	428.375	441.559	372.098	415.095	450.674
258.641	397.849	444.53	377.071	431.568	415.651
259.149	407.323	430.501	382.544	398.54	433.629
259.656	389.797	411.472	386.018	422.013	439.607
260.164	419.771	445.444	398.491	422.985	427.584
260.671	403.745	440.915	371.965	414.957	430.062
261.18	401.719	457.386	392.438	412.93	428.54
261.688	412.193	423.358	400.912	424.902	430.518
262.195	395.667	434.829	389.385	401.375	422.495
262.702	392.641	424.8	365.859	432.847	438.473
263.21	416.615	426.772	401.332	394.82	443.951
263.717	392.589	433.743	391.806	407.792	448.929
264.224	398.063	417.714	380.779	436.764	433.906
264.731	394.537	433.186	370.252	417.237	431.884
265.238	427.011	425.157	397.226	411.709	443.862
265.745	394.985	447.628	367.199	413.682	436.339
266.252	415.959	431.6	378.673	398.154	432.317
266.759	392.433	422.571	374.646	410.626	421.295
267.267	419.907	438.542	359.62	410.099	458.773
267.773	395.881	427.513	381.093	433.071	429.75
268.28	404.855	440.985	400.067	416.044	436.728
268.787	408.329	430.956	370.54	414.516	441.706
269.294	393.803	409.427	395.014	432.489	441.183
269.801	404.277	456.899	388.987	417.461	441.661
270.308	407.251	442.87	378.96	411.433	454.639
270.815	414.225	422.341	364.434	417.906	408.617
271.322	416.699	429.313	396.907	425.378	453.594
271.828	401.173	437.784	396.881	403.351	437.072
272.335	410.647	454.255	378.854	395.823	441.55
272.842	423.121	416.227	363.828	411.796	414.528
273.347	401.595	417.198	363.801	426.268	458.005
273.853	380.569	431.669	398.775	427.74	439.483
274.36	408.043	444.641	402.748	408.713	412.961
274.866	410.517	420.112	372.721	415.185	432.938
275.373	426.991	428.083	389.195	422.658	446.916
275.88	416.466	434.555	397.168	406.13	444.394
276.386	383.94	450.526	370.642	399.602	431.372
276.893	401.414	444.997	368.615	424.575	446.849
277.399	408.888	443.468	393.589	410.547	433.827
277.906	403.862	428.44	407.562	425.52	440.805
278.41	419.336	439.911	381.536	421.992	419.783
278.916	432.31	434.882	386.509	420.465	451.76
279.423	424.784	476.354	388.483	437.937	430.738
279.929	408.758	443.325	382.956	414.909	453.216
280.435	436.232	466.796	380.929	432.882	454.693
280.942	442.706	435.768	393.903	440.854	437.171
281.448	448.18	452.739	387.376	425.327	439.149
281.952	422.654	467.71	407.35	424.799	451.627
282.458	463.628	467.182	393.823	420.271	468.104
282.964	465.102	474.653	414.797	438.244	478.582
283.47	469.576	504.624	455.27	479.216	511.06
283.977	440.737	521.613	447.729	508.578	561.016
284.48	484.303	502.183	454.587	460.417	490.747
284.987	475.889	494.838	447.975	455.821	507.873
285.493	452.514	528.079	452.647	441.358	475.612
285.999	444.095	493.442	447.43	460.783	461.228
286.505	442.528	473.407	464.316	442.794	462.982
287.008	474.908	457.752	443.947	438.652	468.207
287.514	440.293	478.271	450.307	447.015	461.471
288.02	433.801	465.691	448.005	445.517	456.411
288.526	432.938	491.959	422.102	455.136	464.432
289.03	437.445	475.554	434.761	466.18	460.274
289.536	422.711	474.06	423.087	458.305	479.179
290.041	414.048	481.015	415.622	429.938	473.147
290.547	453.915	478.529	413.797	464.066	457.966
291.051	460.255	465.42	434.036	442.931	479.309
291.556	444.345	453.397	420.816	460.893	485.094
292.062	450.544	489.383	417.254	447.217	458.719
292.568	447.887	483.081	422.872	446.607	476.832
293.071	444.096	480	415.267	451.268	476.004
293.577	435.894	492.103	437.526	445.773	463.539
294.082	450.78	497.779	425.642	452.497	478.004
294.586	445.605	460.771	418.684	450.522	467.561
295.091	447.479	475.248	411.397	456.186	465.996
295.597	450.131	496.754	434.547	456.118	482.612
296.1	457.49	484.281	436.741	449.178	464.455
296.606	457.992	486.92	430.705	471.059	508.164
297.111	483.156	495.585	453.015	475.083	500.492
297.614	461.876	494.35	432.746	485.476	511.327
298.12	458.669	501.597	420.275	489.165	498.875
298.625	465.298	493.149	440.039	498.273	500.734
299.128	484.591	504.877	445.612	504.954	507.805
299.633	479.044	503.995	454.286	495.794	516.393
300.137	492.847	522.082	455.803	505.019	508.953
300.642	490.039	524.39	459.187	514.587	524.43
301.147	488.603	532.814	467.245	524.617	530.296
301.65	504.517	519.252	468.614	498.522	539.233
302.155	497.991	516.413	468.869	523.272	514.695
302.658	490.722	522.257	466.36	516.196	519.114
303.163	492.245	535.177	448.647	501.184	543.536
303.668	508.163	526.26	466.812	500.922	529.011
304.171	483.6	550.611	469.799	518.353	530.535
304.676	491.401	523.382	471.793	508.378	522.147
305.179	471.459	511.53	461.316	513.389	532.154
305.684	474.247	514.767	467.792	490.91	514.556
306.187	488.736	516.477	446.594	491.404	505.851
306.692	469.483	495.826	456.672	496.04	523.159
307.196	479.054	509.098	460.087	495.251	517.69
307.699	484.777	508.654	454.99	492.822	513.888
308.204	483.796	499.122	446.062	477.321	495.32
308.707	468.684	497.514	436.978	488.666	498.501
309.211	470.532	491.973	447.413	483.504	517.519
309.714	464.501	489.836	446.538	471.968	506.042
310.219	470.417	471.714	450.763	466.377	504.642
310.721	499.034	497.428	437.828	491.647	504.137
311.226	475.35	510.544	450.128	479.353	512.228
311.728	477.322	492.394	452.58	468.434	507.85
312.233	466.399	494.565	439.121	471.766	502.526
312.735	462.169	510.665	459.082	495.015	513.951
313.24	470.38	497.399	448.509	492.135	520.301
313.742	478.981	522.741	443.816	494.892	514.481
314.247	467.974	512.162	464.378	478.274	500.876
314.749	456.377	519.778	458.264	491.561	514.486
315.251	469.285	486.954	431.137	508.611	532.325
315.756	460.68	504.017	457.421	480.973	519.874
316.258	472.402	513.316	442.509	489.503	500.505
316.762	480.301	503.196	453.357	481.794	514.799
317.265	476.195	491.415	454.262	491.589	525.562
317.769	463.381	513.902	445.547	482.93	499.634
318.271	466.976	510.258	448.104	484.44	504.452
318.773	469.836	496.207	456.661	491.949	510.695
319.277	469.605	501.008	443.041	478.137	500.226
319.779	460.529	506.607	421.235	477.659	508.209
320.283	478.705	514.123	436.762	476.973	507.832
320.785	462.916	496.729	439.644	480.829	519.072
321.288	473.584	512.969	442.469	468.196	530.175
321.792	467.354	494.173	442.924	465.516	516.965
322.293	442.051	506.771	448.855	466.009	508.966
322.795	441.82	482.626	446.253	476.184	517.074
323.299	462.498	491.242	423.447	468.395	513.099
323.801	468.446	491.631	441.182	476.268	500.815
324.305	457.312	499.978	448.462	481.985	489.649
324.807	455.601	506.422	431.692	494.768	502.631
325.309	461.099	490.49	440.133	486.236	510.515
325.813	481.938	475.28	429.202	472.501	504.057
326.314	468.773	486.74	441.277	484.703	496.161
326.816	455.442	494.689	445.907	481.45	503.189
327.318	453.568	494.819	430.848	478.107	505.541
327.821	474.86	479.972	437.343	475.48	495.19
328.323	468.866	492.899	443.665	487.031	496.929
328.824	458.932	501.189	449.377	483.621	509.413
329.328	464.214	485.598	435.098	476.068	508.675
329.83	472.005	490.292	431.669	490.895	507.566
330.331	476.748	505.01	430.07	488.692	504.244
330.833	474.639	490.913	434.269	484.207	513.271
331.336	483.613	479.919	447.555	492.488	518.36
331.838	482.191	494.391	452.024	495.733	503.541
332.339	476.29	502.909	454.863	500.929	502.536
332.84	476.347	497.467	456.756	490.497	521.84
333.102	471.066	489.239	455.318	470.341	533.363
333.61	489.044	514.257	426.793	490.314	513.873
334.117	469.021	518.274	456.267	505.787	556.383
334.625	482.999	511.292	452.242	509.259	527.893
335.132	497.976	511.809	453.716	503.732	535.403
335.64	483.954	511.327	456.69	512.705	546.913
336.147	485.931	513.844	452.165	499.178	532.923
336.655	485.409	520.861	474.139	500.151	536.433
337.162	499.886	555.379	468.114	497.123	569.943
337.669	531.864	527.896	476.588	504.096	533.953
338.177	502.841	539.414	458.063	522.569	558.463
338.682	496.819	543.431	461.037	511.042	544.473
339.189	502.296	534.949	474.012	514.515	551.483
339.696	512.273	537.466	460.986	506.487	566.993
340.204	507.251	535.484	491.46	505.96	523.003
340.711	489.728	563.501	479.935	524.433	566.013
341.218	518.706	516.519	465.409	526.906	577.023
341.725	536.683	572.036	468.884	524.379	564.033
342.232	522.661	566.553	497.358	542.351	564.542
342.739	542.138	569.571	515.833	589.324	592.552
343.244	532.616	582.588	480.807	547.297	594.062
343.751	554.593	575.106	512.782	572.77	584.572
344.258	531.571	609.123	508.256	579.243	594.082
344.765	520.048	574.141	512.23	569.216	597.592
345.272	550.526	574.658	515.705	573.688	623.102
345.779	564.503	597.176	516.179	556.661	585.112
346.286	553.48	598.693	530.154	569.134	587.122
346.791	545.458	589.21	498.628	564.607	601.132
347.297	565.435	574.728	499.103	555.58	594.642
347.804	550.913	584.245	513.577	560.052	594.652
348.311	516.39	562.263	532.552	553.025	587.662
348.818	548.368	553.28	497.526	540.498	616.672
349.324	560.845	555.798	500	542.971	599.682
349.829	551.323	583.315	516.975	553.444	577.192
350.336	546.8	582.333	515.449	561.916	589.202
350.842	501.778	586.35	521.924	580.389	610.212
351.349	534.755	533.368	513.398	554.362	584.222
351.853	541.733	581.885	504.873	560.335	587.232
352.36	543.71	573.402	531.347	577.808	599.741
352.866	544.687	579.92	505.322	552.78	609.751
353.373	559.165	566.437	527.296	562.253	618.261
353.879	563.642	583.455	526.27	576.726	602.271
354.384	570.12	600.972	539.745	580.199	605.781
354.89	568.097	587.99	528.219	562.672	599.791
355.396	557.575	602.007	508.194	602.144	587.301
355.903	583.552	598.025	528.168	583.117	600.311
356.407	576.03	600.042	540.643	614.09	606.321
356.913	573.007	607.56	550.617	577.563	590.831
357.419	565.485	608.077	528.592	588.036	611.341
357.923	592.962	614.094	527.566	590.008	609.851
358.43	604.94	589.112	555.54	607.981	616.361
358.936	604.417	619.129	540.015	582.954	628.371
359.442	600.894	636.647	556.489	617.427	624.381
359.946	606.872	641.164	578.964	593.9	611.891
360.452	612.849	616.182	554.938	599.872	640.901
360.958	620.827	608.699	568.913	607.345	646.411
361.462	613.304	624.717	577.387	591.318	646.421
361.968	617.782	662.234	586.361	590.291	653.43
362.474	637.259	665.751	583.836	619.764	649.94
362.978	639.737	645.269	584.81	637.237	664.95
363.484	661.714	660.786	581.785	633.209	660.46
363.99	673.692	694.304	584.259	633.182	659.47
364.494	658.169	681.321	620.734	644.655	682.98
364.999	682.646	665.839	585.208	638.628	682.49
365.505	700.124	700.856	626.683	657.101	708
366.009	716.601	719.374	645.157	674.073	703.51
366.515	712.579	729.391	651.131	712.046	741.02
367.018	731.056	745.909	677.606	727.519	772.53
367.524	751.534	759.926	688.58	721.992	747.54
368.03	773.011	796.443	663.555	732.965	750.55
368.533	778.489	788.961	720.529	759.437	789.06
369.039	818.466	801.978	709.004	762.41	806.57
369.542	849.444	841.496	746.978	789.883	835.58
370.048	850.421	838.013	766.453	791.356	849.09
370.554	863.399	873.531	792.927	806.829	870.6
371.057	863.376	902.048	787.401	842.301	888.609
371.562	963.854	923.066	813.876	831.274	876.62
372.066	985.331	970.083	842.35	863.247	914.129
372.571	997.808	966.6	900.325	924.72	950.639
373.075	1030.29	990.118	905.299	940.693	997.649
373.58	1090.76	1059.14	976.774	952.665	1023.66
374.085	1171.74	1084.65	994.248	974.138	1070.67
374.589	1215.22	1141.67	1038.22	1064.11	1140.18
375.094	1294.7	1208.69	1089.2	1098.58	1190.69
375.597	1414.67	1274.21	1172.67	1158.56	1236.2
376.102	1504.15	1371.22	1254.15	1217.53	1326.21
376.605	1613.63	1473.74	1302.12	1302	1438.72
377.11	1763.61	1555.26	1397.09	1349.48	1486.73
377.614	1927.08	1667.78	1501.57	1428.45	1527.74
378.119	2102.06	1833.29	1617.54	1543.42	1627.75
378.622	2312.04	1993.81	1763.02	1605.89	1716.26
379.127	2614.52	2158.33	1928.99	1650.87	1833.77
379.63	2914.49	2417.34	2138.47	1725.84	1939.78
380.135	3247.97	2738.36	2379.94	1857.31	2158.29
380.638	3780.45	3207.38	2745.92	2045.78	2489.3
381.143	4358.93	3665.4	3072.39	2299.76	2950.31
381.645	4989.9	4451.91	3489.36	2724.23	3677.32
382.15	5646.88	5279.93	3877.84	3346.2	4849.33
382.653	6330.36	6191.45	4286.81	4465.68	6125.84
383.158	6602.83	6894.97	4648.79	6106.15	7006.85
383.661	6426.31	7216.98	4981.26	8031.12	7450.36
384.163	6018.29	6997.5	5277.74	9132.09	7159.37
384.668	5142.27	6101.52	5338.71	7974.07	6405.88
385.171	4403.75	5152.54	5108.19	5424.04	5073.39
385.676	3609.72	4136.05	4395.16	3193.01	3652.9
386.178	2893.7	3175.07	3391.63	2053.49	2608.41
386.683	2249.68	2365.09	2497.61	1471.96	1891.92
387.185	1785.65	1775.11	1778.08	1157.93	1494.43
387.688	1445.63	1447.62	1332.06	1031.9	1258.44
388.192	1229.61	1207.64	1066.53	956.377	1071.95
388.695	1057.59	1059.16	954.507	925.35	1005.96
389.199	984.065	1006.18	890.481	894.822	927.468
389.702	927.042	954.194	831.956	874.795	912.978
390.204	874.02	879.211	787.43	874.768	904.487
390.709	848.997	878.729	759.905	833.741	861.497
391.211	868.474	888.246	784.879	832.714	866.507
391.713	833.452	885.764	756.854	802.186	861.017
392.218	822.929	864.781	790.828	819.159	858.027
392.72	838.407	864.299	760.302	814.132	863.537
393.222	856.884	875.316	756.777	858.605	864.547
393.726	850.862	912.833	750.251	865.078	848.057
394.229	851.339	898.851	789.226	896.05	877.067
394.731	900.817	917.868	798.2	876.023	869.577
395.235	900.294	962.886	826.675	888.496	909.087
395.737	905.772	980.403	846.649	939.969	948.597
396.239	995.749	1001.42	839.624	984.942	1005.61
396.743	1061.73	1089.44	922.098	1033.91	1080.12
397.245	1085.7	1144.46	925.573	1105.39	1127.13
397.747	1186.18	1233.47	983.047	1161.86	1196.14
398.251	1220.16	1267.99	1051.52	1215.83	1290.15
398.753	1320.14	1354.51	1124	1287.31	1374.66
399.255	1440.11	1485.53	1165.47	1408.28	1469.67
399.757	1572.09	1602.04	1277.94	1572.25	1649.18
400.261	1766.57	1791.56	1392.92	1700.72	1855.69
400.762	1969.55	1968.58	1571.89	1907.2	2132.7
401.264	2327.52	2338.1	1745.37	2187.17	2478.21
401.766	2606	2679.61	2003.84	2562.64	2956.72
402.27	3059.48	3080.13	2349.32	2908.62	3574.23
402.771	3683.46	3615.65	2747.79	3394.09	4417.24
403.273	4260.93	4247.17	3177.27	3923.06	5410.25
403.775	5159.91	5097.18	3624.74	4787.03	6863.76
404.278	6300.39	6311.7	4178.21	5954.01	8421.27
404.78	7634.87	7809.22	4930.69	7786.48	9703.78
405.282	9520.84	9715.74	6025.16	10116.5	10172.3
405.783	11429.8	11214.8	7473.64	12678.9	9577.8
406.285	12770.3	12229.3	9426.61	14495.9	8615.81
406.788	13152.3	11935.8	11624.6	14228.4	7708.32
407.29	12532.8	10812.8	13556.6	12277.3	7176.83
407.791	11237.2	9530.82	14086.5	9642.82	7070.84
408.292	9756.71	8841.34	12863	7454.79	7226.35
408.794	8566.19	8567.36	10773.5	5847.26	7506.36
409.297	7376.16	8332.88	8560.46	4816.23	7559.87
409.799	6418.14	7843.39	6632.43	4021.21	7328.38
410.3	5289.62	6742.41	5169.41	3481.68	6676.39
410.801	4443.6	5617.43	4166.38	3068.65	5600.9
411.302	3661.07	4450.44	3427.86	2701.63	4645.91
411.804	2977.05	3556.46	2860.33	2425.1	3779.92
412.307	2566.03	2941.48	2490.31	2161.07	3074.93
412.808	2237.01	2484.5	2109.78	1964.04	2563.94
413.309	1956.48	2201.01	1878.25	1842.52	2231.45
413.81	1721.46	1892.03	1648.23	1692.99	1925.96
414.311	1582.44	1721.05	1522.2	1613.46	1703.46
414.812	1455.92	1562.57	1401.18	1498.44	1514.47
415.313	1354.39	1441.58	1284.15	1405.91	1404.98
415.814	1235.37	1333.6	1171.13	1378.38	1320.49
416.315	1160.35	1236.12	1075.1	1271.35	1204.5
416.818	1101.83	1181.64	1040.08	1215.83	1136.51
417.319	1049.8	1101.65	979.55	1139.3	1035.02
417.82	980.78	1070.67	905.025	1133.77	1024.03
418.321	978.257	1021.69	884.499	1100.25	984.045
418.822	950.235	1003.21	892.473	1078.72	914.055
419.323	891.712	972.223	852.948	1054.19	926.064
419.823	862.69	919.241	831.422	973.664	903.574
420.324	901.167	940.758	786.397	956.136	896.084
420.825	857.645	909.776	820.871	918.109	873.094
421.325	816.622	886.793	781.346	926.082	835.104
421.826	831.6	854.311	769.32	886.055	860.114
422.327	806.077	858.828	752.795	871.028	818.624
422.827	807.555	891.846	754.269	842	829.634
423.328	823.532	847.863	759.243	822.973	809.144
423.828	813.01	827.88	731.218	848.946	809.154
424.329	806.487	822.398	749.192	812.919	800.664
424.829	817.464	862.415	743.167	839.392	800.174
425.33	745.442	825.433	722.641	806.864	799.684
425.83	765.419	819.45	738.116	785.337	782.194
426.331	793.897	828.468	710.09	802.31	792.204
426.831	791.874	849.485	707.065	827.283	770.214
427.332	787.352	828.503	747.039	817.256	775.224
427.832	776.329	800.02	701.013	823.229	784.734
428.332	787.307	846.038	730.488	805.201	785.744
428.832	824.284	862.555	733.962	803.674	764.754
429.333	820.262	844.073	722.437	788.647	788.763
429.833	764.239	812.59	735.911	803.62	804.273
430.333	812.716	824.607	730.886	794.593	749.283
430.833	815.194	817.625	771.86	770.565	793.793
431.333	789.671	825.642	742.835	796.538	795.303
431.834	800.649	832.66	715.809	796.011	800.313
432.334	831.626	859.677	730.783	778.484	785.823
432.834	806.104	874.695	749.758	814.957	799.333
433.334	802.081	847.212	751.732	792.929	832.843
433.832	796.559	821.229	767.707	794.902	821.853
434.332	838.536	855.747	752.681	815.875	826.363
434.832	825.514	891.264	772.156	831.848	854.873
435.332	841.491	893.782	799.63	846.821	856.383
435.831	864.469	895.799	786.604	850.293	826.393
436.331	858.946	872.817	796.079	820.766	821.903
436.831	879.423	912.334	829.553	882.239	839.913
437.331	847.901	910.352	821.528	863.712	843.423
437.831	877.878	911.369	791.002	869.185	870.933
438.329	900.356	901.387	823.477	888.657	882.443
438.828	898.833	937.904	853.451	891.63	887.952
439.328	885.811	936.922	804.926	886.603	928.962
439.828	910.288	956.439	827.4	902.076	912.972
440.327	944.266	912.456	847.875	919.049	918.482
440.827	935.243	983.974	855.849	906.021	910.992
441.324	928.721	1013.49	863.323	919.494	957.002
441.824	963.198	971.009	899.798	946.467	963.512
442.324	997.676	1031.53	903.272	953.44	960.522
442.823	1026.15	1051.54	887.247	977.913	998.532
443.323	992.63	1019.56	909.221	971.385	998.542
443.82	1035.61	1077.58	913.196	989.858	1013.55
444.319	1051.59	1074.1	942.17	995.331	1047.06
444.819	1063.06	1091.11	965.145	1021.8	1058.57
445.318	1109.54	1101.63	973.119	1049.28	1112.58
445.818	1088.52	1118.65	1005.59	1059.25	1123.59
446.315	1139	1147.17	1026.07	1096.22	1119.1
446.814	1133.97	1161.68	1028.04	1104.7	1159.61
447.313	1211.45	1185.2	1058.02	1125.17	1206.62
447.813	1167.93	1223.22	1047.99	1148.64	1195.13
448.31	1203.41	1244.24	1124.97	1168.61	1244.64
448.809	1234.88	1245.25	1099.94	1206.59	1268.65
449.308	1248.86	1291.77	1135.91	1218.56	1309.16
449.807	1285.84	1318.29	1149.89	1258.03	1353.17
450.304	1350.81	1337.31	1175.86	1250.5	1347.68
450.803	1313.79	1355.82	1209.84	1318.48	1440.19
451.303	1348.27	1362.34	1173.31	1370.45	1422.2
451.802	1372.25	1407.86	1200.79	1317.42	1441.71
452.298	1389.22	1415.88	1223.76	1380.4	1419.72
452.797	1346.7	1407.39	1224.74	1298.37	1416.73
453.296	1374.18	1393.41	1219.21	1336.34	1413.24
453.793	1349.16	1378.93	1239.68	1270.31	1353.25
454.292	1369.13	1403.45	1232.16	1254.79	1310.76
454.791	1312.61	1360.96	1217.63	1220.26	1292.77
455.288	1286.09	1330.48	1196.61	1184.23	1301.28
455.787	1233.07	1333.5	1189.58	1179.21	1243.79
456.285	1214.54	1261.01	1165.56	1134.18	1206.8
456.782	1192.52	1255.53	1145.03	1145.65	1229.31
457.281	1165.5	1203.05	1072.51	1086.12	1145.32
457.78	1140.98	1189.07	1078.48	1045.1	1130.83
458.276	1111.45	1180.58	1036.95	1061.57	1106.84
458.775	1074.43	1148.1	1009.43	1001.04	1091.85
459.273	1046.91	1120.62	1016.4	1007.52	1090.86
459.77	1055.89	1079.14	977.378	1009.99	1071.87
460.269	1064.36	1073.65	999.352	961.461	1067.88
460.765	985.842	1039.17	936.327	964.934	1054.39
461.264	1009.32	1010.19	959.301	951.406	1058.9
461.762	1006.3	1007.47	923.276	910.379	987.91
462.258	974.774	1001.41	938.75	932.852	1008.92
462.757	965.751	973.768	908.224	918.325	1029.93
463.253	965.729	983.259	851.199	866.298	978.44
463.752	948.706	964.277	880.673	912.271	963.45
464.25	902.184	964.277	847.648	880.243	969.46
464.746	915.161	964.277	863.122	865.216	957.47
465.245	877.639	964.277	817.597	885.689	969.98
465.741	863.616	964.277	810.571	836.162	956.49
466.239	869.094	954.704	826.046	857.135	918
466.735	825.071	932.732	798.52	822.607	897.01
467.233	837.049	925.987	770.994	811.08	874.019
467.729	826.526	854.416	766.469	843.553	835.029
468.228	783.504	857.934	779.943	754.026	825.539
468.726	740.481	827.451	761.918	741.999	844.049
469.222	739.958	820.469	704.892	728.971	768.559
469.72	719.936	790.486	729.867	704.944	743.569
470.216	701.913	766.003	718.841	694.417	728.079
470.714	674.391	757.021	687.315	686.39	697.089
471.21	650.868	732.038	688.79	632.363	656.099
471.708	660.846	717.056	658.764	594.335	624.609
472.204	624.323	724.573	672.739	609.308	597.119
472.701	574.801	631.091	594.713	565.781	608.129
473.197	550.778	629.608	572.188	565.754	577.639
473.695	544.256	627.126	549.662	529.727	535.149
474.191	505.233	585.643	544.637	546.699	569.659
474.687	485.711	590.661	503.611	526.172	562.669
475.184	485.188	556.678	504.085	516.645	521.679
475.68	491.165	542.695	494.56	499.618	506.189
476.178	438.643	545.713	487.534	501.091	503.699
476.673	455.12	510.73	471.509	502.563	525.208
477.171	482.598	501.248	457.483	460.536	513.718
477.667	441.075	532.765	461.458	486.509	491.228
478.164	433.053	536.283	441.932	483.482	517.738
478.66	427.03	492.3	429.907	466.955	503.248
479.155	441.008	484.318	438.881	464.927	486.758
479.653	409.985	507.835	441.355	477.4	474.268
480.148	435.963	511.852	449.83	457.873	490.778
480.646	405.94	482.37	424.304	461.346	478.288
481.141	431.918	483.387	427.279	428.819	498.298
481.636	419.895	468.405	446.753	476.792	471.808
482.134	411.372	474.422	453.228	448.764	473.818
482.629	423.35	477.94	432.202	447.237	482.828
483.124	440.327	483.457	436.677	458.21	468.338
483.622	412.305	484.975	442.151	453.683	466.348
484.117	424.282	471.492	437.625	457.656	498.358
484.614	424.26	471.51	417.1	453.628	480.368
485.109	435.737	483.527	434.074	435.101	464.878
485.604	423.215	483.044	413.549	449.574	463.388
486.102	417.192	495.562	431.523	459.047	496.897
486.597	441.17	491.079	419.998	433.02	472.907
487.092	431.147	469.097	429.972	445.992	457.417
487.589	443.125	496.114	452.447	445.965	462.927
488.084	433.602	516.632	428.921	440.938	490.937
488.579	455.579	479.149	429.895	445.411	492.947
489.074	441.057	507.667	436.37	458.884	474.957
489.571	453.534	512.184	431.344	448.356	495.967
490.066	443.012	480.702	447.319	459.329	489.977
490.561	458.989	517.719	447.293	463.802	526.987
491.057	454.967	520.736	442.768	469.775	488.997
491.552	444.944	527.254	443.242	490.248	515.007
492.047	450.922	518.771	443.717	499.22	546.517
492.542	456.899	520.789	448.691	472.693	510.527
493.039	477.377	548.306	458.665	520.166	530.037
493.533	470.354	556.824	470.64	510.139	559.047
494.028	439.332	578.341	445.614	525.112	560.057
494.523	468.809	553.859	472.589	552.584	567.067
495.019	492.786	578.876	475.063	543.057	548.077
495.514	463.764	561.393	496.038	556.03	604.586
496.009	469.241	574.911	459.512	555.003	612.096
496.503	490.719	588.928	444.487	561.476	609.606
497	490.696	586.446	482.961	569.948	599.116
497.494	481.174	574.963	487.435	571.421	610.626
497.989	463.651	560.481	495.91	565.894	626.636
498.483	487.629	550.998	495.384	568.367	588.646
498.978	497.106	568.016	514.359	575.34	590.656
499.474	496.084	568.533	515.333	547.813	582.166
499.968	475.561	555.051	497.308	564.285	593.676
500.463	496.539	580.068	545.782	565.758	577.686
500.957	523.016	596.085	504.756	577.231	581.696
501.451	505.493	583.603	541.231	576.204	587.706
501.946	485.971	574.12	498.705	536.677	601.716
502.442	519.448	577.138	544.18	556.149	585.726
502.936	515.426	592.655	554.654	545.622	560.236
503.43	535.403	578.673	535.129	582.095	600.246
503.924	553.881	603.69	555.603	580.068	615.756
504.418	577.858	604.708	560.078	579.041	612.266
504.913	584.836	642.225	556.052	565.513	611.276
505.407	572.813	638.242	603.026	610.486	638.785
505.901	582.791	650.76	584.501	609.959	652.795
506.397	622.768	695.777	615.475	635.932	660.305
506.891	618.746	708.795	607.95	635.405	695.815
507.385	683.223	747.812	646.424	688.377	720.325
507.879	680.2	721.83	642.899	705.85	747.335
508.373	738.178	788.847	710.873	728.323	804.345
508.866	760.155	784.365	731.348	761.296	803.855
509.36	774.133	847.382	733.322	791.269	835.365
509.854	852.11	872.9	805.796	824.741	896.875
510.348	899.588	940.917	828.271	877.714	932.385
510.842	943.065	1009.93	898.745	958.687	983.895
511.335	976.543	1063.95	967.22	1019.16	1049.9
511.829	1083.02	1125.47	1017.19	1095.13	1129.41
512.323	1163	1229.49	1098.67	1150.61	1206.92
512.817	1251.48	1390	1212.64	1257.58	1336.93
513.31	1393.45	1481.02	1310.12	1379.55	1442.94
513.806	1540.93	1628.04	1415.09	1539.02	1592.45
514.299	1748.41	1824.56	1609.07	1714	1793.46
514.793	1948.39	2041.57	1831.04	1924.47	1982.97
515.287	2190.36	2307.09	2026.02	2141.94	2253.98
515.78	2453.34	2630.61	2357.49	2438.92	2569.99
516.274	2892.82	3034.63	2708.96	2781.89	2886
516.767	3260.79	3419.14	3043.94	3281.36	3429.51
517.26	3733.77	3979.66	3527.91	3689.83	3949.02
517.754	4329.75	4585.68	4051.39	4287.31	4498.03
518.245	5062.23	5254.2	4618.36	4912.78	5153.54
518.739	5655.2	5881.21	5217.84	5572.25	5828.05
519.232	6250.18	6339.23	5747.31	6103.22	6381.56
519.725	6457.66	6674.75	6015.29	6503.2	6852.57
520.219	6538.64	6657.77	6129.76	6556.67	6901.08
520.712	6198.61	6433.28	5887.23	6309.64	6648.59
521.205	5824.09	6054.8	5481.21	5988.62	6292.6
521.698	5207.57	5483.82	4993.68	5378.59	5615.61
522.191	4642.05	4844.34	4500.66	4848.56	5028.12
522.685	4230.02	4397.85	4061.13	4280.53	4554.13
523.178	3738.5	3893.87	3520.11	3798.01	4052.14
523.671	3383.48	3523.39	3225.58	3453.48	3596.15
524.164	2999.96	3170.91	2869.06	3165.45	3231.66
524.657	2696.43	2864.92	2623.53	2804.43	2956.67
525.15	2461.41	2628.94	2383.5	2534.4	2669.68
525.641	2277.39	2456.96	2157.98	2312.87	2419.19
526.134	2111.87	2212.48	2018.95	2120.84	2230.7
526.627	1918.34	2049.49	1830.43	1943.82	2066.71
527.12	1812.82	1901.51	1746.9	1860.29	1938.22
527.612	1674.8	1767.53	1618.88	1689.26	1791.73
528.105	1582.78	1710.55	1525.35	1603.74	1698.24
528.598	1473.25	1566.56	1429.33	1552.21	1651.25
529.091	1430.73	1538.58	1371.3	1432.18	1502.26
529.582	1368.71	1449.1	1284.77	1396.15	1432.27
530.074	1313.69	1359.11	1223.75	1301.63	1365.78
530.567	1220.66	1331.13	1164.72	1285.1	1348.29
531.06	1199.64	1263.15	1133.7	1201.07	1306.3
531.552	1173.62	1207.67	1109.67	1168.04	1212.31
532.045	1120.6	1194.68	1071.65	1135.02	1154.32
532.536	1085.07	1141.7	1029.62	1052.49	1165.83
533.028	1063.55	1102.72	1004.1	1024.46	1109.84
533.521	1037.03	1085.74	933.57	1018.44	1059.85
534.013	1009.01	1071.75	927.044	993.909	1047.86
534.506	926.483	1044.77	900.519	976.382	1039.37
534.996	927.961	979.79	889.493	959.355	984.882
535.489	881.938	957.807	886.967	917.827	956.892
535.981	863.916	975.324	822.442	889.3	970.902
536.474	834.393	938.842	820.416	884.773	931.912
536.964	830.371	879.359	803.891	830.746	934.422
537.456	858.848	891.377	816.365	838.719	906.432
537.948	815.326	880.394	788.34	811.691	868.442
538.441	795.803	858.912	763.314	829.664	889.452
538.931	781.281	828.929	725.289	805.137	828.962
539.423	781.258	844.947	732.763	788.11	844.472
539.915	717.735	864.964	760.737	779.083	847.982
540.408	755.713	838.482	704.712	774.555	797.492
540.898	734.19	818.499	704.686	767.528	828.002
541.39	746.668	783.516	725.661	767.001	795.512
541.882	752.645	789.034	696.135	762.974	809.522
542.374	740.623	801.551	693.11	757.447	771.031
542.864	705.6	799.569	668.084	765.919	793.542
543.356	697.078	799.586	685.059	728.392	767.051
543.848	709.555	799.104	716.533	740.365	789.061
544.338	724.033	791.121	675.007	732.338	782.071
544.83	695.51	762.139	672.482	757.311	756.581
545.322	696.488	768.156	686.456	712.783	744.091
545.812	692.465	762.173	680.931	723.756	775.601
546.304	674.442	750.191	669.905	711.729	815.611
546.796	673.92	748.708	668.88	695.702	737.121
547.285	683.897	729.226	631.854	697.175	722.631
547.777	650.875	736.743	645.828	705.648	737.141
548.269	664.352	718.261	622.803	683.12	706.151
548.759	664.33	704.778	618.777	667.593	698.161
549.25	670.807	724.796	634.252	658.566	722.671
549.74	660.785	730.813	619.726	690.039	706.181
550.232	641.262	708.831	623.201	663.012	717.691
550.723	675.24	770.348	623.175	671.984	707.201
551.213	638.717	724.223	623.15	681.957	683.211
551.704	626.195	713.444	591.624	674.93	702.221
552.194	642.172	686.9	600.599	672.403	701.23
552.685	632.149	676.918	630.073	648.876	705.74
553.177	673.627	715.435	623.047	685.348	700.75
553.666	622.104	712.453	610.022	663.321	701.76
554.158	645.582	675.97	617.496	650.794	698.27
554.647	658.059	689.988	618.971	659.267	696.78
555.139	657.537	687.005	615.445	645.74	707.29
555.628	643.514	710.022	625.92	641.212	715.3
556.119	653.992	687.54	611.394	657.685	692.81
556.609	651.469	705.557	606.368	650.658	677.32
557.1	635.947	740.575	607.843	640.631	702.83
557.591	644.424	726.092	610.817	661.104	698.84
558.08	675.401	705.61	599.292	643.576	708.85
558.571	650.379	708.127	616.266	674.049	690.36
559.061	649.356	717.145	614.241	666.522	686.87
559.552	652.334	702.162	619.215	681.495	741.38
560.041	660.811	719.68	596.69	676.968	728.39
560.532	662.289	729.197	647.164	675.94	706.9
561.021	675.766	726.714	641.638	683.413	728.41
561.512	661.244	727.232	650.113	704.386	720.419
562.001	693.721	719.749	644.587	676.859	730.929
562.492	681.699	732.767	662.562	673.832	722.439
562.981	663.676	735.284	659.536	671.305	743.949
563.47	713.154	736.802	635.011	705.777	762.459
563.961	702.131	728.319	646.485	650.25	763.469
564.45	710.609	733.337	650.46	712.723	745.479
564.941	718.086	734.854	675.434	730.696	769.489
565.429	697.063	753.372	651.908	711.669	785.999
565.92	715.041	739.389	630.383	732.141	813.509
566.409	719.518	777.906	683.357	723.114	775.019
566.9	722.496	795.424	690.332	756.087	774.029
567.388	739.473	772.441	680.806	743.56	790.039
567.877	727.951	769.459	694.781	727.033	790.549
568.368	750.928	805.476	674.255	759.005	804.059
568.856	736.406	792.994	688.73	757.478	813.569
569.347	728.883	783.511	720.204	766.951	837.579
569.836	756.361	787.029	686.178	739.924	802.089
570.324	766.338	803.546	699.653	757.397	759.599
570.815	735.816	800.563	709.127	772.369	821.108
571.303	718.293	773.081	706.602	748.842	772.118
571.792	726.77	792.598	694.076	717.315	767.128
572.282	728.748	769.616	695.051	733.788	754.138
572.771	703.725	762.633	679.025	716.261	754.148
573.261	702.203	765.151	690.5	702.733	744.158
573.749	695.68	747.168	655.974	685.206	710.668
574.238	686.658	784.186	678.948	702.179	721.678
574.728	676.635	770.703	631.423	693.652	727.188
575.216	683.113	737.221	644.397	673.625	703.698
575.704	697.09	713.238	639.872	662.098	715.208
576.195	670.068	740.255	637.846	670.57	724.718
576.683	664.545	743.273	650.321	690.543	743.228
577.171	683.523	732.29	637.295	646.516	714.738
577.659	673.5	705.308	637.769	694.489	712.248
578.149	668.477	744.325	634.744	678.461	729.758
578.638	671.455	735.843	662.718	700.934	735.768
579.126	643.432	718.36	644.193	692.907	728.278
579.616	702.91	728.878	635.167	718.88	739.788
580.104	656.887	730.395	647.642	669.853	714.297
580.592	673.365	722.913	656.116	681.826	726.307
581.08	691.842	741.93	660.091	676.798	734.317
581.57	684.82	738.447	645.065	701.271	705.827
582.058	695.797	729.465	648.539	697.744	754.337
582.545	677.275	762.482	642.514	704.717	774.847
583.033	692.752	734.5	644.988	704.19	731.357
583.523	704.229	749.017	655.463	707.162	758.367
584.011	712.207	785.035	676.437	722.135	727.377
584.499	708.684	760.052	683.912	736.108	788.887
584.987	720.662	791.07	684.886	722.581	774.897
585.474	724.139	767.087	669.861	710.554	737.407
585.964	674.117	805.604	688.335	732.026	767.417
586.452	727.094	774.622	669.809	718.499	780.927
586.939	731.072	784.139	675.284	724.472	787.937
587.427	753.049	785.657	686.758	725.445	777.947
587.915	730.027	802.674	691.233	732.918	799.957
588.404	742.004	804.692	688.707	755.39	802.967
588.892	766.482	786.709	690.182	749.363	773.977
589.379	746.459	791.227	718.156	729.836	786.487
589.867	740.437	822.744	711.131	774.809	784.496
590.354	755.914	846.262	715.105	749.782	805.506
590.842	755.891	824.279	692.579	733.254	783.016
591.331	765.369	825.296	706.554	763.227	796.526
591.818	772.346	836.814	731.528	772.2	814.036
592.306	761.324	823.831	722.003	754.673	819.046
592.793	792.801	820.349	717.977	782.146	804.556
593.281	779.779	823.366	744.952	762.119	805.066
593.768	779.256	831.884	734.426	781.091	840.076
594.255	789.734	828.401	714.401	755.564	820.586
594.742	797.211	838.419	713.375	793.537	818.096
595.229	797.189	841.436	757.349	797.01	835.106
595.719	770.666	880.953	744.824	800.483	863.116
596.206	776.144	839.971	754.798	770.455	884.626
596.693	788.621	848.488	752.773	803.928	870.136
597.18	809.598	873.506	767.247	783.901	877.646
597.667	789.076	875.023	767.722	835.874	887.156
598.154	765.053	838.041	758.696	792.347	889.166
598.641	800.031	878.058	753.671	816.319	861.675
599.128	748.008	895.576	770.645	800.792	871.685
599.615	768.486	835.093	770.619	815.765	887.695
