# Supplementary material for: Precise control of the interlayer twist angle in large scale MoS2 homostructures
Source: Nat Commun. 2020 May 1;11:2153. doi: 10.1038/s41467-020-16056-4 (PMC7195481; doi:10.1038/s41467-020-16056-4)
Supplement: Supplementary file 3 — Source Data [file 41467_2020_16056_MOESM3_ESM.zip › Source Data/Fig. 4a PL of twisted bilayer sample.txt]

nm	0	2	4	6	8	10	13	16	19	22	26	30
535.063	-27.8893	36.6013	4.18E+01	-7.82397	-3.28E+01	-9.45593	2.62E+00	138.53	5.42E+01	121.42	-17.2132	69.1779
535.115	-4.99E+01	17.6293	29.8612	-31.7855	-40.772	-22.4084	-3.23E+01	115.493	48.2711	86.4027	-3.01E+01	54.2224
535.168	-53.8372	17.6579	2.59E+01	-42.7463	-40.6969	-31.3598	-21.2692	129.455	5.03E+01	117.386	-23.0846	83.2678
535.22	-62.8114	9.68594	3.09E+01	-28.7079	-4.66E+01	-18.3123	-7.21555	127.418	56.3363	118.369	-9.02E+00	72.3122
535.273	-51.7851	15.7146	35.9239	-14.6687	-65.5482	-24.2638	-15.1608	124.38	5.24E+01	99.3516	-3.70E+01	78.3576
535.325	-52.7593	26.7426	35.9445	-6.63028	-5.65E+01	-19.2162	-1.71E+01	130.343	72.4015	97.3347	-24.8926	87.4021
535.378	-38.7331	32.7712	48.9655	-14.5911	-45.3997	-17.1678	-5.05246	136.305	6.14E+01	117.318	-13.8278	102.447
535.43	-3.47E+01	30.7992	56.9861	-14.5527	-41.3261	-1.12024	-9.00E+00	149.268	78.4668	132.301	-6.76E+00	101.492
535.483	-2.97E+01	16.8278	39.0072	-4.51352	-22.2512	-5.07181	-4.94418	153.23	72.4997	142.284	-8.70E+00	109.537
535.535	-3.97E+01	52.8558	6.30E+01	13.5249	-1.82E+01	5.97574	8.10944	170.193	8.85E+01	140.267	2.34E+01	109.582
535.588	-3.66E+01	51.8845	68.0489	9.56412	-2.81E+01	18.0242	-6.83591	163.155	8.56E+01	141.25	25.4286	111.627
535.64	-22.6032	69.9125	6.21E+01	11.6025	-2.80E+01	12.0717	1.72E+01	159.118	8.66E+01	144.233	4.49E+00	103.672
535.693	-2.06E+01	63.9411	54.0905	14.6417	-4.10E+01	16.1202	15.2723	155.08	9.46E+01	141.216	1.26E+01	113.717
535.745	-2.36E+01	43.9691	7.61E+01	21.6801	-2.49E+01	15.1677	1.63E+01	173.043	103.663	143.199	33.6201	117.761
535.798	-37.5248	44.9977	60.1322	20.7193	-22.8062	18.2161	7.38E+00	159.005	7.67E+01	154.182	2.37E+01	93.8065
535.851	-2.55E+01	69.0262	6.62E+01	10.7585	-28.7314	10.2646	1.14E+01	175.968	9.57E+01	156.165	1.17E+01	114.852
535.903	-22.4728	65.0543	81.1739	13.7969	-3.37E+01	20.3121	2.45E+01	167.931	98.7608	130.148	-9.19E+00	118.896
535.956	-1.14E+01	49.0829	94.1949	28.8361	-1.66E+01	12.3605	1.35E+01	184.893	9.58E+01	169.131	1.79E+01	133.942
536.008	-1.94E+01	76.1109	101.216	26.8745	-3.05E+01	29.408	1.16E+01	185.856	98.826	187.115	3.79E+01	128.986
536.061	-11.3945	66.1394	117.237	27.9137	-1.43521	30.4564	41.651	184.818	109.859	177.098	56.0048	125.031
536.113	1.76E+01	92.1675	1.16E+02	32.9521	-2.44E+01	12.5039	26.7045	208.781	137.891	169.081	4.31E+01	158.076
536.166	8.65762	79.1961	105.278	49.9913	-1.83E+01	42.5523	5.68E+01	217.744	1.36E+02	176.064	61.1325	138.121
536.218	7.68341	90.2241	133.299	55.0298	-11.2139	39.5998	5.28E+01	217.707	1.29E+02	193.047	7.52E+01	160.165
536.271	2.67E+01	95.2527	1.36E+02	55.0689	3.86E+00	53.6481	56.8669	242.669	157.99	215.03	81.2601	184.211
536.323	1.87E+01	89.2807	139.341	77.1073	19.9339	74.6956	68.9203	214.632	144.022	206.013	8.33E+01	168.255
536.376	22.7617	107.309	148.362	79.1465	2.90E+01	54.744	78.9748	228.595	1.58E+02	223.996	87.3875	176.3
536.428	3.48E+01	122.337	158.382	93.1849	3.11E+01	73.7914	84.0282	230.558	1.65E+02	212.98	64.4506	187.345
536.481	4.98E+01	124.366	1.48E+02	91.2241	11.1563	52.8398	6.51E+01	229.52	1.64E+02	213.963	83.5149	187.39
536.533	34.8396	101.394	1.49E+02	93.2625	1.92E+01	59.8873	9.51E+01	229.483	1.51E+02	213.946	8.66E+01	167.434
536.586	33.8658	132.422	1.40E+02	78.3017	4.43E+01	63.9356	7.42E+01	249.446	1.82E+02	221.929	107.642	211.48
536.638	35.8916	116.45	169.466	77.3401	34.3771	63.9831	9.92E+01	227.409	1.80E+02	225.913	111.705	212.524
536.691	17.9179	123.479	164.487	85.3793	3.15E+01	86.0314	95.298	242.371	188.251	244.896	1.02E+02	199.569
536.743	28.9437	128.507	167.508	65.4177	1.85E+01	78.0789	64.3513	217.334	1.61E+02	237.879	9.88E+01	182.614
536.796	34.97	109.536	1.40E+02	77.4569	11.5991	57.1272	82.4057	225.297	174.316	208.862	80.8965	195.659
536.848	31.9958	102.564	136.549	77.4954	5.67E+00	67.1747	62.459	220.26	177.349	224.845	83.9594	159.703
536.901	3.00E+01	99.5921	1.59E+02	67.5345	-3.25348	57.223	7.05E+01	220.223	146.382	218.828	6.70E+01	166.748
536.953	29.0478	108.62	1.43E+02	68.5729	4.81952	62.2704	52.5666	208.186	166.414	231.812	6.01E+01	177.793
537.006	3.21E+01	111.649	123.612	76.6121	14.8939	56.3187	68.6208	205.148	160.447	209.795	75.1503	179.838
537.058	31.0999	132.677	134.633	70.6505	17.9668	63.3661	71.6741	246.111	1.91E+02	233.778	95.2131	195.882
537.111	50.1262	109.705	148.654	63.6897	32.0412	75.4144	83.7284	260.074	209.512	244.762	90.2771	202.927
537.163	49.1519	119.733	164.675	112.728	40.1141	91.4618	98.7816	271.037	191.545	256.745	117.34	237.972
537.216	38.1782	141.762	203.696	92.7673	32.1884	90.5101	91.8358	266	197.578	231.728	122.404	216.017
537.268	45.204	144.79	186.716	91.8057	36.2613	107.557	9.19E+01	272.963	202.61	262.712	113.467	237.061
537.321	48.2303	162.818	168.737	101.845	34.3355	106.606	95.9432	255.926	162.643	243.695	117.53	202.106
537.373	53.256	133.846	181.758	111.883	41.4083	94.6532	113.996	252.889	1.95E+02	228.678	126.593	218.151
537.426	54.2823	131.875	198.779	112.922	42.4826	72.7015	79.0506	243.852	1.90E+02	255.661	112.657	225.196
537.478	44.3081	141.903	185.8	99.9609	39.5554	94.7488	106.104	260.815	1.91E+02	250.645	82.7196	219.24
537.531	63.3344	136.931	1.83E+02	105	31.6295	89.7971	1.06E+02	296.778	214.774	233.628	92.7834	193.285
537.583	55.3602	140.959	187.842	99.0385	3.77E+01	75.8445	94.2109	245.741	1.92E+02	243.611	75.8459	208.329
537.636	38.3864	127.988	192.863	76.0777	40.7764	93.8927	86.265	232.704	1.94E+02	206.595	1.07E+02	195.375
537.688	61.4122	138.016	169.884	103.116	15.8491	82.9401	78.3181	235.667	182.872	230.578	7.90E+01	207.419
537.741	48.4385	135.044	172.905	77.1553	27.9233	73.9883	81.3723	244.63	1.94E+02	222.561	80.0359	170.464
537.793	38.4643	124.072	180.925	87.1937	4.50E+01	73.0357	83.4254	249.593	148.937	226.545	9.31E+01	204.508
537.846	56.4905	121.101	148.946	78.2328	2.71E+01	88.0839	80.4794	234.556	1.70E+02	224.528	101.162	186.553
537.898	43.5163	123.129	142.967	89.2713	38.1426	98.1312	8.75E+01	265.519	1.92E+02	246.512	1.00E+02	205.598
537.951	65.5426	137.157	187.988	82.3104	3.42E+01	87.1794	1.05E+02	264.482	1.83E+02	235.495	117.288	200.643
538.003	47.5684	139.185	158.009	105.349	22.2892	86.2268	111.639	248.445	171.068	244.478	99.3505	217.687
538.056	41.5947	142.214	160.03	89.388	36.3633	79.275	71.6935	232.408	184.101	255.462	1.18E+02	218.732
538.108	46.6204	159.242	186.051	107.426	46.4357	92.3223	100.746	261.371	2.16E+02	267.445	127.476	206.776
538.161	62.6467	115.27	1.81E+02	94.4656	45.5097	96.3705	1.11E+02	235.334	1.94E+02	287.428	116.54	211.821
538.213	45.6725	145.298	186.093	105.504	67.5823	83.4178	1.01E+02	259.298	207.199	286.412	128.602	229.866
538.266	62.6988	137.327	173.114	108.543	39.6561	92.466	89.9074	252.26	199.232	264.395	122.666	247.911
538.318	53.7245	139.355	1.89E+02	127.582	20.7286	86.5133	86.9603	254.224	214.264	278.379	127.728	219.955
538.371	51.7508	150.383	194.156	126.621	46.8025	93.5615	9.80E+01	276.187	2.20E+02	278.362	155.791	237
538.423	74.7766	158.411	179.176	131.659	46.8749	94.6088	1.08E+02	247.15	240.33	277.346	145.854	235.044
538.476	60.8029	150.44	210.197	119.698	48.9488	107.657	112.121	282.113	245.363	280.329	180.917	283.089
538.528	64.8287	165.468	217.218	132.737	49.0212	103.704	117.174	276.077	2.44E+02	294.313	190.979	311.133
538.581	69.8549	165.496	226.239	136.776	76.0949	114.752	121.228	277.039	257.428	286.296	212.042	330.178
538.633	84.8807	169.524	182.26	153.814	82.1673	129.8	123.281	268.003	2.59E+02	276.28	200.104	323.223
538.686	77.907	162.553	227.281	140.854	63.241	115.848	143.335	281.966	233.494	279.263	182.168	289.268
538.738	74.9328	165.581	234.302	137.892	64.3134	115.895	134.387	284.93	225.526	279.247	1.55E+02	274.312
538.791	78.9591	163.609	214.323	125.931	59.3871	97.9433	98.4413	259.892	2.31E+02	264.23	137.293	235.357
538.843	50.9849	146.637	174.344	114.97	35.4594	102.991	110.494	252.856	1.97E+02	250.214	115.355	228.401
538.896	56.0111	121.666	159.365	97.0087	24.5331	89.0387	99.5479	243.819	180.625	204.197	112.418	199.446
538.948	33.0369	115.694	147.386	89.0471	27.6053	79.0859	85.6007	210.783	160.657	201.181	78.4803	162.49
539.001	30.0632	118.722	127.407	65.0862	18.6789	74.1341	79.6544	205.745	164.69	204.164	58.5434	166.535
539.053	37.089	119.75	127.428	66.1247	14.7512	73.1813	78.7072	212.709	1.71E+02	204.148	84.6053	191.579
539.106	24.1153	101.779	143.449	64.1638	28.8248	51.2295	69.761	237.672	167.756	208.131	90.6684	180.624
539.158	23.141	113.807	150.469	88.2023	22.897	79.2767	92.8138	246.636	185.788	237.115	75.7303	182.669
539.211	42.1673	134.835	157.491	85.2414	36.9705	106.325	86.8675	240.599	193.822	267.098	111.793	217.714
539.263	54.1931	154.863	165.511	98.2798	45.0426	106.372	91.9202	282.562	204.854	266.082	142.855	236.758
539.316	78.2194	155.892	188.532	115.319	53.1161	90.4201	109.974	247.525	198.887	232.065	114.918	224.803
539.368	66.2451	110.919	164.553	104.357	30.1882	91.4673	73.0266	229.489	172.92	211.049	71.9799	190.847
539.421	27.2714	109.948	174.574	89.3966	39.2617	74.5154	98.0803	219.452	159.953	224.033	97.0429	161.892
539.473	10.2972	97.9759	157.595	66.435	26.3338	76.5626	86.1329	186.416	159.985	217.016	69.1046	182.936
539.526	9.32349	112.004	150.616	72.4742	-5.59277	68.6107	62.1866	234.379	160.018	211	65.1675	151.981
539.578	26.3493	108.032	134.637	65.5126	28.4792	46.6578	82.2392	215.343	139.051	197.984	74.2292	150.025
539.631	18.3755	98.0608	130.658	60.5517	4.55261	70.7059	66.2928	213.306	175.084	184.967	60.292	150.07
539.683	16.4013	105.089	131.679	67.5901	10.6246	48.7531	58.3454	212.27	137.116	214.951	59.3537	162.114
539.736	9.42761	92.1173	129.7	58.6293	9.69803	42.8012	80.399	213.233	163.149	194.934	69.4165	139.159
539.788	2.4534	86.1452	125.721	62.6677	8.76996	52.8484	72.4516	216.196	159.182	185.918	62.4781	174.203
539.841	29.4796	104.174	126.742	57.7068	5.84326	54.8964	69.5052	218.16	152.215	204.902	70.5409	179.248
539.893	25.5054	103.202	129.763	49.7453	33.9152	66.9435	81.5578	218.123	155.247	206.885	51.6024	166.292
539.946	18.5317	71.2301	134.784	63.7844	6.98843	57.9916	69.6113	221.087	148.281	202.869	77.6651	149.337
539.998	22.5575	104.258	160.805	60.8228	17.0603	78.0387	73.6638	209.05	158.313	192.853	85.7266	153.381
540.051	3.58377	96.2865	131.826	79.862	22.1336	57.0868	74.7174	210.013	150.346	221.836	67.7893	177.426
540.103	18.6096	106.314	128.847	57.9004	41.2054	43.1339	82.7699	219.977	155.379	236.82	78.8508	174.47
540.155	28.6353	107.342	142.868	67.9388	23.2773	53.1811	68.8224	212.941	166.411	208.804	77.9122	183.514
540.208	48.6616	132.371	159.889	78.978	15.3504	82.2291	85.8759	252.904	195.444	221.787	93.9748	189.559
540.26	43.6874	149.399	184.909	92.0164	27.4222	96.2762	93.9283	286.868	204.477	260.771	105.036	203.603
540.313	72.7137	139.427	175.931	115.056	45.4953	116.324	108.982	278.832	198.51	243.755	105.099	199.648
540.365	46.7394	172.455	180.951	91.094	35.567	101.371	99.0342	258.795	201.542	269.739	107.16	194.692
540.418	46.7657	140.484	197.973	99.1331	62.6402	90.4194	111.088	255.759	186.576	245.722	118.223	192.737
540.47	71.7915	141.512	189.993	104.172	57.7118	92.4664	111.14	249.723	196.608	240.706	105.284	206.781
540.523	53.8178	140.54	190.015	115.211	56.7849	66.5145	96.1935	252.686	223.641	240.69	128.346	219.826
540.575	49.8436	157.568	189.035	105.249	63.8566	87.5616	135.246	270.65	209.674	243.674	124.408	222.87
540.628	61.8698	174.596	214.057	119.288	63.9296	114.61	146.299	271.613	239.707	251.657	141.47	245.914
540.68	72.8956	179.624	196.077	128.327	79.0012	103.657	149.352	293.577	242.739	276.641	161.531	255.958
540.733	85.9219	162.653	222.099	130.366	60.0742	132.705	141.405	310.54	244.772	303.625	189.594	297.003
540.785	94.9477	203.681	225.119	153.404	106.146	128.752	175.457	324.504	255.805	331.609	176.655	280.047
540.838	103.974	189.709	269.141	161.443	107.219	152.8	173.511	293.468	265.838	302.592	171.717	264.092
540.89	92.9998	201.737	264.161	161.482	96.2903	162.847	184.563	300.432	255.871	320.576	160.778	266.136
540.943	91.026	191.765	238.183	148.521	85.3632	151.895	184.616	284.395	241.904	293.56	136.84	250.181
540.995	93.0518	192.793	247.203	136.559	76.4347	137.942	140.669	306.359	234.936	280.544	162.901	253.225
541.048	98.0781	172.822	214.225	148.598	79.5075	148.99	176.722	302.323	232.97	269.528	152.964	255.27
541.1	81.1039	157.85	223.245	122.637	74.579	125.037	140.774	295.287	260.002	288.512	166.025	248.314
541.153	74.1302	180.878	231.267	126.676	66.6519	128.085	143.827	285.25	222.035	282.495	159.087	260.358
541.205	86.1559	179.906	221.287	126.714	80.7233	141.132	143.88	290.214	234.068	265.479	139.148	259.402
541.258	93.1822	173.935	197.309	138.754	82.7961	131.18	147.933	298.178	237.101	277.463	164.21	237.447
541.31	91.208	166.962	228.329	131.792	76.8675	127.227	146.985	292.142	246.133	266.447	155.271	207.491
541.362	86.2338	162.99	219.35	125.83	50.9389	130.274	146.037	298.106	215.166	263.431	160.332	269.535
541.415	67.26	161.019	208.371	134.87	76.0116	120.322	139.09	302.069	235.199	267.415	142.394	245.58
541.467	65.2858	153.047	199.392	103.908	70.0829	134.369	106.143	300.033	235.232	298.399	153.455	249.624
541.52	67.3121	165.075	214.414	136.947	65.1557	120.417	138.196	280.997	225.265	269.382	143.517	273.669
541.572	69.3379	170.103	203.434	129.986	71.227	123.464	132.248	295.961	220.297	266.366	139.578	232.712
541.625	64.3642	153.131	209.456	134.025	73.2996	97.5114	153.301	311.924	241.331	279.35	153.64	230.757
541.677	74.3899	192.159	211.476	127.063	67.3708	111.558	148.353	315.889	244.363	293.334	178.7	262.801
541.73	92.4162	201.188	232.498	145.102	74.4435	127.606	159.406	309.852	257.396	303.318	177.762	269.846
541.782	102.442	188.216	211.518	156.141	96.5147	137.653	169.458	294.816	252.429	302.302	173.823	294.89
541.835	96.4683	215.244	246.54	160.18	95.5873	155.701	158.512	307.78	289.462	316.286	196.885	298.935
541.887	106.494	202.272	250.561	178.218	89.6585	152.748	170.564	346.744	285.495	334.27	204.945	292.978
541.94	103.52	211.3	253.582	168.257	99.731	159.796	175.617	339.708	292.528	330.254	208.007	354.023
541.992	122.546	220.328	257.603	188.296	99.8022	178.843	192.669	387.672	306.56	369.238	225.068	360.067
542.045	128.572	240.357	286.624	194.335	131.875	183.891	201.722	371.636	308.594	363.222	268.13	346.112
542.097	118.598	249.385	301.645	209.373	115.946	214.938	199.774	386.6	320.626	342.206	252.19	349.156
542.15	150.624	223.413	311.666	208.412	136.018	182.986	196.827	351.563	325.659	358.19	225.252	354.2
542.202	146.65	247.441	292.687	224.451	108.089	196.033	210.879	381.528	335.692	347.174	242.313	358.244
542.254	130.676	226.469	295.708	193.489	142.16	193.08	203.931	355.492	326.725	374.158	249.373	349.288
542.307	122.702	255.497	326.729	183.528	134.233	195.127	206.984	394.456	331.758	358.142	241.435	334.333
542.359	138.728	260.525	282.75	217.567	131.304	202.174	209.036	376.42	312.79	360.126	258.495	358.377
542.412	157.754	275.553	313.771	258.606	128.376	209.222	218.089	393.384	351.824	366.11	254.557	388.421
542.464	165.78	272.581	340.792	248.644	133.447	213.269	227.141	398.348	345.856	379.094	256.617	375.465
542.517	191.806	289.61	347.813	238.683	155.519	225.317	251.194	415.312	377.889	389.078	310.679	379.51
542.569	179.832	304.638	366.834	264.722	174.59	220.364	255.245	430.276	376.922	432.062	295.739	397.554
542.622	195.858	326.666	387.855	257.761	167.663	215.412	307.298	458.24	388.955	446.046	317.801	437.598
542.674	236.884	336.694	421.876	283.799	186.734	256.458	314.35	503.204	443.988	497.03	398.861	517.642
542.727	284.911	377.722	495.897	360.839	214.806	300.506	332.403	541.168	476.021	530.014	414.923	576.687
542.779	315.936	450.75	543.918	375.877	261.877	354.553	362.455	630.132	561.054	624.998	467.983	619.731
542.832	369.963	503.779	603.939	472.916	315.949	415.601	417.508	675.096	616.087	667.982	573.044	757.775
542.884	438.988	625.806	719.96	532.954	359.02	458.648	478.56	798.061	718.119	757.966	654.104	872.819
542.937	550.015	759.835	861.982	684.994	450.092	592.696	596.613	952.024	831.153	937.95	822.166	1041.86
542.989	740.04	942.863	1065	886.032	571.163	722.743	757.664	1189.99	1022.19	1137.93	1023.23	1333.91
543.041	1021.07	1340.89	1486.02	1149.07	737.233	884.789	939.716	1582.95	1348.22	1536.92	1404.29	1717.95
543.094	1507.09	1902.92	2217.04	1651.11	1128.31	1292.84	1291.77	2468.92	2040.25	2303.9	2080.35	2509
543.146	2241.12	2803.95	3205.07	2374.15	1740.38	2112.88	2121.82	3500.88	3117.28	3299.89	3093.41	3316.04
543.199	2660.14	3508.98	3794.09	2904.19	2166.45	2980.93	2992.87	3515.85	3624.32	3229.87	3121.47	2916.08
543.251	2273.17	3062	3382.11	2565.23	1870.52	2864.98	2814.93	1948.81	2362.35	1837.86	1826.53	1624.13
543.304	1238.2	1728.03	2184.13	1417.26	882.591	1516.03	1492.98	938.774	1119.38	916.839	895.59	835.173
543.356	616.222	859.059	1059.15	682.303	406.662	665.073	656.03	641.738	702.415	662.823	566.65	588.216
543.409	372.249	539.088	661.171	445.342	292.734	409.121	446.082	595.702	593.449	588.807	424.711	518.261
543.461	323.274	459.116	547.192	382.381	253.804	393.168	374.134	593.667	554.481	560.792	407.771	526.305
543.514	303.301	457.144	581.213	382.42	273.876	354.216	405.187	609.631	586.514	640.776	473.833	589.349
543.566	331.326	486.172	600.234	429.458	298.947	386.262	459.238	695.595	669.547	757.76	532.892	687.393
543.618	431.352	597.2	672.255	534.496	397.017	526.309	545.29	850.56	830.58	1003.74	715.952	907.437
543.671	621.379	790.228	905.276	724.536	580.089	690.357	765.343	1267.52	1294.61	1523.73	1152.01	1388.48
543.723	987.404	1211.26	1424.3	1150.57	941.16	1178.4	1253.39	2262.49	2356.65	2650.71	2052.07	2547.52
543.776	1795.43	2286.28	2446.32	2102.61	1839.23	2201.45	2293.45	4157.45	4297.68	4496.7	3771.13	4147.57
543.828	3175.46	4140.31	4531.34	3708.65	3048.3	4069.5	4205.5	5970.42	5713.71	5582.68	4944.19	4843.61
543.881	4702.48	6201.34	7142.36	5139.69	3853.37	5444.55	5370.55	5193.38	4888.74	4392.67	4193.26	4101.66
543.933	4630.51	5635.37	7325.38	4704.73	3189.44	4360.59	4277.6	3166.35	3205.78	2667.65	3117.31	3297.7
543.986	2815.53	3261.4	4482.4	2945.77	1881.52	2520.64	2362.66	1868.31	2205.81	1778.63	2248.38	2264.75
544.038	1531.56	1806.42	2399.42	1667.81	1061.59	1484.69	1417.71	1345.27	1513.84	1378.62	1429.44	1552.79
544.091	931.587	1078.45	1395.44	1075.85	654.658	946.735	1030.76	1053.24	1088.88	1088.6	947.496	1052.83
544.143	631.613	717.481	986.466	698.884	455.729	648.782	802.811	854.203	762.909	813.586	695.556	774.878
544.195	430.638	603.509	753.487	545.922	333.799	483.828	590.863	714.168	660.942	655.571	542.616	619.922
544.248	344.665	476.537	599.508	432.962	301.871	431.876	469.915	641.132	570.975	594.555	438.677	569.966
544.3	302.69	459.565	517.529	391	228.941	368.923	400.967	567.096	483.008	501.539	424.736	491.01
544.353	288.717	418.593	489.55	357.039	233.013	344.97	388.019	549.06	482.041	519.523	400.797	484.054
544.405	264.742	407.621	486.571	328.078	234.083	316.017	365.071	513.025	488.074	499.508	356.857	454.098
544.458	249.769	393.649	465.592	348.117	223.155	326.065	372.123	523.989	486.107	500.492	378.917	485.142
544.51	272.795	400.677	484.613	332.155	224.225	326.112	349.174	506.954	461.14	488.476	383.977	497.186
544.563	249.821	417.705	516.635	318.194	207.296	324.159	343.227	484.918	496.173	494.461	394.038	462.231
544.615	272.847	433.733	486.656	344.233	205.367	335.206	346.278	555.883	498.206	514.445	374.097	524.274
544.668	277.873	407.762	514.677	358.272	249.438	333.254	355.331	502.847	497.239	508.429	406.158	519.319
544.72	291.899	397.789	527.698	361.31	249.508	355.3	393.382	562.812	530.272	542.414	415.217	505.362
544.772	307.924	433.817	535.719	374.348	274.578	373.347	400.434	557.777	523.304	550.398	422.277	488.406
544.825	318.951	422.846	557.74	391.388	281.65	361.395	431.486	592.741	564.338	569.382	427.337	547.45
544.877	357.976	433.873	599.761	387.426	283.72	419.441	423.537	595.706	592.37	599.367	482.396	584.494
544.93	325.003	482.902	631.782	414.465	328.792	399.489	456.59	613.67	614.404	649.351	486.457	615.538
544.982	387.029	543.93	666.803	482.503	336.862	464.536	508.641	655.635	655.436	673.336	508.516	617.582
545.035	413.055	532.958	682.825	480.543	348.933	473.583	545.693	689.599	667.469	717.32	582.577	645.626
545.087	424.081	590.986	771.846	530.581	394.003	525.63	555.745	773.564	792.502	764.304	638.636	699.67
545.14	468.107	655.014	772.867	575.62	423.074	579.677	630.797	799.528	836.536	802.289	682.697	728.715
545.192	507.133	665.042	834.888	606.659	458.144	609.724	651.848	867.493	904.568	869.273	728.756	801.758
545.244	540.158	686.07	869.909	639.697	469.214	632.771	733.899	892.458	938.601	879.258	709.815	844.802
545.297	519.185	680.098	904.93	613.736	473.286	668.818	692.952	820.422	901.634	834.242	729.875	817.846
545.349	527.21	712.126	862.951	604.774	392.356	622.865	657.003	776.387	832.667	805.226	658.934	751.89
545.402	501.237	649.154	821.972	590.813	367.427	555.913	615.055	728.352	727.7	735.211	593.995	741.934
545.454	440.263	581.182	727.993	520.852	347.497	518.959	536.106	651.317	700.733	671.195	570.054	654.978
545.507	388.289	502.21	697.015	489.891	306.568	470.007	476.159	650.281	659.766	644.18	539.114	627.022
545.559	357.315	522.238	649.036	440.929	288.638	454.053	487.21	613.246	618.799	598.164	488.173	597.066
545.612	324.341	506.266	613.057	410.969	270.709	399.101	445.262	576.21	581.832	574.148	463.233	558.11
545.664	291.367	420.294	513.078	388.007	230.779	363.148	411.313	555.175	513.865	515.133	429.292	514.154
545.716	250.392	393.322	506.099	349.045	196.849	329.194	368.364	488.14	506.898	499.118	397.352	460.197
545.769	222.419	349.35	431.12	313.084	190.92	294.242	340.416	433.105	446.931	436.102	352.412	449.241
545.821	218.444	319.378	406.141	276.123	161.99	267.288	271.468	392.07	373.964	386.087	313.471	426.285
545.874	190.471	271.407	367.163	245.162	135.061	219.336	231.52	386.034	325.997	369.071	256.531	357.329
545.926	148.497	252.434	322.184	211.2	113.13	206.383	190.571	337.999	326.03	361.056	235.59	384.373
545.979	124.523	235.463	292.205	207.239	104.202	177.43	186.623	339.963	335.063	344.04	247.65	359.417
546.031	129.549	223.49	278.226	188.278	95.2712	179.477	204.674	335.929	272.096	335.025	247.709	346.461
546.083	123.574	239.518	289.247	207.316	99.3409	172.523	187.725	324.894	306.129	347.009	239.767	342.504
546.136	127.601	220.547	295.268	194.355	88.4118	165.571	181.777	345.858	291.162	336.994	256.827	358.549
546.188	131.626	224.574	298.289	211.394	92.4815	164.617	172.828	353.823	311.195	329.978	237.886	370.592
546.241	121.653	232.603	271.311	209.433	112.552	165.665	205.88	356.788	281.228	345.963	227.946	324.636
546.293	140.679	224.63	305.331	182.471	109.622	185.711	183.931	356.753	289.261	334.947	262.005	376.68
546.346	153.705	274.659	307.353	229.51	124.693	181.759	194.983	375.717	310.294	374.932	256.065	381.724
546.398	165.731	269.686	333.374	229.549	148.763	207.805	207.034	397.682	334.327	374.917	290.124	409.768
546.451	183.757	252.715	323.395	249.588	144.833	218.853	210.086	424.647	373.36	413.901	365.183	464.812
546.503	192.783	312.743	339.416	273.626	149.903	216.899	260.137	435.612	382.393	410.886	343.242	497.855
546.555	220.808	293.77	380.437	287.665	168.972	243.946	263.188	454.577	397.426	481.87	408.301	523.899
546.608	198.835	313.799	388.458	309.704	189.043	270.993	291.24	461.542	410.459	449.855	386.36	539.943
546.66	222.86	321.826	405.479	331.742	178.113	292.04	297.291	478.507	421.492	486.84	413.419	512.987
546.713	215.887	331.855	421.501	338.781	213.184	278.087	323.343	492.472	460.525	498.824	408.479	524.031
546.765	253.913	366.883	407.522	346.82	227.253	301.134	289.394	503.437	487.558	522.809	418.537	506.074
546.818	280.939	380.911	457.543	386.859	246.324	352.181	360.446	536.401	564.591	576.793	480.597	573.119
546.87	340.965	446.939	554.564	426.897	292.393	382.228	409.497	643.367	640.624	694.778	559.656	729.162
546.922	428.99	541.966	656.585	528.935	390.462	484.274	520.548	786.332	780.657	862.763	765.714	879.205
546.975	586.017	720.995	851.607	653.974	506.533	621.322	716.599	1022.3	987.69	1152.75	1002.77	1143.25
547.027	824.042	996.022	1138.63	953.013	723.602	878.368	963.65	1483.26	1522.72	1650.73	1500.83	1723.29
547.08	1371.07	1498.05	1648.65	1480.05	1167.67	1299.42	1475.7	2288.23	2396.76	2684.72	2405.89	2744.34
547.132	2303.09	2482.08	2789.67	2525.09	2075.74	2263.46	2464.75	3793.19	3990.79	4474.7	4156.95	4748.38
547.185	4073.12	4291.11	4827.69	4332.13	3488.81	3805.51	4248.8	6181.16	6541.82	7008.69	6688.01	7259.42
547.237	6023.15	6656.13	7795.71	6444.17	4986.88	5923.56	6399.86	7851.12	8407.86	8432.67	8139.07	8179.47
547.289	6691.17	7518.16	9442.73	7129.21	5474.95	6591.6	7432.91	6901.09	7330.89	6870.66	6818.13	6457.51
547.342	5123.2	5980.19	7697.75	5543.25	4380.02	5327.65	5945.96	4678.05	4943.92	4551.64	4568.19	4296.56
547.394	3309.22	3959.22	5230.78	3647.28	2833.09	3571.7	4045.01	3093.02	3267.95	3001.63	3010.24	2852.6
547.447	2171.25	2631.25	3322.8	2364.32	1914.16	2269.74	2567.06	2164.98	2209.99	2156.61	2081.3	2059.64
547.499	1500.28	1871.27	2317.82	1670.36	1291.23	1650.79	1807.11	1649.95	1657.02	1611.59	1534.36	1546.69
547.552	1111.3	1376.3	1745.84	1230.4	974.302	1155.84	1322.16	1279.91	1313.05	1300.58	1223.42	1270.73
547.604	871.328	1072.33	1355.86	987.439	770.371	945.884	1047.21	1070.88	1120.09	1066.56	1015.48	1032.77
547.656	684.354	897.358	1135.88	800.477	621.44	794.931	890.265	920.843	923.119	970.549	830.538	922.818
547.709	598.381	749.386	965.903	700.516	539.51	675.978	705.316	784.808	816.152	847.533	741.597	809.862
547.761	510.406	693.414	832.924	630.554	438.579	573.024	635.367	734.773	759.185	775.518	648.655	759.905
547.814	450.433	570.443	750.946	542.594	387.65	515.072	582.419	671.738	680.219	686.503	610.714	654.95
547.866	419.458	555.47	703.967	507.632	347.719	481.118	550.469	647.704	631.251	677.488	552.772	630.993
547.918	388.484	533.498	631.988	490.67	313.788	433.165	466.52	615.669	595.284	653.473	536.831	622.036
547.971	355.51	486.526	610.009	432.709	332.858	417.212	431.571	607.634	576.318	618.457	486.89	626.081
548.023	356.536	477.554	581.03	408.748	317.927	400.258	465.622	624.599	530.35	611.442	470.948	588.124
548.076	321.563	450.582	602.051	425.787	259.997	400.306	421.674	567.564	539.384	586.427	456.007	581.168
548.128	327.588	452.61	546.072	392.825	279.066	382.352	412.724	549.53	501.417	536.412	478.065	538.211
548.181	290.615	428.638	520.094	367.864	279.137	372.4	390.776	516.495	499.45	516.396	435.124	512.255
548.233	279.64	399.666	494.115	358.903	267.205	342.446	407.826	522.46	476.483	533.381	403.182	507.299
548.285	284.666	407.694	463.136	355.941	251.274	339.492	339.877	518.426	493.516	536.366	406.24	497.342
548.338	276.692	377.722	499.157	326.98	246.345	345.54	372.929	498.391	513.549	529.351	401.299	488.386
548.39	272.718	410.75	492.178	340.019	229.413	329.586	363.979	511.356	507.582	519.336	372.357	516.429
548.443	250.744	399.778	489.2	349.058	266.483	323.633	367.031	525.321	514.615	525.321	399.416	501.474
548.495	260.77	390.806	492.221	343.096	258.552	333.68	377.081	535.287	515.648	513.306	384.474	507.517
548.547	260.796	419.833	494.242	348.134	242.621	336.726	372.132	531.252	537.681	535.291	422.531	507.56
548.6	270.822	425.862	511.263	368.173	269.691	335.773	404.183	561.217	541.714	559.275	407.59	528.604
548.652	270.848	386.889	526.284	365.212	256.76	392.82	419.233	555.183	557.747	576.26	419.648	524.647
548.705	315.874	439.918	531.306	351.251	250.83	388.867	411.285	562.148	583.781	578.245	454.707	535.692
548.757	311.9	423.945	544.327	372.289	267.899	382.913	375.335	521.114	526.813	564.23	431.765	535.735
548.81	307.926	427.974	522.348	371.328	248.969	387.961	392.387	529.079	516.847	546.215	421.823	529.779
548.862	275.952	435.001	540.369	350.367	263.037	339.007	398.437	515.044	509.88	508.2	413.881	510.822
548.914	259.978	410.029	513.39	374.405	226.106	344.053	396.488	494.01	513.912	533.185	400.939	484.865
548.967	259.004	394.057	507.412	338.444	2.43E+02	312.1	369.539	495.975	508.946	535.17	426.997	502.909
549.019	287.03	403.085	521.433	338.483	237.245	335.147	381.589	510.941	501.979	542.155	407.055	512.953
549.072	265.056	415.113	481.454	349.522	226.315	343.194	3.65E+02	505.906	510.012	516.14	398.114	493.997
549.124	278.082	395.141	501.475	346.56	258.383	338.24	374.691	510.871	498.045	529.125	4.25E+02	506.04
549.176	298.108	408.169	523.497	358.598	2.28E+02	339.287	375.742	547.837	513.078	562.11	4.09E+02	505.083
549.229	288.134	443.197	526.518	366.638	259.522	364.334	3.93E+02	541.802	535.111	549.095	422.288	520.127
549.281	303.16	444.225	550.539	374.676	286.59	352.38	4.23E+02	561.768	550.144	577.08	4.64E+02	503.171
549.334	3.06E+02	428.253	5.61E+02	407.715	290.66	392.427	4.24E+02	555.733	550.177	598.064	441.404	562.215
549.386	317.212	488.281	575.582	415.753	278.729	378.474	437.945	569.699	572.21	602.05	463.461	615.258
549.439	319.238	485.309	562.603	410.792	279.798	413.521	448.996	563.664	569.244	612.034	497.52	574.302
549.491	339.264	470.337	606.624	408.831	291.867	411.567	429.046	599.63	602.277	607.02	463.577	566.345
549.543	361.29	487.364	623.645	433.869	3.06E+02	430.613	459.097	613.596	600.31	607.005	513.635	623.388
549.596	373.316	453.393	589.667	438.908	2.68E+02	446.661	4.69E+02	593.561	609.343	628.99	5.29E+02	602.432
549.648	354.342	472.42	599.688	445.947	2.95E+02	408.707	457.198	563.527	6.18E+02	584.975	5.09E+02	598.475
549.701	345.368	471.448	591.709	413.986	244.143	404.754	415.249	511.492	5.59E+02	548.96	476.809	532.519
549.753	2.88E+02	403.476	5.22E+02	381.024	251.211	341.8	3.80E+02	456.458	521.442	493.945	408.866	495.563
549.805	276.42	363.504	476.751	312.062	2.00E+02	316.847	336.35	437.424	448.475	472.93	357.923	439.606
549.858	245.446	333.532	413.773	272.101	192.349	258.894	3.00E+02	434.389	438.508	456.915	315.982	449.65
549.91	213.472	310.56	397.794	241.14	182.418	245.94	281.451	391.355	422.541	434.9	313.039	422.693
549.963	174.498	253.588	368.815	265.179	1.47E+02	261.987	273.502	403.32	372.575	431.885	292.097	399.737
550.015	194.524	294.616	351.837	259.217	157.556	244.033	244.552	418.286	373.608	428.87	302.154	403.78
550.067	190.55	307.643	400.858	251.256	166.624	235.08	277.602	398.252	406.641	444.855	312.212	411.823
550.12	210.576	306.672	350.879	248.295	175.693	268.127	285.654	419.217	420.674	461.84	338.27	416.867
550.172	210.602	303.699	374.9	269.333	203.762	294.173	306.704	436.183	416.707	433.825	343.327	433.91
550.225	207.628	303.727	412.922	268.372	201.831	277.22	313.755	429.148	424.74	464.81	341.385	420.954
550.277	209.654	312.755	414.943	290.41	172.899	245.266	300.805	436.114	433.773	438.796	343.442	420.997
550.329	214.68	326.783	405.964	284.449	191.968	283.313	288.855	433.08	418.806	438.781	328.499	418.04
550.382	209.706	330.811	347.985	266.488	186.037	259.36	301.906	417.046	426.84	462.766	351.558	438.084
550.434	223.732	335.839	410.006	251.526	189.105	299.406	301.956	418.012	446.872	441.751	347.615	438.127
550.487	196.758	322.867	418.028	281.565	181.175	288.453	319.007	440.977	427.906	471.736	351.673	464.171
550.539	233.784	342.895	408.049	283.604	179.243	312.499	323.057	453.943	431.939	482.721	345.73	449.214
550.591	226.809	377.922	411.07	283.642	2.08E+02	302.545	331.107	439.909	492.972	493.707	361.787	449.258
550.644	216.836	338.951	419.092	298.681	191.38	290.592	316.158	402.875	448.005	498.692	351.845	463.301
550.696	202.861	357.978	424.113	287.719	194.448	292.639	324.208	438.841	4.46E+02	475.677	342.902	467.344
550.749	205.888	326.006	418.134	289.759	197.517	297.686	327.259	455.806	438.072	449.662	388.96	432.388
550.801	203.914	337.034	3.95E+02	295.797	190.585	282.732	292.309	373.772	454.104	439.647	324.016	415.431
550.853	188.939	327.062	3.84E+02	265.835	1.70E+02	265.778	2.69E+02	397.738	415.137	416.633	3.36E+02	397.475
550.906	186.966	290.09	3.74E+02	242.874	1.70E+02	234.825	283.41	390.704	4.27E+02	404.618	329.131	389.518
550.958	175.991	263.118	328.219	234.913	1.48E+02	212.871	2.48E+02	354.67	372.204	394.603	292.188	349.561
551.011	1.45E+02	259.146	3.23E+02	213.952	1.25E+02	209.918	236.511	349.635	339.237	358.588	245.246	367.605
551.063	130.043	250.173	279.262	208.99	112.928	210.965	2.06E+02	317.601	321.27	339.573	267.303	371.648
551.115	1.14E+02	202.201	264.283	177.028	106.996	185.011	1.89E+02	322.568	2.94E+02	343.559	1.99E+02	304.691
551.168	1.14E+02	206.229	249.304	147.068	9.01E+01	158.058	1.92E+02	280.533	274.337	301.544	215.417	280.735
551.22	8.21E+01	191.257	225.326	148.106	6.21E+01	139.104	1.85E+02	286.499	2.80E+02	307.529	188.474	298.778
551.273	79.1476	176.285	233.347	135.145	82.2018	141.151	1.61E+02	289.465	271.403	298.514	2.10E+02	294.822
551.325	58.1734	160.313	1.81E+02	131.183	84.2697	139.197	1.58E+02	257.431	2.59E+02	316.5	188.588	299.865
551.377	83.1992	185.341	208.389	124.222	96.3374	136.243	1.51E+02	259.397	261.469	281.485	198.645	282.908
551.43	7.92E+01	166.369	2.11E+02	122.261	7.84E+01	153.29	150.913	264.363	2.35E+02	295.47	2.19E+02	278.952
551.482	5.73E+01	157.396	210.432	155.299	65.4742	104.336	138.962	248.329	2.80E+02	298.456	215.759	308.995
551.535	7.33E+01	174.425	214.454	139.338	7.35E+01	133.383	1.46E+02	276.294	2.58E+02	281.441	1.88E+02	284.039
551.587	75.3033	149.452	217.475	149.376	88.611	127.429	1.80E+02	265.261	2.61E+02	314.426	187.873	275.082
551.639	73.329	165.48	2.19E+02	125.415	8.07E+01	127.475	1.37E+02	287.227	2.45E+02	283.411	1.73E+02	277.125
551.692	82.3553	162.508	1.95E+02	112.454	68.7477	153.522	154.164	274.193	2.51E+02	295.397	1.92E+02	288.169
551.744	7.04E+01	159.536	211.539	141.492	7.78E+01	150.569	1.52E+02	264.159	268.701	288.382	173.044	271.212
551.797	72.4074	178.564	2.02E+02	158.531	72.8843	137.616	178.264	278.124	2.72E+02	292.367	171.101	304.255
551.849	6.64E+01	167.592	215.581	124.57	9.60E+01	147.662	153.314	277.091	2.61E+02	293.353	198.158	278.298
551.901	7.35E+01	161.619	221.602	131.608	7.50E+01	116.708	154.363	273.057	261.8	296.338	209.214	277.341
551.954	90.4852	177.647	2.31E+02	113.647	75.0884	152.755	133.414	282.023	269.834	308.323	207.272	291.385
552.006	82.511	165.675	210.645	134.685	83.156	135.801	171.464	298.989	2.50E+02	309.309	1.94E+02	292.428
552.058	57.5368	173.703	2.14E+02	156.724	67.2235	121.847	161.513	257.955	259.9	284.294	180.384	277.471
552.111	7.56E+01	160.731	2.00E+02	131.763	6.53E+01	133.894	1.48E+02	252.921	2.57E+02	273.279	1.53E+02	258.515
552.163	62.5888	162.758	183.709	119.801	7.74E+01	132.94	152.614	273.887	2.54E+02	290.265	155.498	284.558
552.216	77.6151	158.787	200.73	130.84	6.14E+01	139.987	1.41E+02	245.853	265	272.25	1.74E+02	241.602
552.268	81.6409	165.814	2.12E+02	127.879	6.15E+01	125.033	146.714	255.82	252.033	282.236	178.612	258.645
552.32	4.87E+01	174.842	157.773	113.917	66.5637	139.079	148.764	256.786	262.066	280.221	195.668	273.688
552.373	72.6929	163.87	1.54E+02	123.956	8.06E+01	125.126	137.814	277.752	2.36E+02	295.206	186.725	257.731
552.425	6.67E+01	170.898	183.815	117.994	76.6998	126.172	1.50E+02	296.718	262.132	282.192	157.781	247.774
552.478	63.745	171.926	1.90E+02	144.033	69.7686	130.219	154.914	268.684	2.63E+02	287.177	162.839	247.818
552.53	81.7708	151.953	192.858	126.072	72.836	147.265	1.58E+02	268.65	2.41E+02	295.163	174.895	280.861
552.582	45.7966	170.981	1.91E+02	128.11	73.9033	122.311	155.014	283.617	268.232	283.148	1.75E+02	257.904
552.635	9.38E+01	178.009	210.901	122.149	6.80E+01	143.358	1.45E+02	283.583	261.265	304.134	160.008	285.947
552.687	66.8486	173.037	205.922	145.187	91.0393	142.404	145.114	287.549	284.298	293.119	2.01E+02	297.99
552.739	77.8744	166.065	2.48E+02	140.226	8.51E+01	126.45	155.163	291.516	256.331	310.105	200.12	298.033
552.792	74.9007	172.093	221.965	143.265	97.1752	161.496	1.80E+02	293.481	2.84E+02	300.09	1.85E+02	295.077
552.844	8.19E+01	183.12	231.986	146.303	77.2424	167.543	1.76E+02	277.448	286.398	316.076	1.77E+02	269.12
552.897	7.00E+01	182.148	240.008	143.342	78.311	150.589	167.314	284.414	273.431	317.061	203.29	288.164
552.949	96.9785	194.176	2.16E+02	165.381	7.44E+01	146.635	1.66E+02	275.38	302.464	295.047	187.346	276.206
553.001	9.40E+01	184.204	2.18E+02	141.419	84.4454	142.681	157.412	271.347	2.78E+02	297.032	191.402	276.249
553.054	7.50E+01	169.232	2.27E+02	147.458	6.45E+01	134.728	1.69E+02	303.313	2.79E+02	289.018	2.09E+02	283.293
553.106	6.61E+01	171.259	2.35E+02	120.496	88.5812	126.774	162.512	295.279	273.564	293.003	209.515	287.336
553.158	90.0822	179.287	219.114	136.535	90.6483	139.82	1.71E+02	298.246	289.596	288.989	1.77E+02	304.379
553.211	1.02E+02	197.315	2.39E+02	137.574	1.06E+02	144.867	1.89E+02	314.212	3.03E+02	324.974	2.20E+02	296.422
553.263	115.134	200.343	243.157	165.612	101.784	157.913	167.662	313.178	311.663	347.96	215.684	315.465
553.316	1.11E+02	202.371	2.56E+02	162.651	107.852	163.96	214.712	344.144	315.697	333.945	2.40E+02	310.509
553.368	1.08E+02	200.399	2.86E+02	171.689	111.919	193.006	212.761	336.111	3.35E+02	359.931	2.48E+02	309.552
553.42	1.33E+02	209.426	262.221	184.728	126.986	171.052	2.24E+02	337.078	321.763	358.917	2.44E+02	346.595
553.473	1.18E+02	208.454	267.242	187.767	1.24E+02	186.099	1.91E+02	325.044	323.796	339.902	2.61E+02	310.638
553.525	121.264	215.482	276.263	155.805	114.122	184.144	1.92E+02	338.01	3.13E+02	353.888	2.50E+02	338.681
553.578	119.29	218.51	278.285	177.844	97.1902	159.191	212.961	323.976	3.25E+02	353.873	2.41E+02	309.725
553.63	1.03E+02	198.538	2.82E+02	170.883	107.257	174.237	182.01	323.943	3.25E+02	340.859	242.078	345.767
553.682	1.05E+02	236.565	286.327	193.921	114.324	179.283	216.059	355.91	3.56E+02	364.844	255.133	349.81
553.735	137.368	238.593	280.349	185.96	136.392	195.33	2.21E+02	343.876	3.67E+02	362.83	264.19	370.854
553.787	138.394	253.621	317.37	218.998	142.459	209.376	220.159	378.842	377.995	381.816	295.246	409.897
553.839	146.42	262.649	333.391	233.037	154.526	208.422	232.208	393.809	3.71E+02	398.801	317.301	396.939
553.892	166.446	272.677	356.413	210.076	151.595	232.469	262.258	419.775	413.062	408.787	324.358	417.983
553.944	173.472	284.704	376.434	239.114	175.661	268.514	278.308	425.742	408.095	410.773	315.413	421.026
553.996	184.498	294.732	367.455	263.152	175.728	265.56	289.357	410.709	4.25E+02	441.758	309.469	422.069
554.049	185.524	299.76	384.477	282.191	186.796	271.607	283.407	433.675	418.161	458.744	353.526	444.112
554.101	208.55	314.788	394.498	273.23	190.863	279.653	289.456	420.641	455.194	441.73	350.581	460.155
554.154	206.576	337.816	404.52	298.269	182.931	276.7	298.506	432.608	458.228	482.715	369.638	449.199
554.206	213.602	333.843	416.541	252.307	162.998	256.746	311.556	413.574	471.261	484.701	356.693	461.241
554.258	199.628	329.871	438.562	276.345	1.96E+02	268.791	327.605	407.541	433.294	471.687	329.748	428.284
554.311	187.654	345.899	411.584	286.384	214.133	294.838	314.655	438.507	480.328	465.672	353.805	454.328
554.363	223.68	335.927	404.605	289.423	1.86E+02	301.884	320.704	449.474	470.361	461.658	353.86	434.37
554.415	228.705	321.954	401.626	270.461	200.266	279.93	342.753	428.441	445.394	455.644	358.916	421.413
554.468	195.732	311.982	410.648	261.5	195.334	273.977	301.803	418.407	439.427	458.629	359.972	447.457
554.52	215.757	321.01	388.669	257.538	173.401	281.023	306.852	424.374	424.46	438.615	328.027	415.499
554.573	204.784	313.038	378.691	250.577	169.469	265.069	288.902	405.34	421.494	441.601	324.084	410.543
554.625	166.809	271.066	363.712	254.616	156.536	260.115	288.952	396.307	401.527	425.586	314.139	381.586
554.677	167.835	294.093	365.733	238.654	157.602	234.161	294.001	388.274	388.56	397.572	293.194	388.628
554.73	156.862	248.121	349.755	210.693	135.67	215.208	273.051	349.24	372.594	401.558	287.251	350.672
554.782	164.887	234.149	324.776	195.731	123.737	194.253	260.1	336.207	371.627	367.544	270.306	369.715
554.834	141.913	230.176	2.94E+02	218.77	123.803	199.299	237.149	356.174	347.66	366.53	264.361	349.757
554.887	134.939	230.205	292.819	185.809	137.871	196.346	254.199	352.14	357.693	363.515	258.417	356.801
554.939	132.965	221.232	273.84	182.847	120.938	198.392	208.248	376.107	363.726	399.501	258.472	370.844
554.991	129.991	244.26	310.862	215.885	137.004	210.438	258.297	378.074	365.759	398.487	294.528	379.886
555.044	156.017	241.288	323.883	224.924	151.072	211.484	276.347	388.04	407.793	414.473	304.584	399.93
555.096	162.043	276.315	345.905	241.963	177.139	268.53	278.396	414.007	443.826	394.458	310.639	406.972
555.148	195.069	250.343	338.926	238.001	160.205	265.576	297.445	406.974	417.859	439.444	344.694	413.015
555.201	169.095	279.371	354.947	247.04	174.273	244.622	291.495	421.941	450.893	455.43	322.75	425.059
555.253	196.121	270.399	366.969	242.078	186.339	263.668	297.544	410.908	440.926	439.416	359.805	394.101
555.306	170.147	301.427	365.99	263.117	147.407	270.715	308.593	403.874	408.959	415.402	321.861	403.145
555.358	177.173	281.454	364.012	247.156	160.473	247.761	289.642	394.841	409.992	430.388	317.916	405.187
555.41	175.199	295.482	345.033	221.194	156.54	223.806	270.691	359.808	396.025	416.373	302.971	367.23
555.463	171.225	268.51	329.054	222.233	143.607	209.853	281.741	350.775	402.059	382.359	295.027	373.273
555.515	135.251	242.537	322.076	193.271	138.674	222.899	253.79	337.742	355.092	377.345	248.082	369.316
555.567	130.277	217.565	307.097	192.31	137.74	205.945	231.839	334.709	371.125	362.331	281.137	385.359
555.62	132.303	201.593	293.119	208.349	95.8076	208.991	219.889	335.675	381.159	354.317	256.193	325.402
555.672	120.329	214.621	270.14	161.387	128.874	181.037	219.938	312.642	351.192	385.303	247.248	329.445
555.724	109.354	226.648	255.161	166.425	119.94	196.083	217.986	316.609	348.225	348.289	273.302	344.487
555.777	96.3806	213.676	245.183	187.464	116.008	179.129	227.036	330.576	342.258	369.274	255.358	353.531
555.829	118.406	206.704	257.204	164.503	112.074	201.175	213.085	325.543	330.292	361.26	254.413	329.573
555.882	114.433	215.732	301.226	171.542	127.141	192.222	210.135	331.509	344.325	356.246	254.469	327.617
555.934	93.4585	202.759	239.247	181.58	94.2077	185.267	225.184	309.477	368.358	366.232	260.524	333.659
555.986	115.484	211.787	265.268	181.618	147.274	218.313	214.232	335.444	352.391	358.218	268.578	361.702
556.039	124.511	214.815	289.29	177.657	151.341	192.36	245.282	335.41	366.425	425.204	272.634	373.745
556.091	125.536	225.843	279.311	188.696	129.407	209.405	248.331	325.377	383.458	398.19	297.689	363.788
556.143	149.562	244.87	313.333	202.734	149.474	214.451	240.38	388.345	383.491	397.176	301.743	378.831
556.196	145.588	241.898	310.354	222.773	137.541	241.498	229.429	397.311	411.525	417.162	291.799	390.874
556.248	147.614	254.926	334.375	208.811	158.607	220.543	288.478	400.278	398.558	436.148	332.854	386.917
556.3	150.64	265.953	342.397	229.85	155.673	246.589	303.527	413.246	408.591	408.134	354.908	432.959
556.353	189.666	280.981	361.418	248.889	170.74	271.636	293.576	387.212	428.625	431.12	338.964	426.003
556.405	171.692	276.009	359.44	238.927	167.806	230.681	316.625	409.179	423.658	404.106	340.019	433.045
556.457	169.718	273.036	354.461	237.965	178.872	247.727	304.674	384.147	434.691	426.092	345.073	414.088
556.51	170.744	296.065	355.483	246.004	166.94	260.773	268.723	380.113	420.724	409.078	324.129	402.131
556.562	177.77	284.092	341.504	222.043	157.006	238.819	263.772	368.081	404.757	411.064	300.183	369.174
556.614	167.796	277.12	354.525	232.081	143.072	241.865	265.821	368.048	388.79	417.05	328.238	406.216
556.667	148.822	269.148	297.547	210.12	139.139	247.911	274.87	349.015	397.824	384.036	294.293	366.259
556.719	151.848	248.175	303.568	205.158	142.205	212.957	249.919	357.982	370.857	391.022	276.347	373.302
556.771	140.873	240.203	280.59	177.197	129.271	202.003	266.967	321.949	360.89	358.008	280.402	365.344
556.824	111.9	219.231	254.611	193.236	139.338	207.049	245.017	330.916	349.924	361.994	264.457	347.388
556.876	115.926	216.258	274.633	198.274	134.404	198.095	223.065	333.883	353.957	362.98	250.512	329.43
556.929	124.952	227.286	278.654	165.313	122.471	176.141	218.115	327.85	343.991	321.966	248.567	335.474
556.981	104.978	194.314	252.676	150.351	106.537	186.187	225.164	312.817	359.024	336.952	255.621	332.516
557.033	71.0034	206.341	240.697	175.39	115.602	183.233	218.212	312.785	333.057	324.938	245.676	318.559
557.086	108.03	193.369	268.719	156.429	112.67	163.279	186.262	307.751	348.091	351.924	250.731	329.602
557.138	107.055	212.397	255.74	144.467	97.7353	179.325	215.31	312.719	332.124	327.91	235.785	330.644
557.19	97.0812	193.424	216.761	156.505	98.8011	166.37	208.359	292.686	339.157	314.897	241.839	338.687
557.243	98.1075	198.453	254.783	169.544	107.868	162.417	218.408	302.653	317.191	357.882	270.895	313.73
557.295	84.1332	181.48	247.804	161.582	112.934	142.462	207.457	293.62	302.224	340.869	225.949	309.773
557.347	84.159	207.508	244.826	156.621	106.999	162.508	196.505	306.588	319.257	357.855	263.003	326.815
557.4	95.1853	171.536	224.847	162.66	102.066	164.554	208.555	329.555	308.29	351.841	238.058	339.858
557.452	79.2111	194.563	226.869	138.698	109.132	166.6	219.603	305.522	325.324	314.827	221.112	298.901
557.504	104.237	183.591	256.89	131.736	88.1978	163.646	199.651	300.49	334.357	337.813	229.167	315.943
557.557	98.2632	186.619	238.912	159.775	105.265	170.692	190.701	312.456	307.39	348.799	242.222	296.987
557.609	75.2889	191.646	235.933	143.814	97.3303	176.738	214.749	312.424	322.423	348.785	242.276	318.029
557.661	101.315	196.674	246.954	139.852	83.3959	163.783	200.798	313.391	328.457	340.772	251.33	338.072
557.714	100.341	193.702	239.976	163.891	95.4627	167.83	213.847	288.358	333.49	350.758	240.385	336.115
557.766	77.3668	184.729	225.997	163.929	116.528	173.875	191.895	308.326	342.523	345.744	239.439	317.157
557.818	108.393	182.757	236.019	155.968	122.594	159.921	187.944	287.293	334.556	348.73	229.493	323.2
557.871	80.4188	187.785	260.04	157.007	106.661	157.967	189.993	320.26	329.59	358.716	238.548	312.243
557.923	83.4446	184.812	236.062	157.045	116.726	165.013	170.041	309.228	315.623	353.703	248.602	309.285
557.975	85.4704	190.84	224.083	169.083	105.792	164.058	189.09	293.195	315.656	345.689	235.656	311.328
558.028	94.4967	181.868	2.36E+02	160.122	114.858	164.105	191.139	300.162	311.69	318.675	262.711	286.371
558.08	97.5225	167.895	210.126	153.16	99.9238	153.15	188.187	313.13	315.723	294.661	232.764	305.413
558.132	90.5482	180.923	2.08E+02	134.199	93.9893	153.196	198.236	296.097	285.756	318.648	227.818	308.456
558.185	77.5745	185.951	212.169	143.238	94.0559	138.242	160.285	288.064	3.04E+02	332.634	244.873	301.499
558.237	66.6003	181.978	195.191	120.276	105.121	170.288	175.333	280.032	311.823	332.62	228.927	316.541
558.289	88.6261	197.006	224.212	164.314	105.187	154.333	178.381	280	311.856	331.606	217.981	311.584
558.342	77.6523	154.034	220.234	141.353	102.253	136.379	188.43	275.967	317.89	326.592	216.036	316.627
558.394	78.6781	165.061	220.255	145.392	116.319	151.425	190.479	299.934	306.923	325.579	229.089	283.669
558.446	70.7039	186.089	234.276	137.43	1.10E+02	159.47	186.527	274.902	3.09E+02	314.565	220.143	296.712
558.499	9.37E+01	182.117	211.298	157.469	99.4506	139.517	1.89E+02	277.869	310.99	320.551	223.198	292.755
558.551	91.756	167.144	200.319	136.507	107.516	152.562	1.79E+02	268.837	302.023	321.538	205.251	309.797
558.603	70.7818	167.172	206.341	128.546	96.5812	162.608	175.672	309.804	304.056	329.524	236.305	311.84
558.656	88.808	171.2	218.363	143.585	90.6476	164.654	193.722	292.772	291.09	322.51	236.36	291.883
558.708	74.8338	178.227	228.384	143.623	105.713	161.7	173.77	290.739	309.123	311.496	211.413	301.925
558.76	63.8596	175.255	214.405	138.661	79.7781	156.745	1.89E+02	286.707	296.156	322.483	243.467	307.967
558.813	101.886	183.283	235.427	146.7	113.845	150.791	190.867	286.674	305.19	326.469	248.522	312.01
558.865	111.912	173.31	2.44E+02	151.738	105.91	166.837	197.915	298.642	311.223	333.455	239.575	299.053
558.917	83.9374	163.338	212.47	158.777	102.975	150.882	189.963	285.61	314.256	328.442	228.629	288.095
558.97	93.9637	169.366	238.492	146.816	101.041	166.929	195.012	292.577	319.29	321.428	237.683	308.138
559.022	82.9895	183.393	210.513	134.854	104.106	158.974	192.06	309.545	287.323	332.414	248.737	325.181
559.074	99.0153	163.421	236.534	134.892	114.172	166.02	216.108	312.512	336.356	336.401	256.79	312.223
559.127	92.0416	186.449	232.556	139.931	116.238	168.066	192.158	306.479	342.39	321.387	228.845	312.266
559.179	95.0673	163.476	242.577	143.969	82.303	179.111	208.206	292.447	328.423	336.373	230.898	325.308
559.231	106.093	187.504	236.599	154.008	89.368	165.157	197.254	286.415	311.456	322.36	221.952	312.351
559.284	79.1194	171.532	234.621	159.047	116.434	169.203	217.303	287.382	308.49	324.346	259.006	338.394
559.336	89.1452	185.559	228.642	140.085	109.499	174.248	200.351	302.35	320.523	328.333	221.059	301.436
559.388	93.171	188.586	243.663	166.123	103.564	164.294	194.399	290.318	320.557	343.319	223.113	306.478
559.441	74.1972	172.614	251.685	153.162	102.631	174.34	204.448	304.285	310.59	334.305	253.167	327.521
559.493	101.223	179.642	258.707	144.201	118.695	159.385	214.496	305.253	311.623	339.292	228.22	296.564
559.545	110.249	185.669	234.728	149.239	115.76	169.431	209.544	309.221	289.657	356.278	237.274	312.606
559.598	119.275	189.697	252.75	170.278	1.09E+02	178.477	184.592	291.188	359.69	354.265	230.328	326.649
559.65	85.3008	186.725	263.771	157.316	120.892	167.523	217.64	302.156	343.724	356.251	266.381	323.691
559.702	114.327	181.752	259.792	173.354	120.956	183.568	201.688	330.124	355.757	346.238	258.434	347.733
559.755	128.353	217.78	278.814	182.393	134.023	215.614	261.737	346.091	371.79	367.224	294.489	369.777
559.807	144.379	238.808	281.836	207.432	164.087	217.66	250.785	352.059	400.824	407.211	315.542	397.819
559.859	156.404	255.835	327.857	230.47	179.152	240.705	261.833	383.027	412.857	423.197	348.595	415.861
559.911	174.43	264.863	347.878	228.508	183.217	260.75	280.881	436.995	454.89	477.184	339.648	449.903
559.964	201.457	306.891	387.9	260.547	194.283	282.797	301.93	457.963	502.924	500.17	386.702	513.946
560.016	245.482	332.918	430.922	300.585	216.348	302.842	338.978	454.931	519.957	540.156	439.755	522.989
560.068	252.508	363.945	452.943	303.624	268.413	312.887	387.025	524.899	542.99	584.143	450.808	551.031
560.121	286.534	398.973	494.965	358.663	294.479	384.933	419.074	541.866	538.024	595.129	482.862	577.074
560.173	297.56	404.001	504.986	357.701	288.543	368.979	434.122	528.834	576.057	595.116	517.915	565.116
560.225	319.586	443.028	524.008	385.739	294.608	387.024	441.17	552.802	572.09	617.103	492.968	534.158
560.278	313.612	407.056	549.029	374.778	283.674	394.07	450.219	558.77	584.124	608.089	523.022	559.201
560.33	317.638	431.084	516.051	410.816	292.739	369.116	437.267	546.738	587.157	596.076	505.075	572.243
560.382	304.664	432.111	542.072	344.855	285.803	373.161	437.314	536.706	565.19	568.062	503.128	551.286
560.435	304.69	415.139	495.094	371.894	282.869	391.207	401.363	506.673	565.224	587.049	493.182	553.329
560.487	311.716	405.167	528.115	397.932	289.934	377.253	443.411	514.641	579.257	594.035	518.235	586.371
560.539	307.742	401.194	529.137	411.97	302.999	367.298	432.459	519.609	563.291	571.022	500.288	545.413
560.592	311.768	409.222	552.159	363.009	305.064	362.344	433.507	528.577	596.324	581.008	481.342	566.456
560.644	294.794	416.249	534.18	375.048	283.129	376.389	414.555	519.545	576.358	584.995	487.395	541.498
560.696	298.819	428.277	531.202	394.086	284.193	395.435	450.603	538.513	570.391	578.982	497.448	582.54
560.749	299.846	419.305	543.223	394.125	298.259	383.481	437.651	549.481	559.425	602.968	515.501	577.583
560.801	300.872	400.332	538.245	388.163	299.324	394.526	425.699	499.449	570.458	612.955	492.554	588.625
560.853	309.897	425.36	554.266	393.201	282.388	402.571	459.747	535.417	596.491	595.941	529.607	561.667
560.905	319.923	443.387	525.288	377.24	312.453	396.617	433.794	566.385	591.524	620.928	491.66	597.71
560.958	319.949	416.415	549.31	376.279	299.518	398.663	447.843	566.353	613.558	612.915	537.713	600.753
561.01	324.975	440.443	523.331	402.317	312.583	402.708	429.891	536.321	599.591	647.901	479.766	610.795
561.062	337.001	453.47	528.352	394.355	293.647	400.753	457.938	561.289	602.624	598.888	531.819	582.837
561.115	315.027	445.498	542.374	433.394	313.713	419.799	474.987	556.257	619.658	656.874	516.872	608.88
561.167	327.053	435.525	545.396	412.432	302.777	418.845	471.034	571.225	620.691	604.861	523.925	596.922
561.219	353.079	406.553	578.417	400.471	305.842	402.89	486.082	579.193	598.725	636.848	534.978	614.964
561.272	336.105	462.581	588.439	427.51	331.907	428.936	494.13	583.161	621.758	642.834	531.031	625.007
561.324	364.131	452.608	557.46	404.548	325.972	410.981	478.178	583.129	652.792	649.821	503.084	600.049
561.376	335.157	479.635	558.482	408.586	304.036	416.026	470.226	590.097	578.825	627.808	527.136	601.091
561.429	341.183	439.663	589.504	410.625	306.102	422.073	467.274	572.065	629.859	639.794	560.19	635.134
561.481	338.209	448.691	559.525	397.663	319.166	410.118	456.322	562.033	612.892	638.781	542.243	622.176
561.533	339.234	455.718	553.547	408.702	315.23	420.163	471.369	582.001	581.925	594.768	505.295	585.218
561.585	333.26	440.746	578.568	406.74	294.294	405.208	469.417	550.97	599.958	593.755	486.347	579.26
561.638	330.286	418.774	533.59	381.779	308.36	367.254	434.465	526.938	589.992	575.741	489.401	543.303
561.69	276.312	398.801	483.611	349.817	270.424	395.299	395.513	473.906	521.025	568.728	447.453	504.345
561.742	259.338	348.828	451.633	341.855	262.488	356.345	387.56	474.874	520.059	523.715	412.506	510.387
561.795	225.364	348.856	432.655	313.894	234.554	291.391	337.609	424.842	464.092	512.701	399.559	453.43
561.847	226.39	293.884	411.676	296.932	219.618	318.436	333.656	420.81	458.126	479.688	361.611	444.472
561.899	205.416	286.911	391.697	252.971	215.682	285.481	333.704	416.779	446.159	476.675	335.664	457.514
561.952	186.442	302.939	377.719	252.01	181.747	270.527	282.752	380.746	440.193	439.662	331.717	421.557
562.004	180.468	270.966	359.741	252.048	174.811	259.572	289.799	380.715	418.226	432.649	355.77	454.599
562.056	176.494	260.994	346.762	234.086	182.876	240.618	282.847	388.683	423.259	419.635	337.822	404.641
562.109	179.52	272.022	333.784	218.125	164.941	250.664	295.895	374.651	409.293	402.622	320.875	397.684
562.161	175.546	266.049	342.806	183.163	170.005	250.709	269.942	371.619	392.326	424.609	316.927	374.726
562.213	162.572	263.077	318.827	202.202	165.069	246.754	287.99	362.588	417.359	412.596	325.979	406.768
562.265	156.597	252.104	300.849	220.24	167.133	242.799	265.037	350.556	392.393	413.583	320.032	379.81
562.318	161.624	248.132	299.87	198.279	177.198	235.845	261.086	364.524	383.427	398.569	293.085	412.853
562.37	153.649	260.159	308.892	197.317	149.262	226.89	247.133	347.493	368.46	410.556	304.137	369.895
562.422	142.675	209.187	292.913	199.355	158.326	213.935	258.18	334.461	371.493	379.543	279.189	397.937
562.475	149.701	221.215	276.935	185.394	163.391	197.981	261.228	325.429	385.527	405.53	292.242	347.98
562.527	123.727	231.242	305.957	207.433	152.455	220.026	246.276	318.398	360.56	362.517	270.294	330.022
562.579	109.753	225.269	262.978	181.471	124.519	202.072	237.323	329.366	352.593	345.504	254.346	368.064
562.631	128.779	193.297	290	186.509	144.583	212.117	252.37	317.335	356.627	347.491	287.398	323.106
562.684	122.805	212.325	264.022	160.548	141.648	177.163	200.419	321.302	342.66	381.477	263.452	326.148
562.736	93.8309	199.352	259.043	172.586	125.712	196.208	220.466	274.271	348.694	357.464	281.504	344.19
562.788	100.857	196.379	266.065	170.625	118.776	185.253	203.513	278.24	354.727	352.451	262.556	325.232
562.841	108.883	188.407	240.086	157.663	129.841	190.299	200.561	292.208	328.761	339.438	227.608	321.275
562.893	82.9087	176.435	249.108	138.702	117.905	171.344	201.608	286.176	306.794	345.425	241.66	309.317
562.945	93.9345	175.462	241.129	142.74	97.9684	140.389	189.656	285.145	323.827	334.412	236.712	303.359
562.997	91.9603	181.489	199.151	149.778	111.032	164.434	178.703	274.113	298.861	325.399	223.764	312.401
563.05	91.9865	158.517	222.173	142.817	109.097	162.48	195.751	262.081	314.894	314.386	230.817	297.444
563.102	80.0123	145.545	215.194	144.855	93.1608	181.525	179.798	279.05	300.928	340.373	213.869	289.486
563.154	88.0381	173.572	185.216	138.894	82.2245	167.57	180.845	280.019	303.961	312.36	202.921	289.528
563.207	77.0644	165.6	190.238	137.933	102.289	155.616	184.893	264.987	298.995	308.346	233.974	312.57
563.259	85.0901	167.627	199.259	133.971	97.3531	153.661	175.941	265.955	292.028	311.333	222.025	275.612
563.311	75.1159	170.655	208.281	114.009	91.4168	153.706	193.988	256.924	282.061	318.32	211.077	289.654
563.364	57.1422	167.683	201.303	126.048	99.4817	137.752	167.036	257.892	304.095	310.307	189.13	303.697
563.416	69.168	154.71	186.324	116.086	95.5453	149.797	153.083	245.861	284.129	310.294	203.182	268.739
563.468	78.1938	140.737	206.346	124.124	94.6089	142.842	149.13	270.829	301.162	300.281	193.234	267.781
563.52	54.2196	135.765	174.367	115.163	86.6725	130.887	165.177	229.798	297.195	298.268	204.285	309.823
563.573	64.2458	165.793	193.389	130.202	107.737	133.933	178.225	282.766	300.229	314.255	201.338	290.865
563.625	56.2716	138.82	178.41	123.24	98.8008	148.978	169.272	221.735	279.262	294.242	215.39	285.907
563.677	62.2974	145.847	194.432	130.278	106.864	140.023	177.319	266.704	287.295	282.229	224.441	267.949
563.73	51.3237	157.875	171.454	135.317	72.9291	141.069	175.367	258.672	280.329	310.216	176.494	294.992
563.782	56.3495	149.903	199.475	119.355	91.9926	155.114	169.414	253.641	284.363	303.203	192.545	283.034
563.834	69.3752	149.93	192.497	98.3935	81.0561	141.159	139.461	245.609	272.396	286.19	184.597	287.076
563.886	74.401	146.957	177.518	118.432	82.1195	136.204	158.508	229.578	295.429	323.177	214.648	263.117
563.939	72.4273	136.985	191.54	111.471	96.1842	143.25	177.556	264.546	282.463	297.164	204.701	283.16
563.991	43.4531	150.013	189.562	113.509	88.2477	135.295	170.603	247.515	285.496	309.151	213.753	289.202
564.043	74.4789	126.04	207.583	122.547	92.3111	141.34	169.65	216.484	278.53	301.138	200.804	285.244
564.096	55.5052	149.068	168.605	106.586	75.3757	138.386	174.698	243.452	284.564	293.125	197.857	269.286
564.148	60.5309	142.095	167.627	124.624	81.439	131.431	181.745	244.421	263.597	298.112	207.908	257.328
564.2	60.5567	142.122	198.648	128.663	84.5024	129.476	154.792	236.39	286.63	293.1	207.959	248.37
564.252	53.5825	146.15	190.67	124.701	76.5658	150.521	160.839	254.359	276.663	297.087	199.011	254.412
564.305	48.6088	133.178	193.692	102.74	74.6303	152.567	153.887	221.327	291.697	308.074	209.063	262.455
564.357	64.6346	150.205	193.713	122.778	93.6936	129.612	150.934	238.296	283.731	296.061	201.115	283.496
564.409	45.6603	143.232	179.735	107.816	79.7569	134.657	148.981	255.265	293.764	320.048	217.166	288.538
564.461	53.6861	143.26	189.756	113.854	85.8201	159.702	153.027	249.234	298.797	300.035	195.217	293.58
564.514	54.7124	155.288	181.778	88.8933	75.8846	134.748	165.075	252.202	278.831	295.022	190.27	276.623
564.566	61.7382	145.315	184.8	123.932	93.9478	133.792	163.122	250.171	287.864	300.009	212.321	251.665
564.618	63.7639	159.342	193.822	129.97	99.011	147.837	172.169	246.14	303.898	316.997	211.372	294.706
564.671	51.7902	155.37	189.843	135.009	92.0755	158.883	183.217	227.108	299.932	284.984	202.424	288.749
564.723	48.816	136.397	183.865	109.047	108.139	148.928	183.264	266.077	308.965	290.971	220.476	289.791
564.775	64.8418	138.425	187.887	123.085	113.202	136.973	154.31	229.046	299.998	330.958	219.527	282.833
564.827	58.8676	152.452	209.908	111.123	78.265	150.018	185.357	266.015	283.032	304.945	218.578	291.874
564.88	75.8939	161.48	188.93	143.162	76.3293	162.064	187.405	262.984	295.065	318.932	222.63	269.917
564.932	73.9196	141.507	193.952	135.201	95.3924	148.109	176.452	256.953	294.099	328.919	226.681	281.959
564.984	86.9454	156.535	197.973	140.239	85.4555	145.154	190.498	286.922	284.132	314.907	217.732	276
565.037	70.9717	178.562	192.995	131.278	93.5197	149.199	195.546	278.89	300.166	320.894	224.785	303.043
565.089	81.9975	183.59	181.017	147.316	97.5828	152.244	154.593	269.859	316.199	321.881	195.836	302.085
565.141	88.0233	151.617	195.038	143.354	86.6458	158.289	192.64	256.828	289.233	322.868	221.887	301.126
565.193	68.049	148.644	204.06	105.392	109.709	153.334	178.686	264.797	283.266	331.856	215.938	296.168
565.246	55.0753	144.672	210.082	135.431	101.773	158.38	190.734	247.766	282.3	315.843	221.99	299.211
565.298	73.1011	152.7	198.103	132.469	100.836	157.425	172.781	265.735	309.333	312.83	227.041	269.253
565.35	71.1269	144.727	207.125	149.508	94.899	157.47	178.827	259.704	300.366	321.817	224.092	326.294
565.402	60.1526	155.754	189.146	165.546	91.962	154.514	185.874	258.673	307.4	338.805	219.143	283.336
565.455	82.1789	156.782	206.168	128.585	80.0262	157.56	187.922	244.641	314.434	294.792	237.195	283.379
565.507	67.2047	152.809	186.19	123.623	95.0891	137.605	180.968	250.611	304.467	303.779	221.246	302.42
565.559	69.2305	163.837	190.212	148.661	90.152	150.65	184.015	242.58	286.5	325.766	213.296	300.462
565.612	80.2568	160.865	201.234	143.7	110.216	162.696	171.062	268.548	302.534	328.753	211.348	278.504
565.664	70.2826	155.892	184.255	116.738	95.2789	157.741	197.109	253.517	304.568	336.741	215.399	291.546
565.716	49.3083	164.919	202.277	128.777	115.342	165.785	198.156	264.487	296.601	308.728	230.45	298.588
565.768	83.3341	172.947	234.298	165.815	98.4046	155.83	189.202	257.456	321.634	316.715	230.501	284.63
565.821	58.3604	160.974	198.32	158.854	89.4686	177.876	178.25	268.424	294.668	310.703	227.553	304.672
565.873	62.3862	166.002	190.342	156.892	101.531	166.921	199.296	273.394	313.702	329.69	238.603	313.714
565.925	95.412	166.029	216.363	154.93	108.594	171.966	182.343	255.363	320.735	330.677	210.654	290.755
565.977	78.4377	141.056	200.385	149.968	102.657	178.01	171.389	248.332	331.768	288.665	231.705	305.797
566.03	77.464	142.084	225.407	149.007	91.7209	172.056	203.437	274.301	310.802	327.652	208.757	318.84
566.082	91.4898	168.111	199.429	139.045	96.7835	156.101	185.483	272.27	326.836	331.639	232.807	320.881
566.134	83.5156	143.139	208.45	127.084	109.846	156.146	185.53	263.239	321.869	352.627	253.858	302.923
566.186	67.5414	152.166	187.472	152.122	113.909	163.19	186.576	263.208	312.902	327.614	231.909	279.964
566.239	83.5676	139.194	215.494	159.161	113.973	168.236	197.624	245.177	310.936	324.601	195.96	312.007
566.291	74.5934	171.221	191.515	158.199	99.0355	150.281	179.67	250.146	323.969	320.589	218.011	308.049
566.343	82.6192	153.248	194.537	158.237	99.0981	165.326	175.717	252.116	320.003	338.576	224.061	299.09
566.395	63.645	153.276	192.559	132.275	95.1608	155.371	195.763	247.085	308.036	329.564	227.112	280.132
566.448	74.6713	177.303	213.581	163.314	104.225	169.416	166.811	241.054	323.07	334.551	216.164	311.174
566.5	86.697	154.331	219.602	131.353	93.2871	162.461	185.857	244.023	305.103	323.538	228.214	303.216
566.552	68.7228	148.358	207.624	156.391	108.35	159.506	188.904	268.992	308.137	331.526	226.265	305.258
566.604	76.7486	151.385	215.645	156.429	116.412	147.551	181.95	251.962	316.17	315.513	193.315	292.299
566.657	68.7749	166.413	213.667	141.468	116.476	164.596	173.997	238.93	319.204	325.501	224.367	298.342
566.709	75.8007	161.44	215.689	138.506	95.5384	169.641	194.044	240.9	289.237	357.488	210.417	295.383
566.761	91.8264	166.468	207.711	155.544	130.601	179.686	180.09	249.869	311.271	322.476	223.467	292.425
566.814	72.8527	163.496	207.733	137.583	126.665	159.731	162.137	266.838	329.305	320.463	203.519	289.467
566.866	72.8785	164.523	205.754	119.621	114.727	169.776	196.184	264.807	303.338	324.45	233.569	318.509
566.918	73.9043	172.55	197.776	161.66	113.79	166.821	179.23	273.777	344.372	334.438	218.62	312.55
566.97	54.9301	168.577	209.797	160.698	96.8519	145.865	172.276	231.746	329.405	341.425	229.67	316.592
567.023	71.9563	181.605	210.819	147.737	99.9155	175.911	182.324	265.715	316.439	362.413	242.721	310.634
567.075	81.9821	160.632	225.841	164.775	121.978	159.956	195.37	246.684	314.472	323.4	227.772	287.676
567.127	90.0079	169.66	208.863	171.813	119.04	183.001	193.416	275.654	338.506	328.388	235.822	302.718
567.179	97.0337	161.687	217.884	152.851	136.103	183.045	179.463	262.623	338.539	313.375	244.872	318.759
567.232	94.06	138.715	207.906	162.89	106.166	174.091	199.51	263.592	354.573	325.363	220.923	320.801
567.284	82.0857	165.742	216.928	178.928	126.228	179.135	176.556	235.562	324.606	336.35	200.974	295.843
567.336	94.1115	169.769	205.95	159.966	105.291	173.18	186.602	266.531	323.64	332.338	233.024	299.885
567.388	85.1373	165.797	223.971	149.005	114.353	169.225	183.648	261.501	326.673	325.325	225.074	291.926
567.441	86.1636	154.824	222.993	150.044	117.416	188.27	188.696	244.47	309.707	321.313	210.125	308.968
567.493	86.1894	167.852	179.015	148.082	112.479	159.315	202.742	250.439	330.74	331.3	216.175	311.01
567.545	78.2151	142.879	231.036	153.12	109.541	163.36	196.788	261.409	327.774	340.288	215.225	308.051
567.597	93.2409	166.906	228.058	155.158	115.603	182.404	202.834	252.378	335.807	339.276	215.276	317.093
567.65	75.2672	157.934	226.08	158.197	104.667	177.45	196.881	259.347	337.841	328.263	232.327	290.135
567.702	70.293	163.961	216.102	158.235	120.729	174.495	195.928	265.317	322.875	332.251	237.377	299.177
567.754	81.3188	176.989	227.123	161.273	114.791	175.539	207.974	240.286	321.908	363.238	235.427	329.218
567.806	90.3445	173.016	210.145	153.312	105.853	162.584	196.02	261.256	342.941	329.226	242.477	299.26
567.859	90.3708	170.044	230.167	166.351	122.916	181.63	196.067	272.225	320.975	343.213	237.528	320.302
567.911	81.3966	173.071	221.189	183.389	117.979	160.674	195.113	263.195	352.009	338.201	226.578	297.344
567.963	74.4224	181.098	225.21	161.427	122.041	168.719	199.159	242.164	326.042	317.189	225.628	302.385
568.015	69.4482	186.125	240.232	191.465	137.103	181.763	202.205	267.134	323.075	351.176	226.678	351.427
568.068	83.4744	154.153	226.254	168.504	122.166	187.809	201.252	242.103	321.109	354.164	234.729	349.469
568.12	80.5002	161.18	240.276	194.542	119.228	193.854	207.298	265.073	332.143	351.151	238.778	333.51
568.172	95.526	162.208	244.297	169.58	131.29	174.898	210.344	265.042	360.176	353.139	230.828	328.552
568.224	81.5518	163.235	208.319	175.618	111.352	176.943	190.39	265.012	362.21	332.127	247.878	319.593
568.277	89.5781	181.263	244.341	188.657	113.415	179.988	205.437	265.981	360.244	377.114	236.929	307.636
568.329	83.6038	172.29	233.363	182.696	115.477	181.033	205.483	286.951	367.277	363.102	248.979	338.677
568.381	102.63	157.317	245.384	171.734	112.539	190.078	222.529	262.921	364.31	355.09	216.029	340.719
568.433	88.6554	178.344	236.406	189.772	112.601	180.122	211.576	241.89	334.344	331.077	241.078	322.76
568.485	77.6812	187.372	263.428	188.81	127.663	184.167	206.622	275.86	353.377	338.065	245.128	320.801
568.538	89.7075	164.399	264.45	175.849	130.726	190.212	216.668	290.829	324.411	354.053	235.179	321.844
568.59	80.7332	156.427	229.471	185.887	137.788	182.257	188.714	262.799	346.445	371.04	241.229	317.885
568.642	88.759	157.454	241.493	190.925	131.85	184.301	208.76	249.769	363.478	361.028	222.278	329.927
568.694	90.7848	161.481	233.515	184.964	145.911	194.346	220.806	262.739	361.511	352.016	251.328	325.968
568.747	106.811	183.509	211.537	180.002	129.975	202.391	201.853	276.708	363.545	331.003	235.379	321.01
568.799	72.8369	186.536	247.559	204.041	122.036	207.436	217.899	271.678	375.579	347.991	225.428	337.052
568.851	81.8626	175.563	239.58	183.079	129.098	189.481	214.945	257.647	366.612	352.979	206.478	337.093
568.903	88.8884	164.591	224.602	193.117	132.16	189.525	217.991	265.617	379.646	345.967	238.528	325.134
568.956	88.9147	192.618	237.624	195.156	139.223	199.571	200.038	277.586	355.68	354.954	229.578	334.177
569.008	84.9405	180.646	257.646	185.194	132.285	172.615	222.084	255.556	382.713	367.942	238.628	332.218
569.06	85.9663	170.673	264.667	163.232	134.346	200.66	213.13	269.526	390.746	352.93	257.677	330.259
569.112	114.992	172.7	241.689	200.27	136.408	190.704	218.175	279.496	363.78	346.918	231.727	322.301
569.165	90.0183	176.728	229.711	215.309	134.471	175.75	211.222	261.465	379.814	375.905	242.777	337.343
569.217	111.044	178.755	230.733	190.347	127.533	199.794	225.268	277.435	367.847	356.893	246.827	318.384
569.269	99.0699	163.782	246.754	212.386	110.594	200.839	212.314	259.405	352.881	336.881	248.876	344.426
569.321	109.096	189.809	228.776	183.424	138.656	189.883	224.36	255.375	353.914	361.869	215.926	343.467
569.374	112.122	171.837	242.798	199.463	114.719	194.929	222.406	264.344	369.948	344.857	226.976	321.509
569.426	118.148	167.864	235.82	217.501	123.78	180.973	195.452	268.314	378.982	362.844	225.026	340.551
569.478	93.1735	165.892	258.842	186.539	145.842	179.018	220.498	275.284	379.015	335.832	240.075	323.592
569.53	97.1993	179.919	244.863	210.577	126.903	184.062	203.544	267.254	362.048	367.82	261.124	342.633
569.582	97.2251	180.946	257.885	195.615	126.965	221.107	224.59	238.224	373.082	369.808	238.174	337.675
569.635	104.251	185.974	235.907	199.654	139.028	201.152	182.636	253.194	365.116	323.796	235.224	309.717
569.687	108.277	177.001	246.929	190.692	120.089	202.196	224.682	266.164	372.149	346.784	214.273	336.758
569.739	112.303	179.028	246.951	184.73	135.151	188.241	188.728	266.134	362.183	357.772	242.323	328.799
569.791	87.3287	185.055	267.972	214.769	123.212	193.285	207.773	250.104	357.216	359.759	241.372	339.841
569.844	99.355	176.083	234.994	188.807	117.275	192.331	219.82	258.073	351.25	354.747	220.422	342.883
569.896	92.3807	155.11	240.016	180.846	103.336	197.375	204.866	281.043	376.284	384.735	231.471	338.924
569.948	112.407	154.138	243.038	208.884	144.398	190.42	202.911	271.013	339.317	349.723	226.52	314.965
570	95.4323	176.165	237.059	196.922	128.459	203.464	217.957	250.983	378.35	355.711	231.57	348.007
570.052	78.4581	174.192	234.081	209.96	147.52	195.509	221.003	264.953	370.384	364.699	244.619	334.048
570.105	112.484	169.22	247.103	199.999	133.583	212.554	210.049	244.923	358.418	353.687	231.669	362.09
570.157	103.51	169.247	217.125	177.037	129.644	199.598	220.095	235.893	318.451	322.675	206.718	338.131
570.209	91.5359	179.274	256.147	211.075	127.706	187.643	215.141	247.863	354.485	361.663	209.767	338.173
570.261	95.5617	176.301	222.168	203.113	124.767	195.687	206.186	256.833	356.518	319.651	205.816	348.214
570.314	80.588	180.329	215.191	202.152	131.829	208.733	222.233	238.802	362.552	354.638	233.866	341.256
570.366	92.6138	182.356	218.212	194.19	128.891	187.777	199.278	272.773	348.586	354.626	234.915	338.297
570.418	98.6396	184.383	235.234	194.229	128.952	177.821	215.324	283.743	364.619	340.614	224.964	318.339
570.47	91.6653	160.411	249.256	200.267	132.013	186.866	208.369	271.713	383.653	345.602	230.013	333.38
570.523	97.6916	172.438	241.278	212.306	128.076	166.911	202.416	260.682	378.687	337.59	235.063	310.422
570.575	80.7174	179.466	245.3	196.344	139.137	216.955	198.462	254.653	355.72	344.578	228.112	338.463
570.627	87.7432	168.493	249.321	201.382	134.198	193	214.507	237.623	365.754	334.566	232.161	336.504
570.679	80.769	183.52	245.343	191.42	132.259	177.044	218.553	259.593	362.787	319.554	228.21	336.546
570.731	79.7947	195.547	263.365	211.458	136.32	202.089	188.598	261.563	373.82	367.542	232.259	329.587
570.784	99.821	170.575	238.387	213.497	144.383	219.134	197.645	256.533	369.854	341.53	241.309	335.629
570.836	98.8468	157.602	243.409	190.535	140.444	183.178	214.69	241.503	366.888	350.518	219.358	319.67
570.888	90.8726	169.629	243.43	206.573	122.505	200.223	213.736	266.473	368.921	330.506	219.407	338.711
570.94	95.8984	184.656	254.452	205.612	114.566	180.267	187.781	259.444	363.955	343.494	211.455	330.753
570.992	102.924	180.684	256.474	184.65	122.627	181.311	201.826	283.414	392.988	350.482	210.504	332.794
571.045	95.9504	176.711	246.496	193.689	127.689	214.357	204.873	265.384	358.022	325.47	220.554	326.836
571.097	89.9762	166.738	261.518	202.727	128.75	210.401	208.918	266.354	360.056	330.458	235.603	330.877
571.149	102.002	165.766	243.539	199.765	127.811	182.445	217.964	241.324	356.089	342.446	231.652	317.918
571.201	98.0278	168.793	245.561	209.803	98.8724	195.49	209.009	247.294	384.123	329.435	223.7	344.959
571.254	85.054	166.821	232.583	198.842	124.935	196.535	205.055	248.264	372.157	341.422	214.75	329.001
571.306	102.08	179.848	243.605	204.88	136.996	199.579	196.101	253.234	368.19	341.411	214.799	333.043
571.358	84.1056	155.875	229.627	186.918	122.056	186.624	195.146	232.205	358.224	336.399	205.847	330.084
571.41	100.131	185.902	236.649	212.956	124.117	207.668	196.192	248.175	345.257	360.387	240.896	332.125
571.462	119.157	168.929	235.67	186.994	138.178	186.712	184.237	236.145	356.291	343.375	224.945	334.166
571.515	117.183	162.957	241.693	207.033	129.24	207.758	213.283	259.115	378.325	359.363	237.994	340.208
571.567	103.209	174.984	228.714	208.071	120.301	188.802	227.329	250.086	370.358	354.351	229.043	331.249
571.619	102.235	193.011	225.736	200.109	134.362	213.846	215.374	252.056	377.392	340.339	234.091	329.29
571.671	113.261	166.038	272.758	213.148	144.423	197.891	208.419	229.026	381.425	365.327	235.14	336.332
571.723	135.287	167.066	232.78	209.186	125.484	197.935	217.465	246.997	382.459	345.316	242.188	336.373
571.776	114.313	174.093	227.802	189.225	138.546	211.98	209.511	252.967	380.493	350.304	237.238	345.415
571.828	109.339	180.12	239.823	201.263	149.607	193.024	214.556	253.937	353.526	331.292	219.286	328.456
571.88	118.364	183.148	238.845	195.301	145.667	193.069	216.601	255.908	399.56	338.28	236.335	349.497
571.932	115.39	176.175	231.867	217.339	153.728	218.113	207.647	253.878	383.593	361.268	235.383	357.538
571.984	109.416	186.202	253.889	204.377	143.789	203.157	205.692	283.848	358.627	355.256	240.432	350.579
572.037	90.4422	191.23	242.911	213.416	159.851	206.202	198.738	275.818	362.661	374.244	229.481	346.621
572.089	121.468	174.257	255.933	210.454	142.912	222.247	219.783	249.789	394.694	369.233	236.53	366.662
572.141	110.494	192.284	264.954	203.492	148.972	192.291	217.828	256.759	379.728	346.221	225.578	336.703
572.193	120.52	199.311	247.976	237.53	141.033	211.335	218.874	262.73	416.761	370.209	240.626	358.744
572.246	127.546	168.339	262.998	197.569	137.095	206.38	213.92	278.7	371.795	352.197	249.676	345.786
572.298	120.572	175.366	257.02	207.607	133.155	228.424	223.965	273.67	378.829	362.185	257.724	356.827
572.35	123.597	181.393	263.042	223.645	138.216	215.469	211.01	240.641	399.862	386.174	229.772	357.868
572.402	118.623	211.42	289.064	220.684	142.277	198.513	216.055	262.611	409.896	366.162	237.82	361.91
572.454	124.649	193.447	248.086	257.722	155.337	212.557	227.1	267.582	376.929	350.15	261.869	349.951
572.507	112.675	186.475	269.108	232.761	159.399	212.602	201.146	268.552	404.963	359.138	253.918	336.993
572.559	112.701	203.502	266.13	217.799	160.46	216.647	215.191	260.523	379.997	370.127	227.966	363.034
572.611	121.727	187.529	248.151	221.837	149.52	241.691	215.237	259.493	370.03	363.115	265.014	356.075
572.663	132.753	198.556	256.173	220.875	163.581	222.735	223.282	267.464	401.064	380.103	244.063	344.116
572.715	109.778	195.584	269.195	245.913	130.641	212.779	217.327	290.434	420.097	367.091	239.111	353.157
572.768	111.805	203.611	241.217	213.952	161.703	206.824	218.373	260.404	414.131	368.08	232.16	356.199
572.82	103.83	199.638	289.239	213.99	167.763	233.868	237.418	249.375	397.165	388.068	236.208	378.24
572.872	112.856	196.665	288.261	244.028	140.824	220.913	221.463	268.346	389.198	362.056	253.256	372.281
572.924	143.882	207.693	280.283	222.066	146.884	210.957	225.508	253.316	412.232	380.045	242.304	370.322
572.976	118.908	188.72	278.304	228.104	149.945	241.001	234.553	266.287	398.265	351.033	262.352	366.363
573.029	120.934	197.747	280.327	254.143	163.006	216.046	244.599	254.257	424.299	375.021	268.401	366.405
573.081	119.96	192.775	267.348	253.181	167.066	231.09	228.644	267.228	418.333	383.009	261.449	368.446
573.133	124.986	209.802	287.37	267.219	149.127	222.134	217.689	260.198	427.366	384.998	241.497	364.487
573.185	125.011	186.829	276.392	236.258	165.187	219.179	220.734	278.169	424.4	366.986	248.545	364.528
573.237	128.037	189.856	278.414	232.296	157.247	236.223	246.779	270.14	400.434	382.975	214.593	372.569
573.29	133.063	205.884	279.436	252.335	166.309	236.268	223.825	282.11	403.468	382.963	235.642	387.61
573.342	140.089	210.911	279.458	260.373	140.369	228.312	257.87	286.081	408.501	379.951	259.69	374.651
573.394	115.115	214.938	267.48	247.411	179.43	237.356	252.915	292.052	435.535	387.94	237.738	380.692
573.446	130.141	209.965	312.501	253.449	168.49	252.4	256.96	272.022	447.568	385.928	272.786	378.733
573.498	124.167	191.992	288.523	266.487	153.55	232.445	250.005	270.993	423.602	389.916	244.834	365.774
573.55	120.192	197.019	296.545	250.525	167.61	249.489	237.049	257.964	425.635	380.905	245.881	376.815
573.603	154.219	201.047	298.567	246.564	172.672	233.534	235.095	256.934	440.669	386.893	259.93	374.857
573.655	149.244	194.074	273.589	251.602	157.732	274.578	248.14	266.905	403.703	380.882	248.978	377.898
573.707	127.27	208.101	298.611	286.64	167.792	249.622	231.185	278.876	414.736	394.87	236.026	374.939
573.759	118.296	204.128	295.633	252.678	151.852	255.666	247.23	289.847	408.77	396.858	261.074	380.98
573.811	125.322	211.155	281.655	271.716	159.912	244.71	221.275	265.817	449.803	401.847	224.121	369.021
573.864	1.19E+02	193.183	306.677	250.755	167.974	246.755	237.321	267.788	4.30E+02	398.835	264.17	405.063
573.916	153.374	207.21	315.699	239.793	165.034	242.799	229.365	279.759	421.871	390.824	262.218	374.104
573.968	1.33E+02	211.237	268.72	239.831	1.62E+02	242.843	239.41	254.729	441.905	387.812	2.67E+02	373.145
574.02	137.425	203.264	3.20E+02	263.869	155.154	252.887	225.455	264.7	4.51E+02	398.801	2.31E+02	383.186
574.072	1.27E+02	221.291	283.764	252.908	157.214	256.932	2.32E+02	293.671	4.15E+02	390.789	265.361	370.227
574.125	143.477	192.319	2.81E+02	264.946	161.275	220.977	258.546	284.642	4.33E+02	407.777	259.409	414.268
574.177	137.503	207.346	285.808	257.984	155.335	258.021	248.59	274.612	4.47E+02	382.766	2.74E+02	370.309
574.229	146.529	194.373	280.83	264.023	1.80E+02	254.065	249.635	275.583	421.073	377.754	262.505	388.35
574.281	139.555	211.4	302.852	234.061	164.455	250.109	252.68	278.554	407.106	396.743	265.552	392.391
574.333	132.581	212.427	2.89E+02	270.099	1.60E+02	239.153	234.725	280.525	4.28E+02	374.732	2.76E+02	373.432
574.385	132.606	210.454	291.896	243.137	1.63E+02	255.197	220.769	267.496	409.173	396.72	2.50E+02	409.473
574.438	1.21E+02	209.482	291.918	254.176	153.636	248.242	231.815	284.467	431.207	385.708	2.49E+02	369.514
574.49	126.658	207.509	296.94	250.214	175.696	259.286	2.53E+02	286.438	414.241	413.697	2.61E+02	378.555
574.542	1.42E+02	190.536	293.962	248.252	164.756	231.33	233.904	267.409	4.19E+02	388.686	2.59E+02	380.596
574.594	110.71	226.563	308.983	243.29	157.816	243.374	242.949	272.38	3.93E+02	402.674	248.838	370.637
574.646	142.736	210.59	297.005	266.328	155.876	242.418	232.994	274.351	4.20E+02	387.663	2.44E+02	362.678
574.699	1.36E+02	212.618	2.87E+02	237.367	149.937	236.463	242.039	273.321	4.25E+02	385.651	261.934	359.72
574.751	1.43E+02	206.645	303.049	231.405	156.997	254.507	227.084	262.292	405.409	380.64	2.48E+02	361.76
574.803	1.50E+02	197.672	283.071	257.443	165.056	251.551	241.129	275.263	412.443	386.628	270.029	360.801
574.855	134.839	209.699	263.093	253.481	175.116	234.595	252.173	273.234	419.476	399.617	249.076	380.842
574.907	1.23E+02	210.726	298.115	236.519	168.176	249.639	2.39E+02	271.205	414.51	397.606	279.123	382.883
574.959	1.36E+02	218.754	283.137	227.557	176.236	239.683	230.263	277.176	435.543	409.594	2.64E+02	376.924
575.012	143.917	211.781	293.159	254.596	1.55E+02	244.728	244.308	294.147	4.37E+02	397.583	257.219	385.966
575.064	131.943	192.808	273.181	248.634	162.356	248.772	239.353	297.118	376.611	371.571	2.75E+02	383.006
575.116	118.969	198.835	269.203	227.672	1.69E+02	256.816	2.43E+02	249.089	412.645	392.56	282.314	367.047
575.168	1.20E+02	205.862	288.225	230.71	1.62E+02	261.86	249.442	273.06	433.678	391.548	2.62E+02	370.088
575.22	149.02	220.889	262.247	241.749	179.535	228.904	229.486	288.031	4.34E+02	381.537	2.51E+02	388.129
575.273	144.047	206.917	2.97E+02	254.787	152.596	243.949	242.532	282.002	415.746	386.526	2.68E+02	398.17
575.325	1.41E+02	191.944	276.291	218.825	165.656	232.993	2.34E+02	281.973	4.14E+02	406.514	251.503	370.211
575.377	145.098	183.971	2.89E+02	234.863	1.62E+02	249.037	2.35E+02	294.944	418.813	397.503	242.55	367.252
575.429	1.28E+02	215.998	301.334	245.902	165.775	255.081	255.665	266.915	3.98E+02	394.492	252.598	375.293
575.481	134.15	211.025	2.64E+02	247.94	172.835	246.125	249.71	261.887	4.29E+02	390.48	284.645	354.334
575.533	128.176	198.052	2.93E+02	230.978	177.894	269.169	231.754	264.858	409.914	399.469	2.77E+02	388.375
575.586	150.202	217.08	296.4	234.017	1.58E+02	260.214	234.8	234.828	4.20E+02	414.458	2.62E+02	389.416
575.638	128.228	207.107	2.77E+02	253.055	160.015	255.258	245.844	267.8	422.981	393.446	2.73E+02	367.457
575.69	133.253	215.134	3.04E+02	253.093	159.074	233.301	231.889	282.771	388.015	381.435	272.834	382.498
575.742	143.279	182.161	309.466	237.131	169.134	267.345	220.933	250.742	406.049	408.424	306.881	387.538
575.794	145.305	221.188	3.01E+02	230.169	159.193	251.389	250.978	265.713	427.082	431.412	268.928	371.579
575.846	131.331	209.215	300.51	228.207	179.253	241.433	247.022	281.685	423.116	426.401	281.975	378.62
575.899	139.357	208.243	281.532	262.246	166.313	269.478	240.067	284.655	424.15	396.39	264.023	396.661
575.951	152.383	201.27	291.554	244.284	164.373	257.522	231.112	286.627	422.183	386.379	264.07	369.702
576.003	154.409	211.297	308.576	236.322	168.432	241.566	244.156	266.598	387.217	412.367	266.117	378.743
576.055	160.434	211.324	288.598	230.36	168.491	246.61	225.201	283.569	392.251	401.356	286.164	386.784
576.107	165.46	224.351	292.62	253.398	172.551	260.654	248.245	279.541	427.284	396.345	241.211	389.825
576.159	125.486	239.378	305.642	258.436	165.61	243.698	225.289	282.512	414.318	379.334	269.258	382.865
576.212	129.512	234.406	304.664	255.475	173.671	261.742	230.334	263.483	415.352	406.322	266.305	395.907
576.264	150.538	208.433	285.686	254.513	149.73	265.786	260.379	262.454	422.385	427.311	290.352	382.948
576.316	148.564	211.46	286.708	243.551	183.789	253.83	259.423	294.425	405.419	410.3	264.399	388.988
576.368	141.59	212.487	294.73	232.589	170.849	233.874	235.467	261.397	424.453	433.289	262.446	363.029
576.42	133.615	208.514	297.752	226.627	163.908	246.918	247.512	273.368	420.486	398.277	268.493	395.07
576.472	143.641	229.541	298.774	276.665	165.967	254.962	260.556	262.34	403.52	407.266	285.539	390.11
576.525	141.667	207.569	282.796	246.704	169.028	243.007	254.601	288.31	405.554	404.255	279.587	393.152
576.577	159.693	209.596	299.818	240.742	165.087	281.051	253.646	256.282	432.588	383.244	264.634	380.193
576.629	135.719	239.623	307.84	243.78	169.146	249.094	254.69	272.253	406.621	417.233	266.68	381.233
576.681	154.745	231.65	294.862	245.818	169.205	259.138	259.734	273.225	408.655	417.221	272.727	400.274
576.733	166.77	223.677	310.883	251.856	169.264	249.182	250.778	269.196	405.688	399.21	280.774	370.315
576.785	163.796	228.704	294.905	258.894	169.324	250.226	261.823	262.168	402.722	413.199	286.82	376.355
576.838	143.823	212.731	288.928	250.933	162.384	235.271	248.868	282.138	443.756	398.188	291.868	392.397
576.89	122.848	227.758	297.95	248.971	171.443	242.315	250.912	261.11	410.79	403.177	294.915	401.437
576.942	155.874	216.786	286.972	237.009	166.502	245.358	224.956	273.081	417.823	420.166	258.961	374.478
576.994	144.9	235.813	306.994	252.047	166.561	255.402	251	266.053	412.857	404.155	288.008	387.519
577.046	166.926	226.84	289.015	224.085	185.62	233.446	250.044	286.024	379.89	403.143	291.054	393.559
577.098	144.951	215.867	277.037	254.124	175.679	246.49	237.089	284.996	405.924	388.132	278.101	378.6
577.151	159.978	205.894	301.06	241.162	176.74	236.535	240.134	261.967	395.958	412.121	268.148	389.642
577.203	155.004	213.921	308.082	248.2	164.799	246.578	225.178	285.938	399.992	389.11	254.195	384.682
577.255	153.029	206.948	303.104	243.238	169.858	234.622	233.222	263.91	415.025	376.099	272.241	384.723
577.307	174.055	219.975	304.126	228.276	177.917	233.666	242.266	259.882	413.059	383.088	268.288	395.763
577.359	159.081	238.002	297.147	257.314	185.976	241.71	228.31	285.853	421.092	421.077	278.334	383.804
577.411	149.107	227.029	289.169	239.353	175.035	262.754	243.354	301.825	424.126	410.066	279.381	372.845
577.463	152.132	233.056	306.191	238.391	187.094	253.797	253.398	267.796	408.16	423.055	303.427	388.885
577.516	139.159	227.084	296.214	260.429	163.154	256.842	253.443	257.767	417.194	411.044	287.474	406.927
577.568	146.184	230.111	299.236	261.467	186.212	263.886	231.487	278.739	418.227	423.033	268.521	368.967
577.62	158.21	243.138	282.258	231.505	183.271	247.93	225.531	258.711	409.261	402.022	296.567	399.008
577.672	126.236	220.165	280.28	260.544	175.33	245.973	259.576	301.682	403.295	414.011	289.613	399.049
577.724	130.262	217.192	306.301	232.582	172.389	252.017	264.62	276.654	395.328	385	299.66	385.089
577.776	156.288	220.219	301.323	242.62	158.448	258.061	223.664	289.626	408.362	418.989	261.706	378.13
577.829	161.314	214.247	304.346	213.658	180.508	276.106	250.708	278.597	369.396	417.977	271.753	400.171
577.881	137.34	227.274	284.368	235.696	184.567	272.149	242.752	281.568	422.43	403.966	287.799	408.212
577.933	148.365	232.301	290.39	253.734	182.626	258.193	256.796	274.54	417.463	436.956	294.846	384.252
577.985	147.391	249.328	306.412	258.773	171.684	258.237	242.84	278.512	399.497	424.945	294.892	397.293
578.037	145.417	218.355	308.434	235.811	183.743	255.281	250.884	288.484	391.53	414.934	289.938	420.333
578.089	152.443	226.382	314.456	238.849	177.802	238.324	228.928	278.455	418.564	414.923	299.984	388.374
578.141	156.469	254.409	287.478	249.887	204.861	246.368	265.972	282.427	406.598	409.912	302.03	391.414
578.194	174.495	219.436	305.5	238.925	185.92	257.413	228.017	269.398	416.632	425.901	288.077	401.456
578.246	163.521	225.463	288.522	247.963	189.979	265.456	261.061	281.37	386.665	404.89	314.123	403.496
578.298	151.546	223.49	327.544	257.002	183.038	251.5	252.105	295.342	412.699	411.879	290.17	401.537
578.35	130.572	236.517	327.566	257.04	191.096	241.544	250.149	299.313	430.733	403.868	299.216	400.577
578.402	138.598	229.544	312.588	262.078	186.155	252.587	275.193	274.285	391.766	391.857	318.262	391.618
578.454	168.624	242.571	270.61	232.116	207.214	254.631	260.237	297.257	403.8	402.846	280.308	421.659
578.506	174.65	239.598	320.632	260.154	191.272	240.675	273.281	283.229	365.834	423.835	312.354	407.699
578.559	150.676	221.626	308.654	244.192	188.332	242.719	273.325	289.2	391.868	394.824	288.401	391.74
578.611	162.702	242.653	299.676	234.231	189.391	258.763	261.369	297.172	409.901	426.813	292.447	407.781
578.663	167.727	231.68	284.698	241.269	194.449	278.807	260.413	283.144	375.935	435.802	272.493	414.821
578.715	138.753	229.707	318.72	260.307	200.508	260.851	249.457	306.116	397.969	443.791	285.539	403.862
578.767	160.779	253.734	299.742	250.345	172.566	246.894	257.501	301.088	427.002	424.781	313.585	402.902
578.819	164.805	234.761	321.764	243.383	177.625	268.938	244.544	269.059	418.036	434.77	287.63	414.943
578.871	173.831	222.788	302.786	246.421	192.683	261.982	244.588	291.031	432.069	428.759	281.676	396.983
578.924	157.857	234.815	311.808	270.459	177.743	251.026	244.633	300.003	415.104	408.748	312.723	376.025
578.976	153.883	248.842	317.83	261.497	197.801	248.07	246.677	287.975	416.137	419.737	298.769	393.065
579.028	151.908	242.869	303.852	268.536	178.86	266.113	262.72	278.946	414.171	427.726	313.815	399.106
579.08	164.934	243.896	317.874	232.574	171.918	274.157	259.764	292.918	414.205	417.715	302.861	386.146
579.132	157.96	248.923	346.896	246.612	193.977	258.201	261.808	298.89	439.238	442.705	305.906	396.187
579.184	166.986	231.95	313.918	243.65	188.035	280.244	236.852	274.862	383.272	414.694	311.952	412.227
579.236	194.011	235.977	323.94	242.688	196.093	258.288	270.895	296.834	412.305	433.683	308.998	423.267
579.289	173.038	254.005	313.963	236.726	195.153	248.332	265.94	271.806	411.34	414.672	292.045	397.309
579.341	174.064	249.032	305.985	259.764	189.211	283.376	260.984	275.778	412.373	401.661	316.09	389.349
579.393	183.089	237.059	310.007	245.802	199.269	263.42	247.027	284.75	419.407	421.651	308.136	384.39
579.445	175.115	258.085	310.029	268.84	198.328	289.463	273.071	311.722	407.441	446.64	298.182	401.43
579.497	170.141	240.112	300.051	271.878	201.386	279.507	250.115	288.694	409.474	421.629	300.227	404.47
579.549	174.167	252.139	351.073	245.917	196.444	269.551	264.158	287.666	437.508	418.618	322.273	398.511
579.601	155.192	243.166	319.095	263.955	197.502	285.594	270.202	263.638	439.542	426.607	309.319	409.551
579.653	162.218	239.193	295.117	280.993	199.561	266.638	262.246	297.61	424.575	448.597	324.364	417.592
579.706	168.244	259.221	313.139	284.031	207.62	268.682	248.29	300.581	443.609	442.586	300.411	408.633
579.758	154.27	233.248	344.161	248.069	207.678	279.726	279.334	326.553	419.643	430.575	296.456	434.673
579.81	162.296	249.275	320.183	258.107	199.736	265.769	278.377	308.525	440.677	426.564	314.502	428.714
579.862	192.322	264.302	344.205	276.145	192.795	287.813	264.421	304.498	429.71	445.554	322.547	415.754
579.914	187.348	231.329	333.227	260.183	199.853	273.857	277.465	284.47	431.744	437.543	326.593	411.794
579.966	183.373	265.356	350.249	267.221	188.911	267.9	250.508	292.442	429.778	448.532	307.638	441.835
580.018	164.399	266.383	319.271	275.259	199.969	266.944	257.552	283.414	432.811	424.522	330.684	440.875
580.07	186.425	257.41	318.293	279.297	204.027	278.987	264.595	292.386	445.845	422.511	302.729	412.916
580.123	177.451	245.437	321.316	276.336	219.086	305.032	279.64	298.358	442.879	428.5	297.776	444.957
580.175	170.477	246.464	364.338	280.374	208.144	272.075	262.683	301.33	461.913	423.489	340.821	427.997
580.227	180.503	254.491	332.36	295.412	190.202	314.119	275.727	303.302	467.946	430.479	307.866	421.037
580.279	175.529	273.518	327.382	279.45	228.26	282.162	277.77	293.274	455.98	441.468	303.912	452.078
580.331	189.554	264.545	364.404	284.488	207.318	287.206	298.814	305.246	473.014	454.458	308.957	446.118
580.383	194.58	272.572	365.426	294.526	213.376	269.249	279.857	292.219	448.047	470.447	295.002	450.159
580.435	179.606	252.599	343.448	284.564	231.434	284.293	263.901	280.191	447.081	446.436	319.048	426.199
580.487	193.632	262.626	348.47	305.602	214.492	307.336	292.944	309.163	488.115	471.426	300.093	435.239
580.54	181.658	255.653	363.492	302.641	189.551	286.381	298.988	297.135	459.149	442.415	297.139	442.28
580.592	190.684	270.68	368.514	312.679	202.609	310.424	289.032	291.107	494.183	456.404	322.185	465.321
580.644	181.71	286.707	351.536	321.717	212.667	317.468	292.075	294.079	496.216	470.394	339.23	450.361
580.696	186.735	257.734	376.558	310.755	206.725	313.511	295.119	307.051	475.25	477.383	333.275	428.401
580.748	175.761	256.761	370.58	336.793	201.783	305.555	314.162	297.024	514.284	442.372	298.32	462.442
580.8	190.787	257.788	391.602	316.831	224.841	302.598	295.206	321.996	508.317	451.362	310.365	453.482
580.852	201.813	276.815	361.625	321.869	237.899	311.642	281.249	284.968	520.351	454.351	307.411	450.522
580.904	214.838	277.842	376.647	335.907	235.957	320.685	294.292	298.941	501.384	465.341	304.456	459.563
580.957	186.865	296.869	362.669	328.946	234.016	324.73	289.336	294.912	491.419	476.33	298.502	463.604
581.009	204.891	262.896	370.691	329.984	227.073	322.773	295.38	299.885	509.452	463.32	313.547	456.644
581.061	213.916	269.923	374.713	322.022	214.131	314.817	273.423	316.857	530.486	474.309	350.592	477.684
581.113	211.942	285.95	390.735	351.06	229.189	317.86	315.467	308.829	519.52	475.298	345.637	469.724
581.165	191.968	283.977	379.757	354.098	220.247	330.904	301.51	293.802	529.553	462.288	335.682	467.765
581.217	208.994	260.004	394.779	344.136	231.304	347.947	311.553	268.774	504.587	477.277	335.727	435.805
581.269	201.019	259.031	379.801	358.174	242.362	350.99	300.596	314.746	526.621	488.267	308.772	447.845
581.321	194.045	272.058	388.823	384.212	239.42	319.034	277.64	307.719	541.654	482.256	326.817	463.886
581.373	212.071	276.085	378.845	363.25	244.477	326.077	304.683	289.691	523.688	457.246	337.862	443.926
581.426	199.097	272.112	404.868	381.288	248.536	306.122	329.727	307.663	505.722	445.235	330.908	485.967
581.478	211.123	263.139	397.89	391.326	249.594	338.165	332.77	292.636	539.756	494.225	342.953	449.007
581.53	215.149	267.166	380.912	370.364	219.652	315.209	320.814	295.608	517.79	501.214	330.998	471.047
581.582	237.175	278.193	384.934	399.402	237.709	341.252	293.857	327.58	550.823	489.204	337.043	440.088
581.634	222.2	306.22	375.956	389.44	252.767	324.295	306.9	317.553	553.857	461.193	355.088	488.128
581.686	209.226	307.247	396.978	386.478	227.824	326.339	308.943	310.525	550.891	505.183	354.133	457.168
581.738	217.252	292.274	401	388.516	234.882	327.382	321.987	297.498	516.924	457.172	339.177	497.208
581.79	209.278	299.301	413.022	402.554	223.939	346.426	323.03	299.47	565.958	495.162	325.222	455.249
581.843	218.304	292.328	403.045	407.593	216.998	344.47	320.074	293.442	562.992	486.151	337.268	468.29
581.895	214.33	299.355	397.067	382.631	225.056	338.513	305.117	314.415	538.026	483.141	360.313	471.33
581.947	195.356	293.382	375.089	351.669	244.113	349.557	309.16	309.387	542.06	495.131	320.358	454.37
581.999	210.381	313.409	371.111	388.707	247.171	333.6	313.203	291.36	489.093	469.12	329.402	464.41
582.051	201.407	309.436	397.133	369.745	248.228	337.643	318.246	313.332	526.127	505.11	328.447	470.45
582.103	229.433	295.463	397.155	383.783	210.286	340.687	310.29	316.305	508.161	495.099	357.492	459.491
582.155	209.459	280.49	376.177	380.821	218.343	336.73	279.333	300.278	518.194	472.089	345.537	469.531
582.207	212.484	272.517	399.199	348.859	222.4	316.774	300.376	304.25	522.228	494.079	354.581	495.571
582.259	219.51	298.543	361.222	340.897	242.458	302.817	312.419	307.223	486.262	468.068	336.626	443.611
582.311	214.536	290.57	391.244	361.935	222.515	319.86	309.462	300.195	490.295	451.058	330.671	469.651
582.364	214.562	297.598	391.266	334.974	219.574	316.905	307.506	314.167	498.33	471.047	335.716	452.692
582.416	200.588	271.625	371.288	324.012	215.631	344.948	312.549	287.14	485.363	502.037	343.761	450.732
582.468	191.614	266.652	388.31	352.05	240.688	322.991	293.592	312.113	499.397	441.027	325.805	442.773
582.52	200.64	265.679	367.332	345.088	202.746	299.035	272.635	320.085	477.431	487.016	338.85	424.813
582.572	225.665	306.705	367.355	326.126	209.803	312.078	307.678	296.058	452.464	488.006	339.894	445.853
582.624	193.691	288.732	365.377	312.164	227.86	340.121	297.721	303.031	476.498	460.996	331.939	422.893
582.676	220.717	280.759	345.399	323.202	203.917	294.165	284.764	298.003	441.532	463.985	328.983	457.933
582.728	208.743	268.786	380.421	321.24	215.975	297.208	275.807	288.976	473.566	489.975	347.028	432.973
582.78	208.769	305.813	348.443	321.277	211.032	308.251	282.85	300.949	454.599	476.965	348.072	431.013
582.832	192.794	277.84	343.465	299.315	220.089	296.295	288.893	302.921	421.633	473.954	340.117	461.053
582.885	192.821	284.867	348.488	296.354	215.147	300.339	269.937	306.894	431.667	480.944	332.162	438.094
582.937	198.846	299.894	355.51	303.392	229.205	311.382	275.98	306.866	443.701	469.934	349.207	436.135
582.989	209.872	287.921	347.532	303.43	216.262	284.425	286.023	306.839	457.735	454.923	324.251	427.175
583.041	202.898	277.948	362.554	301.468	210.319	321.469	289.066	304.812	444.768	477.913	334.295	440.215
583.093	218.924	272.975	357.576	308.506	224.376	298.512	297.109	303.784	450.802	454.903	330.34	441.255
583.145	206.95	295.002	360.598	284.544	220.433	311.555	289.152	301.757	437.836	466.893	351.384	435.295
583.197	188.975	263.029	344.62	256.582	209.49	261.599	302.195	314.73	438.869	467.882	350.428	423.335
583.249	207.001	287.056	347.642	287.62	221.547	310.642	250.238	291.703	417.903	470.872	353.473	455.375
583.301	191.027	289.082	344.664	285.658	219.604	285.685	269.28	282.676	407.937	442.862	308.517	423.415
583.353	190.508	241.96	348.043	290.142	211.012	285.391	291.615	294.97	427.223	467.095	369.903	394.108
583.406	196.581	279.519	333.807	281.915	218.394	299.043	291.925	303.343	407.393	474.188	356.438	414.077
583.458	196.792	271.467	360.64	281.614	219.864	311.334	288.023	292.687	432.15	458.887	335.808	448.719
583.51	195.147	308.113	355.918	283.596	207.553	283.731	284.433	307.372	421.262	481.706	358.979	419.853
583.562	197.484	295.118	337.396	277.851	221.15	298.861	271.655	314.933	409.931	452.883	381.204	442.827
583.614	203.987	288.297	346.465	245.842	206.947	287.088	275.838	311.015	413.501	492.18	336.589	449.598
583.666	193.782	290.802	350.892	269.734	206.318	306.422	292.58	287.128	430.633	465.204	359.24	428.824
583.718	209.561	283.981	325.293	277.701	230.679	298.184	268.277	304.193	435.745	445.642	341.676	431.858
583.77	218.267	292.403	339.229	276.815	210.308	309.411	283.881	296.58	426.868	434.377	362.858	451.181
583.822	190.446	305.909	344.72	270.193	212.764	292.294	266.767	309.342	418.677	472.115	337.007	445.033
583.874	192.055	303.689	373.058	277.746	210.819	305.638	269.724	301.084	421.251	457.366	356.993	448.258
583.926	204.067	298.769	343.878	270.425	203.855	310.654	263.32	308.548	425.796	454.313	369.803	430.049
583.979	186.7	291.303	361.615	269.453	227.312	316.88	284.266	326.832	426.011	464.397	350.241	432.876
584.031	202.043	292.728	340.425	276.642	218.262	302.05	292.386	306.443	400.586	464.734	331.445	449.973
584.083	191.613	298.217	340.548	293.981	217.853	322.782	261.84	308.735	431.633	455.899	344.871	437.384
584.135	223.53	280.03	330.035	287.481	210.793	316.87	294.015	313.431	406.186	476.145	352.529	430.286
584.187	207.596	315.015	369.546	277.875	222.507	308.18	270.754	308.291	410.257	455.653	366.721	444.537
584.239	219.433	283.366	340.139	291.93	206.382	310.364	272.821	318.612	405.954	449.669	349.351	437.814
584.291	210.996	292.285	344.578	282.518	220.499	308.327	287.605	311.432	423.539	459.424	345.531	425.08
584.343	209.178	307.799	344.45	280.702	218.496	316.542	292.043	308.104	420.134	455.705	359.638	441.802
584.395	203.619	315.756	351.564	291.558	214.626	322.698	273.058	316.052	425.697	489.557	363.901	441.254
584.447	224.258	313.645	348.712	285.944	231.896	309.059	295.478	319.713	439.822	455.968	376.194	449.871
584.499	218.124	317.941	373.522	300.235	232.194	304.121	289.335	326.885	425.551	482.348	367.039	439.577
584.551	217.761	304.638	362.077	260.047	240.516	317.301	277.596	328.849	415.631	470.347	369.321	441.135
584.604	217.712	315.401	347.015	293.924	213.365	303.953	294.75	307.247	421.849	482.448	368.506	440.437
584.656	214.169	323.142	345.502	291.555	241.733	325.163	270.155	304.711	417.393	484.4	366.866	459.658
584.708	219.459	308.994	348.897	275.626	222.105	315.172	289.236	308.275	420.987	461.251	356.531	443.425
584.76	220.422	322.148	364.25	283.993	222.691	321.969	293.83	310.366	423.643	486.275	374.325	447.868
584.812	220.908	320.131	358.495	295.407	242.157	319.412	279.457	322.226	406.896	468.183	359.198	458.121
584.864	233.58	315.377	370.176	301.744	221.442	297.264	305.024	326.803	421.207	460.288	382.711	434.532
584.916	230.977	320.67	381.641	277.445	238.857	315.406	288.594	319.887	427.763	464.542	377.329	463.64
584.968	222.924	343.278	362.775	287.681	236.882	354.073	296.88	310.799	438.501	494.016	366.933	461.817
585.02	241.566	340.371	360.24	303.319	219.456	330.683	285.277	317.329	428.516	491.857	381.073	471.278
585.072	224.988	327.474	362.336	299.844	229.71	326.072	281.688	324.381	442.437	469.443	374.837	449.794
585.124	226.481	331.424	371.89	295.105	231.079	331.272	302.077	314.62	438.296	507.557	386.214	452.413
585.176	237.037	341.397	366.516	297.336	233.426	327.294	306.833	310.724	439.569	477.519	366.275	472.936
585.228	233.941	330.948	354.801	309.712	233.561	338.729	295.702	305.15	425.049	478.42	385.317	455.019
585.281	236.68	351.743	369.132	288.144	223.321	328.022	314.572	327.356	434.576	501.492	380.084	448.967
585.333	220.368	344.987	359.744	306.732	241.402	335.577	303.812	321.108	450.609	492.388	388.035	474.318
585.385	212.494	334.161	362.012	309.281	241.387	327.083	298.399	320.201	450.502	482.44	381.855	440.448
585.437	239.631	329.324	364.52	304.073	240.122	337.331	301.365	329.88	416.267	504.577	368.088	468.395
585.489	225.376	351.55	364.235	317.952	241.826	335.489	294.692	318.544	430.171	487.9	401.569	465.19
585.541	242.192	335.191	366.556	315.454	226.366	330.957	291.078	314.836	425.678	491.819	392.531	473.066
585.593	237.892	343.847	361.247	310.788	241.152	347.004	304.009	328.053	431.912	494.408	396.08	456.283
585.645	239.263	342.908	372.499	308.851	229.356	341.554	308.175	323.924	443.113	489.751	395.421	467.177
585.697	238.398	357.699	379.006	330.307	238.166	348.26	311.914	326.01	442.726	496.431	421.842	468.14
585.749	250.787	364.971	378.012	323.28	252.49	347.158	307.339	321.463	448.66	487.855	412.221	487.567
585.801	242.257	347.738	375.716	322.627	251.387	355.146	310.129	338.11	445.889	488.237	396.822	486.982
585.853	246.44	366.077	380.4	321.57	248.099	353.798	327.15	327.169	455.412	480.406	395.392	484.412
585.905	250.19	371.978	372.578	306.701	253.279	353.599	318.65	320.458	447.819	489.976	380.909	477.039
585.957	250.455	360.954	396.518	313.123	242.914	348.195	314.623	323.607	457.493	523.71	405.45	474.122
586.01	241.35	370.171	394.139	302.727	259.425	357.518	316.6	316.666	442.695	493.168	405.345	489.384
586.062	248.482	358.479	389.891	317.589	254.179	349.745	300.742	331.033	443.07	474.783	429.891	479.473
586.114	264.069	378.796	402.019	314.65	247.936	357.984	319.538	332.665	455.26	492.511	427	489.402
586.166	270.154	380.167	393.811	330.628	249.239	366.133	325.526	325.032	450.38	503.634	430.367	499.925
586.218	248.53	374.554	384.924	327.551	260.979	374.968	297.988	327.885	454.764	507.827	413.286	510.285
586.27	252.149	365.881	382.296	338.798	262.7	362.816	316.124	328.654	457.814	506.292	402.631	478.116
586.322	242.588	382.944	406.802	339.536	242.984	372.048	315.629	323.019	466.753	510.032	398.422	483.458
586.374	267.084	386.989	390.956	328.559	266.88	374.863	302.591	324.967	470.935	503.764	421.982	497.014
586.426	263.381	382.044	393.13	328.135	262.188	388.309	308.406	326.442	461.219	506.994	420.766	501.137
586.478	266.285	383.783	393.085	345.579	260.73	389.304	327.479	348.723	448.079	516.472	431.849	499.979
586.53	267.566	388.023	389.331	352.474	257.072	368.909	320.214	347.554	460.54	517.422	424.56	501.16
586.582	252.393	396.851	395.309	333.284	255.995	376.119	312.998	334.98	454.208	528.554	414.791	491.198
586.634	258.667	389.522	396.603	324.791	267.471	387.909	303.906	339.525	456.516	508.285	426.752	521.38
586.686	260.263	383.857	402.075	344.913	266.867	386.519	317.859	348.682	466.493	524.521	427.792	503.135
586.738	261.841	405.71	397.724	349.657	269.71	394.31	325.994	354.478	455.216	516.054	422.222	511.907
586.79	270.981	400.344	397.518	357.056	264.682	381.225	344.308	348.729	461.066	530.893	429.878	494.977
586.842	263.384	393.775	404.337	350.577	270.428	388.993	357.097	336.413	474.061	512.452	426.09	512.361
586.895	274.047	396.431	414.452	355.876	269.865	383.728	338.607	324.642	463.379	521.515	433.532	510.975
586.947	265.124	402.618	410.364	363.176	261.09	381.258	333.233	328.827	463.224	519.31	428.553	521.756
586.999	267.769	390.491	413.292	349.544	267.085	388.462	335.038	340.153	469.068	536.876	437.223	525.914
587.051	279.97	398.917	399.989	350.482	271.042	400.782	334.079	332.399	481.16	526.809	436.159	523.268
587.103	288.525	401.218	401.217	356.202	279.208	397.821	332.829	331.993	471.588	528.315	441.209	518.783
587.155	273.303	410.83	385.244	353.95	280.959	405.991	336.302	350.738	482.218	532.478	432.744	506.777
587.207	261.662	406.468	405.714	360.525	277.251	403.162	328.76	355.169	487.048	527.568	447.407	506.083
587.259	269.482	417.041	416.761	355.504	267.662	395.714	341.737	345.414	486.849	528.043	443.173	508.33
587.311	278.203	407.999	416.767	346.024	261.058	385.959	349.968	343.949	488.568	529.768	447.566	515.735
587.363	283.301	420.536	422.923	358.437	275.714	387.26	338.383	347.419	476.032	532.154	444.32	528.443
587.415	288.48	408.232	416.782	361.982	273.165	394.457	343.137	353.41	469.894	533.789	442.779	529.106
587.467	291.162	425.638	429.579	349.3	271.187	397.449	350.074	355.441	480.575	546.33	442.895	526.728
587.519	273.363	433.555	432.708	358.133	268.832	397.224	348.135	344.456	474.214	547.875	444.857	517.727
587.571	278.347	426.765	415.376	367.546	283.667	400.247	338.779	345.776	485.564	534.949	443.95	516.276
587.623	291.957	422.119	417.578	372.8	286.363	416.765	347.699	344.349	491.978	531.78	458.021	514.473
587.675	302.917	432.037	431.944	365.119	276.482	414.605	340.891	340.146	490.833	533.325	462.437	533.518
587.727	285.077	429.9	443.174	377.426	277.788	403.353	340.211	336.809	488.322	542.26	463.391	539.37
587.779	276.259	427.007	441.984	372.584	290.4	417.77	345.207	339.605	486.317	527.698	456.105	537.612
587.831	290.872	431.234	428.308	365.814	289.527	429.526	345.127	345.457	482.672	526.493	456.752	531.569
587.884	289.753	429.591	425.387	388.756	279.98	427.128	358.194	358.276	474.404	538.741	461.414	517.481
587.936	276.717	430.354	420.874	382.734	286.052	406.045	367.445	358.744	473.05	546.342	449.064	519.342
587.988	282.224	440.163	419.762	376.459	293.004	395.561	359.403	350.29	477.596	548.08	447.489	531.881
588.04	286.083	436.109	425.764	387.451	289.485	405.489	357.788	348.352	486.222	549.316	453.788	542.397
588.092	283.54	430.238	433.853	384.742	278.887	423.353	350.885	343.047	499.816	546.758	475.156	536.955
588.144	289.28	437.454	428.618	387.639	277.304	430.329	364.811	339.436	505.396	529.88	478.609	530.229
588.196	297.131	428.827	433.983	380.425	288.072	428.521	356.42	353.024	496.078	535.057	459.497	541.554
588.248	297.628	442.46	434.788	385.265	285.8	432.019	330.542	366.708	499.895	545.313	456.505	546.355
588.3	297.836	450.869	427.567	390.183	287.746	427.514	330.392	360.381	511.002	551.587	464.613	542.305
588.352	306.287	441.082	442.734	393.332	302.524	425.541	328.9	358.092	496.052	546.839	465.507	550.411
588.404	301.492	448.972	435.905	411.747	304.346	426.141	325.916	364.498	486.193	537.529	476.11	541.189
588.456	290.944	453.363	426.83	393.058	294.63	415.032	338.701	359.148	488.222	531.79	477.958	542.308
588.508	295.151	456.111	430.814	377.045	287.233	426.915	348.811	354.069	493.062	553.149	473.002	541.823
588.56	298.436	448.904	444.305	385.204	283.742	445.188	357.026	363.995	505.182	569.819	466.301	538.822
588.586	296.647	441.808	457.921	382.512	279.318	443.059	365.584	369.968	510.366	556.859	459.924	549.464
588.638	294.673	429.835	447.943	368.55	305.373	419.102	355.626	346.941	488.399	513.85	490.967	552.504
588.691	319.699	472.862	434.966	392.589	279.429	420.146	339.669	363.915	482.434	568.84	487.01	546.544
588.743	300.725	450.889	431.988	385.626	293.485	422.188	342.71	344.889	502.468	543.831	452.052	525.584
588.795	308.751	483.916	455.01	396.664	301.54	414.231	362.752	339.863	482.501	552.821	492.095	534.623
588.847	320.777	451.942	445.033	397.702	305.595	455.274	361.794	361.837	511.535	548.812	467.137	550.663
588.9	324.803	468.97	443.056	409.741	293.652	444.318	334.837	361.81	510.57	541.802	477.18	525.703
588.952	332.829	483.996	428.078	378.779	313.707	418.36	360.878	358.784	505.603	555.793	458.223	538.743
589.004	326.854	473.023	443.1	396.817	302.762	448.403	348.92	356.758	547.637	554.783	472.265	546.782
589.057	327.881	461.05	458.123	393.855	285.819	433.447	367.963	351.732	506.672	554.774	469.308	583.823
589.109	286.906	473.077	438.145	404.893	300.874	442.49	361.004	360.706	531.705	548.764	460.35	544.862
589.161	290.932	461.104	431.167	396.931	291.929	428.532	348.046	355.68	531.739	565.755	502.393	562.902
589.213	314.958	472.131	465.19	395.969	295.984	422.575	350.088	355.654	502.773	561.745	478.435	571.941
589.266	313.984	462.158	455.212	399.007	305.04	443.619	358.13	351.627	496.807	553.736	471.478	536.981
589.318	334.01	482.185	449.235	389.045	301.096	460.661	378.172	350.601	520.841	580.726	490.52	568.021
589.37	317.036	457.211	444.257	388.083	310.151	422.704	357.214	369.575	517.875	555.717	467.562	543.06
589.422	318.062	466.238	432.279	397.121	300.206	431.747	367.255	358.549	515.909	556.708	518.604	578.1
589.475	317.088	472.265	451.302	410.16	285.262	422.79	358.298	362.523	515.943	552.698	459.647	562.14
589.527	289.114	464.292	429.324	382.197	308.317	442.833	360.339	352.497	491.977	546.689	492.69	563.18
589.579	303.139	467.319	462.347	392.235	325.372	425.876	374.381	382.471	530.011	531.679	478.732	571.219
589.632	313.166	471.346	450.37	396.274	300.428	470.919	370.423	359.445	480.045	561.67	494.775	565.26
589.684	356.192	471.373	465.392	398.312	309.483	477.962	349.465	369.419	538.079	567.66	493.817	570.299
589.736	310.217	469.4	480.414	402.35	303.538	442.005	359.507	373.393	535.113	555.651	488.859	567.339
589.788	317.243	490.426	442.436	400.387	298.593	443.047	355.548	378.367	508.147	567.642	511.901	574.378
589.841	304.269	474.453	463.459	390.426	320.649	444.091	399.59	373.341	516.181	573.632	522.944	571.418
589.893	322.295	456.48	449.482	427.464	297.704	444.134	360.632	355.315	511.215	569.623	497.986	561.458
589.945	305.321	454.507	463.504	410.502	295.759	454.176	376.674	374.289	519.249	542.614	491.028	568.497
589.997	340.347	493.534	446.526	408.54	306.814	449.219	367.715	325.263	528.283	565.604	482.07	569.537
590.05	308.373	479.561	463.549	411.578	288.87	445.262	375.757	353.237	523.317	559.595	499.112	556.577
590.102	315.399	497.588	437.571	414.616	311.925	466.305	363.799	377.211	523.351	552.586	508.154	563.616
590.154	308.425	457.614	453.594	396.654	303.98	462.348	374.84	363.185	539.385	576.576	492.196	576.656
590.206	318.45	481.641	459.616	406.692	321.035	456.39	361.882	352.16	515.418	581.567	481.238	587.695
590.259	346.477	508.668	449.639	419.73	302.091	449.434	378.924	389.133	526.453	576.557	517.281	583.735
590.311	313.502	494.695	478.661	431.768	299.146	463.477	399.966	345.108	516.487	598.548	525.323	567.775
590.363	358.528	477.722	472.683	412.806	325.201	473.519	363.007	385.082	524.52	574.539	515.365	592.814
590.415	341.554	489.748	423.706	415.844	320.255	476.562	367.049	379.056	552.554	589.53	511.406	571.854
590.468	313.58	501.776	452.729	432.882	299.311	461.605	374.091	386.03	534.589	560.52	504.449	571.894
590.52	338.606	472.802	476.751	408.92	304.366	448.648	370.132	352.004	525.622	583.511	488.491	572.933
590.572	326.632	485.829	448.773	432.958	315.421	469.691	396.174	393.979	544.656	610.502	531.533	594.973
590.624	298.658	486.856	469.796	429.996	326.476	458.733	384.215	381.953	524.69	580.493	514.574	588.012
590.677	315.684	497.883	445.818	439.035	293.531	477.777	388.257	371.927	499.725	555.483	503.617	580.052
590.729	335.71	510.91	446.841	413.072	311.586	482.819	408.299	356.901	534.758	594.474	508.659	596.092
590.781	325.735	474.936	447.863	434.11	302.641	438.862	389.34	378.875	522.792	579.465	514.7	592.131
590.833	366.761	491.963	503.885	413.148	304.695	462.904	379.381	373.85	543.826	588.456	516.742	570.171
590.886	328.787	506.99	481.908	433.187	324.751	502.948	388.424	393.824	534.86	586.446	525.784	599.211
590.938	351.813	495.017	483.931	417.224	329.806	448.99	396.465	390.798	520.894	581.437	508.826	606.25
590.99	344.839	496.044	474.953	441.262	334.86	457.033	402.506	381.772	551.928	574.428	508.868	587.289
591.042	324.865	492.07	474.975	418.3	290.915	469.076	387.548	384.747	537.962	587.419	533.909	590.329
591.095	333.891	503.098	498.998	424.339	318.971	484.119	362.59	374.721	534.996	589.409	519.952	603.369
591.147	357.917	488.124	505.02	425.376	326.025	477.162	381.631	374.695	538.03	615.4	531.993	599.408
591.199	351.943	525.151	466.043	434.414	318.08	502.204	377.672	391.67	544.064	584.391	541.035	605.448
591.251	327.968	492.178	469.065	425.452	316.134	500.247	387.714	377.644	519.098	571.382	523.076	574.487
591.304	331.995	483.205	485.088	432.491	313.19	459.29	405.756	365.618	539.132	611.373	558.119	594.527
591.356	313.021	525.232	480.11	446.529	341.245	481.333	395.797	369.592	550.166	595.364	492.16	587.566
591.408	365.046	523.258	488.133	450.566	331.299	475.375	395.838	379.567	532.2	579.354	532.202	587.606
591.461	357.073	532.285	473.155	434.605	328.355	461.419	382.88	392.541	567.234	582.345	507.244	626.646
591.513	363.098	536.312	465.178	417.643	307.409	493.461	403.922	378.516	541.268	604.336	542.285	565.685
591.565	312.124	513.339	477.2	443.681	338.464	481.504	383.963	381.49	545.302	571.327	507.327	610.724
591.617	386.15	502.365	464.223	447.718	343.518	472.546	400.004	367.465	549.336	608.318	518.368	587.764
591.669	299.176	535.392	468.245	438.756	338.572	490.589	393.045	397.439	530.37	610.309	519.41	592.803
591.722	332.202	535.419	477.268	439.795	342.628	496.632	412.087	387.413	555.404	597.299	530.452	601.843
591.774	363.228	514.446	505.29	420.833	333.682	461.675	374.128	367.388	546.438	603.29	508.493	598.882
591.826	326.254	522.473	495.313	438.87	313.737	496.717	395.169	386.362	588.472	615.281	527.535	614.922
591.878	340.279	531.499	493.335	430.908	331.791	499.76	374.211	374.337	581.505	620.272	526.576	613.961
591.931	345.306	498.527	496.358	415.947	327.846	469.803	389.253	402.311	567.54	605.263	527.618	603.001
591.983	374.331	518.553	501.38	425.985	341.901	499.845	393.294	375.286	559.574	611.254	511.659	616.04
592.035	354.357	544.58	486.402	456.022	370.955	489.888	383.335	385.26	560.608	588.245	537.701	612.08
592.087	354.383	512.607	490.425	448.06	332.009	492.93	408.376	403.235	572.642	625.236	541.742	589.119
592.14	360.409	530.634	488.448	453.099	325.065	520.974	359.418	388.209	544.676	610.227	529.784	569.159
592.192	352.435	516.66	483.47	422.137	346.119	474.016	403.459	403.184	590.71	606.218	541.825	590.198
592.244	368.461	519.687	480.493	428.174	313.173	520.059	394.5	381.158	561.744	626.209	543.866	604.238
592.296	349.487	521.714	481.515	455.212	319.227	528.101	374.541	392.133	555.777	632.2	561.908	622.277
592.349	366.513	501.741	494.538	468.251	327.283	490.145	395.583	405.107	539.812	645.191	548.949	631.317
592.401	355.539	549.768	499.56	452.289	344.337	476.187	389.624	392.082	547.846	611.182	532.991	624.356
592.453	360.564	527.794	504.583	439.326	327.391	503.229	409.665	398.056	590.88	625.173	553.032	624.395
592.505	356.59	527.821	484.605	458.364	317.445	486.272	385.706	381.031	542.913	621.164	560.073	629.435
592.558	363.616	520.848	507.628	437.403	336.5	492.315	413.748	410.005	550.948	583.155	548.115	649.474
592.61	377.642	548.875	501.65	439.441	322.554	503.358	407.789	385.98	569.982	628.146	548.156	628.514
592.662	374.668	513.901	487.673	456.478	343.609	512.4	393.83	392.955	579.016	586.137	570.197	614.553
592.714	381.694	533.928	485.695	445.516	344.663	504.443	416.871	397.93	574.049	629.128	536.238	606.592
592.767	366.72	537.955	496.718	460.555	329.718	510.486	428.913	386.904	578.084	625.119	572.28	616.632
592.819	374.746	522.982	528.74	476.592	345.772	503.528	414.954	387.879	548.118	629.11	548.321	642.671
592.871	346.772	538.008	482.763	440.63	338.826	528.571	408.995	407.853	583.151	596.101	572.362	656.711
592.923	345.797	541.035	504.785	445.668	338.88	502.613	409.036	382.828	556.185	612.092	564.403	643.75
592.976	378.824	536.062	493.808	467.707	353.935	520.656	402.078	415.802	602.22	610.083	574.445	614.79
593.028	403.849	526.089	499.83	448.744	323.989	486.699	393.118	389.777	576.254	632.074	552.485	641.829
593.08	379.875	539.116	495.853	479.782	343.043	476.741	450.159	408.752	571.288	614.065	587.526	633.868
593.132	372.901	542.142	518.875	456.82	311.097	525.783	436.2	404.727	585.321	619.056	581.567	641.907
593.184	363.927	543.169	515.898	481.858	364.151	506.826	400.241	372.702	569.355	630.047	555.608	643.946
593.237	352.953	542.196	507.921	458.896	349.206	503.869	418.283	414.676	588.39	639.038	585.65	641.986
593.289	370.979	554.223	534.943	478.934	341.26	514.911	446.324	413.651	598.424	627.029	558.691	635.026
593.341	379.005	543.249	513.965	480.972	352.314	512.954	441.365	405.626	573.457	649.021	577.732	620.065
593.393	389.03	535.276	505.988	484.01	331.368	505.996	438.406	415.601	589.491	637.012	571.772	648.104
593.446	381.057	543.303	491.011	466.048	328.422	512.039	419.447	408.575	584.526	627.003	578.814	645.144
593.498	353.082	554.33	507.033	474.086	367.476	525.082	419.488	398.55	601.56	599.994	584.855	625.183
593.55	399.108	552.356	529.056	460.124	347.53	508.124	437.529	418.525	597.593	646.985	577.896	660.222
593.602	383.134	558.383	553.078	467.162	349.584	495.166	421.57	377.5	585.627	640.976	578.936	669.261
593.655	358.16	555.41	523.101	478.2	360.639	525.21	389.611	424.474	585.662	629.967	595.978	668.301
593.707	388.186	555.437	488.123	474.238	332.693	531.252	399.652	418.449	603.696	638.958	566.019	630.34
593.759	350.212	561.463	524.146	488.276	355.746	466.294	414.693	413.424	599.729	622.95	590.059	669.379
593.811	411.238	565.49	496.168	480.313	352.8	512.337	439.734	380.399	596.763	638.941	574.1	675.418
593.863	393.263	552.517	558.191	476.351	355.854	512.379	413.774	418.374	595.797	659.932	609.141	679.457
593.916	379.29	556.544	549.214	454.39	370.909	513.422	423.816	413.349	625.832	644.923	610.182	638.497
593.968	376.316	566.57	507.236	462.428	363.962	524.464	456.857	419.324	606.865	644.914	589.223	648.536
594.02	396.341	610.597	502.258	453.465	370.016	524.507	397.897	410.299	577.899	666.906	601.263	658.576
594.072	410.367	593.624	518.281	490.503	358.07	531.549	440.938	410.274	622.933	640.897	581.304	664.615
594.125	395.393	572.651	524.304	482.542	358.124	514.592	419.98	428.248	584.968	651.888	604.345	660.654
594.177	346.419	589.677	509.326	506.579	361.178	529.635	443.02	426.224	624.002	665.879	589.386	649.694
594.229	413.445	584.704	537.349	471.617	341.232	532.677	412.061	437.199	613.035	636.871	588.426	655.733
594.281	385.471	564.731	534.371	462.655	348.285	523.719	450.102	423.174	605.069	648.862	602.467	660.772
594.333	407.496	586.757	520.394	499.693	363.339	507.761	443.143	402.149	604.103	670.853	573.507	659.811
594.386	401.523	561.784	534.417	487.731	385.394	520.805	464.184	429.123	614.138	651.844	607.549	662.851
594.438	395.549	585.811	520.439	483.769	370.447	548.847	436.225	419.099	610.171	668.836	629.589	669.89
594.49	416.574	561.838	531.461	499.807	383.501	534.889	457.265	409.074	639.205	655.827	590.63	637.929
594.542	390.6	571.864	530.484	501.845	378.554	539.931	458.306	409.049	619.239	639.818	619.67	675.968
594.595	396.626	572.891	529.507	489.883	381.609	579.974	431.347	438.023	631.274	671.809	569.711	682.008
594.647	394.652	590.918	553.529	514.921	361.662	511.017	437.388	435.999	604.307	704.801	606.752	689.047
594.699	410.678	632.945	550.552	500.959	365.716	525.059	419.429	413.974	586.341	659.792	618.792	725.086
594.751	380.704	599.971	540.574	503.996	379.769	551.101	442.469	421.949	630.375	685.783	582.832	687.125
594.804	400.73	595.998	515.597	479.035	383.824	542.144	444.511	408.924	587.41	668.775	624.874	682.164
594.856	411.756	570.025	548.62	479.073	381.877	562.187	443.551	437.899	615.444	671.766	604.914	664.203
594.908	405.782	592.052	563.642	493.11	365.931	534.229	457.592	432.874	620.477	690.757	607.954	680.242
594.96	392.807	580.078	539.665	504.148	380.984	527.271	443.632	432.849	625.511	650.749	609.994	672.281
595.012	403.833	601.105	525.687	489.186	386.037	557.313	454.673	421.824	631.545	685.74	638.035	679.32
595.065	402.859	636.132	561.71	520.224	385.092	543.356	456.714	437.799	605.58	678.731	607.076	703.36
595.117	429.885	584.158	595.732	545.262	372.145	522.398	450.755	437.774	622.614	664.723	636.116	677.399
595.169	389.911	599.185	549.755	505.3	361.198	561.441	468.795	419.75	636.647	686.714	632.156	707.438
595.221	414.937	617.212	523.777	517.338	388.252	558.483	473.836	466.725	627.681	662.705	616.196	718.477
595.273	432.963	602.238	553.8	511.375	368.305	541.525	449.876	458.7	646.715	698.697	617.237	697.516
595.326	428.989	608.265	539.823	506.414	374.359	579.568	448.917	446.675	641.75	691.688	623.278	723.556
595.378	377.015	612.292	537.845	514.452	379.413	517.61	458.958	430.65	641.783	690.68	619.318	685.595
595.43	411.04	558.318	566.868	507.489	400.466	547.653	469.998	451.626	628.817	685.671	618.358	715.634
595.482	415.066	621.345	560.89	513.527	378.519	555.695	491.039	427.601	628.851	679.662	637.398	703.673
595.535	417.092	612.372	550.913	506.566	386.573	551.738	471.08	431.576	647.886	688.654	624.439	695.713
595.587	417.118	605.399	566.936	530.603	405.627	561.78	445.12	451.551	636.92	659.645	669.479	679.751
595.639	422.144	604.425	567.958	533.641	372.68	551.822	437.161	427.527	653.953	669.637	643.519	741.79
595.691	383.17	595.452	536.981	519.679	358.733	560.864	458.201	441.502	654.987	678.628	623.559	700.829
595.743	416.196	607.479	575.003	522.717	401.786	540.906	445.242	446.477	631.021	689.62	642.599	668.868
595.796	394.222	620.506	576.026	518.755	344.84	532.949	472.283	444.452	658.056	713.611	643.64	704.908
595.848	403.248	620.532	568.049	525.793	394.894	564.992	484.323	442.428	633.09	711.602	634.68	698.947
595.9	435.273	624.559	597.071	516.831	383.947	554.034	486.364	473.403	645.123	731.594	639.72	708.986
595.952	427.299	616.585	581.094	518.868	379	538.076	483.404	446.378	637.157	697.585	630.76	690.025
596.004	432.325	618.612	547.116	524.906	384.053	583.118	474.444	423.354	648.191	727.577	656.8	735.064
596.057	424.351	620.639	592.139	520.945	366.107	577.161	473.486	453.329	671.226	696.568	639.841	700.103
596.109	435.377	627.666	597.162	527.982	376.16	560.203	485.526	441.304	639.26	708.56	638.88	695.142
596.161	438.403	639.692	564.184	537.02	396.213	588.245	453.566	454.28	677.293	698.551	639.92	714.181
596.213	412.429	613.719	545.207	531.058	406.266	586.287	479.607	465.255	649.327	704.543	656.96	726.22
596.266	440.455	644.746	564.23	525.096	396.32	563.33	490.648	457.23	667.362	723.534	656.001	733.26
596.318	413.481	623.772	566.252	515.134	403.373	579.372	472.688	446.206	661.396	732.526	622.041	722.299
596.37	441.506	609.799	573.275	542.172	390.426	554.414	484.728	433.181	644.43	705.517	649.081	720.337
596.422	431.532	623.825	573.297	554.21	417.479	602.457	473.768	467.157	673.464	730.509	653.12	711.376
596.474	459.558	610.852	567.32	543.247	382.532	555.499	463.809	467.132	668.497	723.5	666.16	746.415
596.527	442.584	639.879	573.343	535.286	407.586	581.542	453.85	461.107	645.532	696.492	679.201	712.455
596.579	421.61	649.906	552.365	524.323	400.639	566.584	476.89	447.083	635.566	718.484	667.241	746.494
596.631	420.636	658.932	609.388	541.361	411.692	583.626	467.93	458.058	638.6	737.475	661.28	712.532
596.683	458.662	617.959	587.41	562.399	394.745	605.668	499.97	464.034	670.633	682.467	671.32	726.571
596.735	435.687	620.985	583.433	532.437	376.797	604.71	472.011	454.01	690.667	726.458	667.36	741.61
596.788	423.714	649.012	588.456	525.475	401.851	593.753	488.052	448.985	659.702	703.45	652.4	736.65
596.84	435.739	635.039	571.478	547.513	386.904	565.795	468.092	479.96	652.736	712.441	644.44	760.689
596.892	442.765	625.066	606.501	546.551	417.957	589.837	502.132	467.936	647.77	749.433	661.48	752.728
596.944	461.791	631.092	596.523	561.588	421.01	617.879	492.172	466.912	687.804	730.425	669.519	735.766
596.996	478.817	654.119	591.546	546.626	418.062	577.921	493.212	488.887	668.837	728.416	653.559	758.805
597.049	436.843	654.146	599.569	543.664	421.116	601.964	478.253	466.862	683.872	731.408	682.599	729.845
597.101	426.869	665.172	588.592	544.702	414.169	601.006	496.294	452.838	685.906	713.4	682.639	722.884
597.153	470.895	655.199	576.614	572.74	389.222	577.048	496.334	463.814	672.94	729.391	673.678	716.922
597.205	421.92	633.225	589.637	571.778	423.274	595.09	474.374	483.789	662.974	719.383	709.718	761.961
597.257	452.946	660.252	594.659	555.815	426.327	601.132	511.414	467.765	691.008	730.375	695.758	746
597.31	447.972	658.279	576.682	583.854	415.381	592.175	480.455	489.74	677.042	737.366	691.798	761.039
597.362	473.998	646.305	588.705	557.892	433.434	594.217	513.495	474.716	702.076	745.358	707.837	767.078
597.414	453.024	649.332	624.727	573.929	451.486	606.259	482.535	477.692	706.11	720.35	689.877	728.117
597.466	481.05	649.359	581.75	576.967	389.539	570.301	514.575	461.667	690.144	743.341	681.916	721.156
597.518	452.076	698.385	616.772	550.005	425.591	618.343	483.615	472.643	689.178	751.333	694.956	783.195
597.571	431.102	671.412	591.795	566.043	407.645	587.386	495.656	465.618	697.212	745.325	698.996	776.234
597.623	477.128	637.439	620.818	552.081	418.698	601.428	498.696	469.594	665.246	716.316	697.035	775.273
597.675	455.153	663.465	612.841	557.119	419.75	614.47	525.736	479.57	711.28	770.308	710.075	768.312
597.727	441.179	661.492	587.863	579.156	415.803	601.512	523.776	478.546	695.314	729.3	701.114	776.35
597.779	487.205	691.518	609.886	587.194	415.855	601.554	494.816	473.522	684.348	748.292	725.154	776.389
597.832	470.231	658.545	632.909	564.232	426.909	600.596	486.857	500.497	717.382	730.283	716.194	761.429
597.884	469.257	658.572	644.931	574.27	407.961	619.638	503.897	498.473	690.416	756.275	692.233	776.467
597.936	481.283	665.598	640.954	580.308	436.014	596.68	494.937	497.449	728.45	763.267	724.272	787.506
597.988	443.309	694.625	627.976	581.346	422.066	638.722	538.977	475.424	728.484	761.258	699.312	766.545
598.04	467.334	676.651	569.999	581.383	436.119	601.764	487.017	516.4	708.518	764.25	697.351	782.584
598.093	502.361	656.678	594.022	598.422	407.172	623.807	542.057	498.376	737.552	793.242	725.391	777.623
598.145	476.386	664.705	631.045	581.459	427.225	624.849	508.097	491.352	699.586	745.234	704.43	795.662
598.197	478.412	668.732	636.067	594.497	453.277	657.891	543.137	474.327	725.62	776.226	736.469	755.701
598.249	465.438	645.758	637.09	582.535	417.33	636.933	518.177	486.303	714.654	736.217	695.509	808.739
598.301	472.464	677.785	598.112	581.573	423.382	669.975	531.217	491.279	747.688	772.209	716.548	791.778
598.353	506.49	665.811	589.135	594.61	437.434	632.017	540.257	492.255	760.722	778.201	723.587	778.817
598.406	484.516	696.838	591.158	627.649	432.488	638.06	497.298	509.231	741.756	766.193	722.627	787.856
598.458	464.542	680.865	637.181	581.686	437.54	639.102	530.338	512.207	711.79	754.185	715.666	786.895
598.51	483.567	706.891	630.203	585.724	411.592	661.143	542.377	501.182	704.824	771.176	743.705	776.933
598.562	483.593	694.918	655.226	605.762	433.645	632.185	526.417	487.158	732.858	790.168	727.744	816.972
598.614	478.619	685.944	614.248	591.799	450.697	598.227	513.457	459.134	739.892	749.16	749.783	781.011
598.667	452.645	710.971	619.271	599.838	440.75	647.27	540.498	525.11	751.926	810.152	735.823	770.05
598.719	488.671	722.998	623.294	572.875	452.802	638.312	510.538	514.086	732.96	774.144	740.862	806.089
598.771	508.697	699.024	614.317	594.913	433.855	654.354	534.577	504.062	742.994	842.136	720.901	768.128
598.823	458.723	711.051	649.339	609.951	437.907	631.396	512.617	512.038	731.028	777.128	759.94	780.166
598.875	490.748	689.077	642.362	608.989	440.959	627.438	555.657	491.014	737.062	822.12	761.979	806.205
598.928	495.775	653.104	625.385	601.027	438.012	642.48	559.698	509.99	730.097	801.111	749.019	797.244
598.98	508.8	712.131	634.407	610.065	474.064	608.522	532.737	519.966	767.13	765.103	734.058	804.283
599.032	497.826	708.157	664.43	600.102	438.117	660.564	526.777	502.942	763.164	780.095	742.097	807.321
599.084	478.852	692.184	650.453	612.14	439.169	637.606	564.817	516.918	779.198	778.087	751.136	769.36
599.136	507.878	695.21	689.475	599.178	466.221	628.648	573.857	510.894	790.232	796.079	751.175	831.399
599.188	485.904	650.237	677.498	581.215	446.273	639.69	536.896	506.87	752.266	791.071	786.214	841.437
599.241	513.93	696.264	638.521	592.254	462.326	654.732	528.937	498.846	753.301	810.063	784.254	837.477
599.293	502.956	699.29	670.544	592.292	453.378	664.774	526.977	540.822	774.335	792.055	741.292	810.515
599.345	506.981	742.317	661.566	599.329	442.43	683.816	553.016	495.798	746.368	788.047	745.331	819.554
599.397	504.007	729.343	647.589	603.367	448.482	665.858	548.056	520.774	723.402	798.039	781.37	833.593
599.449	503.033	717.37	650.611	576.405	449.534	669.9	551.096	536.75	751.436	815.031	776.409	804.631
599.502	486.059	737.397	653.634	623.443	463.587	668.942	528.136	527.726	760.471	842.022	763.449	857.67
599.554	510.085	736.423	661.657	612.481	469.639	638.984	562.176	522.702	772.505	833.015	738.487	802.709
599.606	509.111	701.45	668.68	622.518	473.691	651.026	573.216	524.678	753.539	811.007	763.526	843.748
599.658	512.137	727.476	662.702	625.556	476.743	678.068	553.255	517.654	763.573	838.999	765.565	830.786
599.71	514.162	734.503	650.725	610.594	471.795	652.109	556.295	512.63	768.606	814.991	784.604	819.825
599.762	490.188	708.529	645.748	634.631	471.847	659.151	556.335	507.607	820.64	818.983	780.642	826.863
599.815	534.214	765.556	685.771	642.67	454.9	691.194	586.375	531.582	759.675	842.974	800.682	833.903
599.867	505.24	699.583	677.793	609.707	454.952	664.236	573.415	533.559	765.709	840.966	792.721	854.941
599.919	532.266	710.609	688.816	632.745	456.004	652.278	569.454	537.535	783.743	826.959	756.759	855.98
599.971	504.292	703.636	692.839	613.783	466.056	690.319	574.494	527.511	777.777	825.951	756.798	858.018
600.023	512.318	740.662	688.861	629.82	488.108	657.361	565.533	507.487	779.811	812.943	802.837	867.057
600.076	507.344	736.689	694.884	641.859	445.161	650.404	578.574	528.463	785.845	829.935	767.876	843.096
600.128	547.37	715.715	669.907	643.896	450.212	658.445	574.613	522.44	791.879	857.927	792.915	861.135
600.18	514.395	710.742	673.93	616.934	458.264	703.487	590.653	542.416	787.913	837.919	803.953	863.173
600.232	531.421	755.768	679.952	654.972	463.316	660.529	561.692	530.392	802.947	823.911	771.992	835.212
600.284	532.447	735.795	684.975	656.009	463.368	671.571	562.732	535.368	780.981	831.903	811.03	878.25
600.336	530.473	727.821	683.997	656.047	481.42	678.612	558.771	548.345	821.015	825.895	773.069	866.289
600.388	544.499	744.848	651.02	640.085	475.471	700.654	575.811	515.321	784.049	855.887	822.107	869.327
600.441	535.525	724.875	679.043	643.123	505.524	696.697	544.851	546.297	814.083	819.879	798.147	829.367
600.493	526.551	755.901	669.066	603.161	480.576	640.739	554.891	513.273	794.117	848.871	795.185	859.405
600.545	536.576	740.928	669.089	640.198	486.627	686.78	580.93	542.25	790.151	842.863	780.224	861.444
600.597	520.602	734.954	687.111	663.236	455.679	679.822	616.97	530.226	785.185	842.856	793.262	865.482
600.649	516.628	756.981	681.134	665.274	472.731	717.864	584.009	553.203	776.219	817.848	789.3	849.521
600.702	510.654	745.008	676.157	625.312	502.783	718.906	571.049	533.178	793.253	838.84	797.34	851.56
600.754	566.68	755.034	676.18	642.35	480.835	686.948	573.089	568.155	794.287	838.832	845.378	854.598
600.806	544.706	733.061	702.202	646.387	477.887	683.99	599.128	526.131	804.321	866.824	803.416	886.637
600.858	560.732	730.087	689.225	667.425	501.938	691.031	587.168	536.108	796.355	815.816	818.455	836.675
600.91	527.757	719.113	669.248	640.463	491.99	708.073	571.207	522.084	803.389	865.808	814.493	866.714
600.962	540.783	741.14	667.27	670.5	459.041	696.115	569.246	563.061	776.423	832.801	819.531	853.752
601.015	567.809	718.167	697.293	655.539	498.094	706.157	614.287	547.037	789.458	869.793	800.571	861.791
601.067	542.835	742.193	689.316	657.576	468.146	692.199	626.326	536.013	806.491	852.785	839.609	871.83
601.119	522.861	749.22	730.339	632.614	506.197	716.241	557.365	560.99	807.525	858.777	817.647	855.868
601.171	509.887	772.246	698.361	674.652	480.249	670.282	600.405	536.966	804.559	841.769	816.685	880.907
601.223	556.912	754.273	688.384	650.689	481.3	693.324	594.444	557.943	816.593	847.762	783.724	859.945
601.275	544.938	736.299	698.407	650.727	492.352	693.366	583.483	538.919	831.627	866.754	854.762	894.984
601.328	517.965	768.326	727.43	651.765	492.404	719.408	609.523	538.895	806.662	872.746	831.801	857.023
601.38	524.99	755.353	720.453	680.803	498.456	724.45	611.563	546.872	802.696	881.738	814.839	892.061
601.432	540.016	757.379	688.475	657.841	474.507	704.492	589.602	529.848	820.729	828.73	845.877	901.099
601.484	521.042	765.405	687.498	664.878	499.558	693.533	616.641	569.825	805.763	817.723	845.916	858.138
601.536	538.068	767.432	682.521	674.916	508.61	695.575	603.681	559.801	792.797	885.715	809.954	888.176
601.588	582.094	790.458	716.543	652.953	493.661	703.616	612.72	556.778	802.831	855.707	835.992	893.215
601.641	532.12	760.485	717.566	674.992	490.714	714.659	605.76	552.754	821.866	890.699	814.031	876.254
601.693	538.146	752.512	679.589	635.029	490.765	740.701	609.799	554.731	821.9	860.692	818.069	889.292
601.745	540.171	788.538	692.612	682.067	521.816	714.742	609.839	527.707	838.934	847.684	846.107	856.331
601.797	531.197	747.565	693.634	687.105	507.868	700.784	592.878	558.684	844.968	896.676	846.145	892.369
601.849	529.223	782.591	725.657	664.142	504.919	709.825	589.917	571.661	838.002	899.669	874.183	860.407
601.901	537.249	752.617	725.68	654.18	495.97	721.867	590.956	586.637	821.035	860.661	866.221	902.446
601.953	562.274	769.644	704.703	660.218	492.021	703.909	600.996	575.614	841.069	870.653	832.259	917.484
602.006	579.301	760.671	728.726	678.256	500.074	715.951	579.035	575.59	820.104	909.646	867.298	887.523
602.058	526.326	778.697	726.748	681.294	531.125	706.993	601.075	587.567	829.138	872.638	833.336	880.562
602.11	556.352	771.724	699.771	687.331	495.176	737.034	614.114	552.544	848.172	866.63	851.374	930.6
602.162	564.378	789.75	731.794	665.369	490.227	707.076	611.153	592.52	816.206	896.623	869.412	889.638
602.214	586.404	765.776	704.817	680.406	498.279	727.117	595.192	559.497	834.24	906.615	881.45	906.677
602.266	560.43	760.803	704.839	656.444	513.33	748.159	616.231	563.474	858.274	864.607	858.488	947.715
602.319	539.456	779.83	700.862	673.482	514.382	725.201	605.271	562.45	868.308	892.6	863.526	907.754
602.371	561.482	803.856	734.885	711.52	491.433	728.243	629.31	548.427	848.342	930.592	887.564	897.792
602.423	563.507	766.883	713.908	717.558	472.484	736.284	620.35	556.404	849.376	876.584	861.602	902.831
602.475	582.533	775.909	732.93	686.595	520.535	740.326	610.389	594.38	849.41	861.577	858.64	886.869
602.527	570.559	788.935	748.953	689.633	507.586	746.368	606.428	591.357	846.444	912.569	904.678	929.907
602.579	567.585	759.962	727.976	675.671	473.638	721.409	616.467	593.334	866.478	879.562	844.716	915.946
602.631	583.611	790.988	743.999	677.708	512.689	745.451	665.506	583.311	867.512	930.554	865.753	954.984
602.684	576.637	756.015	740.022	683.746	508.741	737.493	650.546	602.287	856.546	910.546	907.792	941.023
602.736	559.663	802.042	724.045	691.784	504.792	738.535	621.585	607.264	872.58	908.539	870.83	939.061
602.788	535.688	800.068	722.067	694.822	528.843	748.576	641.624	586.241	840.614	914.531	890.868	922.1
602.84	564.714	791.094	765.09	703.859	503.894	745.618	640.663	598.218	868.648	898.524	859.905	946.138
602.892	577.74	815.121	723.113	704.897	525.945	730.659	643.702	577.194	849.682	957.516	893.943	921.176
602.944	556.766	788.147	734.135	702.935	521.996	725.701	636.741	598.171	885.716	882.509	891.981	902.214
602.997	605.792	792.174	769.159	730.973	508.048	735.743	633.781	574.148	855.751	903.501	887.019	936.253
603.049	576.818	808.201	753.181	695.01	528.099	712.785	638.82	578.125	876.784	908.493	872.057	965.292
603.101	592.844	765.227	727.204	707.048	532.15	755.826	640.859	577.101	863.818	907.486	872.094	972.33
603.153	563.869	798.253	738.227	692.086	514.201	758.868	652.898	579.078	870.852	936.478	904.132	917.368
603.205	605.895	811.28	759.25	711.123	527.251	758.909	643.937	596.055	863.886	903.471	908.17	921.406
603.257	576.921	829.306	717.272	731.161	508.302	775.951	622.976	576.032	880.92	894.463	901.207	953.445
603.309	589.947	815.333	759.295	692.198	536.353	763.992	645.015	616.009	868.954	931.456	891.245	960.483
603.362	618.973	783.36	743.318	689.237	507.405	733.034	653.054	593.986	901.989	934.448	928.283	948.522
603.414	594.999	796.386	740.341	705.274	536.456	747.076	648.093	596.963	859.023	915.441	922.321	948.56
603.466	583.025	782.412	760.364	693.312	522.507	708.117	633.132	586.94	881.057	926.433	897.358	964.598
603.518	613.05	809.439	722.386	732.35	506.557	745.159	674.171	602.917	890.091	925.426	888.396	938.637
603.57	591.076	786.465	761.409	714.387	573.608	776.2	634.21	602.894	884.125	912.418	889.433	990.675
603.622	586.102	783.492	790.432	732.425	536.659	750.242	637.249	594.871	874.158	925.411	903.471	976.713
603.674	600.128	817.518	759.455	717.462	542.71	706.283	667.288	603.848	908.192	931.404	924.508	922.751
603.727	576.154	793.545	783.478	683.501	568.762	761.325	625.328	593.824	883.227	923.396	913.547	973.79
603.779	608.18	841.571	781.501	708.538	531.812	796.367	664.367	625.801	861.261	958.389	929.584	953.828
603.831	585.206	803.598	771.523	695.576	537.863	764.408	653.405	614.778	879.295	948.381	907.621	965.867
603.883	580.231	812.624	769.546	740.613	556.914	779.45	658.444	608.755	888.329	911.374	917.659	983.905
603.935	575.257	819.65	782.569	720.651	535.964	790.491	646.483	585.732	906.363	936.366	944.696	970.943
603.987	607.283	802.677	760.592	745.689	550.015	757.533	677.522	612.709	928.397	965.359	928.734	971.981
604.039	589.309	813.703	773.614	724.726	558.066	773.574	680.561	629.687	878.431	915.352	929.771	971.019
604.091	611.334	812.729	746.637	739.764	537.116	777.615	663.6	628.664	911.465	952.344	919.808	994.057
604.144	595.361	809.756	768.66	711.802	534.168	789.658	682.639	588.64	936.499	930.337	916.846	1008.1
604.196	660.386	834.783	787.683	730.84	557.219	755.699	680.678	627.617	913.533	925.329	916.884	980.135
604.248	610.412	854.809	799.706	747.877	568.269	772.74	655.717	633.595	923.567	997.322	949.921	965.173
604.3	625.438	820.835	790.729	751.915	549.32	763.782	655.755	613.572	934.601	955.315	929.958	995.211
604.352	627.464	816.862	787.751	736.952	544.37	807.823	703.794	629.549	902.635	963.307	914.996	978.249
604.404	605.49	851.888	803.774	750.99	544.421	782.865	677.833	624.526	938.669	968.3	957.033	972.287
604.456	639.515	821.915	783.797	776.028	554.471	795.906	673.872	644.503	884.703	951.293	944.07	981.325
604.509	606.542	835.941	791.82	748.066	550.523	804.948	690.911	633.48	912.737	965.285	967.108	1014.36
604.561	591.567	846.968	813.843	738.103	547.573	784.99	703.95	613.457	918.771	952.278	917.145	964.402
604.613	614.593	835.994	778.866	736.141	565.624	805.031	693.989	641.434	899.805	978.271	941.182	971.44
604.665	627.619	827.021	800.889	753.179	522.674	777.072	693.027	693.412	958.839	962.263	974.22	1040.48
604.717	643.645	830.047	811.911	763.216	585.725	820.114	658.066	632.389	954.873	997.256	965.257	1006.52
604.769	596.671	849.073	788.934	774.254	576.775	776.155	674.105	637.366	962.907	935.249	965.294	995.555
604.821	597.696	832.1	820.957	767.291	554.826	787.196	689.143	632.343	958.941	993.241	967.331	1024.59
604.874	647.723	837.127	787.98	773.33	559.877	801.239	681.183	655.32	962.976	992.234	1025.37	1003.63
604.926	645.748	826.153	819.003	771.367	583.927	805.28	695.222	647.297	970.01	974.227	922.406	1034.67
604.978	634.774	851.179	815.026	765.405	581.978	790.321	696.26	648.275	956.044	980.219	989.443	1029.71
605.03	621.8	848.206	828.049	746.442	570.028	813.363	712.299	626.252	970.077	976.212	962.48	1036.75
605.082	632.826	831.232	834.071	724.48	578.078	821.404	693.337	652.229	969.111	1019.21	977.517	1033.78
605.134	641.852	851.258	799.094	767.517	576.129	829.445	711.376	642.207	946.145	983.198	963.554	1036.82
605.186	592.877	886.285	816.117	771.555	602.179	817.487	727.415	609.184	959.179	987.191	958.591	1026.86
605.238	642.903	861.311	812.14	802.593	589.229	826.528	713.453	671.161	962.213	986.183	994.628	1041.9
605.291	593.929	877.338	821.163	766.631	591.281	805.57	691.493	656.138	920.248	1000.18	969.666	998.937
605.343	615.955	869.364	839.186	768.668	583.331	831.611	714.531	665.116	979.282	1029.17	963.703	1020.98
605.395	635.981	838.391	806.209	774.706	595.381	841.653	706.57	659.093	939.316	1001.16	1003.74	1019.01
605.447	627.007	860.417	801.231	789.743	602.431	839.694	739.608	636.07	962.35	1010.15	1013.78	1051.05
605.499	663.033	832.443	811.254	811.781	578.482	843.735	739.647	672.048	924.384	1018.15	1010.81	1023.09
605.551	643.058	863.47	821.277	776.819	602.532	864.777	719.685	649.025	946.418	1010.14	966.851	1039.13
605.603	657.084	868.496	885.3	810.856	582.582	826.818	722.724	659.003	974.452	992.133	996.887	1057.17
605.655	651.11	858.522	835.323	771.894	596.632	809.859	705.763	672.98	992.486	1012.13	1001.92	1078.2
605.708	632.136	879.549	817.346	827.932	627.683	813.901	736.802	655.957	972.52	1003.12	982.962	1072.24
605.76	621.162	869.575	835.369	776.969	602.733	820.943	721.84	676.935	991.554	977.111	994.999	1031.28
605.812	675.188	875.602	842.392	808.007	581.784	829.984	714.879	677.912	966.588	1014.1	1019.04	1053.32
605.864	639.214	870.628	832.414	766.045	591.834	830.025	707.917	652.889	972.622	1029.1	994.072	1090.36
605.916	645.239	871.654	843.437	788.082	603.884	861.066	760.956	672.867	972.656	1005.09	988.109	1051.39
605.968	643.265	887.681	846.46	799.12	577.934	860.108	725.994	666.844	987.69	1058.08	998.146	1061.43
606.02	664.291	868.707	852.483	796.157	602.984	869.149	690.033	670.822	969.724	1025.08	998.183	1051.47
606.072	653.317	868.733	861.506	789.195	617.034	850.19	757.071	684.799	988.758	1024.07	970.219	1073.51
606.125	642.343	869.76	815.529	810.233	607.085	854.232	746.11	672.776	942.792	1022.06	1016.26	1090.55
606.177	669.369	883.787	854.552	821.271	622.135	865.273	746.149	657.754	969.826	1029.05	964.294	1071.58
606.229	638.394	878.813	857.575	788.308	614.185	857.315	701.187	698.732	994.86	1063.05	1003.33	1072.62
606.281	641.42	867.839	886.597	828.346	622.235	847.356	724.226	685.709	991.894	1026.04	1042.37	1056.66
606.333	689.446	894.866	880.62	804.383	622.285	855.397	716.264	680.687	980.928	1073.03	1027.4	1055.7
606.385	630.472	882.892	876.643	803.421	615.335	842.438	746.302	675.664	972.962	1031.03	1036.44	1069.74
606.437	678.498	863.918	847.666	802.458	625.385	865.479	772.341	681.642	1021	1058.02	999.477	1042.77
606.489	682.523	879.945	867.689	813.496	633.435	861.521	733.379	680.62	989.03	1017.01	1027.51	1083.81
606.541	668.549	868.971	814.712	815.533	626.485	827.562	769.417	678.597	1006.06	1027	1010.55	1068.85
606.594	682.575	888.998	890.735	818.572	622.536	859.604	715.457	692.574	981.099	1046	1017.59	1034.89
606.646	661.601	895.024	875.758	820.609	611.585	860.645	762.495	670.552	997.133	1027.99	1030.62	1073.93
606.698	630.627	880.05	896.781	805.647	622.635	849.686	739.533	694.53	1040.17	1042.98	1031.66	1061.97
606.75	707.653	889.077	875.803	827.684	590.685	837.727	747.572	658.507	975.2	1048.98	1018.7	1067
606.802	713.679	889.103	846.826	818.722	594.735	872.768	742.61	700.485	1016.23	1058.97	1041.73	1081.04
606.854	710.704	888.129	884.849	805.759	637.785	833.81	769.648	694.463	987.268	1051.96	1015.77	1076.08
606.906	641.73	912.156	859.872	857.797	616.835	872.851	754.686	691.44	1033.3	1028.96	1004.81	1073.12
606.958	683.756	915.182	883.895	837.834	630.884	899.892	757.725	704.418	1014.34	1064.95	1034.84	1075.15
607.01	669.782	886.208	896.918	822.872	635.934	866.933	754.763	688.396	1032.37	1085.94	1036.88	1068.19
607.063	673.808	915.235	899.941	829.91	641.985	872.975	768.802	684.373	965.405	1047.93	1025.92	1094.23
607.115	676.834	914.261	903.964	847.948	613.035	863.016	750.84	692.351	991.439	1056.93	1009.95	1116.27
607.167	684.859	899.288	896.987	839.985	630.084	843.057	734.878	692.328	979.473	1040.92	1028.99	1083.31
607.219	734.885	915.314	898.01	853.023	675.134	891.099	730.917	695.306	1024.51	1061.91	1027.03	1113.34
607.271	719.911	899.34	882.032	827.06	637.184	879.14	746.955	701.284	1035.54	1053.91	1051.06	1095.38
607.323	689.937	875.367	909.055	787.098	652.234	887.181	783.993	725.262	1027.57	1028.9	1051.1	1109.42
607.375	677.963	892.393	947.078	848.135	655.283	900.222	779.031	718.24	1021.61	1089.89	1036.13	1099.46
607.427	681.988	906.419	909.101	832.173	638.333	909.263	771.07	714.217	1002.64	1070.89	1067.17	1154.5
607.479	686.014	892.445	923.124	861.21	637.382	920.304	745.108	741.195	1027.68	1088.88	1043.21	1148.53
607.532	684.04	912.472	928.147	852.248	644.433	846.346	781.147	713.172	1056.71	1102.87	1066.24	1094.57
607.584	701.066	906.499	909.17	827.286	665.483	896.387	750.185	743.15	1002.75	1082.87	1090.28	1107.61
607.636	699.092	895.525	859.193	848.323	665.532	904.428	809.223	693.128	1022.78	1109.86	1050.32	1109.65
607.688	724.118	892.551	904.216	856.361	641.582	889.469	808.261	732.106	1024.81	1092.85	1003.35	1137.69
607.74	692.144	909.577	918.239	846.398	636.631	907.51	786.299	726.084	1047.85	1069.84	1065.39	1085.72
607.792	703.169	913.604	913.262	870.436	630.681	897.552	768.337	726.062	1060.88	1104.84	1087.43	1130.76
607.844	723.195	936.63	902.284	857.473	665.73	919.593	789.375	693.04	1019.91	1090.83	1057.46	1138.8
607.896	732.221	933.656	920.307	850.511	666.78	914.634	814.414	712.017	1045.95	1087.82	1100.5	1122.84
607.948	709.247	900.682	925.33	861.548	665.829	876.675	772.452	737.995	1047.98	1083.82	1084.53	1115.88
608	727.272	921.709	948.353	868.586	648.879	905.716	799.49	735.973	1043.02	1087.81	1089.57	1133.91
608.053	716.299	906.736	941.376	844.624	669.929	937.758	840.529	736.951	1047.05	1064.8	1047.61	1107.95
608.105	702.325	919.762	947.399	853.662	663.979	919.799	772.567	702.929	1038.09	1085.8	1057.64	1129.99
608.157	726.35	898.788	928.422	892.699	679.028	910.84	800.605	739.907	1073.12	1111.79	1100.68	1141.03
608.209	722.376	930.814	918.445	842.737	691.078	898.881	824.643	712.885	1065.15	1111.78	1116.72	1138.07
608.261	720.402	921.841	929.468	860.774	677.127	926.922	805.681	734.863	1061.19	1110.78	1105.75	1135.1
608.313	728.428	926.867	952.491	919.812	667.176	903.963	782.719	741.841	1053.22	1089.77	1116.79	1143.14
608.365	736.453	925.893	938.514	874.849	676.226	924.004	802.757	745.819	1032.26	1090.76	1073.82	1135.18
608.417	708.479	929.92	966.537	850.887	649.275	900.045	822.795	724.797	1055.29	1108.76	1070.86	1175.22
608.469	716.505	905.946	921.56	902.924	681.324	927.086	808.833	755.775	1102.32	1094.75	1120.9	1168.25
608.521	734.531	905.972	962.583	889.962	684.374	935.127	777.871	753.753	1086.36	1081.74	1107.93	1134.29
608.574	738.557	950.999	957.606	914	673.424	896.169	831.91	761.73	1072.39	1102.74	1125.97	1178.33
608.626	764.583	925.025	991.629	872.037	689.473	919.21	855.948	727.708	1101.43	1116.73	1103	1168.37
608.678	711.609	945.051	942.652	864.075	693.523	917.251	834.986	746.686	1042.46	1144.72	1141.04	1168.41
608.73	745.634	927.078	972.675	874.112	671.572	935.292	859.024	751.664	1062.49	1133.71	1115.08	1129.44
608.782	739.66	961.104	933.698	871.15	675.621	951.333	854.062	748.642	1090.53	1132.71	1093.11	1174.48
608.834	726.686	943.13	969.72	903.187	679.67	978.374	822.099	750.62	1106.56	1119.7	1140.15	1141.52
608.886	716.712	944.156	951.743	872.225	691.72	962.415	842.137	748.599	1082.6	1093.69	1120.18	1164.56
608.938	724.738	981.183	966.766	897.262	657.769	953.456	838.175	772.577	1065.63	1134.69	1136.22	1193.59
608.99	741.763	956.209	985.789	896.3	670.818	943.497	844.213	751.555	1079.66	1138.68	1113.26	1176.63
609.042	755.789	951.235	947.812	903.337	680.867	915.538	839.251	742.533	1069.7	1194.67	1119.29	1176.67
609.095	730.815	954.262	967.835	933.375	729.917	944.58	823.29	768.511	1109.73	1160.67	1151.33	1178.71
609.147	722.841	967.288	1015.86	896.413	683.966	950.621	804.328	764.489	1114.77	1146.66	1134.36	1175.75
609.199	762.867	946.314	990.881	928.45	711.016	945.662	865.365	764.467	1116.8	1140.65	1100.4	1170.78
609.251	752.893	939.341	1002.9	891.488	712.065	982.703	823.403	735.445	1088.83	1155.65	1098.43	1202.82
609.303	767.919	977.367	997.927	887.525	704.114	964.744	828.441	742.423	1082.87	1126.64	1107.47	1181.86
609.355	761.944	942.393	1024.95	904.563	697.163	953.785	852.479	760.401	1098.9	1183.63	1164.51	1223.9
609.407	734.97	959.419	997.973	893.6	697.212	960.825	868.517	778.38	1158.94	1142.63	1107.54	1229.93
609.459	757.996	965.446	1030	926.638	711.261	945.866	846.555	787.358	1091.97	1134.62	1141.58	1209.97
609.511	774.022	950.472	1028.02	887.675	712.31	969.907	830.593	765.336	1127	1149.61	1080.61	1218.01
609.563	772.047	943.498	995.042	911.713	718.359	966.948	862.63	801.314	1095.04	1187.61	1133.65	1266.05
609.615	779.073	948.524	1022.06	891.75	729.408	933.989	838.668	764.293	1092.07	1139.6	1154.68	1220.09
609.668	785.099	964.551	981.088	934.788	686.458	999.031	828.707	787.27	1102.11	1176.59	1127.72	1172.12
609.72	776.125	955.577	973.111	891.826	720.507	1000.07	872.744	779.249	1099.14	1147.59	1186.76	1183.16
609.772	762.151	973.604	996.134	928.863	716.556	967.113	839.782	805.227	1141.17	1187.58	1160.79	1229.2
609.824	802.177	974.63	1026.16	902.901	724.605	986.154	877.82	753.205	1136.21	1168.57	1186.83	1201.24
609.876	778.203	946.656	1040.18	940.938	751.654	976.195	879.858	783.184	1122.24	1167.57	1132.86	1194.27
609.928	808.228	977.682	994.203	965.975	738.703	969.235	849.895	781.162	1120.28	1158.56	1141.9	1191.31
609.98	815.254	991.709	1049.23	937.013	723.752	981.276	885.933	791.14	1110.31	1206.56	1137.93	1235.35
610.032	785.28	1001.73	1021.25	941.05	773.801	994.317	856.971	771.119	1163.34	1179.55	1179.97	1197.39
610.084	797.306	944.761	1019.27	946.088	732.849	1019.36	860.009	790.097	1163.38	1186.54	1139.01	1177.42
610.136	797.332	983.787	1016.29	916.125	710.898	983.399	849.046	770.075	1123.41	1189.54	1159.04	1224.46
610.188	766.357	994.814	1017.32	967.163	754.947	1002.44	868.084	792.054	1145.45	1195.53	1170.08	1210.5
610.24	792.383	966.84	991.341	957.2	724.996	987.481	864.122	778.032	1132.48	1205.52	1179.11	1250.54
610.292	795.409	986.866	1039.36	917.238	752.045	999.522	846.159	809.01	1141.51	1164.52	1163.15	1241.58
610.345	808.435	969.893	1042.39	915.276	732.094	1021.56	890.198	801.988	1132.55	1251.51	1148.18	1219.61
610.397	841.461	1002.92	1051.41	956.313	724.143	962.604	891.235	815.967	1144.58	1202.5	1170.22	1226.65
610.449	810.487	963.945	1051.43	936.351	735.192	1002.64	856.273	800.945	1166.62	1193.5	1150.25	1233.69
610.501	787.512	988.971	1039.46	967.388	742.241	986.686	864.311	826.924	1125.65	1206.49	1191.29	1242.73
610.553	838.538	960.998	1039.48	940.426	741.29	1004.73	896.348	795.902	1130.68	1220.48	1205.33	1254.76
610.605	801.564	996.024	1036.5	947.463	772.338	960.768	899.386	836.88	1174.72	1216.48	1195.36	1254.8
610.657	819.59	992.05	1065.52	938.5	761.387	1024.81	912.423	793.859	1148.75	1225.47	1206.4	1274.84
610.709	793.616	993.076	1041.55	952.538	753.436	986.849	884.461	802.837	1162.79	1204.46	1142.43	1260.88
610.761	823.641	976.103	1043.57	952.575	752.484	1002.89	888.499	810.816	1139.82	1182.46	1176.47	1234.91
610.813	831.667	1034.13	1040.59	981.613	773.533	1044.93	886.536	850.794	1138.85	1236.45	1161.5	1231.95
610.865	805.693	995.155	1057.62	935.65	759.582	1019.97	897.574	809.773	1176.89	1205.44	1172.54	1279.99
610.917	820.719	1017.18	1045.64	977.688	758.63	972.012	923.611	805.751	1154.92	1226.44	1194.57	1246.03
610.969	823.745	994.207	1107.66	985.725	766.679	1050.05	915.649	848.73	1158.96	1194.43	1176.61	1242.06
611.022	828.771	985.234	1090.69	976.763	750.728	1007.09	933.687	846.708	1161.99	1207.43	1144.64	1245.1
611.074	849.797	991.26	1071.71	943.801	772.777	1010.14	928.725	820.687	1175.02	1233.42	1197.68	1289.14
611.126	826.822	1001.29	1115.73	952.838	771.826	990.176	922.762	849.665	1165.06	1226.41	1201.71	1262.18
611.178	820.848	981.313	1048.75	941.875	773.874	1038.22	895.8	833.644	1188.09	1211.41	1182.75	1276.22
611.23	802.874	1013.34	1073.78	963.913	786.923	1022.26	864.837	838.622	1163.13	1237.4	1216.78	1256.25
611.282	833.9	996.365	1054.8	950.95	795.971	1007.3	920.875	843.601	1145.16	1217.39	1233.82	1301.29
611.334	823.925	977.391	1099.82	958.988	777.02	1043.34	936.912	839.58	1204.19	1213.39	1197.85	1278.33
611.386	858.951	1011.42	1120.85	972.025	801.068	1004.38	883.95	847.558	1169.23	1255.38	1219.89	1277.37
611.438	865.977	1012.44	1113.87	955.063	816.117	1005.42	929.987	854.537	1160.26	1261.37	1223.92	1285.4
611.49	832.003	1007.47	1049.89	997.1	784.165	990.462	964.025	850.515	1170.3	1252.37	1228.96	1298.44
611.542	864.029	1023.5	1067.92	983.137	741.214	1021.5	943.062	851.494	1173.33	1195.36	1230.99	1255.48
611.594	817.054	979.522	1046.94	955.175	790.262	1037.54	935.099	836.473	1203.36	1224.35	1253.03	1295.52
611.646	839.08	1024.55	1104.96	989.212	801.31	1051.58	924.137	836.451	1166.4	1243.35	1204.06	1291.55
611.698	857.106	1001.57	1106.98	1016.25	789.359	1053.62	917.174	824.43	1231.43	1251.34	1175.1	1310.59
611.751	848.132	988.601	1110.01	1022.29	771.408	1038.67	936.212	836.408	1176.47	1232.34	1177.14	1242.63
611.803	810.158	1019.63	1085.03	972.325	803.456	1057.71	923.25	853.387	1225.5	1233.33	1229.17	1299.67
611.855	837.184	1018.65	1135.05	960.363	809.505	1052.75	953.287	853.366	1219.54	1292.32	1206.21	1310.7
611.907	858.21	1021.68	1104.08	1003.4	810.553	1014.79	948.325	880.344	1177.57	1200.32	1207.24	1252.74
611.959	833.235	1024.71	1104.1	1008.44	783.602	1052.83	914.362	872.323	1196.6	1250.31	1257.28	1271.78
612.011	885.261	1029.73	1123.12	1012.47	775.65	1043.87	945.399	861.302	1224.64	1259.3	1281.31	1295.82
612.063	791.287	1033.76	1123.15	1000.51	803.698	1086.91	955.437	857.281	1205.67	1234.3	1231.35	1306.85
612.115	851.313	1054.78	1102.17	1008.55	805.746	1052.95	959.474	871.259	1190.7	1282.29	1225.38	1296.89
612.167	871.339	984.811	1119.19	1011.59	829.795	1054.99	927.511	840.238	1237.74	1272.29	1244.42	1285.93
612.219	853.364	1027.84	1157.22	991.625	807.843	1042.03	940.549	854.217	1186.77	1256.28	1219.45	1305.97
612.271	850.39	1039.86	1118.24	1008.66	796.891	1055.07	936.586	859.196	1187.81	1259.27	1279.48	1314
612.323	839.416	1048.89	1153.26	976.699	794.939	1065.11	937.623	887.175	1211.84	1258.27	1259.52	1320.04
612.375	822.442	1041.92	1117.28	1013.74	828.988	1071.15	977.661	854.153	1191.87	1249.26	1260.55	1296.08
612.427	872.467	1015.94	1062.31	993.774	784.036	1104.2	973.698	875.132	1197.91	1261.25	1266.59	1260.11
612.479	855.493	1035.97	1161.33	1003.81	817.084	1101.24	988.735	864.111	1191.94	1253.25	1259.62	1276.15
612.531	804.519	1017.99	1143.35	1005.85	820.132	1048.28	982.772	877.09	1203.98	1269.24	1235.66	1307.19
612.584	816.545	1012.02	1125.38	1025.89	824.181	1080.32	977.81	872.068	1235.01	1288.24	1279.69	1362.23
612.636	903.571	1036.05	1136.4	1007.92	822.229	1072.36	912.848	889.047	1215.05	1276.23	1241.73	1294.27
612.688	822.597	1035.07	1131.42	1010.96	813.277	1101.4	921.885	872.026	1206.08	1296.22	1224.76	1291.3
612.74	882.623	1051.1	1140.45	1068	832.326	1081.44	964.922	884.005	1207.11	1288.22	1244.8	1278.34
612.792	866.648	1031.13	1138.47	991.037	840.374	1074.48	953.959	892.984	1198.15	1306.21	1231.83	1301.38
612.844	866.674	1063.15	1179.49	1021.07	839.422	1067.52	1009	894.963	1179.18	1250.2	1272.87	1317.41
612.896	865.7	1048.18	1142.52	1004.11	819.47	1058.56	989.034	874.942	1223.22	1267.2	1245.9	1294.45
612.948	885.726	1050.2	1136.54	1042.15	831.518	1104.6	985.071	892.921	1239.25	1264.19	1214.94	1296.49
613	880.751	1034.23	1123.56	1002.19	831.566	1032.64	950.108	898.9	1197.28	1272.19	1252.97	1315.53
613.052	888.777	1033.26	1129.58	1045.22	855.614	1075.68	995.145	879.879	1228.32	1289.18	1276.01	1312.56
613.104	899.803	1042.28	1196.61	1017.26	829.662	1096.72	973.182	889.858	1215.35	1314.17	1197.04	1294.6
613.156	863.829	1068.31	1103.63	1034.3	833.71	1110.77	964.22	877.837	1203.39	1306.17	1258.08	1303.64
613.208	875.855	1046.33	1176.65	1033.34	846.758	1068.81	984.257	886.816	1226.42	1275.16	1236.11	1332.68
613.26	891.88	1046.36	1157.68	1014.37	868.806	1101.85	966.294	910.795	1220.45	1286.16	1244.14	1345.71
613.312	900.906	1064.39	1190.7	1043.41	851.854	1101.89	984.331	896.774	1247.49	1279.15	1260.18	1336.75
613.364	883.932	1053.41	1175.72	1018.45	877.902	1117.93	994.368	896.753	1233.52	1269.14	1269.21	1322.79
613.416	853.958	1026.44	1149.75	1028.49	850.949	1106.97	1004.41	890.732	1278.56	1270.14	1255.25	1299.83
613.468	921.984	1040.47	1160.77	1044.52	822.997	1115.01	960.442	914.711	1235.59	1273.13	1258.28	1359.86
613.521	877.01	1049.49	1148.79	1054.56	846.046	1135.05	1003.48	928.689	1240.62	1263.12	1254.32	1324.9
613.573	898.036	1075.52	1196.82	1059.6	823.094	1112.09	1006.52	902.668	1242.66	1323.12	1265.35	1320.94
613.625	890.061	1042.54	1184.84	1015.64	831.142	1119.13	958.554	867.647	1219.69	1316.11	1289.39	1299.98
613.677	879.087	1079.57	1219.86	1040.67	839.19	1113.17	997.591	897.627	1189.73	1316.11	1299.42	1333.01
613.729	886.113	1023.6	1197.88	1043.71	858.237	1141.21	1016.63	896.606	1247.76	1294.1	1246.46	1366.05
613.781	904.139	1079.62	1187.91	1038.75	868.285	1074.25	1006.67	939.585	1210.79	1341.09	1313.49	1317.09
613.833	900.164	1094.65	1166.93	1064.78	847.333	1148.29	974.703	895.564	1235.83	1296.09	1248.52	1349.12
613.885	909.19	1043.68	1195.95	1038.82	846.381	1136.33	987.74	907.543	1217.86	1304.08	1287.56	1323.16
613.937	854.216	1051.7	1209.98	1040.86	867.429	1111.37	1041.78	928.522	1246.9	1346.08	1278.59	1359.2
613.989	935.242	1051.73	1194	1025.9	891.476	1089.42	1012.81	924.501	1248.93	1311.07	1269.63	1321.24
614.041	872.268	1062.75	1198.02	1067.93	881.524	1149.46	1046.85	899.48	1242.96	1299.06	1257.66	1336.27
614.093	915.293	1046.78	1204.05	1042.97	860.572	1152.5	1054.89	924.46	1256	1306.06	1274.7	1341.31
614.145	920.319	1063.81	1218.07	1070.01	898.619	1138.54	1003.92	934.439	1248.03	1291.05	1278.73	1332.35
614.197	930.345	1031.83	1168.09	1060.05	880.667	1120.58	1016.96	884.418	1224.07	1295.05	1276.76	1338.39
614.249	939.371	1093.86	1217.12	1062.08	871.715	1070.62	998.998	912.397	1213.1	1306.04	1265.8	1320.42
614.301	923.396	1105.88	1252.14	1035.12	879.762	1138.66	985.035	933.376	1262.13	1308.03	1288.83	1318.46
614.353	921.422	1085.91	1268.16	1056.16	871.81	1131.7	990.072	920.356	1236.17	1281.03	1273.87	1376.5
614.405	879.448	1103.94	1244.18	1087.2	873.858	1119.74	1043.11	923.335	1207.2	1292.02	1269.9	1304.53
614.457	924.474	1094.96	1234.21	1073.23	913.905	1144.78	1044.15	951.314	1257.24	1342.02	1290.94	1339.57
614.509	937.5	1103.99	1212.23	1041.27	915.953	1125.82	1013.18	902.293	1274.27	1334.01	1250.97	1380.61
614.561	929.525	1070.02	1213.25	1057.31	903	1138.86	1000.22	901.273	1245.3	1323	1276	1312.65
614.613	934.551	1053.04	1223.28	1068.35	865.048	1153.9	1029.26	909.252	1193.34	1318	1292.04	1340.68
614.665	911.577	1080.07	1254.3	1088.38	893.096	1142.94	1059.29	924.231	1191.37	1307.99	1258.07	1350.72
614.717	934.603	1108.09	1211.32	1091.42	930.143	1132.98	1042.33	951.211	1288.41	1316.99	1256.11	1365.76
614.77	944.629	1086.12	1246.35	1094.46	891.192	1161.02	1009.37	954.189	1231.44	1342.98	1264.14	1352.8
614.822	900.655	1095.15	1257.37	1105.5	879.239	1144.06	1032.41	917.169	1240.47	1322.98	1244.18	1330.83
614.874	932.681	1130.17	1262.39	1070.53	913.286	1161.1	1002.44	944.148	1250.51	1306.97	1273.21	1359.87
614.926	928.706	1097.2	1208.42	1079.57	918.334	1144.14	995.479	925.127	1261.54	1305.96	1291.24	1293.91
614.978	976.732	1099.22	1274.44	1081.61	900.381	1155.19	1041.52	932.107	1264.58	1359.96	1309.28	1381.94
615.03	943.758	1078.25	1266.46	1076.64	898.429	1176.23	1059.55	953.086	1226.61	1300.95	1287.31	1339.98
615.082	936.784	1095.28	1282.49	1100.68	940.476	1173.27	1051.59	976.066	1231.64	1345.95	1294.35	1367.02
615.134	947.809	1113.3	1253.51	1088.72	922.524	1165.31	1025.63	940.045	1290.68	1318.94	1280.38	1362.06
615.186	953.835	1093.33	1230.53	1112.76	892.571	1180.35	1042.66	934.024	1272.71	1359.93	1271.41	1343.09
615.238	959.861	1082.35	1285.55	1080.79	932.618	1142.39	1073.7	967.004	1241.75	1361.93	1269.45	1355.13
615.29	975.887	1142.38	1303.58	1091.83	901.666	1165.43	1027.74	982.983	1260.78	1334.92	1331.48	1369.17
615.342	987.913	1134.41	1272.6	1101.87	934.713	1160.47	1038.77	944.963	1287.81	1337.92	1309.52	1339.2
615.394	971.938	1137.43	1300.62	1082.91	893.76	1163.51	1047.81	946.942	1274.85	1337.91	1269.55	1347.24
615.446	932.964	1061.46	1240.65	1130.94	913.808	1143.55	1064.85	968.922	1293.88	1351.9	1303.58	1385.28
615.498	965.99	1143.49	1233.67	1098.98	922.855	1161.59	1036.88	999.901	1220.92	1340.9	1288.62	1370.32
615.55	949.016	1099.51	1257.69	1093.02	928.902	1171.63	1057.92	938.88	1285.95	1320.89	1296.65	1395.35
615.602	985.042	1093.54	1292.72	1094.06	923.95	1189.67	1047.96	977.86	1261.98	1344.89	1288.69	1363.39
615.654	971.067	1132.56	1259.74	1089.09	930.997	1199.71	1060.99	971.839	1259.02	1364.88	1253.72	1375.43
615.706	1005.09	1121.59	1282.76	1065.13	934.044	1185.75	1011.03	984.819	1243.05	1332.88	1301.75	1340.46
615.758	960.119	1124.62	1285.79	1079.17	892.091	1160.79	1057.07	972.798	1217.09	1345.87	1287.79	1360.5
615.81	960.145	1090.64	1265.81	1109.2	908.139	1162.83	1080.1	949.778	1230.12	1355.86	1298.82	1333.54
615.862	1011.17	1106.67	1276.83	1108.24	930.186	1211.87	1075.14	940.758	1267.15	1363.86	1321.85	1368.58
615.914	926.196	1133.69	1303.86	1105.28	938.233	1192.91	1094.18	948.737	1289.19	1332.85	1308.89	1356.61
615.966	956.222	1100.72	1296.88	1090.32	924.28	1181.95	1051.21	968.717	1229.22	1373.85	1238.92	1344.65
616.018	923.248	1136.75	1321.9	1106.35	933.327	1183.99	1071.25	980.696	1298.26	1346.84	1311.96	1336.69
616.07	965.274	1148.77	1296.92	1094.39	931.375	1194.03	1038.29	981.676	1242.29	1351.84	1249.99	1339.72
616.122	984.299	1095.8	1313.95	1079.43	963.422	1167.07	1043.32	959.655	1259.32	1347.83	1312.02	1335.76
616.174	996.325	1139.82	1276.97	1107.47	975.469	1189.11	1051.36	916.635	1243.36	1361.82	1252.06	1366.8
616.226	977.351	1096.85	1288.99	1075.5	900.516	1191.15	1083.4	958.615	1229.39	1336.82	1301.09	1385.83
616.278	965.377	1120.88	1294.02	1107.54	964.563	1174.2	1116.43	937.594	1247.43	1327.81	1259.12	1405.87
616.33	962.402	1116.9	1287.04	1099.58	962.61	1165.24	1071.47	980.574	1261.46	1329.81	1266.16	1361.91
616.382	999.428	1081.93	1281.06	1118.62	957.657	1207.28	1044.51	962.553	1250.49	1349.8	1272.19	1373.95
616.434	982.454	1113.96	1306.09	1121.65	919.704	1207.32	1029.54	945.533	1272.53	1349.8	1265.23	1332.98
616.486	982.48	1095.98	1294.11	1113.69	928.751	1234.36	1053.58	982.513	1235.56	1315.79	1265.26	1331.02
616.538	974.506	1114.01	1256.13	1118.73	937.798	1184.4	1098.62	1042.49	1192.6	1335.78	1310.29	1311.06
616.591	988.532	1137.03	1305.16	1082.77	923.846	1163.44	1028.65	966.472	1263.63	1323.78	1290.33	1333.09
616.643	938.558	1126.06	1317.18	1141.8	942.893	1178.48	1056.69	996.451	1256.66	1328.77	1284.36	1330.13
616.695	943.583	1077.09	1345.2	1102.84	917.94	1129.52	1013.73	960.431	1235.7	1311.77	1294.39	1355.17
616.747	993.609	1107.11	1305.23	1123.88	938.987	1196.56	1112.76	983.411	1233.73	1347.76	1247.43	1375.21
616.799	966.635	1080.14	1320.25	1104.91	943.034	1177.6	1071.8	938.391	1253.77	1325.76	1307.46	1337.24
616.851	1016.66	1103.16	1320.27	1073.95	925.081	1196.64	1067.84	973.37	1212.8	1352.75	1324.49	1285.28
616.903	944.687	1112.19	1326.3	1119.99	950.128	1199.68	1022.87	962.35	1241.83	1358.74	1251.53	1400.32
616.955	992.712	1123.22	1325.32	1083.03	951.175	1181.72	1095.91	978.33	1256.87	1294.74	1274.56	1345.35
617.007	981.738	1106.24	1335.34	1116.06	943.221	1221.76	1063.95	957.31	1236.9	1347.73	1289.59	1310.39
617.059	955.764	1110.27	1309.36	1084.1	941.268	1164.8	1063.98	964.289	1254.94	1316.73	1301.63	1328.43
617.111	971.79	1149.29	1298.39	1090.14	932.315	1145.84	1065.02	933.269	1228.97	1310.72	1268.66	1335.46
617.163	968.815	1103.32	1287.41	1112.18	953.362	1219.88	1054.05	964.249	1252	1310.72	1301.7	1357.5
617.215	1005.84	1109.35	1300.43	1091.21	972.409	1184.92	1072.09	968.229	1261.04	1328.71	1255.73	1295.54
617.267	915.867	1138.37	1324.46	1130.25	947.456	1198.96	1025.13	980.209	1202.07	1334.71	1264.76	1361.58
617.319	977.893	1104.4	1317.48	1104.29	930.502	1159	1032.16	973.189	1266.11	1303.7	1255.8	1309.61
617.371	935.919	1117.42	1323.5	1083.32	951.549	1173.04	1075.2	989.168	1241.14	1342.69	1241.83	1327.65
617.423	971.944	1102.45	1338.53	1113.36	937.596	1179.08	1034.24	992.148	1242.17	1327.69	1257.86	1295.69
617.475	981.97	1126.48	1266.55	1109.4	955.643	1161.12	997.273	972.128	1199.21	1353.68	1275.9	1321.72
617.527	962.996	1119.5	1322.57	1113.44	978.689	1179.16	1058.31	965.108	1188.24	1299.68	1224.93	1316.76
617.579	967.022	1138.53	1290.6	1103.47	928.736	1168.2	1059.35	930.088	1237.28	1287.67	1255.96	1315.8
617.631	957.047	1105.56	1341.62	1126.51	950.783	1160.24	1076.38	973.068	1211.31	1322.67	1241	1319.83
617.683	954.073	1089.58	1297.64	1068.55	947.829	1186.28	1025.42	942.048	1204.34	1360.66	1269.03	1296.87
617.735	979.099	1083.61	1342.67	1103.59	928.876	1180.32	1004.46	945.028	1214.38	1305.66	1264.06	1342.91
617.787	951.125	1148.63	1353.69	1083.62	952.923	1170.36	1006.49	986.008	1214.41	1311.65	1259.1	1308.94
617.839	1018.15	1145.66	1346.71	1119.66	974.969	1190.4	1068.53	949.988	1204.45	1325.64	1237.13	1298.98
617.891	997.176	1107.69	1315.74	1117.7	942.016	1169.44	1064.56	963.968	1238.48	1292.64	1244.16	1300.02
617.943	971.202	1118.71	1324.76	1102.73	922.063	1197.48	1063.6	948.948	1190.51	1311.63	1241.19	1272.06
617.995	997.228	1152.74	1306.78	1093.77	949.109	1203.52	1074.64	996.927	1201.55	1315.63	1250.23	1298.09
618.047	1004.25	1099.76	1316.81	1102.81	941.156	1178.56	1056.67	970.907	1173.58	1345.62	1220.26	1301.13
618.099	987.28	1104.79	1318.83	1087.85	951.202	1188.6	1056.71	980.887	1207.62	1319.62	1222.29	1313.17
618.151	962.305	1111.82	1332.85	1113.88	937.249	1172.64	1041.75	961.867	1200.65	1304.61	1258.33	1311.2
618.203	1008.33	1133.84	1325.88	1090.92	955.295	1187.68	1017.78	963.847	1208.68	1287.61	1247.36	1302.24
618.255	973.357	1134.87	1297.9	1100.96	938.342	1175.73	1041.82	1007.83	1222.72	1327.6	1244.39	1315.28
618.307	958.383	1123.89	1328.92	1095	943.389	1180.77	1052.85	935.808	1188.75	1302.6	1285.43	1288.31
618.359	1017.41	1128.92	1319.94	1096.03	930.435	1191.81	1040.89	974.788	1182.79	1311.59	1246.46	1276.35
618.411	1014.43	1110.95	1343.97	1110.07	934.482	1145.85	1017.93	966.768	1236.82	1291.58	1260.49	1265.39
618.463	989.46	1114.97	1309.99	1102.11	960.528	1166.89	1074.96	966.748	1219.85	1308.58	1262.53	1282.42
618.515	969.486	1101	1352.01	1094.14	930.574	1205.93	1076	966.728	1183.89	1309.57	1249.56	1278.46
618.567	990.512	1101.02	1335.04	1122.18	957.621	1168.97	1060.04	963.708	1208.92	1312.57	1252.59	1261.5
618.619	984.537	1155.05	1323.06	1104.22	942.667	1213.01	1045.07	934.688	1218.96	1323.56	1156.63	1292.53
618.671	988.563	1136.08	1311.08	1101.26	976.714	1166.05	1054.11	994.668	1212.99	1309.56	1200.66	1278.57
618.723	963.589	1112.1	1280.11	1099.29	994.76	1163.09	1047.14	937.648	1224.02	1283.55	1215.69	1255.61
618.775	964.615	1130.13	1362.13	1143.33	946.806	1181.13	1072.18	950.628	1206.06	1325.55	1231.72	1272.65
618.827	989.641	1138.15	1335.15	1090.37	973.853	1153.17	1075.22	962.609	1162.09	1299.54	1226.76	1241.68
618.879	984.666	1124.18	1308.18	1080.41	946.899	1190.21	1082.25	977.589	1161.13	1279.54	1234.79	1255.72
618.931	1005.69	1110.21	1357.2	1117.44	942.945	1188.25	1066.29	949.569	1215.16	1299.53	1236.82	1304.76
618.983	981.718	1087.23	1322.22	1095.48	940.992	1196.29	1048.32	965.549	1189.19	1266.53	1229.86	1279.79
619.035	998.744	1128.26	1310.25	1090.52	933.038	1179.33	1071.36	938.529	1173.23	1305.52	1192.89	1240.83
619.087	973.769	1089.28	1349.27	1089.55	941.084	1216.37	1043.4	953.51	1184.26	1288.52	1223.92	1285.87
619.139	987.795	1073.31	1331.29	1071.59	946.131	1162.41	1058.43	964.49	1201.3	1271.51	1219.95	1265.9
619.191	1008.82	1134.34	1338.32	1053.63	950.177	1189.45	1052.47	940.47	1202.33	1303.5	1196.99	1287.94
619.243	1000.85	1102.36	1362.34	1096.67	955.223	1199.49	1055.51	939.45	1191.36	1328.5	1213.02	1285.98
619.295	1010.87	1094.39	1320.36	1080.7	967.269	1099.53	1111.54	956.43	1192.4	1284.49	1214.05	1268.01
619.347	973.898	1124.41	1318.39	1110.74	952.316	1203.57	1098.58	985.411	1148.43	1334.49	1207.09	1254.05
619.399	966.924	1165.44	1337.41	1099.78	945.362	1186.61	1056.61	944.391	1219.46	1283.48	1159.12	1267.09
619.451	999.95	1138.47	1348.43	1085.81	953.408	1208.65	1046.65	964.371	1196.5	1282.48	1216.15	1275.12
619.503	1046.98	1132.49	1341.46	1105.85	959.454	1209.69	1052.69	954.352	1184.53	1274.47	1216.18	1296.16
619.555	1026	1142.52	1356.48	1102.89	940.5	1199.73	1029.72	940.332	1169.57	1303.47	1177.22	1287.2
619.607	1010.03	1112.54	1395.5	1106.93	949.546	1180.77	1050.76	977.312	1159.6	1289.46	1185.25	1248.23
619.659	1003.05	1167.57	1392.53	1094.96	966.592	1175.81	1076.79	969.292	1168.63	1306.46	1160.28	1263.27
619.711	1039.08	1137.6	1318.55	1099	966.639	1176.85	1034.83	994.273	1179.67	1289.45	1219.31	1292.31
619.763	1009.1	1127.62	1343.57	1108.04	948.685	1180.89	1079.87	945.253	1174.7	1290.45	1204.35	1273.34
619.815	973.13	1149.65	1355.6	1115.08	963.731	1219.93	1051.9	979.234	1216.74	1317.44	1208.38	1283.38
619.867	1045.16	1118.67	1361.62	1106.11	933.777	1201.97	1055.94	979.214	1179.77	1344.44	1168.41	1277.42
619.919	1020.18	1134.7	1365.64	1092.15	1007.82	1175.01	1045.97	958.194	1149.8	1264.43	1172.45	1233.45
619.971	1007.21	1145.73	1325.66	1095.19	951.869	1171.05	1064.01	997.175	1144.84	1328.43	1214.48	1268.49
620.023	1048.23	1133.75	1353.69	1121.22	993.915	1170.09	1057.05	961.155	1146.87	1286.42	1204.51	1262.53
620.075	1019.26	1126.78	1383.71	1110.26	981.961	1189.13	1039.08	956.135	1174.91	1288.42	1177.54	1240.56
620.127	1056.29	1104.8	1366.73	1120.3	956.007	1199.17	1054.12	994.116	1175.94	1325.41	1209.58	1301.6
620.179	1007.31	1149.83	1366.76	1110.34	984.053	1195.21	1067.15	949.096	1140.97	1303.41	1235.61	1225.64
620.231	995.337	1126.86	1359.78	1110.37	971.099	1203.25	1026.19	950.077	1177.01	1300.4	1186.64	1247.67
620.282	1010.36	1120.88	1375.8	1072.41	937.144	1233.29	1028.22	980.058	1179.04	1274.4	1175.67	1232.71
620.334	991.388	1141.91	1354.83	1086.45	980.19	1197.33	1039.26	968.038	1192.08	1306.39	1204.71	1209.75
620.386	1007.41	1138.93	1404.85	1096.48	972.236	1180.37	1062.3	980.019	1173.11	1293.38	1204.74	1255.78
620.438	1044.44	1164.96	1377.87	1110.52	954.282	1202.41	1064.33	955.999	1147.14	1327.38	1192.77	1243.82
620.49	990.465	1134.99	1385.9	1090.56	970.328	1233.45	1051.37	963.979	1128.18	1275.37	1208.8	1255.86
620.542	1009.49	1126.01	1352.92	1104.6	992.373	1211.49	1050.4	974.96	1168.21	1270.37	1182.84	1219.89
620.594	1015.52	1156.04	1409.94	1079.63	960.419	1205.53	1065.44	975.941	1156.25	1288.36	1197.87	1237.93
620.646	1006.54	1132.06	1351.97	1116.67	969.465	1178.57	1062.47	957.921	1159.28	1317.36	1209.9	1245.97
620.698	1091.57	1175.09	1332.99	1090.71	978.511	1178.61	1078.51	987.902	1159.31	1296.35	1175.93	1217
620.75	1011.59	1171.12	1396.01	1103.74	987.557	1199.65	1081.55	962.882	1148.35	1272.35	1207.96	1258.04
620.802	1043.62	1161.14	1393.04	1102.78	982.603	1177.69	1086.58	977.863	1153.38	1280.34	1184	1273.08
620.854	1034.65	1149.17	1406.06	1114.82	988.648	1209.73	1066.62	954.843	1194.42	1254.34	1174.03	1229.11
620.906	1012.67	1192.19	1400.08	1117.86	975.694	1182.77	1051.65	999.824	1173.45	1268.33	1171.06	1213.15
620.958	936.697	1140.22	1422.11	1133.89	989.74	1206.81	1090.69	961.804	1161.48	1303.33	1168.09	1220.19
621.01	1001.72	1181.25	1386.13	1124.93	1005.79	1213.85	1053.73	946.785	1163.52	1268.32	1170.13	1227.22
621.062	997.749	1169.27	1442.15	1121.97	970.831	1170.89	1079.76	986.766	1137.55	1311.32	1194.16	1260.26
621.114	1022.77	1159.3	1396.18	1100	983.877	1221.93	1050.8	986.746	1166.59	1295.31	1181.19	1230.3
621.166	1023.8	1139.32	1369.2	1106.04	984.923	1220.97	1049.83	969.727	1158.62	1265.31	1169.22	1232.33
621.218	1031.83	1140.35	1367.22	1097.08	973.969	1179.01	1063.87	954.708	1118.65	1308.3	1148.26	1237.37
621.27	1035.85	1180.38	1350.25	1120.12	981.014	1235.05	1072.9	974.688	1119.69	1302.3	1187.29	1243.41
621.322	958.877	1184.4	1366.27	1126.15	994.06	1192.09	1058.94	997.669	1128.72	1302.29	1187.32	1229.44
621.374	1015.9	1178.43	1391.29	1137.19	982.105	1191.13	1054.98	987.65	1165.76	1299.29	1172.35	1207.48
621.426	1024.93	1149.45	1375.32	1111.23	980.151	1212.17	1061.01	972.63	1157.79	1270.28	1201.38	1211.52
621.478	1045.95	1154.48	1419.34	1079.27	959.197	1214.2	1064.05	909.611	1151.82	1284.28	1191.42	1224.55
621.53	1032.98	1155.5	1384.36	1115.3	984.242	1211.24	1077.08	988.592	1137.86	1261.27	1161.45	1208.59
621.582	1027.01	1173.53	1418.39	1070.34	996.288	1248.28	1084.12	976.572	1136.89	1293.27	1213.48	1223.63
621.634	1015.03	1179.56	1372.41	1100.38	1014.33	1177.32	1010.15	984.553	1144.93	1288.26	1185.51	1223.66
621.686	1039.06	1150.58	1369.43	1122.41	967.379	1196.36	1051.19	961.534	1140.96	1292.26	1196.55	1198.7
621.738	1072.08	1171.61	1382.46	1138.45	959.424	1172.4	1050.23	933.515	1133.99	1279.25	1162.58	1215.74
621.79	1012.11	1174.63	1402.48	1104.49	981.47	1191.44	1055.26	975.495	1156.03	1266.25	1180.61	1200.77
621.842	1027.14	1163.66	1396.5	1080.53	993.516	1189.48	1020.3	988.476	1130.06	1283.24	1154.64	1199.81
621.894	1009.16	1142.69	1384.53	1117.56	978.561	1203.52	1051.33	954.457	1098.1	1287.24	1158.67	1215.84
621.946	1003.19	1154.71	1443.55	1124.6	1002.61	1174.56	1074.37	997.438	1080.13	1304.23	1136.71	1212.88
621.998	1032.21	1181.74	1445.57	1096.64	972.652	1164.6	1026.4	934.419	1123.16	1288.23	1166.74	1217.92
622.05	1037.24	1179.76	1360.6	1092.67	989.697	1201.64	1101.44	991.399	1129.2	1270.22	1193.77	1216.95
622.102	1111.26	1132.79	1401.62	1087.71	962.743	1221.68	1053.47	990.38	1070.23	1282.22	1129.8	1215.99
622.154	1044.29	1211.82	1373.64	1105.75	968.788	1165.72	1026.51	980.361	1153.27	1239.21	1165.83	1179.03
622.205	1055.32	1169.84	1395.67	1120.78	987.833	1189.76	1076.55	953.342	1131.3	1241.21	1135.87	1199.06
622.257	1020.34	1186.87	1400.69	1112.82	980.878	1168.8	1014.58	969.323	1103.33	1255.2	1129.9	1178.1
622.309	1070.37	1143.89	1391.71	1117.86	974.924	1161.84	1035.62	956.304	1094.37	1263.2	1145.93	1189.14
622.361	1021.39	1174.92	1427.74	1103.9	999.969	1209.88	1073.65	986.285	1115.4	1272.2	1135.96	1168.17
622.413	1046.42	1146.95	1388.76	1096.93	1019.01	1186.92	1058.69	954.266	1076.43	1265.19	1132.99	1171.21
622.465	1040.44	1184.97	1410.78	1084.97	977.06	1191.96	1039.72	952.247	1073.47	1277.19	1151.03	1180.25
622.517	1026.47	1159	1409.81	1114.01	971.105	1171	1024.76	968.228	1114.5	1230.18	1110.06	1174.28
622.569	1011.5	1140.02	1405.83	1074.04	963.15	1182.04	1020.79	962.209	1080.54	1266.18	1165.09	1181.32
622.621	1023.52	1156.05	1379.85	1110.08	925.196	1191.08	1008.83	953.189	1110.57	1208.17	1123.12	1179.36
622.673	988.547	1168.07	1395.88	1083.12	945.241	1170.12	1032.86	927.17	1080.6	1229.17	1137.15	1194.39
622.725	1012.57	1178.1	1440.9	1067.16	992.286	1197.16	1011.9	949.151	1106.64	1273.16	1124.18	1196.43
622.777	1048.6	1153.13	1376.92	1082.19	994.331	1177.2	1041.94	946.132	1080.67	1256.16	1124.22	1172.46
622.829	1026.62	1191.15	1424.95	1066.23	983.377	1158.24	1022.97	931.113	1095.71	1255.15	1105.25	1136.5
622.881	1050.65	1179.18	1374.97	1081.27	961.422	1182.28	1006.01	953.094	1109.74	1225.15	1157.28	1139.54
622.933	1023.68	1141.2	1389.99	1085.3	940.467	1197.32	1025.04	951.075	1102.77	1230.14	1113.31	1174.57
622.985	1022.7	1164.23	1384.02	1114.34	925.512	1153.36	1039.08	941.056	1081.81	1265.14	1115.34	1159.61
623.037	1048.73	1193.26	1317.04	1056.38	965.557	1167.4	1010.11	963.037	1080.84	1243.13	1097.38	1134.65
623.089	1036.75	1149.28	1390.06	1088.42	968.603	1190.44	1006.15	915.018	1079.88	1235.13	1088.41	1183.68
623.141	1009.78	1168.31	1400.09	1086.45	941.648	1177.48	1022.18	938.999	1067.91	1237.12	1082.44	1134.72
623.193	1010.81	1164.33	1365.11	1071.49	1007.69	1129.52	989.219	928.98	1089.94	1217.12	1096.47	1137.76
623.245	1024.83	1167.36	1336.13	1072.53	966.738	1193.56	1026.25	945.962	1052.98	1228.11	1108.5	1097.79
623.297	1027.86	1171.39	1331.16	1051.56	971.783	1100.6	1015.29	917.943	1071.01	1204.11	1113.53	1145.83
623.348	1010.88	1204.41	1375.18	1038.6	928.827	1185.64	1012.32	955.924	1071.05	1235.1	1089.57	1164.86
623.4	1016.91	1157.44	1365.2	1067.64	957.872	1144.68	994.36	951.905	1047.08	1248.1	1067.6	1155.9
623.452	1023.93	1174.46	1370.23	1060.68	946.917	1117.71	1018.4	933.886	1097.11	1229.09	1115.63	1137.94
623.504	1020.96	1162.49	1348.25	1091.71	954.963	1139.75	1025.43	915.867	1061.15	1208.09	1108.66	1108.97
623.556	998.985	1193.52	1385.27	1052.75	948.008	1160.79	1026.47	939.849	1047.18	1214.09	1070.69	1163.01
623.608	1003.01	1188.54	1369.3	1051.79	988.052	1172.83	1058.5	928.83	1060.22	1219.08	1095.72	1137.05
623.66	1013.04	1170.57	1378.32	1086.82	956.098	1188.87	990.537	908.811	1073.25	1239.08	1110.75	1153.08
623.712	983.062	1168.59	1372.34	1050.86	972.143	1135.91	985.572	921.792	1054.28	1188.07	1103.79	1152.12
623.764	1037.09	1174.62	1418.37	1044.9	921.188	1160.95	1006.61	920.773	1037.32	1239.07	1110.82	1110.16
623.816	1009.11	1142.64	1373.39	1013.94	941.232	1113.99	981.642	931.754	1054.35	1190.06	1086.85	1100.19
623.868	1018.14	1169.67	1386.41	1057.97	947.277	1158.03	981.678	919.736	1086.39	1215.06	1076.88	1135.23
623.92	1010.17	1197.7	1376.44	1060.01	962.322	1183.07	1029.71	911.717	1038.42	1199.05	1049.91	1090.26
623.972	1007.19	1148.72	1397.46	1075.05	969.367	1141.11	999.748	909.698	1052.45	1219.05	1099.94	1142.3
624.024	1019.22	1176.75	1423.48	1037.08	911.412	1189.15	1015.78	905.679	1029.49	1203.04	1036.98	1129.34
624.076	975.243	1168.77	1394.51	1024.12	902.457	1142.19	966.819	908.66	1048.52	1211.04	1072.01	1121.37
624.128	1018.27	1183.8	1357.53	1071.16	964.502	1122.23	984.854	899.642	1009.55	1185.03	1040.04	1102.41
624.18	1000.29	1137.83	1327.55	1056.2	951.547	1124.27	989.889	915.623	1010.59	1201.03	1038.07	1128.45
624.232	998.32	1153.85	1347.58	1055.23	934.592	1177.31	983.924	907.604	1017.62	1181.02	1028.1	1098.48
624.284	1017.35	1148.88	1344.6	1042.27	951.636	1131.35	939.96	914.586	1033.66	1204.02	1064.13	1105.52
624.335	1049.37	1192.9	1330.62	1035.31	967.68	1136.39	1014.99	896.567	999.69	1181.02	1062.16	1098.55
624.387	1042.4	1167.93	1332.65	1034.34	962.725	1121.43	999.029	885.548	997.724	1177.01	1043.2	1084.59
624.439	978.423	1151.95	1331.67	1038.38	934.77	1123.47	986.065	887.53	1053.76	1164.01	1047.23	1081.63
624.491	970.449	1170.98	1366.69	1048.42	945.815	1117.51	970.1	893.511	1039.79	1146	1070.26	1071.66
624.543	992.474	1134.01	1349.72	1049.45	929.859	1136.55	979.135	920.492	1020.83	1219	1002.29	1096.7
624.595	980.5	1179.03	1325.74	1032.49	922.904	1126.59	997.17	890.474	1037.86	1165.99	1063.32	1072.74
624.647	1000.53	1183.06	1379.76	1053.53	957.949	1124.63	983.205	873.455	1022.89	1183.99	1032.35	1060.77
624.699	1033.55	1152.08	1377.79	1021.57	946.994	1127.67	1000.24	896.437	998.928	1197.98	1044.38	1055.81
624.751	962.578	1165.11	1367.81	1026.6	925.038	1108.7	983.276	871.418	984.962	1155.98	1059.41	1099.84
624.803	982.603	1171.14	1344.83	1061.64	918.083	1122.74	951.311	853.399	992.996	1192.97	990.446	1087.88
624.855	977.629	1142.16	1359.86	1035.68	935.128	1155.78	965.346	875.381	999.03	1160.97	1065.48	1090.92
624.907	974.655	1151.19	1304.88	1026.71	921.172	1137.82	974.381	886.362	1022.06	1181.97	1053.51	1091.95
624.959	969.681	1150.21	1373.9	1001.75	907.217	1143.86	965.416	860.344	1003.1	1155.96	1036.54	1088.99
625.011	994.706	1143.24	1344.93	1057.79	949.262	1122.9	959.451	871.325	1010.13	1181.96	1023.57	1062.03
625.063	1022.73	1172.27	1300.95	1013.83	940.306	1107.94	953.486	890.306	1055.17	1147.95	1029.6	1085.06
625.114	997.758	1200.29	1370.97	1025.86	947.35	1123.98	941.521	901.288	1022.2	1180.95	1051.63	1039.1
625.166	1012.78	1176.32	1337	1027.9	935.395	1164.02	935.556	844.27	999.233	1164.94	1053.66	1065.13
625.218	978.809	1160.34	1372.02	1022.94	913.439	1132.06	951.591	901.251	995.267	1143.94	1014.69	1094.17
625.27	1032.83	1147.37	1382.04	1015.97	902.484	1123.1	938.626	866.233	1027.3	1150.93	1006.73	1071.21
625.322	1005.86	1178.39	1338.07	998.01	924.528	1109.14	946.661	892.214	974.335	1177.93	990.757	1045.24
625.374	1021.89	1178.42	1315.09	1014.05	944.573	1113.18	982.696	859.196	1005.37	1144.93	994.788	1076.28
625.426	1011.91	1178.45	1334.11	1035.08	897.617	1107.22	947.731	855.177	996.403	1148.92	1003.82	1049.32
625.478	1013.94	1180.47	1334.14	1019.12	901.662	1094.26	931.766	845.159	996.437	1119.92	992.851	1066.35
625.53	1000.96	1192.5	1334.16	1025.16	920.706	1112.3	987.801	885.14	981.471	1166.91	1000.88	1052.39
625.582	1000.99	1150.52	1310.18	1045.2	910.751	1126.34	952.836	892.122	982.505	1133.91	1008.91	1073.42
625.634	1012.02	1161.55	1299.21	1035.23	923.795	1090.38	944.871	832.103	1008.54	1133.9	980.944	1057.46
625.686	964.041	1191.58	1328.23	1027.27	912.84	1097.42	947.906	880.085	1005.57	1115.9	1010.97	1043.5
625.738	1002.07	1137.6	1389.25	1000.31	938.884	1071.46	998.941	837.066	989.606	1137.89	990.006	1052.53
625.789	1001.09	1130.63	1365.28	1027.34	867.928	1083.49	957.975	896.048	969.64	1152.89	964.036	1056.57
625.841	981.118	1183.65	1338.3	1022.38	905.972	1100.53	936.01	854.03	953.674	1109.89	1005.07	1048.6
625.893	979.144	1193.68	1346.32	1026.42	907.016	1107.57	974.045	843.012	958.708	1183.88	991.098	1048.64
625.945	987.17	1143.7	1305.35	997.454	902.061	1106.61	950.08	845.993	1006.74	1143.88	995.129	1066.68
625.997	949.195	1154.73	1341.37	997.491	890.105	1109.65	910.115	870.975	947.776	1094.87	985.16	1071.71
626.049	981.221	1149.76	1332.39	992.528	905.15	1054.69	908.15	889.956	955.81	1123.87	966.191	1052.75
626.101	1004.25	1136.78	1306.42	1022.57	942.194	1090.73	907.184	850.938	924.844	1137.86	994.222	1033.79
626.153	1020.27	1139.81	1320.44	1037.6	890.238	1082.77	903.219	820.92	949.878	1117.86	964.253	1027.82
626.205	1033.3	1177.83	1303.46	994.639	886.282	1099.81	908.254	845.901	957.911	1111.86	967.284	1047.86
626.257	1008.32	1187.86	1319.49	1027.68	893.327	1093.85	931.289	865.883	970.945	1136.85	953.315	990.893
626.309	1006.35	1165.88	1341.51	994.714	895.371	1072.89	912.324	804.865	967.979	1104.85	968.346	1027.93
626.361	976.376	1153.91	1330.54	1011.75	914.415	1061.93	920.359	846.847	956.013	1163.84	973.376	999.966
626.413	968.402	1160.94	1301.56	996.788	912.46	1099.97	907.394	858.828	946.047	1121.84	965.407	996.002
626.464	999.427	1193.96	1333.58	983.824	878.503	1070.01	961.428	827.81	959.081	1088.83	984.437	964.037
626.516	998.453	1160.99	1344.61	985.861	849.547	1058.05	902.463	831.792	942.115	1115.83	985.468	984.073
626.568	966.478	1149.01	1304.63	988.898	919.591	1103.08	919.497	835.774	941.149	1113.82	950.499	1020.11
626.62	993.504	1194.04	1317.65	1007.94	910.635	1071.12	923.532	851.756	953.182	1094.82	969.53	1008.15
626.672	977.53	1171.07	1302.68	997.972	888.68	1078.16	931.567	822.737	941.216	1113.82	957.561	1046.18
626.724	987.556	1146.09	1308.7	996.009	889.724	1078.2	908.602	817.719	942.25	1106.81	979.591	998.218
626.776	988.582	1173.12	1301.72	1033.05	853.768	1051.24	883.637	843.701	946.284	1093.81	939.622	991.254
626.828	992.607	1154.14	1309.75	1010.08	883.812	1053.28	881.671	819.683	958.318	1136.8	959.653	1014.29
626.88	989.633	1181.17	1343.77	971.12	882.856	1026.32	927.706	845.665	920.352	1117.8	949.684	1005.33
626.932	963.659	1155.19	1260.79	985.157	878.9	1052.36	921.741	808.646	938.386	1076.8	940.714	1005.36
626.984	977.685	1147.22	1311.82	985.194	888.944	1098.4	921.776	831.628	951.42	1078.79	932.745	978.398
627.036	996.71	1174.25	1298.84	1012.23	872.988	1076.44	891.81	817.61	917.454	1092.79	924.776	991.434
627.087	952.736	1155.27	1240.86	972.268	883.032	1077.48	900.844	803.592	921.487	1056.78	935.806	1031.47
627.139	988.761	1184.3	1335.89	986.305	893.076	1077.52	923.879	798.574	951.521	1099.78	953.836	999.505
627.191	962.787	1144.32	1271.91	981.342	876.12	1052.56	860.914	807.556	914.555	1092.77	921.867	947.542
627.243	955.813	1171.35	1310.93	980.379	873.164	1041.6	898.949	797.538	896.589	1127.77	930.898	987.578
627.295	977.839	1132.37	1257.96	970.416	876.208	1066.64	901.983	825.52	891.623	1066.77	972.928	977.614
627.347	971.865	1147.4	1267.98	999.453	855.252	1063.67	902.018	790.502	918.657	1048.76	906.959	966.65
627.399	991.89	1180.43	1310	962.49	876.296	1062.71	858.053	813.484	887.691	1066.76	914.989	998.686
627.451	996.916	1149.45	1292.03	925.527	871.34	1051.75	876.087	811.466	921.725	1077.75	914.02	985.722
627.503	957.942	1168.48	1267.05	963.564	835.384	1034.79	882.122	789.448	911.759	1078.75	915.05	945.758
627.555	947.968	1133.5	1291.07	993.601	845.427	1061.83	868.157	779.43	938.793	1055.74	936.081	986.794
627.607	956.994	1158.53	1322.1	955.638	840.471	1037.87	910.191	841.412	894.827	1100.74	905.112	976.83
627.658	995.019	1154.55	1306.12	952.674	817.515	1052.91	894.225	771.394	907.86	1070.74	922.141	952.865
627.71	950.045	1151.58	1342.14	952.711	839.558	1060.95	907.26	808.376	906.894	1061.73	946.172	981.901
627.762	957.07	1145.61	1246.17	955.748	860.602	1034.99	860.295	797.358	927.928	1053.73	896.202	946.937
627.814	919.096	1140.63	1320.19	967.785	872.646	1044.03	860.329	781.34	898.962	1039.72	905.233	954.973
627.866	925.122	1130.66	1293.21	951.823	848.69	993.067	859.364	793.322	888.996	1051.72	913.263	947.009
627.918	925.148	1142.68	1280.24	941.859	858.734	1029.11	845.398	776.304	876.03	1037.72	882.294	944.045
627.97	932.173	1153.71	1252.26	958.896	838.778	1037.15	873.433	786.286	869.064	1062.71	876.324	941.081
628.022	955.199	1142.74	1264.29	966.933	851.821	1037.19	866.468	784.268	896.098	1035.71	883.355	943.117
628.074	917.225	1169.76	1299.31	924.97	885.865	1041.22	859.502	759.25	872.132	1075.7	937.385	916.153
628.126	925.251	1154.79	1218.33	925.008	840.909	1045.26	874.537	752.232	870.166	1069.7	912.415	943.189
628.177	912.276	1137.81	1255.36	948.044	825.952	1004.3	879.571	742.215	900.199	1073.7	912.445	943.224
628.229	958.302	1147.84	1256.38	938.081	852.996	1005.34	848.605	795.197	868.233	1056.69	918.476	939.26
628.281	933.328	1135.86	1260.4	979.118	857.039	1030.38	819.64	752.179	869.267	1039.69	900.506	952.296
628.333	963.354	1167.89	1237.43	954.155	849.083	1021.42	856.674	766.161	850.301	1019.68	895.536	926.332
628.385	922.379	1131.92	1259.45	938.192	837.127	1037.46	869.709	766.143	870.335	1017.68	878.567	919.368
628.437	916.405	1138.94	1240.47	950.229	838.17	1006.5	849.743	778.125	880.369	1051.68	865.597	895.404
628.489	920.431	1131.97	1241.5	915.266	823.214	1033.54	854.778	751.107	869.403	1019.67	883.627	932.44
628.541	957.457	1149.99	1261.52	948.303	813.258	1016.58	848.812	759.09	889.437	1063.67	841.657	932.476
628.593	963.482	1156.02	1253.54	950.34	802.301	1021.62	837.847	757.072	877.471	1015.66	854.688	960.512
628.645	964.508	1149.04	1220.57	907.377	839.345	1034.66	839.881	740.054	885.505	1023.66	832.718	929.548
628.696	904.533	1133.07	1189.59	917.413	836.388	993.694	827.915	744.036	871.538	1040.66	912.748	929.583
628.748	892.559	1121.1	1201.61	936.45	847.431	983.733	832.949	758.019	842.572	1008.65	884.778	932.619
628.8	914.585	1131.12	1221.64	932.487	803.475	973.772	804.984	741.001	843.606	1002.65	880.808	947.655
628.852	925.611	1160.15	1247.66	928.524	825.519	1006.81	821.018	740.983	831.64	1023.64	866.838	906.691
628.904	935.637	1158.17	1216.68	918.561	791.562	989.851	833.053	756.965	829.674	1011.64	857.868	924.726
628.956	937.662	1146.2	1249.71	927.598	794.606	981.89	818.087	769.948	834.708	1039.64	887.898	882.762
629.008	929.688	1145.22	1150.73	939.635	788.649	998.929	816.122	746.93	859.742	1030.63	861.929	926.798
629.06	916.714	1151.25	1174.76	896.672	821.693	989.968	814.156	741.912	873.776	971.628	848.959	915.834
629.112	915.74	1148.28	1230.78	942.709	791.736	957.008	840.19	781.894	821.81	988.624	866.989	932.87
629.163	905.765	1126.3	1205.8	935.745	803.779	1003.05	778.224	755.877	841.843	990.62	863.018	915.905
629.215	906.791	1122.33	1246.83	904.782	826.822	959.085	851.259	761.859	845.877	1020.62	842.049	920.941
629.267	883.817	1150.35	1174.85	895.819	809.866	978.124	846.293	776.842	824.911	1021.61	840.079	903.977
629.319	908.842	1149.38	1196.87	919.856	782.909	979.163	812.327	714.824	845.945	974.608	831.109	895.013
629.371	881.868	1132.4	1193.9	914.893	810.953	972.203	823.362	768.806	854.979	1004.6	836.139	927.049
629.423	934.894	1136.43	1168.92	892.93	815.996	971.242	817.396	730.789	817.013	1032.6	868.169	894.084
629.475	902.92	1136.46	1181.94	939.967	819.039	1005.28	834.43	681.771	826.047	1042.6	825.199	891.12
629.527	911.945	1097.48	1178.97	921.004	845.083	955.32	806.465	737.753	856.081	1002.59	851.229	884.156
629.579	906.971	1114.51	1223.99	926.041	809.126	971.359	784.499	714.736	841.115	966.589	839.259	855.192
629.63	920.997	1139.53	1156.01	879.077	783.169	947.398	760.533	711.718	845.148	986.585	819.288	888.227
629.682	923.022	1120.56	1197.04	904.114	804.212	991.437	822.567	736.701	820.182	991.581	844.318	872.263
629.734	910.048	1132.58	1219.06	873.151	794.255	976.476	809.601	760.683	831.216	1014.58	826.348	901.299
629.786	903.074	1134.61	1140.08	912.188	811.299	946.515	817.635	736.666	835.25	972.573	841.378	911.334
629.838	930.1	1156.64	1204.11	919.225	799.342	941.554	837.67	728.648	823.284	993.57	857.408	902.37
629.89	943.125	1133.66	1143.13	900.262	784.385	976.593	814.704	737.63	812.318	991.566	855.438	900.406
629.942	932.151	1136.69	1175.15	907.299	797.429	970.632	768.738	721.613	865.351	978.562	823.468	868.442
629.994	935.177	1108.71	1202.18	894.336	827.472	969.672	782.773	711.595	835.385	932.558	837.498	894.478
630.045	860.202	1119.74	1161.2	903.372	807.514	933.71	803.806	736.578	812.419	956.554	826.527	885.513
630.097	889.228	1137.76	1187.22	880.409	812.558	946.749	777.84	728.561	807.453	984.551	838.557	886.548
630.149	898.254	1158.79	1209.25	919.446	771.601	958.788	779.875	711.543	813.487	988.547	842.587	903.584
630.201	890.28	1102.82	1151.27	877.483	782.644	963.827	770.909	702.526	820.521	978.543	823.617	856.62
630.253	880.305	1149.84	1139.3	892.52	809.687	971.866	775.943	705.508	814.554	995.539	825.646	885.656
630.305	900.331	1128.87	1164.32	897.557	776.73	949.905	755.977	704.491	838.588	989.535	857.676	883.692
630.357	880.357	1127.89	1167.34	879.594	807.774	944.944	785.011	706.473	807.622	1006.53	831.706	893.727
630.409	855.383	1142.92	1178.37	884.631	752.817	956.983	785.046	726.456	831.656	946.528	806.736	883.763
630.46	889.408	1113.94	1177.39	874.667	798.859	979.022	764.079	725.439	811.69	954.524	824.765	846.798
630.512	892.434	1123.97	1181.41	900.704	785.902	955.061	796.113	689.421	805.723	956.521	847.795	866.834
630.564	881.46	1104.99	1169.44	865.741	802.945	949.1	781.147	724.404	816.757	970.517	828.824	859.87
630.616	867.485	1136.02	1166.46	861.778	759.988	930.139	785.182	684.386	790.791	962.513	822.854	843.905
630.668	874.511	1143.05	1187.48	895.815	785.031	963.178	782.216	707.369	771.825	1004.51	806.884	859.941
630.72	870.537	1120.07	1183.51	865.852	784.074	969.217	736.25	715.352	795.859	970.506	789.914	884.977
630.772	889.563	1141.1	1164.53	903.889	803.117	920.256	777.284	712.334	795.893	923.502	832.943	854.013
630.824	846.589	1121.12	1194.55	872.926	737.161	939.295	780.318	721.317	810.927	968.498	779.973	873.048
630.875	878.614	1126.15	1133.58	852.962	773.203	945.333	789.351	695.3	789.96	958.495	803.002	864.083
630.927	903.64	1160.17	1135.6	881.999	780.246	938.372	793.386	682.283	788.994	937.491	781.032	835.119
630.979	888.665	1148.2	1161.62	875.036	743.289	909.411	780.42	708.265	807.028	929.487	804.061	835.155
631.031	939.691	1129.23	1173.65	856.073	787.332	928.45	783.454	693.248	804.062	915.484	797.091	864.19
631.083	904.717	1090.25	1183.67	891.11	772.375	949.49	776.488	701.231	784.096	1005.48	799.12	841.226
631.135	881.743	1095.28	1130.7	871.147	787.418	956.529	762.522	708.213	782.13	966.476	791.15	857.262
631.187	908.768	1174.3	1112.72	915.183	797.461	911.568	767.556	678.196	782.164	934.473	824.18	866.297
631.239	902.794	1123.33	1192.74	886.22	769.504	936.607	721.59	698.179	795.198	951.469	796.209	839.333
631.29	900.82	1136.35	1172.77	854.257	762.546	931.645	770.623	673.162	769.231	986.465	799.238	857.368
631.342	873.845	1149.38	1146.79	866.294	748.589	936.684	761.657	679.145	787.265	954.462	808.268	856.404
631.394	879.931	1108	1169.66	876.43	744.629	929.053	769.639	676.748	782.249	923.568	782.757	848.579
631.446	884.057	1135.73	1135.6	877.127	718.207	927.692	752.784	713.245	790.853	957.974	792.527	861.905
631.498	854.563	1135.99	1154.43	854.544	768.848	923.261	694.428	701.648	793.677	965.871	815.936	845.421
631.55	915.469	1117.4	1100.37	855.081	773.395	917.34	746.671	673.157	813.281	949.747	800.096	845.866
631.602	847.354	1137.42	1152.75	864.618	777.821	935.509	748.198	681.944	800.295	963.764	806.505	864.102
631.653	853.219	1122.95	1168.34	849.644	752.91	918.467	757.342	680.399	782.088	931.51	790.984	853.907
631.705	829.565	1119.43	1163.45	876.511	763.213	931.066	759.522	700.855	784.552	968.837	782.354	851.873
631.757	885.981	1140.54	1161.64	882.628	750.435	934.655	743.889	689.776	800.426	930.193	801.363	841.008
631.809	866.007	1151.36	1147.35	879.295	763.277	948.864	772.083	674.908	774.869	936.399	797.162	838.824
631.861	844.723	1119.62	1127.9	838.002	758.504	937.523	729.193	689.714	798.044	965.266	790.282	865.749
631.913	877.898	1153.95	1155.09	860.789	749.724	929.922	742.093	688.309	768.078	937.342	815.401	849.345
631.965	865.604	1130.6	1135.1	868.666	763.632	927.911	722.966	669.395	789.022	951.399	789.741	816.941
632.016	877.34	1146.97	1126.13	836.562	753.552	912.969	734.286	648.944	800.815	900.705	793.059	850.606
632.068	860.755	1154.99	1098.41	873.679	767.302	915.057	759.403	699.201	793.019	933.292	771.219	829.921
632.12	841.751	1186.64	1099.63	819.326	761.927	918.256	728.935	671.202	781.133	946.698	809.578	823.727
632.172	873.297	1137.49	1122.77	859.033	741.903	930.485	746.258	682.991	765.958	963.585	809.817	849.022
632.224	835.243	1175.58	1139.5	820.14	746.151	931.814	717.852	685.212	795.501	955.441	819.427	863.578
632.276	870.268	1145.97	1093.23	853.846	725.05	918.053	733.104	684.435	796.135	939.048	784.446	826.484
632.328	840.434	1132.63	1112.6	832.263	748.556	922.002	740.052	687.568	763.342	914.774	796.645	838.109
632.379	806.4	1142.83	1127.67	849.24	730.636	905.68	725.406	668.805	790.412	931.721	796.394	865.334
632.431	827.205	1158.89	1140.22	834.906	749.987	897.409	734.458	670.659	776.951	951.477	785.843	816.9
632.483	788.171	1182.44	1095.26	840.283	743.512	917.588	703.928	696.453	758.659	928.144	797.412	834.845
632.535	798.207	1124.13	1081.79	848.23	718.641	929.287	721.475	677.37	753.566	914.43	796.322	844.341
632.587	833.483	1158.29	1127.47	836.707	729.395	936.676	730.484	665.104	769.097	935.687	809.421	812.326
632.639	832.788	1159.45	1111.7	853.924	729.784	932.405	729.755	655.617	761.192	928.613	818.53	847.252
632.691	819.134	1169.66	1105.97	839.011	723.597	900.273	728.213	669.798	751.944	939.15	806.769	850.147
632.742	796.839	1162.06	1102.14	869.597	744.644	926.982	725.312	656.124	761.966	915.227	807.368	841.162
632.794	817.775	1182.43	1116.94	837.324	740.836	900.51	732.743	688.758	759.594	902.843	797.307	819.218
632.846	793.541	1152.99	1082.22	868.171	715.866	913.279	716.054	683.535	762.046	909.12	775.466	834.003
632.898	797.547	1146.21	1125.15	860.028	740.799	914.188	693.429	690.52	741.33	926.696	786.315	831.319
632.95	787.543	1148.42	1076.86	836.085	718.15	933.687	709.641	666.337	757.814	918.853	807.364	825.184
633.002	763.008	1176.83	1110.24	828.881	733.911	915.306	696.55	667.612	745.467	900.909	774.254	849.08
633.053	771.994	1149.17	1065.68	855.238	729.875	896.544	695.184	665.204	772.201	941.486	797.602	836.435
633.105	778.119	1168.7	1065.01	838.394	717.466	920.603	716.449	662.86	744.146	905.813	783.841	828
633.157	782.345	1153.65	1100.2	844.061	727.345	925.362	715.448	651.094	755.198	903.899	798.91	815.436
633.209	744.941	1166.17	1105.26	812.988	733.299	920.09	707.26	670.308	752.337	908.716	785.999	832.291
633.261	756.367	1151.23	1056.29	864.775	735.551	938.309	689.335	651.246	756.637	898.023	802.658	804.147
633.313	767.943	1168.68	1076.29	821.452	708.687	918.758	709.52	652.668	753.406	909.509	769.127	821.982
633.365	767.748	1146.09	1087.94	836.189	712.379	900.167	695.176	652.42	764.067	925.126	784.736	833.498
633.416	775.634	1160.36	1089.68	824.755	710.446	920.925	694.619	667.121	762.935	887.383	791.925	815.462
633.468	775.399	1161.63	1099.87	848.022	715.279	904.244	705.967	663.748	740.858	926.779	786.014	807.598
633.52	774.225	1178.12	1044.99	842.279	698.722	885.293	705.87	656.949	746.144	918.806	765.533	799.793
633.572	771.131	1181.1	1063.6	805.755	725.251	910.691	713.083	660.996	746.816	898.773	797.412	805.769
633.624	752.987	1155.39	1052.04	835.022	713.774	910.9	674.698	680.354	738.923	883.629	797.351	811.544
633.676	759.093	1153.44	1049.57	809.039	711.436	890.539	696.167	645.463	721.138	897.346	778.65	805.56
633.727	748.068	1170.44	1048.43	828.045	705.139	881.677	691.016	686.255	738.747	923.223	792.678	831.484
633.779	718.879	1151.47	1066.2	823.722	702.369	881.576	703.704	686.487	729.855	886.509	792.817	815.06
633.831	733.289	1168.51	1066.65	813.949	717.904	899.244	680.528	648.173	730.495	925.286	795.496	814.325
633.883	720.423	1153.47	1061.19	813.326	692.57	885.473	702.59	648.118	730.554	895.973	785.555	803.611
633.935	735.852	1163.52	1053.88	818.173	726.631	916.752	706.612	662.351	742.025	899.14	791.043	799.476
633.987	746.077	1156.7	1048.26	808.21	703.671	892.761	671.467	652.888	719.017	908.256	797.422	808.332
634.038	728.569	1151.22	1065.2	817.546	715.431	893.519	675.077	650.289	726.184	877.853	783.411	796.926
634.09	710.329	1156.1	1075.32	811.253	700.396	896.918	686.849	649.995	730.97	893.47	789.13	805.672
634.142	709.861	1147.03	1038.03	803.969	676.17	880.206	685.925	662.573	710.504	896.147	784.038	807.287
634.194	716.814	1146.69	1054.62	822.016	686.168	896.575	661.49	665.524	732.069	886.573	780.827	791.726
634.246	711.113	1158.39	1014.49	814.413	677.166	887.184	668.937	651.094	713.335	901.46	791.466	793.122
634.298	707.65	1164.04	1044.58	809.87	698.978	884.332	679.682	645.198	727.961	882.217	777.035	801.233
634.349	721.313	1142.22	1032.04	816.696	671.305	905.11	665.048	655.751	720.831	898.264	788.203	821.648
634.401	721.332	1156.62	1027.54	806.113	693.287	866.989	652.449	643.84	721.698	892.22	810.712	799.353
634.453	687.577	1172.03	1044	790.27	687.491	887.688	664.456	646.479	726.224	897.607	781.73	810.109
634.505	716.577	1167.84	1038.33	806.427	688.093	882.917	664.296	653.762	717.574	874.064	785.039	810.364
634.557	684.834	1165.97	1029.82	796.803	697.095	885.045	661.626	639.805	705.345	875.111	771.478	803.61
634.609	725.115	1167.39	995.426	802.19	689.901	878.574	666.928	652.41	720.762	910.478	784.437	793.088
634.66	697.781	1164.92	1027.36	793.076	698.405	887.502	649.971	647.096	718.925	889.495	786.625	805.15
634.712	705.028	1164.08	1049.59	794.943	685.336	887.611	669.799	647.601	708.44	897.131	788.153	808.485
634.764	687.214	1174.71	1033.07	797.57	675.299	871.129	653.988	655.395	710.117	880.628	777.892	811.61
634.816	705.611	1166.09	1005.51	798.327	678.035	903.608	667.957	646.439	722.712	891.665	796.321	794.608
634.868	670.445	1168.85	1042.84	774.254	687.591	897.646	670.882	638.371	711.192	883.502	781.689	781.082
634.92	680.951	1166.2	1024.85	787.44	678.489	885.915	662.277	652.818	711.627	877.459	765.028	799.086
634.971	672.55	1162.91	1037.17	789.037	688.646	882.703	651.979	632.006	711.395	866.146	758.186	791.82
635.023	647.678	1154.64	1011.98	779.123	682.559	893.862	662.815	645.036	713.157	867.573	778.245	801.266
635.075	664.726	1181.97	1018.4	780.77	686.646	877.74	647.137	645.323	703.936	872.829	785.243	787.497
635.127	666.308	1153.63	1008.53	783.187	691.987	877.619	651.807	646.584	723.761	875.896	782.162	786.484
635.179	658.881	1170.12	1017.56	792.664	674.833	856.208	649.969	629.43	721.327	860.443	784.48	800.592
635.231	656.083	1177.83	993.12	774.591	661.769	846.216	650.582	628.259	722.945	889.11	771.869	793.526
635.282	672.398	1167.13	1004.1	767.707	674.939	862.224	642.618	643.611	686.072	852.957	762.367	801.322
635.334	661.605	1180.44	983.677	784.424	649.429	876.063	643.618	627.602	724.825	867.244	763.845	793.158
635.386	681.186	1172.78	1010.28	775.04	690.377	888.502	665.531	629.747	696.264	878.881	780.314	811.733
635.438	659.188	1175.12	995.195	794.307	670.882	876.29	642.914	649.63	719.079	859.638	765.202	810.188
635.49	650.968	1162.46	991.278	799.064	672.353	890.939	638.995	642	693.515	879.225	786.721	804.703
635.541	655.121	1146.96	998.382	791.6	659.649	872.757	652.579	649.275	698.376	880.212	793.689	781.28
635.593	675.056	1129.9	1000.55	794.877	685.326	877.665	650.27	642.037	717.01	878.539	766.777	783.936
635.645	625.664	1167.88	977.349	771.424	666.282	857.044	643.831	640.911	695.827	850.776	771.916	796.945
635.697	628.624	1167.3	995.763	785.62	650.829	862.262	634.74	629.295	674.648	863.813	771.274	781.679
635.749	627.42	1145.02	973.037	744.804	645.502	875.941	638.814	618.753	691.739	857.78	791.872	783.052
635.801	627.285	1183.03	988.06	781.314	669.267	873.99	664.334	640.441	686.078	863.357	796.441	755.099
635.852	647.948	1179.34	993.764	784.8	657.762	846.747	640.918	641.926	685.753	873.814	794.359	798.581
635.904	631.644	1173.23	954.897	741.529	645.26	852.136	636.328	632.949	695.708	846.961	785.287	802.214
635.956	643.02	1161.36	946.081	809.994	671.856	850.715	645.751	634.805	708.708	860.688	778.345	768.953
636.008	604.025	1188.65	965.725	755.09	638.553	859.923	636.806	645.584	674.079	873.725	793.934	759.691
636.06	609.434	1188.41	954.839	778.147	618.737	847.792	645.094	646.205	707.74	867.152	770.952	777.884
636.111	621.181	1151.33	942.932	769.893	642.022	852.75	609.729	616.711	690.42	850.899	768.36	796.697
636.163	625.913	1156.28	950.856	781.29	645.395	851.148	651.533	629.202	703.112	856.566	762.968	755.303
636.215	633.762	1178.61	964.65	755.137	640.873	849.287	627.718	627.72	707.953	876.713	759.346	802.495
636.267	621.686	1158.25	945.773	773.654	639.526	896.435	634.612	616.869	671.295	840.68	792.105	792.466
636.319	614.695	1152.8	934.567	763.8	627.871	858.354	605.731	638.969	685.91	865.457	763.133	767.06
636.37	621.487	1174.8	942.31	760.247	641.271	865.852	658.059	628.06	690.757	845.674	762.361	780.764
636.422	612.308	1157.92	971.084	784.143	630.239	866.45	636.663	628.769	678.636	848.521	791.599	759.533
636.474	595.893	1148.16	944.538	794.68	638.43	871.019	594.29	631.021	680.721	841.918	787.317	777.171
636.526	593.769	1186.04	940.372	756.097	642.727	843.837	609.519	615.711	708.606	851.505	786.435	770.091
636.578	599.865	1156.15	961.965	762.714	660.867	837.606	607.785	635.879	690.303	846.622	763.023	796.512
636.63	572.461	1150.41	952.929	717.808	646.673	839.634	610.276	619.912	672.734	828.049	781.592	750.597
636.631	570.468	1149.99	952.2	716.041	645.879	839.625	610.074	619.445	671.714	827.129	782.202	749.006
636.683	612.493	1138.01	966.223	742.078	634.92	883.664	588.107	648.429	702.748	854.127	774.23	781.042
636.735	581.519	1161.04	939.247	714.115	624.962	833.702	636.14	634.413	672.782	816.124	796.259	786.077
636.787	583.545	1167.07	958.271	760.151	624.003	827.74	618.174	655.397	675.816	868.121	794.287	789.112
636.839	582.571	1162.09	890.295	760.188	613.045	855.779	616.207	600.381	680.85	828.118	777.315	778.147
636.891	564.596	1161.12	940.319	739.225	618.086	830.818	627.24	615.365	660.884	837.115	777.343	776.182
636.943	550.622	1150.14	926.342	744.262	664.128	832.856	618.273	623.349	705.917	859.112	777.371	766.217
636.995	595.648	1142.17	948.366	745.298	640.169	847.894	598.306	615.332	663.951	838.109	798.399	779.253
637.047	585.674	1137.19	925.39	719.335	655.21	825.933	635.339	606.316	682.985	825.106	767.427	738.288
637.099	586.7	1166.22	935.414	755.372	635.252	840.971	595.372	615.3	680.019	822.104	748.455	758.323
637.152	604.726	1160.25	921.438	756.409	639.294	856.011	629.406	607.284	688.054	863.101	790.484	758.359
637.204	608.752	1170.27	932.462	741.446	602.335	855.049	606.439	590.268	692.088	829.098	762.512	755.394
637.256	603.777	1157.3	961.486	737.483	650.376	860.088	611.472	598.252	691.121	837.095	746.54	777.429
637.308	554.803	1173.32	902.509	753.52	636.418	885.126	613.505	607.236	697.155	873.092	780.568	743.464
637.36	589.829	1137.35	914.533	764.556	643.459	827.164	607.538	603.22	694.189	822.089	762.596	774.499
637.412	586.855	1172.37	893.557	727.593	625.5	814.203	602.571	591.204	674.223	828.087	750.624	768.534
637.464	538.881	1101.4	919.581	735.63	657.542	823.241	591.604	595.188	684.257	799.084	803.652	748.569
637.516	578.906	1156.42	948.605	729.667	635.583	823.28	595.637	607.172	678.291	838.081	768.68	737.604
637.568	563.932	1139.45	900.628	714.703	610.624	830.318	581.67	595.156	669.325	841.078	789.708	769.64
637.62	577.958	1164.48	930.652	733.74	636.665	829.357	601.703	606.14	658.359	832.076	757.736	756.675
637.672	583.984	1172.5	911.676	725.777	600.706	825.395	592.736	601.124	673.392	802.073	739.764	747.71
637.724	608.01	1129.53	908.7	738.814	629.748	835.433	591.769	585.108	667.426	811.07	767.792	738.745
637.776	529.035	1157.55	895.724	731.85	622.789	833.472	588.802	618.092	675.46	813.067	791.82	756.78
637.828	550.061	1153.58	909.747	742.887	634.83	833.51	586.835	613.076	687.494	848.064	750.848	763.815
637.88	574.087	1142.6	898.771	736.924	619.871	845.549	605.868	601.06	666.528	810.062	753.875	768.85
637.932	550.113	1113.63	891.795	717.961	630.912	817.587	557.901	612.044	640.562	828.059	736.903	725.885
637.984	562.138	1146.65	873.819	707.997	617.953	827.626	618.934	590.029	689.596	842.056	753.931	747.92
638.036	548.164	1140.68	916.843	726.034	614.995	838.664	582.967	580.013	695.63	863.054	740.959	756.955
638.088	601.19	1129.71	899.867	750.071	602.036	810.702	593	593.997	661.664	808.051	761.987	748.99
638.14	545.216	1174.73	881.89	704.107	593.077	817.741	546.033	610.981	674.697	849.048	762.015	755.025
638.192	558.242	1162.76	915.914	699.144	598.118	803.779	573.066	555.965	698.731	802.045	764.042	778.06
638.244	560.267	1154.78	876.938	719.181	629.159	795.817	594.099	577.949	698.765	850.043	738.07	772.095
638.297	513.294	1075.81	885.962	744.218	596.201	807.857	571.132	561.933	658.8	823.04	740.099	763.131
638.349	597.319	1129.83	889.986	753.255	609.242	830.895	554.165	622.917	667.833	799.037	733.126	753.166
638.401	542.345	1135.86	900.01	731.292	610.283	818.933	584.198	592.901	662.867	804.035	770.154	764.201
638.453	538.371	1148.88	875.034	749.328	586.324	831.972	598.231	587.886	651.901	788.032	742.182	763.236
638.505	566.397	1166.91	890.058	716.365	620.365	822.01	582.264	577.87	652.935	785.029	791.209	768.271
638.557	554.422	1134.94	862.081	741.402	600.406	819.048	596.297	557.854	655.969	840.027	741.237	747.306
638.609	572.448	1131.96	869.105	719.439	592.447	785.087	547.33	557.838	654.003	846.024	763.265	748.341
638.661	557.474	1132.99	899.129	710.475	595.488	813.125	560.363	548.823	653.037	785.021	729.293	758.376
638.713	551.5	1109.01	875.153	695.512	604.529	793.163	568.395	568.807	655.071	829.019	756.32	755.411
638.765	543.526	1127.04	905.177	702.549	600.57	821.202	584.428	567.791	654.104	826.016	775.348	740.446
638.817	542.551	1146.06	886.201	681.585	600.61	798.24	541.461	571.776	695.138	810.014	794.376	739.481
638.869	550.577	1150.09	855.224	703.622	588.651	808.278	562.494	564.76	675.172	803.011	758.403	721.516
638.921	564.603	1133.11	875.248	705.659	596.692	800.317	551.527	535.744	648.206	793.008	757.431	749.551
638.973	578.629	1153.14	885.272	696.696	593.733	779.355	556.56	590.728	656.24	758.006	743.458	735.586
639.025	538.655	1150.17	880.296	714.732	604.774	800.393	567.592	594.713	655.274	780.003	758.486	703.621
639.077	583.68	1156.19	873.32	689.769	606.815	793.432	573.625	601.697	653.308	787.001	762.514	710.656
639.129	570.706	1140.22	854.344	694.806	597.856	814.47	573.658	566.681	642.341	746.998	768.541	714.691
639.181	567.732	1155.24	876.368	698.842	584.896	788.508	553.691	570.666	688.375	807.996	757.569	746.726
639.233	517.758	1158.27	856.391	703.879	589.937	790.546	560.723	589.65	684.409	813.993	764.596	733.761
[truncated: 7,086 more rows]
