# Supplementary material for: Precise control of the interlayer twist angle in large scale MoS2 homostructures
Source: Nat Commun. 2020 May 1;11:2153. doi: 10.1038/s41467-020-16056-4 (PMC7195481; doi:10.1038/s41467-020-16056-4)
Supplement: Supplementary file 3 — Source Data [file 41467_2020_16056_MOESM3_ESM.zip › Source Data/Fig. 4b PL peak position as a function of twist angle bilayer.txt]

Angle	A	B	Indirect
0	1.99788	1.8596	1.44E+00
2	1.99E+00	1.85762	1.50995
4	1.99251	1.85779	1.53E+00
6	2.0015	1.86449	1.56E+00
8	2.00033	1.85879	1.60084
10	2.00266	1.8636	1.60312
13	2.00733	1.86046	1.62959
16	2.01E+00	1.85964	1.6221
19	2.02E+00	1.8684	1.65404
22	2.01E+00	1.86489	1.63E+00
26	2.02E+00	1.86993	1.63262
30	2.01594	1.87133	1.62E+00
