# Supplementary material for: Precise control of the interlayer twist angle in large scale MoS2 homostructures
Source: Nat Commun. 2020 May 1;11:2153. doi: 10.1038/s41467-020-16056-4 (PMC7195481; doi:10.1038/s41467-020-16056-4)
Supplement: Supplementary file 3 — Source Data [file 41467_2020_16056_MOESM3_ESM.zip › Source Data/Fig. 4c PL of twisted trilayer sample.txt]

	0��0��0		0��0��30		0��5��10		0��15,30		0��30��0
564.943	528.68298	535.016	7.42E+02	535.016	7.68E+02	535.016	7.91E+02	535.016	8.13E+02
564.995	5.21E+02	535.069	766	535.069	789	535.069	7.91E+02	535.069	767
565.047	515.62543	535.121	7.64E+02	535.121	760.167	535.121	774.435	535.121	7.93E+02
565.099	512.04792	535.173	7.21E+02	535.173	7.43E+02	535.173	783.631	535.173	753.224
565.152	510.47981	535.226	738.164	535.226	730.836	535.226	768.776	535.226	7.44E+02
565.204	510.57565	535.278	728.897	535.278	7.46E+02	535.278	7.76E+02	535.278	762.346
565.256	511.84315	535.331	739.746	535.331	751.441	535.331	780.518	535.331	7.73E+02
565.308	5.14E+02	535.383	766.491	535.383	770.456	535.383	8.10E+02	535.383	770.097
565.361	5.16E+02	535.436	780.679	535.436	773.524	535.436	836.629	535.436	799.735
565.413	5.18E+02	535.488	7.85E+02	535.488	7.85E+02	535.488	828.998	535.488	8.16E+02
565.465	5.21E+02	535.54	812.293	535.54	8.19E+02	535.54	848.647	535.54	8.56E+02
565.518	522.86185	535.593	8.38E+02	535.593	8.20E+02	535.593	8.49E+02	535.593	8.60E+02
565.57	5.25E+02	535.645	828.563	535.645	8.32E+02	535.645	867.868	535.645	8.54E+02
565.622	5.27E+02	535.698	8.22E+02	535.698	8.34E+02	535.698	8.68E+02	535.698	856.739
565.674	528.06899	535.75	825.042	535.75	838.492	535.75	8.73E+02	535.75	8.40E+02
565.727	5.29E+02	535.802	8.32E+02	535.802	852.118	535.802	8.72E+02	535.802	8.51E+02
565.779	528.94875	535.855	855.719	535.855	8.64E+02	535.855	8.99E+02	535.855	891.314
565.831	5.28E+02	535.907	880.045	535.907	8.90E+02	535.907	9.04E+02	535.907	9.01E+02
565.883	5.27E+02	535.96	869.025	535.96	8.98E+02	535.96	9.32E+02	535.96	909.034
565.936	526.30871	536.012	903.948	536.012	908.312	536.012	954.459	536.012	927.972
565.988	5.26E+02	536.065	9.29E+02	536.065	9.13E+02	536.065	994.361	536.065	936.997
566.04	525.44134	536.117	967.668	536.117	9.47E+02	536.117	9.97E+02	536.117	9.51E+02
566.092	526.36926	536.169	983.841	536.169	982.166	536.169	1.00E+03	536.169	1.01E+03
566.145	5.28E+02	536.222	1.02E+03	536.222	1.01E+03	536.222	1044.99	536.222	1030.63
566.197	5.32E+02	536.274	1038.09	536.274	1047.93	536.274	1068.97	536.274	1064.38
566.249	535.58238	536.327	1041.21	536.327	1.05E+03	536.327	1080.07	536.327	1.07E+03
566.301	5.40E+02	536.379	1047.58	536.379	1.05E+03	536.379	1092.49	536.379	1.09E+03
566.354	5.45E+02	536.431	1.05E+03	536.431	1055.58	536.431	1.12E+03	536.431	1.09E+03
566.406	550.09882	536.484	1.04E+03	536.484	1.05E+03	536.484	1.11E+03	536.484	1.08E+03
566.458	554.95734	536.536	1.03E+03	536.536	1.04E+03	536.536	1.10E+03	536.536	1.06E+03
566.51	559.541	536.589	1031.4	536.589	1058.19	536.589	1.09E+03	536.589	1.07E+03
566.563	563.69416	536.641	1030.51	536.641	1.05E+03	536.641	1078.7	536.641	1072.5
566.615	567.22331	536.693	1006.37	536.693	1.03E+03	536.693	1052.76	536.693	1.04E+03
566.667	569.87952	536.746	9.89E+02	536.746	1006.22	536.746	1070.28	536.746	1010.38
566.72	571.39618	536.798	1007.56	536.798	9.91E+02	536.798	1075.72	536.798	1029.35
566.772	5.72E+02	536.851	9.90E+02	536.851	986.557	536.851	1.08E+03	536.851	1010.84
566.824	570.32748	536.903	9.80E+02	536.903	986.855	536.903	1087.49	536.903	1048.38
566.876	5.68E+02	536.955	986.757	536.955	1000.52	536.955	1064.82	536.955	1035.62
566.929	564.55275	537.008	1035.75	537.008	1019.67	537.008	1062.03	537.008	1.06E+03
566.981	561.11479	537.06	1041.71	537.06	1057.67	537.06	1087.05	537.06	1066.94
567.033	558.33059	537.113	1074.02	537.113	1079.02	537.113	1115.34	537.113	1123.06
567.085	556.985	537.165	1106.7	537.165	1091.7	537.165	1146.52	537.165	1159.48
567.138	557.6832	537.217	1161.32	537.217	1123.6	537.217	1.17E+03	537.217	1191.85
567.19	560.72068	537.27	1132.88	537.27	1117.34	537.27	1141.67	537.27	1183.9
567.242	566.00337	537.322	1090.64	537.322	1104.44	537.322	1143.96	537.322	1.16E+03
567.294	573.06524	537.375	1082.92	537.375	1093.29	537.375	1150.84	537.375	1.11E+03
567.347	581.15814	537.427	1078.72	537.427	1106.35	537.427	1161.12	537.427	1.12E+03
567.399	589.40634	537.479	1.12E+03	537.479	1112.95	537.479	1.21E+03	537.479	1182.46
567.451	596.96579	537.532	1111.58	537.532	1.10E+03	537.532	1214.17	537.532	1.15E+03
567.503	603.17578	537.584	1093.42	537.584	1084.27	537.584	1194.34	537.584	1.13E+03
567.556	607.64967	537.637	1060.48	537.637	1073.46	537.637	1153.14	537.637	1085.62
567.608	610.30696	537.689	1039.17	537.689	1054.81	537.689	1111.31	537.689	1.07E+03
567.66	611.32893	537.741	1029.54	537.741	1.05E+03	537.741	1093.74	537.741	1053.28
567.712	611.08546	537.794	1025.92	537.794	1.02E+03	537.794	1079.31	537.794	1.07E+03
567.765	610.03749	537.846	1033.24	537.846	1046.15	537.846	1.08E+03	537.846	1.06E+03
567.817	608.6571	537.899	1040.95	537.899	1.06E+03	537.899	1.10E+03	537.899	1.06E+03
567.869	607.35874	537.951	1058.57	537.951	1038.31	537.951	1083.3	537.951	1083.59
567.921	606.47404	538.003	1059.22	538.003	1054	538.003	1106.57	538.003	1103.25
567.974	606.24153	538.056	1070.71	538.056	1068.41	538.056	1110.04	538.056	1.10E+03
568.026	606.81679	538.108	1.06E+03	538.108	1055.05	538.108	1.09E+03	538.108	1.10E+03
568.078	608.27031	538.161	1059.03	538.161	1059.91	538.161	1.10E+03	538.161	1092.74
568.13	610.59594	538.213	1051.34	538.213	1036.18	538.213	1091.64	538.213	1087.04
568.183	613.70974	538.265	1.02E+03	538.265	1040.44	538.265	1093.94	538.265	1076.42
568.235	617.46249	538.318	1029.97	538.318	1036.23	538.318	1.07E+03	538.318	1.09E+03
568.287	621.65038	538.37	1031.89	538.37	1031.67	538.37	1.06E+03	538.37	1098.18
568.339	626.0537	538.422	1069.45	538.422	1052.7	538.422	1077.34	538.422	1135.78
568.391	630.47708	538.475	1088.21	538.475	1071.07	538.475	1098.11	538.475	1.23E+03
568.444	634.78579	538.527	1136.89	538.527	1056.09	538.527	1081.17	538.527	1339.03
568.496	638.93048	538.58	1181.96	538.58	1079.52	538.58	1110.22	538.58	1.34E+03
568.548	642.9281	538.632	1136.85	538.632	1072.58	538.632	1088.75	538.632	1225.2
568.6	646.82577	538.684	1065.49	538.684	1045.96	538.684	1087.54	538.684	1116.86
568.653	650.63581	538.737	1027.64	538.737	1020.45	538.737	1061.94	538.737	1.08E+03
568.705	654.28033	538.789	1024.67	538.789	995.173	538.789	1018.22	538.789	1.07E+03
568.757	657.54834	538.842	976.223	538.842	976.491	538.842	1017.65	538.842	1040.13
568.809	660.114	538.894	982.425	538.894	944.317	538.894	990.794	538.894	986.712
568.862	661.60106	538.946	958.047	538.946	947.366	538.946	969.955	538.946	969.187
568.914	661.69904	538.999	943.21	538.999	932.992	538.999	973.313	538.999	9.69E+02
568.966	660.28023	539.051	934.521	539.051	945.964	539.051	971.633	539.051	979.942
569.018	657.50662	539.104	952.114	539.104	956.81	539.104	996.531	539.104	979.323
569.071	653.86642	539.156	979.701	539.156	987.276	539.156	980.126	539.156	1014.4
569.123	650.1327	539.208	987.999	539.208	977.143	539.208	1034.09	539.208	1046.38
569.175	647.22052	539.261	962.854	539.261	980.408	539.261	969.304	539.261	1046.05
569.227	645.99518	539.313	969.284	539.313	950.446	539.313	989.33	539.313	980.707
569.28	647.05523	539.365	933.27	539.365	925.502	539.365	962.044	539.365	964.051
569.332	650.56258	539.418	918.581	539.418	928.883	539.418	934.525	539.418	948.069
569.384	656.14716	539.47	905.939	539.47	916.668	539.47	934.462	539.47	957.486
569.436	662.94362	539.523	922.572	539.523	906.588	539.523	929.766	539.523	952.287
569.488	669.73915	539.575	905.135	539.575	909.944	539.575	948.223	539.575	955.282
569.541	675.20865	539.627	905.751	539.627	902.291	539.627	929.544	539.627	921.153
569.593	678.1901	539.68	896.18	539.68	911.992	539.68	923.532	539.68	938.881
569.645	677.91599	539.732	896.004	539.732	901.41	539.732	929.45	539.732	933.077
569.697	674.17273	539.784	901.222	539.784	898.828	539.784	917.994	539.784	948.808
569.75	667.33191	539.837	897.142	539.837	906.574	539.837	918.73	539.837	946.421
569.802	658.26632	539.889	898.159	539.889	897.915	539.889	926.088	539.889	930.52
569.854	648.15477	539.942	914.438	539.942	890.677	539.942	924.527	539.942	939.004
569.906	638.25175	539.994	923.592	539.994	910.391	539.994	922.77	539.994	949.275
569.958	629.6574	540.046	903.225	540.046	912.018	540.046	928.83	540.046	944.507
570.011	623.14422	540.099	916.954	540.099	904.841	540.099	932.783	540.099	963.969
570.063	619.07843	540.151	933.696	540.151	964.029	540.151	963.475	540.151	975.611
570.115	617.42074	540.203	967.082	540.203	1019.84	540.203	1028.3	540.203	1013.94
570.167	617.81731	540.256	1022.18	540.256	1103.54	540.256	1056.04	540.256	1057.77
570.22	619.72524	540.308	1000.66	540.308	1053.86	540.308	1020.79	540.308	1024.09
570.272	622.55157	540.361	973.601	540.361	1040.18	540.361	983.658	540.361	1012.27
570.324	625.75203	540.413	963.61	540.413	992.583	540.413	988.814	540.413	1011.06
570.376	628.89986	540.465	970.918	540.465	978.703	540.465	1010.73	540.465	1020.99
570.429	631.70165	540.518	994.114	540.518	978.378	540.518	1023.15	540.518	1029.41
570.481	633.98912	540.57	1000	540.57	1011.08	540.57	1034.61	540.57	1036.02
570.533	635.68395	540.622	1011.22	540.622	1022.76	540.622	1065.72	540.622	1062.94
570.585	636.78121	540.675	1047.96	540.675	1036.46	540.675	1110.78	540.675	1099.32
570.637	637.34064	540.727	1039.08	540.727	1077.94	540.727	1118.71	540.727	1118.81
570.69	637.49192	540.78	1102.02	540.78	1092.21	540.78	1129.44	540.78	1143.03
570.742	637.45104	540.832	1081.87	540.832	1080.98	540.832	1140.68	540.832	1125.43
570.794	637.51202	540.884	1047.41	540.884	1055.96	540.884	1119.58	540.884	1116.46
570.846	638.02934	540.937	1034.56	540.937	1038.84	540.937	1096.96	540.937	1085.62
570.898	639.36515	540.989	1043.19	540.989	1049.72	540.989	1051.83	540.989	1075.93
570.951	641.81364	541.041	1050.42	541.041	1063.78	541.041	1088.93	541.041	1087.8
571.003	645.52557	541.094	1045.67	541.094	1071.19	541.094	1099.71	541.094	1105.47
571.055	650.43345	541.146	1032.57	541.146	1078.02	541.146	1088.51	541.146	1114.65
571.107	656.22684	541.198	1046.47	541.198	1054.18	541.198	1095.45	541.198	1135.32
571.16	662.3697	541.251	1076.06	541.251	1064.61	541.251	1090.02	541.251	1115.73
571.212	668.17958	541.303	1062.73	541.303	1073.93	541.303	1097.48	541.303	1124.98
571.264	672.9357	541.356	1068.32	541.356	1052.9	541.356	1085.35	541.356	1125.11
571.316	676.02206	541.408	1066.3	541.408	1045.53	541.408	1115.63	541.408	1112.43
571.368	677.05655	541.46	1046.99	541.46	1045.49	541.46	1097.55	541.46	1093.48
571.421	675.98486	541.513	1055.44	541.513	1060.79	541.513	1109.47	541.513	1100.77
571.473	673.1247	541.565	1074.51	541.565	1058.64	541.565	1115.38	541.565	1126.43
571.525	669.1294	541.617	1068.6	541.617	1089.53	541.617	1098.62	541.617	1144.12
571.577	664.90177	541.67	1087.85	541.67	1107.53	541.67	1147.24	541.67	1150.13
571.629	661.45296	541.722	1103.41	541.722	1128.44	541.722	1154.79	541.722	1175.11
571.682	659.73749	541.774	1140.85	541.774	1141.1	541.774	1196.56	541.774	1204.13
571.734	660.49968	541.827	1123.91	541.827	1139.24	541.827	1178.38	541.827	1236.6
571.786	664.13711	541.879	1145.62	541.879	1168.39	541.879	1179.14	541.879	1219.77
571.838	670.62979	541.932	1183.54	541.932	1180.86	541.932	1250.86	541.932	1252.62
571.89	679.52601	541.984	1219.99	541.984	1232.85	541.984	1297.97	541.984	1316.5
571.943	689.99336	542.036	1254.45	542.036	1249.82	542.036	1283.81	542.036	1332.93
571.995	700.93421	542.089	1232.22	542.089	1230.27	542.089	1276.45	542.089	1315.37
572.047	711.12874	542.141	1242.58	542.141	1251.42	542.141	1288.36	542.141	1304.36
572.099	719.41203	542.193	1238.13	542.193	1252.05	542.193	1310.11	542.193	1323.08
572.152	724.8391	542.246	1259.54	542.246	1288.88	542.246	1326.54	542.246	1326.27
572.204	726.83083	542.298	1275.82	542.298	1300.38	542.298	1335.44	542.298	1336.89
572.256	725.25804	542.35	1300.37	542.35	1324.79	542.35	1376.33	542.35	1352.96
572.308	720.47702	542.403	1334.69	542.403	1343.46	542.403	1404.64	542.403	1359.37
572.36	713.28921	542.455	1368.52	542.455	1405.04	542.455	1437.27	542.455	1390.38
572.413	704.83533	542.507	1388.51	542.507	1408.97	542.507	1441.29	542.507	1450.37
572.465	696.44438	542.56	1446.8	542.56	1464.31	542.56	1480.5	542.56	1490.77
572.517	689.43907	542.612	1486.25	542.612	1521.79	542.612	1528.18	542.612	1540.64
572.569	684.95433	542.664	1589.4	542.664	1652.3	542.664	1650.01	542.664	1640.11
572.621	683.7783	542.717	1702.1	542.717	1792.61	542.717	1776.74	542.717	1781.57
572.674	686.24946	542.769	1875.39	542.769	1951.73	542.769	1916.97	542.769	1945.4
572.726	692.23477	542.821	2062.77	542.821	2214	542.821	2147.55	542.821	2158.61
572.778	701.17194	542.874	2378.64	542.874	2586.5	542.874	2445.49	542.874	2490.66
572.83	712.19359	542.926	2873.09	542.926	3143.95	542.926	2983.97	542.926	2933.85
572.882	724.28806	542.979	3771.17	542.979	4075.73	542.979	3669.8	542.979	3645.47
572.935	736.47096	543.031	5353.08	543.031	5749.87	543.031	4905.92	543.031	4838
572.987	747.93955	543.083	8894.17	543.083	9023.56	543.083	8646.1	543.083	8140.43
573.039	758.16015	543.136	13970.3	543.136	12770.1	543.136	14456.4	543.136	12979.8
573.091	766.90045	543.188	13548.4	543.188	11975.3	543.188	12352.4	543.188	12231.6
573.143	774.18666	543.24	7310.21	543.24	6230.57	543.24	5403.13	543.24	6419.27
573.196	780.20982	543.293	3420.09	543.293	2991.94	543.293	2759.08	543.293	3100.6
573.248	785.21784	543.345	2258.25	543.345	2139.02	543.345	2197.42	543.345	2195.64
573.3	789.40593	543.397	2002.16	543.397	2007.98	543.397	2089.24	543.397	2014.89
573.352	792.86193	543.45	1993.78	543.45	2053.8	543.45	2159.14	543.45	2012.79
573.404	795.56092	543.502	2152.52	543.502	2255.18	543.502	2403.31	543.502	2187.63
573.456	797.41528	543.554	2496.9	543.554	2619.69	543.554	2862.32	543.554	2606.23
573.509	798.35773	543.607	3133.83	543.607	3445.56	543.607	3820.09	543.607	3445.14
573.561	798.43497	543.659	4368.45	543.659	4988.44	543.659	5613.83	543.659	5258.66
573.613	797.8574	543.711	7084	543.711	7927.36	543.711	9441.13	543.711	9225.07
573.665	797.00831	543.764	12867.3	543.764	13656.4	543.764	16300.4	543.764	14893.6
573.717	796.38291	543.816	18896.1	543.816	21148.3	543.816	20913.6	543.816	15942
573.77	796.47644	543.868	18475.8	543.868	21185.3	543.868	16009.7	543.868	14080.2
573.822	797.6583	543.921	15430.6	543.921	13512.3	543.921	9385.03	543.921	12694.9
573.874	800.05089	543.973	10084.7	543.973	7747.53	543.973	6090.82	543.973	9221.82
573.926	803.47897	544.025	5688.42	544.025	4804.21	544.025	4365.44	544.025	5605.88
573.978	807.49257	544.078	3727.67	544.078	3319.35	544.078	3489.54	544.078	3618.74
574.031	811.47194	544.13	2768.26	544.13	2638.91	544.13	2980.05	544.13	2739.2
574.083	814.79847	544.182	2350.07	544.182	2245.19	544.182	2637.13	544.182	2259.62
574.135	817.02801	544.235	2126.48	544.235	2081.76	544.235	2355.87	544.235	2043.38
574.187	818.04355	544.287	2011.73	544.287	1982.86	544.287	2136.33	544.287	1927.07
574.239	818.12112	544.339	1911.43	544.339	1922.4	544.339	2010.2	544.339	1890.33
574.291	817.89189	544.392	1903.36	544.392	1916.9	544.392	1950.61	544.392	1819.81
574.344	818.19994	544.444	1864.02	544.444	1855.33	544.444	1945.22	544.444	1799.1
574.396	819.89535	544.496	1870.82	544.496	1872.42	544.496	1951.58	544.496	1795.75
574.448	823.59421	544.549	1859.58	544.549	1880.15	544.549	1954.88	544.549	1814.13
574.5	829.4939	544.601	1879.68	544.601	1924.88	544.601	1951.63	544.601	1833.27
574.552	837.27467	544.653	1928.04	544.653	1957.78	544.653	1997.99	544.653	1926.52
574.605	846.12356	544.706	1979	544.706	1994.5	544.706	2033.54	544.706	1938.92
574.657	854.88574	544.758	2045.22	544.758	2049.36	544.758	2085.97	544.758	1999.07
574.709	862.28946	544.81	2114.26	544.81	2085.99	544.81	2142.45	544.81	2063.68
574.761	867.21726	544.863	2174.12	544.863	2191.93	544.863	2223.54	544.863	2163.85
574.813	868.93941	544.915	2250.04	544.915	2302.38	544.915	2327.93	544.915	2258.75
574.865	867.26293	544.967	2396.97	544.967	2396.29	544.967	2448.16	544.967	2375.68
574.918	862.56104	545.02	2512.46	545.02	2559.51	545.02	2566.73	545.02	2527.59
574.97	855.68842	545.072	2633.51	545.072	2684.91	545.072	2703.05	545.072	2697.57
575.022	847.78764	545.124	2806.62	545.124	2831.5	545.124	2828.17	545.124	2835.97
575.074	840.06216	545.177	2959.3	545.177	2892.6	545.177	2867.11	545.177	2942.89
575.126	833.55032	545.229	2996.58	545.229	2871.4	545.229	2757.98	545.229	2880.27
575.179	828.95652	545.281	2822.58	545.281	2746.45	545.281	2640.59	545.281	2766.3
575.231	826.57806	545.334	2633.24	545.334	2547.6	545.334	2467.38	545.334	2557.86
575.283	826.31411	545.386	2466.82	545.386	2386.84	545.386	2349.06	545.386	2399.84
575.335	827.76908	545.438	2330.84	545.438	2262.2	545.438	2185.65	545.438	2286.18
575.387	830.39623	545.491	2199.21	545.491	2163.76	545.491	2096.29	545.491	2204.46
575.439	833.65016	545.543	2073.08	545.543	2041.13	545.543	2000.48	545.543	2077.7
575.492	837.10843	545.595	1957.51	545.595	1939.3	545.595	1852.32	545.595	1946.6
575.544	840.54566	545.648	1849.19	545.648	1792.38	545.648	1710.05	545.648	1811.84
575.596	843.93046	545.7	1710.87	545.7	1685.5	545.7	1586.58	545.7	1662.97
575.648	847.38014	545.752	1564.05	545.752	1563.33	545.752	1464.43	545.752	1499.02
575.7	851.07227	545.805	1387.86	545.805	1411.72	545.805	1362.99	545.805	1390.2
575.752	855.14742	545.857	1242.67	545.857	1277.69	545.857	1245.52	545.857	1295.41
575.805	859.62671	545.909	1159.47	545.909	1201.79	545.909	1177.41	545.909	1235.33
575.857	864.37278	545.962	1140.84	545.962	1129.25	545.962	1145.81	545.962	1165.29
575.909	869.08453	546.014	1120.73	546.014	1104.39	546.014	1145.64	546.014	1164.42
575.961	873.35366	546.066	1082.23	546.066	1108.49	546.066	1142.57	546.066	1165.36
576.013	876.75134	546.119	1079.66	546.119	1110.96	546.119	1132.34	546.119	1153.41
576.065	878.93472	546.171	1105.88	546.171	1118.26	546.171	1111.26	546.171	1148.32
576.118	879.74607	546.223	1113.74	546.223	1117.76	546.223	1134.48	546.223	1145.28
576.17	879.2888	546.275	1129.7	546.275	1144.58	546.275	1162.7	546.275	1177.56
576.222	877.93898	546.328	1166.3	546.328	1179.92	546.328	1182.28	546.328	1220.9
576.274	876.30965	546.38	1218.4	546.38	1200.47	546.38	1248.34	546.38	1298.53
576.326	875.14884	546.432	1249.55	546.432	1245.27	546.432	1308.57	546.432	1372.34
576.378	875.19576	546.485	1300.31	546.485	1264.59	546.485	1375.2	546.485	1422.36
576.431	877.02087	546.537	1275.28	546.537	1317.68	546.537	1407.65	546.537	1445.68
576.483	880.89358	546.589	1293.38	546.589	1338.38	546.589	1376.2	546.589	1425.41
576.535	886.69122	546.642	1292	546.642	1375.07	546.642	1363.89	546.642	1404.32
576.587	893.90178	546.694	1336.22	546.694	1381.19	546.694	1405.66	546.694	1376.92
576.639	901.70655	546.746	1375.37	546.746	1437.99	546.746	1401.59	546.746	1438.02
576.691	909.13679	546.799	1469.05	546.799	1546.98	546.799	1496.44	546.799	1568.54
576.744	915.2677	546.851	1659.37	546.851	1736.33	546.851	1663.06	546.851	1746.08
576.796	919.41208	546.903	1937.93	546.903	2018.09	546.903	1933.8	546.903	2024.24
576.848	921.24616	546.956	2362.23	546.956	2499.95	546.956	2395.91	546.956	2429.36
576.9	920.86167	547.008	3080.49	547.008	3375.05	547.008	3114.26	547.008	3230.1
576.952	918.71161	547.06	4475.31	547.06	4985.9	547.06	4479.43	547.06	4702.74
577.004	915.4737	547.112	6866.32	547.112	7709.22	547.112	6820.44	547.112	7250.72
577.057	911.86771	547.165	10307.4	547.165	10950.1	547.165	10112.5	547.165	10702.5
577.109	908.48653	547.217	12533.5	547.217	12079.2	547.217	11844.4	547.217	12340.2
577.161	905.66962	547.269	11087.2	547.269	10035.6	547.269	10199.2	547.269	10580.6
577.213	903.47846	547.322	8094.32	547.322	7273.2	547.322	7428.73	547.322	7718.22
577.265	901.75784	547.374	5866.11	547.374	5290.15	547.374	5397.63	547.374	5608.19
577.317	900.26651	547.426	4424.25	547.426	4023.93	547.426	4047.42	547.426	4204.81
577.369	898.82923	547.479	3495.56	547.479	3248.97	547.479	3306.94	547.479	3436.11
577.422	897.45504	547.531	2972.7	547.531	2820.47	547.531	2799.8	547.531	2911.93
577.474	896.38688	547.583	2598.72	547.583	2472.68	547.583	2449.98	547.583	2568.65
577.526	896.04308	547.636	2321.16	547.636	2210.27	547.636	2200.42	547.636	2279.07
577.578	896.89264	547.688	2139.91	547.688	2025.58	547.688	2051.81	547.688	2123.47
577.63	899.28576	547.74	1998.3	547.74	1924.15	547.74	1921.43	547.74	1992.73
577.682	903.30586	547.792	1889.79	547.792	1837.67	547.792	1830.54	547.792	1926.64
577.735	908.695	547.845	1787.88	547.845	1789.74	547.845	1776.24	547.845	1837.34
577.787	914.89349	547.897	1786.03	547.897	1741.94	547.897	1747.37	547.897	1788.71
577.839	921.17078	547.949	1769.15	547.949	1721.3	547.949	1714.62	547.949	1801.94
577.891	926.83757	548.002	1692.62	548.002	1681.54	548.002	1702.65	548.002	1751.44
577.943	931.45502	548.054	1638.82	548.054	1644.26	548.054	1650.63	548.054	1691.25
577.995	934.97966	548.106	1622.93	548.106	1579.99	548.106	1612.66	548.106	1632.44
578.047	937.78985	548.159	1618.48	548.159	1585.16	548.159	1617	548.159	1633.37
578.1	940.57382	548.211	1585.96	548.211	1596.86	548.211	1623.5	548.211	1651.68
578.152	944.11277	548.263	1604.18	548.263	1587.55	548.263	1582.42	548.263	1651.34
578.204	949.00058	548.315	1615.04	548.315	1616.45	548.315	1586.6	548.315	1655.41
578.256	955.41084	548.368	1649.75	548.368	1621.81	548.368	1639.7	548.368	1665.54
578.308	962.96868	548.42	1641.61	548.42	1630.3	548.42	1666.77	548.42	1683.39
578.36	970.78471	548.472	1683.13	548.472	1703.11	548.472	1708.65	548.472	1716.01
578.412	977.6525	548.525	1708.29	548.525	1719.05	548.525	1729.06	548.525	1765.52
578.465	982.36199	548.577	1727.18	548.577	1767.49	548.577	1808.79	548.577	1827.41
578.517	984.05297	548.629	1822.94	548.629	1829.23	548.629	1836.07	548.629	1875.25
578.569	982.48893	548.682	1855.27	548.682	1858.9	548.682	1855.72	548.682	1917.45
578.621	978.19438	548.734	1856.9	548.734	1849.68	548.734	1824.11	548.734	1867.62
578.673	972.38887	548.786	1825.21	548.786	1805.66	548.786	1764.65	548.786	1823.28
578.725	966.73304	548.838	1767.88	548.838	1745.89	548.838	1730.01	548.838	1768.55
578.777	962.94489	548.891	1703.07	548.891	1.69E+03	548.891	1684.92	548.891	1750.66
578.83	962.38093	548.943	1711.28	548.943	1682.39	548.943	1709.81	548.943	1743.03
578.882	965.6974	548.995	1723.96	548.995	1691.77	548.995	1.74E+03	548.995	1748.47
578.934	972.65903	549.048	1748.19	549.048	1722.8	549.048	1722.35	549.048	1789.09
578.986	982.17049	549.1	1777.65	549.1	1.76E+03	549.1	1761.1	549.1	1808.27
579.038	992.50316	549.152	1802.42	549.152	1789.13	549.152	1.81E+03	549.152	1832.12
579.09	1001.66911	549.204	1849.85	549.204	1849.44	549.204	1.79E+03	549.204	1850.97
579.142	1.01E+03	549.257	1.88E+03	549.257	1840.92	549.257	1.83E+03	549.257	1854.1
579.195	1009.77939	549.309	1908.51	549.309	1855.14	549.309	1881.33	549.309	1884.59
579.247	1007.00085	549.361	1932.99	549.361	1908.99	549.361	1900.42	549.361	1933.52
579.299	999.93318	549.414	1978.06	549.414	1928.55	549.414	1900.61	549.414	1942.18
579.351	989.76423	549.466	1978.74	549.466	1.93E+03	549.466	1976.11	549.466	1978.03
579.403	978.19073	549.518	2003.27	549.518	1.98E+03	549.518	1.96E+03	549.518	2019.4
579.455	967.07867	549.57	1984.5	549.57	1.95E+03	549.57	1920.87	549.57	2.04E+03
579.507	958.12032	549.623	1953.48	549.623	1867.78	549.623	1819.39	549.623	1.99E+03
579.559	9.53E+02	549.675	1.84E+03	549.675	1758.76	549.675	1.68E+03	549.675	1805.79
579.612	951.01628	549.727	1680.99	549.727	1.61E+03	549.727	1552.69	549.727	1647.49
579.664	953.48115	549.78	1499.88	549.78	1490.64	549.78	1.47E+03	549.78	1544.24
579.716	959.37437	549.832	1418.75	549.832	1391.79	549.832	1403.87	549.832	1494.37
579.768	967.73833	549.884	1399.73	549.884	1.38E+03	549.884	1390.16	549.884	1430.86
579.82	977.45387	549.936	1359.86	549.936	1374.01	549.936	1391.89	549.936	1420.89
579.872	987.45742	549.989	1364.58	549.989	1384.95	549.989	1408.67	549.989	1442.46
579.924	996.91626	550.041	1415.92	550.041	1400.28	550.041	1434.59	550.041	1476.1
579.976	1005.33519	550.093	1434.54	550.093	1409.37	550.093	1448.83	550.093	1486.08
580.029	1012.58159	550.146	1455.4	550.146	1432.7	550.146	1484.75	550.146	1483.39
580.081	1018.84038	550.198	1448.05	550.198	1455.42	550.198	1474.38	550.198	1491.11
580.133	1024.49497	550.25	1459.03	550.25	1449.63	550.25	1456.5	550.25	1492.11
580.185	1029.98919	550.302	1435.73	550.302	1457.22	550.302	1462.16	550.302	1489.64
580.237	1035.68223	550.355	1459.2	550.355	1451.33	550.355	1461.06	550.355	1527.44
580.289	1041.73849	550.407	1515.98	550.407	1464.81	550.407	1501.42	550.407	1565.28
580.341	1048.07731	550.459	1531.64	550.459	1484.85	550.459	1497.48	550.459	1555.52
580.393	1054.39657	550.512	1542.98	550.512	1.48E+03	550.512	1510.07	550.512	1581.91
580.446	1060.26426	550.564	1517.46	550.564	1485	550.564	1499.56	550.564	1557.81
580.498	1065.26373	550.616	1498.32	550.616	1476.93	550.616	1459.1	550.616	1.56E+03
580.55	1069.13354	550.668	1443.9	550.668	1442.78	550.668	1431.18	550.668	1513.74
580.602	1071.88598	550.721	1.44E+03	550.721	1407.95	550.721	1389.93	550.721	1494.46
580.654	1073.84502	550.773	1.41E+03	550.773	1.39E+03	550.773	1.36E+03	550.773	1477.71
580.706	1075.59199	550.825	1.35E+03	550.825	1.34E+03	550.825	1302.96	550.825	1.41E+03
580.758	1077.82339	550.877	1314.76	550.877	1.27E+03	550.877	1.26E+03	550.877	1363.38
580.81	1.08E+03	550.93	1.24E+03	550.93	1.22E+03	550.93	1217.32	550.93	1306.07
580.863	1085.92054	550.982	1202.18	550.982	1159.01	550.982	1.16E+03	550.982	1233.37
580.915	1.09E+03	551.034	1121.06	551.034	1101.6	551.034	1.12E+03	551.034	1.19E+03
580.967	1.10E+03	551.086	1077.5	551.086	1.05E+03	551.086	1.09E+03	551.086	1153.3
581.019	1.11E+03	551.139	1034.86	551.139	1.03E+03	551.139	1.07E+03	551.139	1.12E+03
581.071	1111.81216	551.191	1021.54	551.191	998.133	551.191	1.03E+03	551.191	1114.16
581.123	1115.77558	551.243	9.94E+02	551.243	972.775	551.243	1.04E+03	551.243	1.10E+03
581.175	1117.32955	551.296	986.401	551.296	978.975	551.296	1.01E+03	551.296	1073.47
581.227	1.12E+03	551.348	9.69E+02	551.348	9.92E+02	551.348	1010.65	551.348	1.08E+03
581.279	1.11E+03	551.4	969.044	551.4	978.336	551.4	1016.14	551.4	1.08E+03
581.332	1.11E+03	551.452	968.612	551.452	9.92E+02	551.452	1.01E+03	551.452	1.05E+03
581.384	1107.99509	551.505	971.509	551.505	988.618	551.505	1.02E+03	551.505	1.06E+03
581.436	1106.74966	551.557	9.66E+02	551.557	9.85E+02	551.557	1.01E+03	551.557	1.08E+03
581.488	1107.58676	551.609	9.76E+02	551.609	993.478	551.609	1027.81	551.609	1.07E+03
581.54	1.11E+03	551.661	998.304	551.661	9.89E+02	551.661	1.03E+03	551.661	1089.43
581.592	1114.84088	551.714	1.01E+03	551.714	996.883	551.714	1032.1	551.714	1.08E+03
581.644	1.12E+03	551.766	998.566	551.766	9.98E+02	551.766	1021.14	551.766	1.08E+03
581.696	1.12E+03	551.818	998.473	551.818	1.00E+03	551.818	1033.94	551.818	1091.03
581.749	1127.0394	551.871	1.00E+03	551.871	1016.4	551.871	1030.15	551.871	1087.34
581.801	1128.60626	551.923	1007.27	551.923	1002.16	551.923	1040.4	551.923	1.09E+03
581.853	1129.1355	551.975	1.01E+03	551.975	1001.76	551.975	1050.26	551.975	1078.92
581.905	1.13E+03	552.027	9.90E+02	552.027	9.84E+02	552.027	1.03E+03	552.027	1.08E+03
581.957	1131.03008	552.08	992.648	552.08	9.88E+02	552.08	1014.02	552.08	1.07E+03
582.009	1134.45058	552.132	989.722	552.132	9.83E+02	552.132	1.01E+03	552.132	1070.78
582.061	1140.14701	552.184	1.00E+03	552.184	9.72E+02	552.184	1004.91	552.184	1079.8
582.113	1.15E+03	552.236	989.739	552.236	980.54	552.236	1016.43	552.236	1061.08
582.165	1155.41665	552.289	9.81E+02	552.289	9.71E+02	552.289	1022.02	552.289	1.05E+03
582.217	1.16E+03	552.341	967.203	552.341	962.207	552.341	1.01E+03	552.341	1062.67
582.27	1164.08527	552.393	9.63E+02	552.393	977.287	552.393	1012.74	552.393	1.07E+03
582.322	1161.07152	552.445	976.46	552.445	979.53	552.445	1.02E+03	552.445	1.05E+03
582.374	1151.77216	552.498	9.88E+02	552.498	988.137	552.498	1028.17	552.498	1081.22
582.426	1.14E+03	552.55	999.833	552.55	9.91E+02	552.55	1.07E+03	552.55	1114.49
582.478	1117.31363	552.602	1026.41	552.602	997.437	552.602	1078.82	552.602	1136.34
582.53	1096.58801	552.654	1.05E+03	552.654	1.03E+03	552.654	1087.11	552.654	1152.51
582.582	1077.66192	552.707	1059.57	552.707	1054.32	552.707	1.12E+03	552.707	1.16E+03
582.634	1.06E+03	552.759	1060.04	552.759	1069.05	552.759	1.13E+03	552.759	1161.02
582.686	1.06E+03	552.811	1075.76	552.811	1084.77	552.811	1120.07	552.811	1154.95
582.738	1058.12624	552.863	1.08E+03	552.863	1.08E+03	552.863	1.09E+03	552.863	1150.99
582.791	1.07E+03	552.916	1.06E+03	552.916	1063.42	552.916	1071.53	552.916	1.14E+03
582.843	1.08E+03	552.968	1.04E+03	552.968	1.05E+03	552.968	1.06E+03	552.968	1.13E+03
582.895	1.10E+03	553.02	1.05E+03	553.02	1051.22	553.02	1073.48	553.02	1129.8
582.947	1123.36664	553.072	1008.6	553.072	1054.74	553.072	1.08E+03	553.072	1138.03
582.999	1.14E+03	553.125	1.03E+03	553.125	1.05E+03	553.125	1.08E+03	553.125	1.13E+03
583.051	1158.0381	553.177	1042.88	553.177	1049.85	553.177	1126.26	553.177	1149.93
583.103	1.17E+03	553.229	1.08E+03	553.229	1084.96	553.229	1159.99	553.229	1197.12
583.155	1.18E+03	553.281	1.13E+03	553.281	1139.06	553.281	1197.63	553.281	1.23E+03
583.207	1.18E+03	553.334	1169.93	553.334	1161.39	553.334	1.22E+03	553.334	1244.31
583.259	1.18E+03	553.386	1180.76	553.386	1.16E+03	553.386	1.20E+03	553.386	1247.88
583.312	1175.29231	553.438	1173.75	553.438	1150.06	553.438	1.19E+03	553.438	1.25E+03
583.364	1172.26478	553.49	1165.94	553.49	1167.75	553.49	1189.98	553.49	1.24E+03
583.416	1.17E+03	553.543	1.14E+03	553.543	1153.52	553.543	1184.5	553.543	1.25E+03
583.468	1.17E+03	553.595	1146.33	553.595	1156.7	553.595	1193.3	553.595	1.26E+03
583.52	1163.0122	553.647	1189.96	553.647	1186.7	553.647	1.22E+03	553.647	1.28E+03
583.572	1160.18412	553.699	1215.34	553.699	1201.31	553.699	1269.56	553.699	1326.57
583.624	1157.54035	553.752	1253.56	553.752	1247.4	553.752	1317.05	553.752	1.38E+03
583.676	1155.31475	553.804	1300.53	553.804	1297.97	553.804	1347.24	553.804	1421.01
583.728	1153.90324	553.856	1363.8	553.856	1344.09	553.856	1393.57	553.856	1458.22
583.78	1153.76299	553.908	1419.01	553.908	1392.61	553.908	1425.94	553.908	1.52E+03
583.832	1155.25821	553.961	1454.93	553.961	1437.09	553.961	1443.3	553.961	1522.2
583.885	1158.50541	554.013	1486.12	554.013	1462.58	554.013	1482.55	554.013	1565.65
583.937	1163.28048	554.065	1504.14	554.065	1483.89	554.065	1511.55	554.065	1585.64
583.989	1169.00393	554.117	1507.11	554.117	1490.85	554.117	1558.26	554.117	1591.38
584.041	1174.84185	554.17	1510.57	554.17	1.52E+03	554.17	1544.21	554.17	1606.07
584.093	1179.88137	554.222	1527.34	554.222	1528.1	554.222	1558.1	554.222	1627.69
584.145	1183.34488	554.274	1520	554.274	1.52E+03	554.274	1570.94	554.274	1629.61
584.197	1184.78592	554.326	1546.6	554.326	1519.86	554.326	1548.73	554.326	1612.59
584.249	1184.21539	554.379	1533.3	554.379	1493.41	554.379	1539.19	554.379	1595.38
584.301	1182.12345	554.431	1485.98	554.431	1476.67	554.431	1494.71	554.431	1568.05
584.353	1179.38905	554.483	1460.5	554.483	1450.99	554.483	1443.37	554.483	1536.69
584.405	1177.09638	554.535	1414.37	554.535	1412.87	554.535	1419.03	554.535	1492.48
584.457	1176.30005	554.588	1359.32	554.588	1368	554.588	1378.62	554.588	1436.53
584.51	1177.79157	554.64	1345.71	554.64	1342.27	554.64	1324.11	554.64	1409.82
584.562	1181.92847	554.692	1312.78	554.692	1292.87	554.692	1305.61	554.692	1377.72
584.614	1188.54506	554.744	1.22E+03	554.744	1242.4	554.744	1270.37	554.744	1313.27
584.666	1196.9908	554.796	1191.57	554.796	1184.52	554.796	1234.51	554.796	1283.05
584.718	1206.26799	554.849	1175.86	554.849	1166.84	554.849	1232	554.849	1277.2
584.77	1215.24624	554.901	1169.32	554.901	1163.4	554.901	1243.73	554.901	1309.32
584.822	1222.90539	554.953	1198.06	554.953	1210.76	554.953	1276.3	554.953	1335.61
584.874	1228.55396	555.005	1254.3	555.005	1257.46	555.005	1299.9	555.005	1388.2
584.926	1231.9762	555.058	1300.97	555.058	1297.1	555.058	1356.74	555.058	1431.56
584.978	1233.47618	555.11	1338.62	555.11	1347.69	555.11	1386.15	555.11	1463.27
585.03	1233.81046	555.162	1365.57	555.162	1383.7	555.162	1383.7	555.162	1472.34
585.082	1234.02443	555.214	1385.47	555.214	1366.35	555.214	1360.76	555.214	1462.31
585.134	1235.22875	555.267	1358.27	555.267	1336.83	555.267	1341.2	555.267	1437.17
585.187	1238.36339	555.319	1302.54	555.319	1317.79	555.319	1342.71	555.319	1411.89
585.239	1244.00851	555.371	1262.9	555.371	1281.77	555.371	1305.4	555.371	1392.11
585.291	1252.26267	555.423	1245.01	555.423	1233.51	555.423	1260.97	555.423	1347.34
585.343	1262.73915	555.475	1208.19	555.475	1176.27	555.475	1224.29	555.475	1298.72
585.395	1274.65848	555.528	1160.59	555.528	1145.47	555.528	1195.02	555.528	1276.75
585.447	1287.02145	555.58	1133.11	555.58	1120.83	555.58	1160.01	555.58	1240.98
585.499	1298.82016	555.632	1116.07	555.632	1095.81	555.632	1118.25	555.632	1218.05
585.551	1309.23846	555.684	1088.85	555.684	1089.87	555.684	1122.09	555.684	1223.64
585.603	1317.7982	555.737	1107.25	555.737	1074.95	555.737	1135.62	555.737	1195.28
585.655	1324.42194	555.789	1114.46	555.789	1069.67	555.789	1153.95	555.789	1205.57
585.707	1329.40447	555.841	1099.6	555.841	1100.96	555.841	1160.31	555.841	1212.23
585.759	1333.30706	555.893	1110.87	555.893	1106.83	555.893	1150.58	555.893	1229.01
585.811	1336.80585	555.945	1114.31	555.945	1099.67	555.945	1182.1	555.945	1245.63
585.863	1340.53368	555.998	1122.95	555.998	1136.81	555.998	1209.47	555.998	1245.45
585.916	1344.95075	556.05	1164.51	556.05	1165.57	556.05	1215.84	556.05	1276.9
585.968	1350.27774	556.102	1204.41	556.102	1183.63	556.102	1251.55	556.102	1342.55
586.02	1356.47816	556.154	1228.11	556.154	1210.63	556.154	1256.18	556.154	1346.16
586.072	1363.30894	556.207	1249	556.207	1235.63	556.207	1279.22	556.207	1357.92
586.124	1370.3969	556.259	1263.9	556.259	1277.39	556.259	1307.51	556.259	1398.34
586.176	1377.32399	556.311	1307.78	556.311	1300.41	556.311	1332.19	556.311	1403.06
586.228	1383.69848	556.363	1293.31	556.363	1299.01	556.363	1320.22	556.363	1408.89
586.28	1389.20119	556.415	1286.02	556.415	1286.81	556.415	1300.83	556.415	1398.4
586.332	1393.60736	556.468	1295.57	556.468	1265.48	556.468	1291.73	556.468	1395.56
586.384	1396.79456	556.52	1260.19	556.52	1246.93	556.52	1259.37	556.52	1370.53
586.436	1398.74936	556.572	1221.74	556.572	1218.92	556.572	1210.56	556.572	1319.14
586.488	1399.5819	556.624	1196.49	556.624	1188.51	556.624	1186.51	556.624	1289.44
586.54	1399.54773	556.677	1143.15	556.677	1155.33	556.677	1178.99	556.677	1248.27
586.592	1399.06622	556.729	1093.66	556.729	1116.31	556.729	1127.99	556.729	1237.24
586.644	1398.71757	556.781	1097.56	556.781	1083.43	556.781	1109.5	556.781	1230.28
586.696	1399.20123	556.833	1073.49	556.833	1052.31	556.833	1095.15	556.833	1187.91
586.748	1401.24712	556.885	1046.86	556.885	1032.48	556.885	1082.58	556.885	1173.4
586.801	1405.48528	556.938	1035.23	556.938	1025.89	556.938	1069.12	556.938	1168.98
586.853	1412.30631	556.99	1016.28	556.99	1027.07	556.99	1066.33	556.99	1157.3
586.905	1421.72787	557.042	1013.97	557.042	1025.44	557.042	1045.9	557.042	1156.53
586.957	1433.33476	557.094	999.616	557.094	1000.44	557.094	1047.33	557.094	1122.7
587.009	1446.30119	557.146	1014	557.146	993.138	557.146	1056.24	557.146	1115.4
587.061	1459.51248	557.199	1003.76	557.199	1000.04	557.199	1046.99	557.199	1145.87
587.113	1471.76724	557.251	1010.47	557.251	987.983	557.251	1038.26	557.251	1144.59
587.165	1482.01724	557.303	996.129	557.303	993.668	557.303	1050.69	557.303	1150.92
587.217	1489.58701	557.355	995.317	557.355	999.513	557.355	1043.05	557.355	1174.41
587.269	1494.31533	557.407	1011.49	557.407	1009.78	557.407	1041.53	557.407	1171.52
587.321	1496.57776	557.46	1014.79	557.46	994.905	557.46	1052.17	557.46	1149.6
587.373	1497.17918	557.512	1012.34	557.512	993.992	557.512	1046.1	557.512	1166.34
587.425	1497.14081	557.564	1002.39	557.564	1004.67	557.564	1050.75	557.564	1152.63
587.477	1497.43602	557.616	999.639	557.616	1015.1	557.616	1060.42	557.616	1155.51
587.529	1498.74592	557.669	1013.49	557.669	1002.02	557.669	1048.6	557.669	1134.32
587.581	1501.30199	557.721	1012.75	557.721	1001.26	557.721	1043.62	557.721	1122.48
587.633	1504.86018	557.773	1011.82	557.773	989.897	557.773	1044.18	557.773	1153.03
587.685	1508.81449	557.825	1019.61	557.825	990.221	557.825	1045.12	557.825	1154
587.737	1512.41786	557.877	1002.78	557.877	1000.12	557.877	1019.93	557.877	1138.37
587.79	1515.04499	557.93	1.00E+03	557.93	1003.92	557.93	1017.4	557.93	1133.41
587.842	1516.42732	557.982	1002.83	557.982	988.924	557.982	1035.06	557.982	1118.59
587.894	1516.76891	558.034	9.85E+02	558.034	962.128	558.034	1035.7	558.034	1119.01
587.946	1516.7298	558.086	976.608	558.086	953.159	558.086	1030.34	558.086	1.13E+03
587.998	1517.25606	558.138	968.033	558.138	942.205	558.138	1020.68	558.138	1116.46
588.05	1519.30772	558.191	991.012	558.191	938.757	558.191	1021.37	558.191	1110.89
588.102	1523.55748	558.243	981.118	558.243	949.5	558.243	1020.05	558.243	1115.38
588.154	1530.14609	558.295	954.737	558.295	970.812	558.295	1018.24	558.295	1096.3
588.206	1538.56738	558.347	945.085	558.347	9.59E+02	558.347	1017.07	558.347	1.12E+03
588.258	1.55E+03	558.399	961.558	558.399	949.672	558.399	1.03E+03	558.399	1127.11
588.31	1556.13961	558.452	957.455	558.452	947.932	558.452	1.02E+03	558.452	1124.8
588.362	1562.30542	558.504	980.872	558.504	956.141	558.504	1017.89	558.504	1126.91
588.414	1565.03483	558.556	976.869	558.556	962.929	558.556	1020.51	558.556	1127.1
588.466	1563.7805	558.608	976.279	558.608	969.301	558.608	1030.24	558.608	1127.98
588.492	1558.8457	558.66	974.705	558.66	980.984	558.66	1.05E+03	558.66	1145.1
588.544	1551.2369	558.713	992.275	558.713	986.463	558.713	1051.32	558.713	1123.42
588.597	1542.69992	558.765	9.89E+02	558.765	1002.93	558.765	1039.64	558.765	1143.95
588.649	1535.26404	558.817	970.546	558.817	968.51	558.817	1039.81	558.817	1136.22
588.701	1530.89123	558.869	975.764	558.869	978.417	558.869	1030.55	558.869	1140.78
588.753	1531.1249	558.921	978.649	558.921	987.94	558.921	1040.95	558.921	1162.34
588.806	1536.82629	558.974	999.805	558.974	974.598	558.974	1048.71	558.974	1164.01
588.858	1548.06241	559.026	1006.19	559.026	993.296	559.026	1035.35	559.026	1149.11
588.91	1564.13435	559.078	1013.26	559.078	997.134	559.078	1033.66	559.078	1157.35
588.963	1583.74801	559.13	1019.07	559.13	974.5	559.13	1021.89	559.13	1153.99
589.015	1605.265	559.182	995.656	559.182	985.085	559.182	1041.54	559.182	1150.58
589.067	1626.9606	559.234	1011.65	559.234	994.777	559.234	1050.62	559.234	1149.58
589.119	1647.26037	559.287	998.413	559.287	983.906	559.287	1046.49	559.287	1154.31
589.172	1664.89585	559.339	1001.59	559.339	989.746	559.339	1079.32	559.339	1167.24
589.224	1678.98297	559.391	1004.39	559.391	1018.33	559.391	1075.39	559.391	1166.18
589.276	1689.01055	559.443	1011.85	559.443	1000.66	559.443	1065.09	559.443	1151.77
589.328	1694.79276	559.495	1005.46	559.495	9.89E+02	559.495	1067.39	559.495	1144.73
589.381	1696.39468	559.548	1007.46	559.548	1002.59	559.548	1070.17	559.548	1178.67
589.433	1694.07538	559.6	1005.61	559.6	1016.61	559.6	1089.55	559.6	1198.38
589.485	1688.24191	559.652	1038.5	559.652	1049.04	559.652	1103.19	559.652	1184.87
589.538	1679.44275	559.704	1078.34	559.704	1060.09	559.704	1144.88	559.704	1211.75
589.59	1668.37762	559.756	1108.64	559.756	1108.13	559.756	1165.51	559.756	1276.13
589.642	1655.89378	559.808	1129.83	559.808	1146.74	559.808	1217.08	559.808	1306.72
589.694	1642.97749	559.861	1194.78	559.861	1164.8	559.861	1237	559.861	1327.84
589.747	1630.70655	559.913	1226.55	559.913	1225.25	559.913	1273.14	559.913	1371.08
589.799	1620.17778	559.965	1280.83	559.965	1292.94	559.965	1303.7	559.965	1445.26
589.851	1612.39476	560.017	1332.81	560.017	1322.18	560.017	1393.75	560.017	1531.59
589.903	1608.15928	560.069	1380.55	560.069	1369.61	560.069	1424.11	560.069	1553.28
589.956	1607.9639	560.122	1414.97	560.122	1389.9	560.122	1453.94	560.122	1597.91
590.008	1611.92216	560.174	1425.74	560.174	1417.45	560.174	1498.1	560.174	1588.76
590.06	1619.72928	560.226	1414.71	560.226	1405.75	560.226	1467.92	560.226	1580.63
590.112	1630.6898	560.278	1425.91	560.278	1398.85	560.278	1408.94	560.278	1583.74
590.165	1643.78992	560.33	1424.67	560.33	1385.81	560.33	1449.02	560.33	1578.87
590.217	1657.82339	560.383	1400.15	560.383	1377.99	560.383	1449.53	560.383	1554.5
590.269	1671.53364	560.435	1385.67	560.435	1365.54	560.435	1427.31	560.435	1571.96
590.321	1683.78066	560.487	1430.68	560.487	1377.45	560.487	1446.77	560.487	1559.32
590.374	1693.68807	560.539	1420.49	560.539	1390.88	560.539	1474.82	560.539	1563.43
590.426	1700.76584	560.591	1405.64	560.591	1383.66	560.591	1462.62	560.591	1554.63
590.478	1704.9682	560.643	1409.85	560.643	1409.28	560.643	1465.7	560.643	1577.18
590.53	1706.70281	560.696	1418.64	560.696	1407.45	560.696	1459.15	560.696	1591.58
590.583	1706.76547	560.748	1440.08	560.748	1399.25	560.748	1459.44	560.748	1581.66
590.635	1706.22331	560.8	1450.54	560.8	1425.79	560.8	1483.89	560.8	1566.78
590.687	1706.23986	560.852	1442.86	560.852	1425.96	560.852	1483.15	560.852	1601.19
590.739	1707.89336	560.904	1412.51	560.904	1428.22	560.904	1469.99	560.904	1627.52
590.792	1711.99381	560.956	1442.84	560.956	1436.27	560.956	1500.91	560.956	1633.27
590.844	1718.94386	561.009	1471.06	561.009	1420.65	561.009	1530.24	561.009	1648.21
590.896	1728.64471	561.061	1483.91	561.061	1455.98	561.061	1516.38	561.061	1621.34
590.948	1740.49068	561.113	1489.71	561.113	1482.78	561.113	1517.97	561.113	1650.6
591.001	1753.43435	561.165	1464.33	561.165	1468.16	561.165	1518.62	561.165	1672.2
591.053	1766.13164	561.217	1524.07	561.217	1484.18	561.217	1523.89	561.217	1672.13
591.105	1777.12591	561.269	1481.14	561.269	1473.73	561.269	1533.24	561.269	1682.05
591.157	1785.07205	561.322	1486.29	561.322	1463.38	561.322	1545.83	561.322	1686.52
591.21	1788.94684	561.374	1521.06	561.374	1484.76	561.374	1545.62	561.374	1649.24
591.262	1788.23048	561.426	1487.84	561.426	1461.71	561.426	1538.23	561.426	1670.65
591.314	1783.00948	561.478	1510.66	561.478	1463.52	561.478	1497.63	561.478	1648.31
591.367	1774.00836	561.53	1441.77	561.53	1416.28	561.53	1474.1	561.53	1640.69
591.419	1762.52931	561.582	1434.42	561.582	1414.79	561.582	1493.64	561.582	1602.19
591.471	1750.29282	561.635	1394.07	561.635	1376.18	561.635	1464.89	561.635	1578
591.523	1739.22408	561.687	1331.22	561.687	1326.07	561.687	1397.13	561.687	1562.05
591.575	1731.19456	561.739	1292.21	561.739	1312.61	561.739	1372.03	561.739	1474.62
591.628	1727.76333	561.791	1253.9	561.791	1251.81	561.791	1319.01	561.791	1461.75
591.68	1729.96531	561.837	1224	561.837	1236	561.837	1283	561.837	1431
591.732	1738.16052	561.889	1239	561.889	1184	561.889	1282	561.889	1397
591.784	1751.9961	561.942	1172.08	561.942	1192.06	561.942	1252.05	561.942	1388.05
591.837	1770.46603	561.994	1201.03	561.994	1163.19	561.994	1214.2	561.994	1381.13
591.889	1792.07341	562.046	1154.19	562.046	1144.4	562.046	1228.2	562.046	1341.37
591.941	1815.04386	562.099	1171.07	562.099	1144.41	562.099	1223.13	562.099	1331.49
591.993	1837.57724	562.151	1167.04	562.151	1132.47	562.151	1242.94	562.151	1349.43
592.046	1858.07111	562.203	1162.08	562.203	1139.36	562.203	1207.19	562.203	1336.75
592.098	1875.29535	562.255	1145.22	562.255	1142.19	562.255	1183.52	562.255	1316.1
592.15	1888.47267	562.308	1099.85	562.308	1088.06	562.308	1215.15	562.308	1342.72
592.202	1897.28998	562.36	1098.58	562.36	1111.11	562.36	1173.75	562.36	1308.04
592.255	1901.83449	562.412	1123.64	562.412	1118.76	562.412	1177.53	562.412	1309.05
592.307	1902.5009	562.465	1069.55	562.465	1082.33	562.465	1118.54	562.465	1285.37
592.359	1899.88155	562.517	1046.04	562.517	1073.04	562.517	1131.98	562.517	1253.06
592.411	1894.69539	562.569	1063.73	562.569	1067.11	562.569	1146.49	562.569	1249.46
592.464	1887.74648	562.622	1049.03	562.622	1055.73	562.622	1104.89	562.622	1260.49
592.516	1879.9234	562.674	1034	562.674	1050.66	562.674	1127.21	562.674	1250.68
592.568	1872.19598	562.726	1054.01	562.726	1020.33	562.726	1076.31	562.726	1253.03
592.62	1865.60761	562.778	1029.65	562.778	1005.98	562.778	1085.98	562.778	1224.99
592.673	1861.2149	562.831	1004.44	562.831	1022.85	562.831	1107.3	562.831	1214.64
592.725	1859.98009	562.883	998.072	562.883	1013.66	562.883	1070.76	562.883	1231.51
592.777	1862.60431	562.935	952.083	562.935	996.905	562.935	1105.44	562.935	1206.33
592.829	1869.36279	562.988	987.051	562.988	1009.12	562.988	1095.27	562.988	1189.4
592.882	1879.96744	563.04	994.589	563.04	993.984	563.04	1073.49	563.04	1156.79
592.934	1893.52351	563.092	998.253	563.092	959.599	563.092	1043.05	563.092	1168.56
592.986	1908.59345	563.145	1006.09	563.145	949.05	563.145	1043.97	563.145	1147.52
593.038	1923.40379	563.197	975.565	563.197	985.196	563.197	1048.13	563.197	1166.79
593.09	1936.14713	563.249	971.718	563.249	957.857	563.249	1026.49	563.249	1184.5
593.143	1945.32742	563.301	940.127	563.301	985.621	563.301	1063.85	563.301	1186.66
593.195	1950.07712	563.354	972.629	563.354	935.717	563.354	1040.91	563.354	1150.14
593.247	1950.34697	563.406	942.776	563.406	973.217	563.406	1017.64	563.406	1179.08
593.299	1946.93919	563.458	967.121	563.458	970.103	563.458	1029.56	563.458	1158.38
593.352	1941.34347	563.51	938.077	563.51	940.821	563.51	1016.14	563.51	1164.58
593.404	1935.42089	563.563	941.869	563.563	951.311	563.563	1023.02	563.563	1147.17
593.456	1930.98435	563.615	950.878	563.615	955.399	563.615	1013.66	563.615	1188.1
593.508	1929.40058	563.667	960.402	563.667	977.726	563.667	1015.93	563.667	1122.46
593.561	1931.29087	563.72	953.549	563.72	954.037	563.72	1013.87	563.72	1157.95
593.613	1936.42272	563.772	950.745	563.772	932.507	563.772	1015.2	563.772	1154.65
593.665	1943.80095	563.824	942.07	563.824	926.501	563.824	1004.51	563.824	1147.84
593.717	1951.96256	563.877	966.661	563.877	940.111	563.877	1001.57	563.877	1151.68
593.769	1959.381	563.929	911.11	563.929	909.063	563.929	1026.15	563.929	1129.61
593.822	1964.88175	563.981	938.087	563.981	952.183	563.981	1044.07	563.981	1132.42
593.874	1967.96644	564.033	935.421	564.033	943.133	564.033	972.533	564.033	1159.85
593.926	1968.93923	564.086	939.652	564.086	924.163	564.086	1007.33	564.086	1137.65
593.978	1968.8257	564.138	931.823	564.138	946.461	564.138	1009.68	564.138	1130.77
594.031	1969.08283	564.19	936.523	564.19	939.621	564.19	1015.68	564.19	1157.97
594.083	1971.19156	564.242	933.97	564.242	941.857	564.242	1045.15	564.242	1153.42
594.135	1976.2194	564.295	945.333	564.295	936.963	564.295	1011.93	564.295	1150.23
594.187	1984.49671	564.347	934.418	564.347	945.108	564.347	1015.66	564.347	1170.96
594.239	1995.47678	564.399	937.554	564.399	945.456	564.399	1048.54	564.399	1166.62
594.292	2007.82827	564.452	946.588	564.452	935.757	564.452	1018.63	564.452	1153.97
594.344	2019.74767	564.504	959.994	564.504	924.425	564.504	1063.74	564.504	1183.01
594.396	2029.3946	564.556	957.956	564.556	956.061	564.556	1020.4	564.556	1194.85
594.448	2035.36496	564.608	943.798	564.608	940.839	564.608	1086.76	564.608	1197.87
594.501	2037.05894	564.661	962.064	564.661	947.907	564.661	1029.27	564.661	1209.83
594.553	2034.86447	564.713	964.434	564.713	989.378	564.713	1057.07	564.713	1183.68
594.605	2030.08699	564.765	967.472	564.765	960.624	564.765	1067.01	564.765	1203.63
594.657	2024.66834	564.818	936.146	564.818	947.122	564.818	1037.62	564.818	1192.06
594.71	2020.74479	564.87	933.124	564.87	959.675	564.87	1032.45	564.87	1202.59
594.762	2020.17138	564.922	953.423	564.922	976.685	564.922	1060.24	564.922	1167.7
594.814	2024.10921	564.974	948.781	564.974	978.476	564.974	1062.06	564.974	1209.44
594.866	2032.80047	565.027	976.126	565.027	977.854	565.027	1040.48	565.027	1206.5
594.918	2045.55986	565.079	967.873	565.079	961.092	565.079	1056.59	565.079	1202.24
594.971	2060.98066	565.131	953.784	565.131	967.205	565.131	1077.26	565.131	1214.9
595.023	2077.29932	565.183	983.896	565.183	971.279	565.183	1069.74	565.183	1190.47
595.075	2092.79921	565.236	970.315	565.236	970.133	565.236	1071.95	565.236	1199.79
595.127	2106.17521	565.288	979.111	565.288	969.047	565.288	1066.52	565.288	1206.8
595.179	2116.75286	565.34	964.024	565.34	990.899	565.34	1073.18	565.34	1206.96
595.232	2124.52636	565.393	973.035	565.393	954.225	565.393	1063.72	565.393	1198.75
595.284	2130.03154	565.445	957.131	565.445	976.142	565.445	1053.48	565.445	1211.63
595.336	2134.08738	565.497	963.093	565.497	967.914	565.497	1079.11	565.497	1212.43
595.388	2137.5166	565.549	973.249	565.549	981.078	565.549	1049.62	565.549	1200.56
595.441	2140.90704	565.602	968.795	565.602	976.03	565.602	1055.98	565.602	1173.55
595.493	2144.49309	565.654	976.981	565.654	970.647	565.654	1071.95	565.654	1202.1
595.545	2148.15829	565.706	987.307	565.706	979.559	565.706	1071.64	565.706	1198.22
595.597	2151.56758	565.758	974.041	565.758	977.229	565.758	1062.74	565.758	1253.72
595.649	2154.35546	565.811	986.143	565.811	960.005	565.811	1061.56	565.811	1260.75
595.702	2156.30855	565.863	987.604	565.863	979.68	565.863	1097.24	565.863	1222.87
595.754	2157.48888	565.915	980.433	565.915	970.337	565.915	1063.44	565.915	1234.91
595.806	2158.24197	565.967	1009.68	565.967	981.98	565.967	1074.78	565.967	1205.85
595.858	2159.11841	566.02	993.473	566.02	959.315	566.02	1049.1	566.02	1237.52
595.91	2160.72185	566.072	993.53	566.072	992.652	566.072	1110.44	566.072	1251.55
595.963	2163.54449	566.124	960.491	566.124	993.388	566.124	1082.15	566.124	1216.25
596.015	2167.85173	566.177	989.229	566.177	999.667	566.177	1088.88	566.177	1236.48
596.067	2173.63233	566.229	1004.01	566.229	1005.26	566.229	1116.35	566.229	1235.42
596.119	2180.64954	566.281	987.248	566.281	977.376	566.281	1093.38	566.281	1232.61
596.172	2188.54702	566.333	994.274	566.333	1005.87	566.333	1066.47	566.333	1248.75
596.224	2196.98142	566.386	987.37	566.386	993.478	566.386	1065.1	566.386	1226.25
596.276	2205.70931	566.438	999.299	566.438	989.534	566.438	1111.43	566.438	1222.79
596.328	2214.62043	566.49	974.143	566.49	1012.59	566.49	1096.18	566.49	1232.61
596.38	2223.68759	566.542	990.491	566.542	991.847	566.542	1097.74	566.542	1232.14
596.433	2232.86206	566.595	996.469	566.595	1002.07	566.595	1078.96	566.595	1241.29
596.485	2241.96682	566.647	981.627	566.647	973.829	566.647	1097.31	566.647	1225.02
596.537	2250.61854	566.699	966.191	566.699	993.264	566.699	1106.97	566.699	1248.72
596.589	2258.24535	566.751	977.724	566.751	970.34	566.751	1070.79	566.751	1232.24
596.641	2264.18996	566.804	980.24	566.804	1005.11	566.804	1131.33	566.804	1230.84
596.694	2267.88052	566.856	997.353	566.856	984.761	566.856	1097.39	566.856	1268.05
596.746	2269.02281	566.908	1005.84	566.908	1011	566.908	1109.92	566.908	1262.7
596.798	2267.72729	566.96	1005.7	566.96	1012.74	566.96	1096.79	566.96	1252.75
596.85	2264.54392	567.013	986.295	567.013	1017.47	567.013	1102.98	567.013	1282.46
596.902	2260.35967	567.065	1000.15	567.065	1008.92	567.065	1105.75	567.065	1245.35
596.955	2256.18367	567.117	995.221	567.117	999.815	567.117	1105.12	567.117	1265.62
597.007	2252.88504	567.169	1029.8	567.169	1018.9	567.169	1099.71	567.169	1272.85
597.059	2250.94416	567.222	1001.17	567.222	1024.62	567.222	1108.25	567.222	1275.7
597.111	2250.3256	567.274	1006.76	567.274	994.677	567.274	1111.06	567.274	1248.98
597.163	2250.50392	567.326	973.982	567.326	995	567.326	1105.43	567.326	1277.81
597.216	2250.65407	567.378	1016.8	567.378	1015.09	567.378	1104.91	567.378	1267.35
597.268	2249.9657	567.431	1011.06	567.431	999.149	567.431	1101.67	567.431	1276.41
597.32	2247.97148	567.483	1000.51	567.483	1014.31	567.483	1081.77	567.483	1264.96
597.372	2244.81307	567.535	1022.89	567.535	984.624	567.535	1073.11	567.535	1302.49
597.424	2241.3348	567.587	1013.59	567.587	1013.67	567.587	1135.54	567.587	1256.49
597.477	2238.96783	567.64	1001.54	567.64	1027.86	567.64	1131.53	567.64	1306.2
597.529	2239.42764	567.692	1011.89	567.692	1029.17	567.692	1131.02	567.692	1294.45
597.581	2244.27827	567.744	1023.04	567.744	1029.22	567.744	1121.2	567.744	1262.64
597.633	2254.5047	567.796	1005.91	567.796	1039.93	567.796	1098.02	567.796	1251.42
597.685	2270.19278	567.849	1004.68	567.849	1030.21	567.849	1130.26	567.849	1267.34
597.738	2290.41641	567.901	1025.38	567.901	1034.17	567.901	1125.14	567.901	1295.72
597.79	2313.37635	567.953	1015.42	567.953	1041.05	567.953	1113.65	567.953	1279.74
597.842	2336.74077	568.005	1034.12	568.005	1043.67	568.005	1108.77	568.005	1333.33
597.894	2358.12794	568.058	1051	568.058	1036.71	568.058	1151.4	568.058	1318.74
597.946	2375.58864	568.11	1057.86	568.11	1041.32	568.11	1139.07	568.11	1291.66
597.999	2387.97452	568.162	1035.38	568.162	1068.82	568.162	1141.05	568.162	1294.43
598.051	2395.11227	568.214	1046.23	568.214	1066.32	568.214	1137.01	568.214	1303.87
598.103	2397.73276	568.267	1060.49	568.267	1036.76	568.267	1142.89	568.267	1331.67
598.155	2397.21508	568.319	1036.26	568.319	1061.66	568.319	1153.04	568.319	1329.32
598.207	2395.20721	568.371	1049.57	568.371	1040.39	568.371	1168.15	568.371	1295.95
598.259	2393.23798	568.423	1033.42	568.423	1059.3	568.423	1155.36	568.423	1324.26
598.312	2392.4165	568.476	1061.63	568.476	1053.19	568.476	1128.38	568.476	1326.06
598.364	2393.29182	568.528	1056.7	568.528	1049.76	568.528	1138.97	568.528	1307.88
598.416	2395.86676	568.58	1042.36	568.58	1054.19	568.58	1147.14	568.58	1340.25
598.468	2399.75979	568.632	1048.8	568.632	1077.29	568.632	1149.56	568.632	1327.29
598.52	2404.42656	568.685	1066.36	568.685	1059.8	568.685	1142.68	568.685	1355.32
598.573	2409.37097	568.737	1049.69	568.737	1057.91	568.737	1137.26	568.737	1331.21
598.625	2414.29019	568.789	1051.55	568.789	1051.14	568.789	1168.23	568.789	1344.9
598.677	2419.10278	568.841	1044.27	568.841	1071.59	568.841	1129.99	568.841	1328.85
598.729	2423.89527	568.894	1064.69	568.894	1065.53	568.894	1151.16	568.894	1336.94
598.781	2428.80448	568.946	1062.84	568.946	1070.76	568.946	1157.55	568.946	1352.78
598.834	2433.89562	568.998	1075.36	568.998	1073.6	568.998	1166.01	568.998	1364.49
598.886	2439.09114	569.05	1059.99	569.05	1068.01	569.05	1178.06	569.05	1345.38
598.938	2444.1575	569.102	1056.91	569.102	1092.72	569.102	1174.73	569.102	1361.6
598.99	2448.77823	569.155	1044.92	569.155	1090.1	569.155	1172.39	569.155	1352.76
599.042	2452.66752	569.207	1058.36	569.207	1075.72	569.207	1179.47	569.207	1360.35
599.094	2455.6938	569.259	1076.94	569.259	1084.88	569.259	1147.79	569.259	1340.96
599.147	2457.97064	569.311	1039.53	569.311	1066.28	569.311	1174.55	569.311	1368.63
599.199	2459.89573	569.364	1058.67	569.364	1091.48	569.364	1165.43	569.364	1390.34
599.251	2462.10818	569.416	1053.28	569.416	1079.78	569.416	1170.71	569.416	1369.83
599.303	2465.40132	569.468	1055.16	569.468	1088.3	569.468	1170.45	569.468	1370.66
599.355	2470.59215	569.52	1081.67	569.52	1074.77	569.52	1165.56	569.52	1368.71
599.408	2478.37977	569.573	1070.67	569.573	1066.24	569.573	1167.43	569.573	1365.38
599.46	2489.22137	569.625	1057.72	569.625	1079.06	569.625	1178.13	569.625	1367.04
599.512	2503.21939	569.677	1065.59	569.677	1070.88	569.677	1182.16	569.677	1381.52
599.564	2520.05643	569.729	1063.14	569.729	1077.4	569.729	1167.55	569.729	1385.69
599.616	2538.96394	569.781	1070.51	569.781	1095.96	569.781	1160.39	569.781	1343.98
599.668	2558.74269	569.834	1053.32	569.834	1083.5	569.834	1173.1	569.834	1379.31
599.721	2577.84445	569.886	1041.98	569.886	1091.73	569.886	1171.11	569.886	1366.65
599.773	2594.53408	569.938	1041.36	569.938	1084.89	569.938	1176.38	569.938	1365.8
599.825	2607.11197	569.99	1060.87	569.99	1071.71	569.99	1177.68	569.99	1374.87
599.877	2614.20612	570.043	1045.15	570.043	1091.28	570.043	1165.35	570.043	1355.21
599.929	2615.07003	570.095	1072.37	570.095	1059.97	570.095	1169.25	570.095	1335.59
599.982	2609.82906	570.147	1050.56	570.147	1080.49	570.147	1154.54	570.147	1361.95
600.034	2599.60881	570.199	1059.72	570.199	1078.08	570.199	1176.98	570.199	1390.44
600.086	2586.46298	570.252	1064.18	570.252	1056.19	570.252	1169.74	570.252	1368.71
600.138	2573.10092	570.304	1077.44	570.304	1085.04	570.304	1156.37	570.304	1377.68
600.19	2562.41737	570.356	1071.39	570.356	1096.39	570.356	1190.77	570.356	1373.9
600.242	2556.91264	570.408	1072.84	570.408	1091.34	570.408	1154.94	570.408	1366.72
600.294	2558.12587	570.46	1070	570.46	1061.35	570.46	1190.09	570.46	1358.69
600.347	2566.22118	570.513	1065.49	570.513	1094.35	570.513	1197.17	570.513	1381.46
600.399	2579.85665	570.565	1048.15	570.565	1100.04	570.565	1189.99	570.565	1387.37
600.451	2596.38028	570.617	1060.98	570.617	1108.47	570.617	1163.43	570.617	1392.68
600.503	2612.36497	570.669	1049.52	570.669	1091.86	570.669	1190.25	570.669	1380.6
600.555	2624.35988	570.722	1066.52	570.722	1104.82	570.722	1192.84	570.722	1394.37
600.608	2629.69699	570.774	1076.86	570.774	1073.43	570.774	1182.15	570.774	1366.2
600.66	2627.16447	570.826	1071.51	570.826	1100.26	570.826	1187.68	570.826	1372.38
600.712	2617.35358	570.878	1073.12	570.878	1091.64	570.878	1208.12	570.878	1393.3
600.764	2602.60481	570.93	1062.35	570.93	1090.08	570.93	1199.01	570.93	1382.45
600.816	2586.53033	570.983	1073.18	570.983	1119.59	570.983	1184.8	570.983	1381.17
600.868	2573.22473	571.035	1076.39	571.035	1110.86	571.035	1223.4	571.035	1425.38
600.921	2566.34624	571.087	1096.5	571.087	1109.49	571.087	1190.65	571.087	1378.81
600.973	2568.29745	571.139	1082.12	571.139	1082.97	571.139	1217.81	571.139	1410.79
601.025	2579.6839	571.191	1068.63	571.191	1095.59	571.191	1169.56	571.191	1383.63
601.077	2599.20525	571.244	1088.92	571.244	1123.05	571.244	1194.26	571.244	1402.29
601.129	2623.97946	571.296	1080.94	571.296	1106.19	571.296	1184.8	571.296	1403.83
601.181	2650.22034	571.348	1080.71	571.348	1086.87	571.348	1197.9	571.348	1428.31
601.234	2674.0923	571.4	1088.96	571.4	1121.33	571.4	1210.54	571.4	1385.32
601.286	2692.539	571.453	1079.75	571.453	1108.97	571.453	1204.12	571.453	1431.05
601.338	2703.87019	571.505	1087.44	571.505	1103.53	571.505	1214.06	571.505	1409.16
601.39	2708.00592	571.557	1094.65	571.557	1110.24	571.557	1219.41	571.557	1411.57
601.442	2706.32447	571.609	1084.06	571.609	1106.29	571.609	1219.4	571.609	1430.62
601.494	2701.18819	571.661	1102.11	571.661	1110.68	571.661	1209.03	571.661	1427.31
601.547	2695.28651	571.714	1103.43	571.714	1139.13	571.714	1218.23	571.714	1449.98
601.599	2690.98038	571.766	1079.76	571.766	1123.97	571.766	1222.46	571.766	1445.35
601.651	2689.78935	571.818	1093.69	571.818	1097.08	571.818	1212.37	571.818	1443.15
601.703	2692.15697	571.87	1126.47	571.87	1118.55	571.87	1235.76	571.87	1428.59
601.755	2697.50379	571.922	1104.39	571.922	1142.08	571.922	1233.8	571.922	1470.66
601.807	2704.52853	571.975	1118.82	571.975	1124.05	571.975	1245.79	571.975	1453.85
601.859	2711.65055	572.027	1088.1	572.027	1154.59	572.027	1233.86	572.027	1466.29
601.912	2717.46306	572.079	1106.09	572.079	1141.11	572.079	1240.07	572.079	1452.67
601.964	2721.08849	572.131	1120.47	572.131	1131.41	572.131	1262.44	572.131	1471.86
602.016	2722.34017	572.183	1138.7	572.183	1135.72	572.183	1248.11	572.183	1477.28
602.068	2721.69957	572.236	1128.93	572.236	1164.13	572.236	1243.08	572.236	1482.97
602.12	2720.12306	572.288	1132.36	572.288	1165.99	572.288	1250.11	572.288	1468.64
602.172	2718.7587	572.34	1143.77	572.34	1155.37	572.34	1254.65	572.34	1502.7
602.225	2718.6547	572.392	1143.61	572.392	1168.64	572.392	1264.67	572.392	1508.03
602.277	2720.5407	572.445	1131.78	572.445	1170.39	572.445	1267.88	572.445	1496.95
602.329	2724.70435	572.497	1148.04	572.497	1165.63	572.497	1255.84	572.497	1480.77
602.381	2730.99884	572.549	1134.17	572.549	1165.02	572.549	1262.41	572.549	1479.79
602.433	2738.93696	572.601	1162.32	572.601	1177.28	572.601	1273.26	572.601	1502.4
602.485	2747.83759	572.653	1143.5	572.653	1201.76	572.653	1259.21	572.653	1531.1
602.537	2756.97777	572.706	1152.19	572.706	1183.25	572.706	1265.23	572.706	1480.8
602.59	2765.71296	572.758	1156.29	572.758	1184.92	572.758	1300.56	572.758	1501.31
602.642	2773.55559	572.81	1165.89	572.81	1182.66	572.81	1280.35	572.81	1512.13
602.694	2780.19104	572.862	1160.47	572.862	1218.57	572.862	1284.11	572.862	1510.25
602.746	2785.47228	572.914	1162.21	572.914	1188.56	572.914	1280.59	572.914	1532.34
602.798	2789.39124	572.966	1171	572.966	1203.55	572.966	1292.93	572.966	1511.37
602.85	2792.05225	573.019	1166.25	573.019	1195.86	573.019	1331.07	573.019	1517.4
602.903	2793.65474	573.071	1179.94	573.071	1233.13	573.071	1287.15	573.071	1536.22
602.955	2794.49529	573.123	1178.64	573.123	1211.41	573.123	1316.1	573.123	1523.22
603.007	2794.96286	573.175	1165.64	573.175	1221.29	573.175	1322.14	573.175	1540.57
603.059	2795.54696	573.227	1199.38	573.227	1223.75	573.227	1312.98	573.227	1556.41
603.111	2796.82903	573.28	1178.93	573.28	1212.97	573.28	1318.95	573.28	1527.99
603.163	2799.45885	573.332	1179.83	573.332	1212.62	573.332	1308	573.332	1547.95
603.215	2804.11055	573.384	1179.32	573.384	1211.61	573.384	1303.39	573.384	1530.82
603.268	2811.41519	573.436	1206.73	573.436	1239.86	573.436	1319.53	573.436	1553.69
603.32	2821.87956	573.488	1178.86	573.488	1228.06	573.488	1303.86	573.488	1562
603.372	2835.77499	573.541	1180.96	573.541	1234.3	573.541	1332.03	573.541	1559.35
603.424	2853.03476	573.593	1172.55	573.593	1225.17	573.593	1330.86	573.593	1548.72
603.476	2873.15653	573.645	1171.44	573.645	1227.09	573.645	1331.73	573.645	1522.25
603.528	2895.14288	573.697	1185.06	573.697	1212.18	573.697	1316.11	573.697	1587.82
603.58	2.92E+03	573.749	1191.24	573.749	1234.42	573.749	1343.45	573.749	1.56E+03
603.633	2938.36483	573.802	1194.28	573.802	1243.12	573.802	1333.29	573.802	1563.6
603.685	2.96E+03	573.854	1175.84	573.854	1.21E+03	573.854	1345.43	573.854	1583.89
603.737	2967.35636	573.906	1.20E+03	573.906	1232.34	573.906	1351.65	573.906	1.58E+03
603.789	2.97E+03	573.958	1205.09	573.958	1231.47	573.958	1.34E+03	573.958	1.58E+03
603.841	2968.77077	574.01	1.21E+03	574.01	1253.28	574.01	1362.08	574.01	1.60E+03
603.893	2958.09289	574.063	1215.63	574.063	1254.75	574.063	1347.62	574.063	1.58E+03
603.945	2941.49489	574.115	1214.54	574.115	1.24E+03	574.115	1351.13	574.115	1573.34
603.997	2921.64487	574.167	1209.97	574.167	1251.97	574.167	1366.91	574.167	1577.48
604.05	2902.00765	574.219	1.20E+03	574.219	1.26E+03	574.219	1357.31	574.219	1.60E+03
604.102	2886.33511	574.271	1214.61	574.271	1.26E+03	574.271	1344.55	574.271	1593.26
604.154	2.88E+03	574.323	1214.18	574.323	1281.44	574.323	1333.48	574.323	1617.83
604.206	2879.50092	574.376	1219.16	574.376	1286.17	574.376	1.32E+03	574.376	1579.66
604.258	2.89E+03	574.428	1228.37	574.428	1247.03	574.428	1356.27	574.428	1.61E+03
604.31	2913.86767	574.48	1214.63	574.48	1246.23	574.48	1377.11	574.48	1.60E+03
604.362	2943.55843	574.532	1239.49	574.532	1252.89	574.532	1376.65	574.532	1.59E+03
604.415	2.98E+03	574.584	1.21E+03	574.584	1250.04	574.584	1356.7	574.584	1.62E+03
604.467	3.01E+03	574.637	1226.12	574.637	1256.31	574.637	1344.27	574.637	1592.25
604.519	3.04E+03	574.689	1236.19	574.689	1279.59	574.689	1360.08	574.689	1620.36
604.571	3059.30988	574.741	1224.35	574.741	1241.26	574.741	1347.88	574.741	1624.9
604.623	3.07E+03	574.793	1226.38	574.793	1267.04	574.793	1.38E+03	574.793	1613.51
604.675	3.07E+03	574.845	1225.44	574.845	1257.52	574.845	1375.13	574.845	1610.12
604.727	3064.73659	574.898	1230.94	574.898	1.26E+03	574.898	1383.28	574.898	1.64E+03
604.78	3052.42303	574.95	1224.67	574.95	1260.94	574.95	1374.43	574.95	1628.34
604.832	3038.03098	575.002	1207.6	575.002	1.27E+03	575.002	1.35E+03	575.002	1617.81
604.884	3.02E+03	575.054	1231.93	575.054	1.26E+03	575.054	1386.03	575.054	1628.52
604.936	3015.29153	575.106	1227.3	575.106	1274.04	575.106	1393.3	575.106	1.61E+03
604.988	3010.89587	575.158	1.22E+03	575.158	1241.77	575.158	1387.44	575.158	1637.78
605.04	3.01E+03	575.211	1243.78	575.211	1283.44	575.211	1.38E+03	575.211	1.63E+03
605.092	3017.04426	575.263	1.26E+03	575.263	1.26E+03	575.263	1.39E+03	575.263	1628.62
605.144	3.03E+03	575.315	1244.02	575.315	1290.01	575.315	1403.75	575.315	1.64E+03
605.197	3033.85596	575.367	1.23E+03	575.367	1269.78	575.367	1379.86	575.367	1.62E+03
605.249	3041.94152	575.419	1.23E+03	575.419	1271.14	575.419	1383.6	575.419	1640.37
605.301	3048.28484	575.471	1232.81	575.471	1.28E+03	575.471	1404.96	575.471	1.66E+03
605.353	3052.6729	575.524	1.24E+03	575.524	1295.48	575.524	1390.89	575.524	1653.92
605.405	3055.62421	575.576	1.27E+03	575.576	1299.14	575.576	1398.82	575.576	1651.31
605.457	3058.16281	575.628	1241.28	575.628	1280.52	575.628	1417.76	575.628	1659.08
605.509	3061.48786	575.68	1.25E+03	575.68	1282.31	575.68	1411.51	575.68	1645.58
605.561	3066.6292	575.732	1258.79	575.732	1279.68	575.732	1409.85	575.732	1684.66
605.614	3074.17176	575.784	1256.93	575.784	1320.17	575.784	1414.28	575.784	1675.45
605.666	3084.11475	575.837	1283.45	575.837	1290.36	575.837	1451.74	575.837	1671.75
605.718	3095.86605	575.889	1277.38	575.889	1296.31	575.889	1362.95	575.889	1679.72
605.77	3108.38321	575.941	1262.53	575.941	1293.85	575.941	1410.71	575.941	1683.66
605.822	3120.39624	575.993	1254.81	575.993	1305.07	575.993	1450.08	575.993	1667.14
605.874	3130.6628	576.045	1291.42	576.045	1316.05	576.045	1425.26	576.045	1695.65
605.926	3138.19879	576.097	1256.67	576.097	1291.02	576.097	1437.78	576.097	1684.27
605.978	3142.44332	576.15	1255.18	576.15	1309.02	576.15	1437.81	576.15	1695.07
606.031	3143.33633	576.202	1290.76	576.202	1316.24	576.202	1435.66	576.202	1702.07
606.083	3141.31753	576.254	1270.01	576.254	1298.94	576.254	1444.85	576.254	1693.54
606.135	3137.24157	576.306	1266.49	576.306	1295.56	576.306	1424.84	576.306	1707.05
606.187	3132.26093	576.358	1282.43	576.358	1299.85	576.358	1440.89	576.358	1711.9
606.239	3127.67947	576.41	1275.14	576.41	1341.9	576.41	1417.23	576.41	1726.19
606.291	3124.80465	576.463	1280.49	576.463	1329.59	576.463	1442.72	576.463	1700.2
606.343	3124.81061	576.515	1291.23	576.515	1315.52	576.515	1471.16	576.515	1725.19
606.395	3128.62118	576.567	1297.14	576.567	1322.72	576.567	1446.87	576.567	1727.44
606.447	3136.81932	576.619	1275.7	576.619	1315.52	576.619	1446.71	576.619	1735.96
606.5	3149.58774	576.671	1282.6	576.671	1323.96	576.671	1455.54	576.671	1738.98
606.552	3166.69517	576.723	1286.45	576.723	1310.57	576.723	1469.22	576.723	1725.1
606.604	3187.51111	576.776	1276.12	576.776	1328.9	576.776	1463.74	576.776	1736.75
606.656	3211.07664	576.828	1308.94	576.828	1314.86	576.828	1451	576.828	1751.08
606.708	3236.20308	576.88	1297.63	576.88	1318.05	576.88	1439.68	576.88	1735.81
606.76	3261.59262	576.932	1313.38	576.932	1328.07	576.932	1484.06	576.932	1722.34
606.812	3285.96075	576.984	1304.14	576.984	1341.16	576.984	1462.79	576.984	1753.96
606.864	3308.14156	577.036	1307.6	577.036	1334.79	577.036	1469.73	577.036	1739.63
606.916	3327.16234	577.089	1298.95	577.089	1357.65	577.089	1474.38	577.089	1742.41
606.969	3342.28214	577.141	1309.28	577.141	1327.37	577.141	1475.19	577.141	1741.21
607.021	3353.00933	577.193	1299.06	577.193	1331.65	577.193	1475.54	577.193	1756.24
607.073	3359.09202	577.245	1312.22	577.245	1343.71	577.245	1484.76	577.245	1757.7
607.125	3360.52632	577.297	1312.55	577.297	1363.05	577.297	1479.66	577.297	1779.2
607.177	3357.57291	577.349	1291.99	577.349	1337.77	577.349	1489.37	577.349	1749.47
607.229	3350.79028	577.401	1317.23	577.401	1336.47	577.401	1499.29	577.401	1768.29
607.281	3341.06913	577.454	1332.87	577.454	1362.27	577.454	1470.91	577.454	1742.93
607.333	3329.64237	577.506	1317.96	577.506	1348.49	577.506	1495.91	577.506	1759.56
607.385	3318.04195	577.558	1328.51	577.558	1353.51	577.558	1505.94	577.558	1782.03
607.438	3307.97965	577.61	1307.26	577.61	1386.05	577.61	1520.82	577.61	1770.91
607.49	3301.15677	577.662	1327.65	577.662	1353.24	577.662	1502.68	577.662	1779.4
607.542	3299.00209	577.714	1329.44	577.714	1356.81	577.714	1509.19	577.714	1785.15
607.594	3302.41017	577.767	1325.93	577.767	1360.82	577.767	1512.43	577.767	1763.16
607.646	3311.51814	577.819	1332.31	577.819	1366.7	577.819	1518.06	577.819	1777.58
607.698	3325.58924	577.871	1343.36	577.871	1368.23	577.871	1522.77	577.871	1766.66
607.75	3343.04584	577.923	1330.33	577.923	1357.26	577.923	1498.25	577.923	1791.28
607.802	3361.66619	577.975	1335.77	577.975	1374.98	577.975	1503.53	577.975	1796.9
607.854	3378.92174	578.027	1341.61	578.027	1366.64	578.027	1529.75	578.027	1807.75
607.906	3392.39742	578.079	1341.94	578.079	1387.74	578.079	1518.69	578.079	1791.07
607.959	3400.21268	578.132	1353.98	578.132	1381.27	578.132	1511.31	578.132	1819.08
608.011	3401.36674	578.184	1347.34	578.184	1386.09	578.184	1513.13	578.184	1818.73
608.063	3395.91805	578.236	1356.2	578.236	1383.9	578.236	1535.87	578.236	1828.81
608.115	3384.98898	578.288	1374.54	578.288	1380.32	578.288	1538.62	578.288	1821.84
608.167	3370.57873	578.34	1364.24	578.34	1390.34	578.34	1553.05	578.34	1835.68
608.219	3355.23482	578.392	1347.59	578.392	1400.81	578.392	1527.81	578.392	1822.2
608.271	3341.65035	578.445	1358.8	578.445	1400.39	578.445	1543.26	578.445	1824.15
608.323	3332.26456	578.497	1365.6	578.497	1370.55	578.497	1542.97	578.497	1832.22
608.375	3328.93492	578.549	1378.82	578.549	1373.04	578.549	1534.89	578.549	1855.73
608.427	3332.72574	578.601	1384.86	578.601	1384.3	578.601	1541.77	578.601	1853.82
608.48	3343.82776	578.653	1348.17	578.653	1383.8	578.653	1568.68	578.653	1837.75
608.532	3361.60624	578.705	1377.63	578.705	1408.22	578.705	1567.69	578.705	1876.95
608.584	3384.72856	578.757	1375.16	578.757	1415.72	578.757	1553.63	578.757	1865.33
608.636	3411.36517	578.81	1385.77	578.81	1411.6	578.81	1553.47	578.81	1872.02
608.688	3439.41385	578.862	1387.52	578.862	1420.47	578.862	1567.04	578.862	1861.97
608.74	3466.73532	578.914	1381.77	578.914	1417.36	578.914	1575.71	578.914	1865.21
608.792	3491.38666	578.966	1373.12	578.966	1412.01	578.966	1562.81	578.966	1871.77
608.844	3511.84204	579.018	1383.83	579.018	1420.76	579.018	1544.44	579.018	1868.58
608.896	3527.18483	579.07	1394.84	579.07	1433.51	579.07	1571.16	579.07	1877.81
608.948	3537.24588	579.122	1385.42	579.122	1436.13	579.122	1578.57	579.122	1881.82
609.001	3542.65366	579.174	1389.97	579.174	1445.56	579.174	1592.63	579.174	1892.05
609.053	3544.77299	579.227	1391.31	579.227	1422.88	579.227	1579.24	579.227	1902.09
609.105	3545.49429	579.279	1404.96	579.279	1422.76	579.279	1573.64	579.279	1888.65
609.157	3546.91168	579.331	1397.72	579.331	1418.54	579.331	1574.06	579.331	1910.05
609.209	3550.91425	579.383	1404.5	579.383	1454.75	579.383	1582.03	579.383	1903.25
609.261	3558.77595	579.435	1385.77	579.435	1441.28	579.435	1587.31	579.435	1893.56
609.313	3570.83771	579.487	1382.65	579.487	1447.26	579.487	1584.5	579.487	1922.92
609.365	3586.37088	579.539	1414.14	579.539	1445.04	579.539	1622.99	579.539	1916.47
609.417	3603.67883	579.592	1442.32	579.592	1460.03	579.592	1610.68	579.592	1921.29
609.469	3620.44008	579.644	1412.69	579.644	1445.72	579.644	1626.71	579.644	1917.42
609.521	3634.23308	579.696	1412.87	579.696	1442.1	579.696	1625.29	579.696	1922.99
609.574	3643.1274	579.748	1428.68	579.748	1473.8	579.748	1601.84	579.748	1914.79
609.626	3646.20552	579.8	1423.01	579.8	1444.8	579.8	1607.26	579.8	1904.65
609.678	3643.8571	579.852	1418.68	579.852	1447.41	579.852	1596.92	579.852	1926.49
609.73	3637.78097	579.904	1422.67	579.904	1451.89	579.904	1617.77	579.904	1918.58
609.782	3630.65488	579.956	1416.4	579.956	1459.06	579.956	1625.74	579.956	1945.69
609.834	3625.54704	580.009	1420.56	580.009	1462.52	580.009	1590.01	580.009	1938.27
609.886	3625.20561	580.061	1432.94	580.061	1472.84	580.061	1606.74	580.061	1930.6
609.938	3631.40329	580.113	1441.55	580.113	1475.04	580.113	1636.73	580.113	1931.47
609.99	3644.50736	580.165	1431.12	580.165	1476.36	580.165	1621.01	580.165	1969.79
610.042	3663.3923	580.217	1446.55	580.217	1485.23	580.217	1644.22	580.217	1967.14
610.094	3685.72534	580.269	1433.46	580.269	1498.83	580.269	1625.86	580.269	1980.07
610.146	3708.55684	580.321	1438.91	580.321	1499.46	580.321	1603.81	580.321	1964.57
610.198	3729.06491	580.373	1464.35	580.373	1500.61	580.373	1640.91	580.373	1974.69
610.251	3745.25801	580.426	1448.25	580.426	1508.72	580.426	1649.61	580.426	1966.24
610.303	3756.45762	580.478	1441.77	580.478	1496.94	580.478	1661.25	580.478	1980.4
610.355	3763.41213	580.53	1464.67	580.53	1510.14	580.53	1663.05	580.53	1970.19
610.407	3768.03745	580.582	1480.69	580.582	1533.46	580.582	1670.65	580.582	1966.58
610.459	3772.83506	580.634	1456.72	580.634	1540.46	580.634	1648.21	580.634	1950.98
610.511	3780.15477	580.686	1472.96	580.686	1528.96	580.686	1666.87	580.686	1995.27
610.563	3791.50267	580.738	1486.11	580.738	1536.19	580.738	1661.69	580.738	1997.81
610.615	3807.08555	580.79	1504.2	580.79	1543.48	580.79	1643.42	580.79	1989.29
610.667	3825.71926	580.843	1474.39	580.843	1544.55	580.843	1654.83	580.843	2009.04
610.719	3845.12955	580.895	1487.88	580.895	1537.69	580.895	1681.32	580.895	2004.58
610.771	3862.56712	580.947	1489.12	580.947	1553.19	580.947	1687.52	580.947	2001.19
610.823	3875.57202	580.999	1488.65	580.999	1556.18	580.999	1677.82	580.999	2017.5
610.875	3882.68069	581.051	1497.55	581.051	1560.56	581.051	1649.26	581.051	2041.81
610.928	3883.88091	581.103	1502.5	581.103	1560.04	581.103	1655.43	581.103	2013.98
610.98	3880.69543	581.155	1497.16	581.155	1571.23	581.155	1633.69	581.155	2019.8
611.032	3875.84493	581.207	1492.45	581.207	1555.91	581.207	1681.82	581.207	2018.58
611.084	3872.5969	581.26	1493.2	581.26	1582.71	581.26	1702.03	581.26	2042.09
611.136	3873.94437	581.312	1477.74	581.312	1578.26	581.312	1695.94	581.312	2029.98
611.188	3881.83033	581.364	1472.4	581.364	1571.59	581.364	1678.43	581.364	2037.45
611.24	3896.61366	581.416	1492.17	581.416	1572.65	581.416	1700	581.416	2073.52
611.292	3916.91271	581.468	1494.89	581.468	1587.16	581.468	1706.35	581.468	2073.92
611.344	3939.86861	581.52	1514.91	581.52	1606.13	581.52	1694.34	581.52	2039.32
611.396	3961.76726	581.572	1523.3	581.572	1608.79	581.572	1703.51	581.572	2040.04
611.448	3978.87284	581.624	1500.47	581.624	1603.85	581.624	1712.39	581.624	2063.09
611.5	3988.27734	581.676	1498.16	581.676	1579.96	581.676	1722.58	581.676	2079.07
611.552	3988.57038	581.729	1519.95	581.729	1582.91	581.729	1739.35	581.729	2056.29
611.604	3980.17963	581.781	1523.17	581.781	1608.53	581.781	1735.65	581.781	2074.61
611.657	3965.3099	581.833	1540.58	581.833	1596.86	581.833	1756.53	581.833	2081.1
611.709	3947.51083	581.885	1528.77	581.885	1601.33	581.885	1739.56	581.885	2069.22
611.761	3930.95619	581.937	1512.77	581.937	1606.93	581.937	1733.33	581.937	2098.1
611.813	3919.62223	581.989	1492.09	581.989	1610.33	581.989	1762.38	581.989	2087.44
611.865	3916.52009	582.041	1520.5	582.041	1590.97	582.041	1761.17	582.041	2098.2
611.917	3923.14435	582.093	1525.17	582.093	1608.96	582.093	1728.98	582.093	2101.12
611.969	3939.23625	582.145	1545.08	582.145	1609.4	582.145	1721.21	582.145	2074.12
612.021	3962.89086	582.198	1547.59	582.198	1617.96	582.198	1738.22	582.198	2091.6
612.073	3990.96589	582.25	1560.84	582.25	1601.54	582.25	1732.61	582.25	2133.23
612.125	4019.69369	582.302	1562.19	582.302	1598.68	582.302	1749.93	582.302	2116.09
612.177	4045.36595	582.354	1564.32	582.354	1598.63	582.354	1757.54	582.354	2118.49
612.229	4064.95803	582.406	1553.4	582.406	1602.66	582.406	1775.27	582.406	2110.04
612.281	4076.58358	582.458	1536.39	582.458	1599.32	582.458	1777.72	582.458	2106.69
612.333	4079.71266	582.51	1518.43	582.51	1586.91	582.51	1787.88	582.51	2098.72
612.385	4075.13743	582.562	1546.55	582.562	1610.16	582.562	1766.29	582.562	2113.62
612.437	4064.71826	582.614	1568.01	582.614	1607.05	582.614	1759.6	582.614	2113.94
612.49	4050.97828	582.666	1560.65	582.666	1578.79	582.666	1777.46	582.666	2090.58
612.542	4036.64393	582.719	1558.6	582.719	1592.31	582.719	1776.17	582.719	2115.32
612.594	4024.20018	582.771	1565.77	582.771	1603.97	582.771	1792.03	582.771	2141.38
612.646	4015.56138	582.823	1554.99	582.823	1613.36	582.823	1794.81	582.823	2155.56
612.698	4011.88124	582.875	1562.05	582.875	1595.58	582.875	1800.56	582.875	2155.35
612.75	4013.52135	582.927	1582.72	582.927	1598.98	582.927	1805.47	582.927	2163.02
612.802	4020.15645	582.979	1569.58	582.979	1607.34	582.979	1794.15	582.979	2171.57
612.854	4030.97273	583.031	1567.19	583.031	1587.97	583.031	1788.4	583.031	2144.86
612.906	4044.90417	583.083	1553.5	583.083	1607.68	583.083	1810.18	583.083	2156.26
612.958	4060.85366	583.135	1556.92	583.135	1596.43	583.135	1821.84	583.135	2138.75
613.01	4077.85848	583.187	1579.88	583.187	1589.44	583.187	1810.06	583.187	2153.53
613.062	4095.17963	583.24	1568.46	583.24	1620.1	583.24	1800.32	583.24	2170.46
613.114	4112.31576	583.292	1571.77	583.292	1622.05	583.292	1798.25	583.292	2158.58
613.166	4128.96046	583.344	1593.55	583.344	1613.31	583.344	1810.58	583.344	2158.79
613.218	4144.93155	583.396	1597.26	583.396	1610.27	583.396	1820.15	583.396	2156.89
613.27	4160.10215	583.448	1594.86	583.448	1590.23	583.448	1807.92	583.448	2156.03
613.322	4174.35537	583.5	1580.08	583.5	1597.13	583.5	1807.46	583.5	2155.7
613.374	4187.57216	583.552	1583.3	583.552	1595.9	583.552	1815.72	583.552	2157.71
613.427	4199.64659	583.604	1580.42	583.604	1600.59	583.604	1817.57	583.604	2153.24
613.479	4210.52253	583.656	1582.92	583.656	1603.17	583.656	1803.68	583.656	2192.19
613.531	4220.21236	583.708	1584.67	583.708	1595.75	583.708	1828.52	583.708	2204.51
613.583	4228.81079	583.76	1588.15	583.76	1621.24	583.76	1825.37	583.76	2176.54
613.635	4236.47616	583.813	1576.48	583.813	1629.87	583.813	1810.54	583.813	2177.94
613.687	4243.39252	583.865	1586.41	583.865	1611.71	583.865	1809.32	583.865	2183.41
613.739	4249.72443	583.917	1612.58	583.917	1611.48	583.917	1817.57	583.917	2215.31
613.791	4255.5828	583.969	1614.76	583.969	1615.7	583.969	1834.75	583.969	2222.22
613.843	4261.01688	584.021	1621.21	584.021	1617.14	584.021	1841.46	584.021	2206.04
613.895	4266.03986	584.073	1609.7	584.073	1611.31	584.073	1842.12	584.073	2218.44
613.947	4270.68359	584.125	1583.19	584.125	1625.15	584.125	1813.87	584.125	2212.56
613.999	4275.06705	584.177	1601.31	584.177	1628.41	584.177	1822.06	584.177	2207.35
614.051	4279.45642	584.229	1621.8	584.229	1608.91	584.229	1823.25	584.229	2214.42
614.103	4284.29403	584.281	1627.24	584.281	1602.39	584.281	1819.32	584.281	2213.59
614.155	4290.1805	584.333	1624.44	584.333	1619.87	584.333	1838.89	584.333	2190.16
614.207	4297.80575	584.385	1606.11	584.385	1615.43	584.385	1856.07	584.385	2224.58
614.259	4307.83838	584.438	1580.43	584.438	1640.47	584.438	1843.66	584.438	2236.25
614.311	4320.79478	584.49	1587.88	584.49	1631.54	584.49	1834.84	584.49	2213.57
614.363	4336.91582	584.542	1612.42	584.542	1631.41	584.542	1856.51	584.542	2217.19
614.415	4356.07921	584.594	1612.2	584.594	1621.36	584.594	1839.04	584.594	2203.7
614.467	4377.76878	584.646	1610.6	584.646	1630.24	584.646	1852.85	584.646	2217.59
614.519	4401.11097	584.698	1631.99	584.698	1644.81	584.698	1862.21	584.698	2233.59
614.571	4424.97512	584.75	1644.87	584.75	1653.06	584.75	1867	584.75	2229.32
614.623	4448.12243	584.802	1640.6	584.802	1676.4	584.802	1870.49	584.802	2239.43
614.676	4469.37717	584.854	1650.14	584.854	1669.36	584.854	1890.36	584.854	2216.17
614.728	4487.80002	584.906	1636.78	584.906	1652.48	584.906	1880.96	584.906	2230.22
614.78	4502.81381	584.958	1629.66	584.958	1640.41	584.958	1857.38	584.958	2263.78
614.832	4514.28632	585.01	1629.36	585.01	1645.12	585.01	1867.29	585.01	2251.55
614.884	4522.53458	585.063	1649.07	585.063	1635.05	585.063	1856.52	585.063	2263.31
614.936	4528.25553	585.115	1655.74	585.115	1648.75	585.115	1866.08	585.115	2261.55
614.988	4532.39083	585.167	1649.77	585.167	1677.54	585.167	1878.22	585.167	2263.82
615.04	4535.94701	585.219	1670.87	585.219	1662.94	585.219	1878.66	585.219	2287.68
615.092	4539.80242	585.271	1673.13	585.271	1654.59	585.271	1895.84	585.271	2295.93
615.144	4544.5377	585.323	1665.58	585.323	1665.22	585.323	1908.64	585.323	2278.8
615.196	4550.32534	585.375	1671.57	585.375	1635.15	585.375	1891.81	585.375	2276.36
615.248	4556.90516	585.427	1661.18	585.427	1643.45	585.427	1889.68	585.427	2286.86
615.3	4563.65605	585.479	1658.04	585.479	1653.82	585.479	1892.62	585.479	2295.69
615.352	4569.75299	585.531	1687.69	585.531	1651.71	585.531	1898.77	585.531	2285.23
615.404	4574.37712	585.583	1687.88	585.583	1679.15	585.583	1899.64	585.583	2304.38
615.456	4576.93019	585.635	1688.33	585.635	1705.8	585.635	1889.62	585.635	2307.95
615.508	4577.19967	585.687	1700.06	585.687	1681.14	585.687	1911.06	585.687	2299.71
615.56	4575.42914	585.739	1706.12	585.739	1675.63	585.739	1919.9	585.739	2302.64
615.612	4572.27066	585.792	1682.6	585.792	1698.28	585.792	1917.9	585.792	2326.16
615.664	4568.62691	585.844	1685.56	585.844	1710.4	585.844	1892.86	585.844	2325.96
615.716	4565.42218	585.896	1693.38	585.896	1717.26	585.896	1898.01	585.896	2336.55
615.768	4563.36491	585.948	1696.84	585.948	1722.56	585.948	1927.84	585.948	2340.98
615.82	4562.77088	586	1717.61	586	1707.93	586	1919.12	586	2354.67
615.872	4563.50285	586.052	1719.22	586.052	1700.01	586.052	1933.6	586.052	2339.71
615.924	4565.05056	586.104	1715.93	586.104	1711.18	586.104	1962.13	586.104	2343.01
615.976	4566.73345	586.156	1712.55	586.156	1715.25	586.156	1973.05	586.156	2355.73
616.028	4567.96852	586.208	1724.29	586.208	1706.08	586.208	1976.5	586.208	2345.84
616.08	4568.52063	586.26	1692.95	586.26	1711.05	586.26	1967.1	586.26	2348.87
616.132	4568.65113	586.312	1713.03	586.312	1735.03	586.312	1964.1	586.312	2353.27
616.184	4569.10596	586.364	1752.25	586.364	1720.36	586.364	1976.37	586.364	2373.29
616.236	4570.93025	586.416	1736.6	586.416	1716.26	586.416	1986.06	586.416	2378.97
616.288	4575.15059	586.468	1746.69	586.468	1737.25	586.468	2003.84	586.468	2364.34
616.34	4582.41238	586.52	1733.76	586.52	1772.46	586.52	2000.26	586.52	2368.44
616.392	4592.68252	586.572	1743.12	586.572	1736.78	586.572	1981.91	586.572	2399.7
616.444	4605.118	586.625	1728.9	586.625	1738.68	586.625	1996.37	586.625	2408.25
616.497	4618.15863	586.677	1713.8	586.677	1771.02	586.677	1987.7	586.677	2397.86
616.549	4629.84869	586.729	1744.23	586.729	1767.88	586.729	1990.47	586.729	2405.43
616.601	4638.29649	586.781	1735.27	586.781	1755.82	586.781	2025.56	586.781	2413.15
616.653	4642.17898	586.833	1768.91	586.833	1753.71	586.833	2013.03	586.833	2391.36
616.705	4641.13197	586.885	1767.83	586.885	1769.99	586.885	1993.66	586.885	2404.01
616.757	4635.91773	586.937	1738.38	586.937	1762.02	586.937	1988.47	586.937	2410.93
616.809	4628.30941	586.989	1753.86	586.989	1783.31	586.989	1995.58	586.989	2413.8
616.861	4620.71054	587.041	1757.65	587.041	1795.13	587.041	2000.02	587.041	2406.35
616.913	4615.60326	587.093	1739.21	587.093	1792.5	587.093	1998.47	587.093	2402.96
616.965	4614.96966	587.145	1749.93	587.145	1792.05	587.145	2003.38	587.145	2398.62
617.017	4619.84142	587.197	1740	587.197	1787.65	587.197	2038.44	587.197	2463.48
617.069	4630.09909	587.249	1765.56	587.249	1776.84	587.249	2027.19	587.249	2474.29
617.121	4644.57327	587.301	1787.45	587.301	1791.22	587.301	2039.05	587.301	2455.37
617.173	4661.41479	587.353	1803.57	587.353	1808.42	587.353	2051.78	587.353	2458.8
617.225	4678.62562	587.405	1794.12	587.405	1811.94	587.405	2037.59	587.405	2477.26
617.277	4694.59738	587.457	1798.55	587.457	1758.55	587.457	2042.54	587.457	2486.38
617.329	4708.50473	587.509	1782.37	587.509	1792.71	587.509	2059.02	587.509	2503.38
617.381	4720.44562	587.562	1772.4	587.562	1802.16	587.562	2051.56	587.562	2464.91
617.433	4731.29598	587.614	1807.57	587.614	1825.7	587.614	2061.73	587.614	2462.02
617.485	4742.33128	587.666	1810.75	587.666	1825.08	587.666	2079.29	587.666	2450.89
617.537	4754.73481	587.718	1811.85	587.718	1830.88	587.718	2099.62	587.718	2492.66
617.589	4769.14398	587.77	1816.52	587.77	1829.26	587.77	2057.05	587.77	2509.43
617.641	4785.37216	587.822	1794.87	587.822	1822.22	587.822	2066.89	587.822	2474.75
617.693	4802.38827	587.874	1801.31	587.874	1808.98	587.874	2091.35	587.874	2505.49
617.745	4818.55863	587.926	1800.78	587.926	1799.33	587.926	2077.67	587.926	2523.97
617.797	4832.07709	587.978	1779.76	587.978	1808.54	587.978	2077.19	587.978	2529.81
617.849	4841.45454	588.03	1807.48	588.03	1797.11	588.03	2078.93	588.03	2496.04
617.901	4845.92373	588.082	1837.05	588.082	1803.33	588.082	2051.9	588.082	2501.08
617.953	4845.64258	588.134	1818.65	588.134	1806.72	588.134	2060.35	588.134	2490.15
618.005	4841.64079	588.186	1808.23	588.186	1828.12	588.186	2059.2	588.186	2485.78
618.057	4835.53053	588.238	1808.48	588.238	1852.66	588.238	2073.92	588.238	2507.19
618.109	4829.07044	588.29	1834.7	588.29	1848.56	588.29	2063.97	588.29	2532.79
618.161	4823.71153	588.342	1827.85	588.342	1803.17	588.342	2070.68	588.342	2514.23
618.213	4820.25511	588.394	1842.1	588.394	1830.7	588.394	2067.17	588.394	2534.9
618.265	4818.71543	588.446	1841.06	588.446	1840.64	588.446	2092.61	588.446	2531.35
618.317	4818.4172	588.498	1827.63	588.498	1831.53	588.498	2112.41	588.498	2537.06
618.369	4818.28878	588.55	1835.28	588.55	1840.21	588.55	2114.05	588.55	2554.41
618.421	4817.2571	588.602	1821.07	588.602	1864.19	588.602	2088.07	588.602	2539.54
618.473	4814.62466	588.641	1821	588.641	1847	588.641	2106	588.641	2544
618.525	4810.31965	588.694	1832.19	588.694	1876.16	588.694	2093.38	588.694	2553.26
618.577	4804.95157	588.746	1860.47	588.746	1842.54	588.746	2113.01	588.746	2491.91
618.629	4799.66384	588.798	1809.87	588.798	1878.75	588.798	2091.8	588.798	2526.4
618.681	4795.83377	588.85	1843.22	588.85	1863.92	588.85	2131.43	588.85	2562.29
618.733	4794.71159	588.902	1871.59	588.902	1884.31	588.902	2140.58	588.902	2551.08
618.785	4797.10349	588.954	1853.62	588.954	1859.1	588.954	2105.86	588.954	2561.65
618.837	4803.18607	589.007	1863.63	589.007	1855.84	589.007	2152.32	589.007	2554.25
618.889	4812.49807	589.059	1897.41	589.059	1884.41	589.059	2138.31	589.059	2572.72
618.941	4824.10304	589.111	1876.48	589.111	1851.88	589.111	2184.38	589.111	2580.46
618.993	4836.86876	589.163	1843.31	589.163	1896.59	589.163	2164.91	589.163	2588.93
619.045	4849.77904	589.215	1897.31	589.215	1865.86	589.215	2132.64	589.215	2614.88
619.097	4862.18891	589.268	1864.98	589.268	1898.39	589.268	2144.26	589.268	2605.52
619.149	4873.95432	589.32	1897.31	589.32	1889.73	589.32	2132.91	589.32	2592.21
619.201	4885.40578	589.372	1876.41	589.372	1872.14	589.372	2193.91	589.372	2603.25
619.253	4897.1806	589.424	1886.17	589.424	1880.51	589.424	2193.87	589.424	2625.41
619.305	4909.96681	589.476	1850.1	589.476	1913.6	589.476	2162.36	589.476	2612.16
619.357	4924.23495	589.528	1848.2	589.528	1913.79	589.528	2156.34	589.528	2634.31
619.409	4940.03461	589.581	1882.34	589.581	1938.17	589.581	2196.61	589.581	2614.33
619.461	4956.91309	589.633	1920.28	589.633	1894.44	589.633	2173.25	589.633	2656.21
619.513	4973.97903	589.685	1924.23	589.685	1931.13	589.685	2173.94	589.685	2652.52
619.565	4990.09448	589.737	1876.73	589.737	1927.65	589.737	2219.34	589.737	2654.58
619.617	5004.14446	589.789	1905.12	589.789	1910.55	589.789	2217.18	589.789	2644.8
619.669	5015.31311	589.841	1914.42	589.841	1903.92	589.841	2179.51	589.841	2638.04
619.721	5023.29358	589.894	1927.73	589.894	1912.47	589.894	2226.26	589.894	2668.02
619.773	5028.3759	589.946	1928.53	589.946	1940.52	589.946	2192.17	589.946	2698.48
619.825	5031.38809	589.998	1929.13	589.998	1922.52	589.998	2212.5	589.998	2656.8
619.877	5033.50283	590.05	1940.68	590.05	1967.98	590.05	2215.21	590.05	2678.26
619.929	5035.95594	590.102	1931.93	590.102	1966.73	590.102	2214.5	590.102	2688.51
619.981	5039.74561	590.154	1975.84	590.154	1951.4	590.154	2229.32	590.154	2675.65
620.033	5045.38669	590.207	1922.65	590.207	1970.87	590.207	2278.93	590.207	2704.57
620.085	5052.78189	590.259	1933.81	590.259	1947.94	590.259	2185.58	590.259	2666.13
620.137	5061.24328	590.311	1920.2	590.311	1960.3	590.311	2245.21	590.311	2695.45
620.188	5069.66298	590.363	1948.64	590.363	1993.03	590.363	2263.01	590.363	2726.24
620.24	5076.78591	590.415	1963.46	590.415	2018.54	590.415	2204.24	590.415	2712.32
620.292	5081.54038	590.467	1985.86	590.467	1983.1	590.467	2238.58	590.467	2737.43
620.344	5083.32268	590.52	2002.64	590.52	1995.2	590.52	2259.47	590.52	2706.38
620.396	5082.18855	590.572	1984.03	590.572	2025.92	590.572	2253.5	590.572	2672.14
620.448	5078.89911	590.624	1979.75	590.624	1993.58	590.624	2213.58	590.624	2745.42
620.5	5074.81246	590.676	1996.92	590.676	2006.66	590.676	2260.16	590.676	2760.4
620.552	5071.64613	590.728	1970.47	590.728	2009.38	590.728	2251.5	590.728	2767.48
620.604	5071.16329	590.78	1990.64	590.78	1978.47	590.78	2305.44	590.78	2751.73
620.656	5074.84904	590.833	1970.38	590.833	2020.5	590.833	2289.09	590.833	2734.72
620.708	5083.64045	590.885	2017.64	590.885	2010.46	590.885	2300.95	590.885	2773.08
620.76	5097.75717	590.937	2022.11	590.937	2016.4	590.937	2299.72	590.937	2771.1
620.812	5116.65399	590.989	1964.24	590.989	2040.17	590.989	2315.76	590.989	2811.54
620.864	5139.09104	591.041	1992.89	591.041	2026.58	591.041	2301.8	591.041	2761.2
620.916	5163.29773	591.093	2009.03	591.093	2031.94	591.093	2307.27	591.093	2781.39
620.968	5187.1971	591.146	2010.56	591.146	2031.69	591.146	2294.92	591.146	2840.96
621.02	5208.65807	591.198	2010.88	591.198	2029.44	591.198	2327.16	591.198	2800.89
621.072	5225.74996	591.25	2014.1	591.25	2052.97	591.25	2305.32	591.25	2774.51
621.124	5236.98211	591.302	2016.43	591.302	2058.37	591.302	2337.12	591.302	2798.07
621.176	5241.51482	591.354	2008.6	591.354	2035.44	591.354	2331.67	591.354	2786.39
621.228	5239.32576	591.406	1997.28	591.406	2057.46	591.406	2321.24	591.406	2841.57
621.28	5231.30866	591.458	2033.13	591.458	2069.13	591.458	2312.17	591.458	2837.28
621.332	5219.27427	591.511	2052.26	591.511	2011.57	591.511	2347.24	591.511	2804.26
621.384	5205.82395	591.563	2031.29	591.563	2079.94	591.563	2357.52	591.563	2856.53
621.436	5194.07889	591.615	2045.98	591.615	2048	591.615	2363.19	591.615	2846.57
621.488	5187.27362	591.667	2058.51	591.667	2066.66	591.667	2345.27	591.667	2843.68
621.54	5188.25783	591.719	2052.54	591.719	2056.74	591.719	2379.9	591.719	2844.97
621.592	5198.98495	591.771	2054.16	591.771	2058.58	591.771	2322.15	591.771	2861.56
621.644	5220.08861	591.824	2055.59	591.824	2069.58	591.824	2378.7	591.824	2820.04
621.696	5250.64878	591.876	2089.92	591.876	2098.51	591.876	2389.58	591.876	2866.42
621.748	5288.22214	591.928	2044.6	591.928	2053.99	591.928	2373.66	591.928	2905.55
621.8	5329.16044	591.98	2028.5	591.98	2099.78	591.98	2378.3	591.98	2898.57
621.852	5369.17638	592.032	2070.02	592.032	2071.12	592.032	2410.23	592.032	2875.73
621.904	5404.05574	592.084	2078.67	592.084	2103.66	592.084	2384.71	592.084	2896.73
621.956	5430.37411	592.136	2088.4	592.136	2107.83	592.136	2398.74	592.136	2921.45
622.008	5446.06969	592.189	2122.76	592.189	2101.7	592.189	2368.22	592.189	2952.57
622.06	5450.75341	592.241	2114.39	592.241	2091.01	592.241	2355.63	592.241	2885.81
622.111	5445.6991	592.293	2102.13	592.293	2120.45	592.293	2409.96	592.293	2872.68
622.163	5433.52115	592.345	2097.53	592.345	2089.57	592.345	2384.43	592.345	2884.89
622.215	5417.6445	592.397	2079.47	592.397	2129.56	592.397	2412.59	592.397	2924.37
622.267	5401.66743	592.449	2081.01	592.449	2122.72	592.449	2405.94	592.449	2919.87
622.319	5388.77456	592.501	2084.02	592.501	2113.92	592.501	2386.56	592.501	2915.6
622.371	5381.30122	592.554	2086.25	592.554	2146.59	592.554	2455.59	592.554	2934.64
622.423	5380.50762	592.606	2106.57	592.606	2141.01	592.606	2445.42	592.606	2872.04
622.475	5386.56027	592.658	2086.53	592.658	2140.6	592.658	2428.95	592.658	2873.4
622.527	5398.67008	592.71	2102.09	592.71	2118.89	592.71	2446.02	592.71	2948.4
622.579	5415.31347	592.762	2114.34	592.762	2115.45	592.762	2458.25	592.762	2954.52
622.631	5434.47019	592.814	2098.81	592.814	2111.49	592.814	2413.65	592.814	2946.41
622.683	5453.84014	592.867	2113	592.867	2136.9	592.867	2440.71	592.867	2992.85
622.735	5471.03925	592.919	2121.5	592.919	2135.61	592.919	2445.15	592.919	2995.99
622.787	5483.80137	592.971	2158.58	592.971	2182	592.971	2470.14	592.971	2990.47
622.839	5490.21833	593.023	2094.06	593.023	2166.16	593.023	2451.99	593.023	2938.86
622.891	5489.0284	593.075	2154.37	593.075	2135.08	593.075	2464.61	593.075	2994.38
622.943	5479.92318	593.127	2159.96	593.127	2181.08	593.127	2509.21	593.127	3054.25
622.995	5463.80053	593.179	2156.39	593.179	2182.31	593.179	2455.68	593.179	2989.04
623.047	5442.86595	593.231	2177.39	593.231	2185.73	593.231	2475.33	593.231	3012.57
623.099	5420.4936	593.284	2169.9	593.284	2145.86	593.284	2477.21	593.284	2971.48
623.151	5400.80329	593.336	2132.08	593.336	2177.94	593.336	2480.35	593.336	3009.55
623.203	5387.98471	593.388	2205.81	593.388	2185.36	593.388	2512.32	593.388	3016.27
623.254	5385.48375	593.44	2182.81	593.44	2164.2	593.44	2500.96	593.44	3050.68
623.306	5395.21888	593.492	2185.49	593.492	2204.5	593.492	2507.35	593.492	3053.95
623.358	5417.04596	593.544	2174.4	593.544	2184.74	593.544	2500.79	593.544	3038.59
623.41	5448.60593	593.596	2179.87	593.596	2225.97	593.596	2532.53	593.596	3042.45
623.462	5485.65336	593.649	2179.58	593.649	2215.15	593.649	2553.32	593.649	3037.57
623.514	5522.81828	593.701	2166.81	593.701	2208.12	593.701	2545.01	593.701	3067.02
623.566	5554.64885	593.753	2243.2	593.753	2196.36	593.753	2538.58	593.753	3074.63
623.618	5576.70062	593.805	2236.22	593.805	2231.85	593.805	2547.61	593.805	3082.39
623.67	5586.4174	593.857	2198.73	593.857	2237.87	593.857	2519.84	593.857	3050.76
623.722	5583.59539	593.909	2230.21	593.909	2217.51	593.909	2583.33	593.909	3080
623.774	5570.32533	593.961	2214.96	593.961	2220.08	593.961	2578.74	593.961	3109.13
623.826	5550.43792	594.013	2197.23	594.013	2213.43	594.013	2602.06	594.013	3044.07
623.878	5528.60083	594.066	2256.72	594.066	2230.69	594.066	2547.69	594.066	3101.99
623.93	5509.29573	594.118	2207.88	594.118	2237.19	594.118	2578.22	594.118	3089.11
623.982	5495.92169	594.17	2223.73	594.17	2274.94	594.17	2576.39	594.17	3146.68
624.034	5490.2231	594.222	2233.79	594.222	2254.34	594.222	2590.88	594.222	3136.57
624.086	5492.144	594.274	2250.82	594.274	2293.12	594.274	2593.02	594.274	3162.42
624.138	5500.09524	594.326	2258.07	594.326	2238.64	594.326	2614.76	594.326	3160.01
624.19	5511.52035	594.378	2256.24	594.378	2265.92	594.378	2622.48	594.378	3152.91
624.241	5523.58817	594.431	2220.22	594.431	2275.45	594.431	2608.47	594.431	3154.37
624.293	5533.8249	594.483	2278.45	594.483	2287.1	594.483	2592.03	594.483	3156.05
624.345	5540.57108	594.535	2297.76	594.535	2317.54	594.535	2625.51	594.535	3206.11
624.397	5543.17228	594.587	2289.78	594.587	2265.78	594.587	2631.42	594.587	3187.87
624.449	5541.93793	594.639	2274.23	594.639	2248.41	594.639	2624.47	594.639	3160.32
624.501	5537.92857	594.691	2265.3	594.691	2316.68	594.691	2602.69	594.691	3199.2
624.553	5532.66418	594.743	2305.14	594.743	2324.98	594.743	2644.42	594.743	3208.29
624.605	5527.8322	594.795	2309.34	594.795	2329.85	594.795	2668.47	594.795	3231.93
624.657	5525.04035	594.848	2270.75	594.848	2284.51	594.848	2656.13	594.848	3193.76
624.709	5525.62153	594.9	2287.76	594.9	2320.47	594.9	2682.4	594.9	3246.62
624.761	5530.47561	594.952	2304	594.952	2340.1	594.952	2702.86	594.952	3243.41
624.813	5539.93177	595.004	2303.37	595.004	2313.06	595.004	2678.1	595.004	3256.12
624.865	5553.63606	595.056	2287.55	595.056	2329.45	595.056	2698.52	595.056	3278.69
624.917	5570.49626	595.108	2323.26	595.108	2305.75	595.108	2705.48	595.108	3228.18
624.969	5588.73491	595.16	2314.15	595.16	2305.77	595.16	2683.48	595.16	3247.77
625.02	5606.09683	595.212	2357.84	595.212	2333.77	595.212	2691.04	595.212	3259.73
625.072	5620.21364	595.264	2326.09	595.264	2313.53	595.264	2723.61	595.264	3277.28
625.124	5629.10116	595.317	2335.56	595.317	2344.83	595.317	2747.82	595.317	3264.42
625.176	5631.65934	595.369	2299.92	595.369	2339.54	595.369	2740.73	595.369	3311.15
625.228	5628.05642	595.421	2355	595.421	2399.15	595.421	2713.35	595.421	3303.8
625.28	5619.85299	595.473	2351.78	595.473	2360.32	595.473	2753.03	595.473	3296.74
625.332	5609.78215	595.525	2357.55	595.525	2388.44	595.525	2741.48	595.525	3312.76
625.384	5601.18912	595.577	2313.95	595.577	2411.41	595.577	2779.2	595.577	3349.04
625.436	5597.23595	595.629	2345.99	595.629	2367.65	595.629	2744.4	595.629	3304.57
625.488	5600.06204	595.681	2371.41	595.681	2390.72	595.681	2759.48	595.681	3336.84
625.54	5610.12751	595.734	2369.49	595.734	2392.23	595.734	2771.58	595.734	3332.41
625.592	5625.93948	595.786	2378.91	595.786	2372.77	595.786	2759.68	595.786	3339.47
625.644	5644.27079	595.838	2343.88	595.838	2386.4	595.838	2747.13	595.838	3347.79
625.695	5660.8523	595.89	2409.5	595.89	2437.83	595.89	2775.23	595.89	3330.78
625.747	5671.37656	595.942	2388.76	595.942	2427.02	595.942	2759.23	595.942	3359.05
625.799	5672.58243	595.994	2405.44	595.994	2428.67	595.994	2783.09	595.994	3383.52
625.851	5663.11149	596.046	2399.61	596.046	2409	596.046	2814.65	596.046	3336.24
625.903	5643.92378	596.098	2408.38	596.098	2465.93	596.098	2795.46	596.098	3339.92
625.955	5618.14728	596.15	2430.8	596.15	2421.31	596.15	2771.38	596.15	3348.88
626.007	5590.39541	596.203	2426.73	596.203	2428.1	596.203	2814.64	596.203	3360.15
626.059	5565.72832	596.255	2390.13	596.255	2444.45	596.255	2804.82	596.255	3397.23
626.111	5548.52747	596.307	2414.68	596.307	2455.29	596.307	2841.71	596.307	3360.19
626.163	5541.57087	596.359	2414.45	596.359	2435.79	596.359	2821.57	596.359	3398.56
626.215	5545.53479	596.411	2439.92	596.411	2465.26	596.411	2829.39	596.411	3415.81
626.267	5559.02487	596.463	2415.8	596.463	2467.56	596.463	2832.27	596.463	3397.95
626.319	5579.09361	596.515	2402.52	596.515	2484.79	596.515	2818.8	596.515	3437.3
626.37	5602.07457	596.567	2437.72	596.567	2496.14	596.567	2800.24	596.567	3431.53
626.422	5624.48068	596.619	2457.28	596.619	2454.35	596.619	2876.39	596.619	3429.73
626.474	5643.74342	596.672	2458.01	596.672	2455.94	596.672	2858.35	596.672	3427.19
626.526	5658.58958	596.724	2462.11	596.724	2507.38	596.724	2864.54	596.724	3444.79
626.578	5669.01509	596.776	2467.88	596.776	2474.59	596.776	2879.99	596.776	3414.02
626.63	5675.90934	596.828	2484.76	596.828	2491.57	596.828	2886.76	596.828	3469.21
626.682	5680.48831	596.88	2474.65	596.88	2518.97	596.88	2871.85	596.88	3462.67
626.734	5683.73473	596.932	2481.84	596.932	2495.68	596.932	2916.47	596.932	3461.77
626.786	5686.02278	596.984	2514.31	596.984	2538.88	596.984	2911.46	596.984	3438.73
626.838	5687.03186	597.036	2489.83	597.036	2510.8	597.036	2881.4	597.036	3489.68
626.89	5685.95567	597.088	2480.85	597.088	2529.89	597.088	2841.86	597.088	3504.46
626.942	5681.91892	597.14	2478.39	597.14	2515.63	597.14	2892.65	597.14	3487.82
626.993	5674.45543	597.193	2509.89	597.193	2546.35	597.193	2937.21	597.193	3512.47
627.045	5663.87894	597.245	2504.33	597.245	2529.5	597.245	2956.74	597.245	3545.54
627.097	5651.4443	597.297	2490.76	597.297	2519.58	597.297	2943.23	597.297	3536.81
627.149	5639.2182	597.349	2474.68	597.349	2568.42	597.349	2933.69	597.349	3543.62
627.201	5629.70919	597.401	2509.97	597.401	2552.78	597.401	2930.48	597.401	3529.02
627.253	5625.34647	597.453	2542.47	597.453	2557.81	597.453	2964.6	597.453	3549.34
627.305	5627.94404	597.505	2530.33	597.505	2559.57	597.505	2949.32	597.505	3573.85
627.357	5638.28443	597.557	2548.39	597.557	2558.26	597.557	2962.47	597.557	3572.75
627.409	5655.92071	597.609	2528.66	597.609	2589.48	597.609	2947.33	597.609	3565.7
627.461	5679.23788	597.661	2538.29	597.661	2585.87	597.661	2975.67	597.661	3587.01
627.513	5705.75278	597.714	2509.17	597.714	2533.98	597.714	2966.07	597.714	3597.37
627.564	5732.58097	597.766	2536.08	597.766	2595.37	597.766	2957.53	597.766	3620.61
627.616	5756.95901	597.818	2569.91	597.818	2579.67	597.818	2981.9	597.818	3612.4
627.668	5776.7337	597.87	2568.68	597.87	2603.86	597.87	2964.14	597.87	3632.18
627.72	5790.69752	597.922	2558.5	597.922	2603.31	597.922	3027.52	597.922	3628.6
627.772	5798.73046	597.974	2550.38	597.974	2602.62	597.974	3013.73	597.974	3655.99
627.824	5801.7193	598.026	2572.99	598.026	2619.32	598.026	3032.76	598.026	3604.92
627.876	5801.27696	598.078	2579.88	598.078	2626.02	598.078	3006.81	598.078	3665.34
627.928	5799.31928	598.13	2565.43	598.13	2610.03	598.13	3043.52	598.13	3698.46
627.98	5797.58454	598.182	2632.2	598.182	2636.52	598.182	3013.4	598.182	3647.04
628.032	5797.19459	598.234	2580.56	598.234	2643.96	598.234	3066.19	598.234	3645.86
628.083	5798.35601	598.286	2598.8	598.286	2643.2	598.286	3051.74	598.286	3698.61
628.135	5800.26809	598.339	2609.88	598.339	2634	598.339	3018.77	598.339	3674.47
628.187	5801.29451	598.391	2631.19	598.391	2610.37	598.391	3049.16	598.391	3694.62
628.239	5799.35351	598.443	2653.58	598.443	2654.64	598.443	3050.7	598.443	3714.24
628.291	5792.47331	598.495	2614.08	598.495	2684.95	598.495	3037.37	598.495	3712.52
628.343	5779.38276	598.547	2615.58	598.547	2683.08	598.547	3081.27	598.547	3701.76
628.395	5759.99313	598.599	2631.98	598.599	2641.04	598.599	3060.91	598.599	3694.24
628.447	5735.63569	598.651	2611.17	598.651	2664.33	598.651	3060.15	598.651	3728.15
628.499	5708.9671	598.703	2654.58	598.703	2691.9	598.703	3051.71	598.703	3734.32
628.551	5683.53124	598.755	2637	598.755	2686.42	598.755	3051.28	598.755	3764.96
628.602	5663.05612	598.807	2659.03	598.807	2686.33	598.807	3083.54	598.807	3767.81
628.654	5650.63297	598.859	2653.5	598.859	2705.33	598.859	3124.03	598.859	3767.31
628.706	5647.99637	598.911	2682.8	598.911	2699.02	598.911	3134.95	598.911	3789.4
628.758	5655.06913	598.964	2682.97	598.964	2692.73	598.964	3133.43	598.964	3791.05
628.81	5669.924	599.016	2692.38	599.016	2702.08	599.016	3161.01	599.016	3782.91
628.862	5689.18549	599.068	2733.1	599.068	2734.26	599.068	3110.32	599.068	3769.97
628.914	5708.78923	599.12	2685.91	599.12	2738.45	599.12	3160.28	599.12	3790.65
628.966	5724.91729	599.172	2708.08	599.172	2722.74	599.172	3127.81	599.172	3803.36
629.018	5734.87481	599.224	2679.86	599.224	2736.24	599.224	3153.98	599.224	3806.96
629.069	5737.68464	599.276	2695.51	599.276	2707.74	599.276	3156.52	599.276	3820.52
629.121	5734.23845	599.328	2708.76	599.328	2710.8	599.328	3206.46	599.328	3807.87
629.173	5726.98756	599.38	2683.91	599.38	2743.4	599.38	3214.86	599.38	3828.04
629.225	5719.23478	599.432	2723.15	599.432	2795.92	599.432	3167.46	599.432	3836.38
629.277	5714.24042	599.484	2731.27	599.484	2761.87	599.484	3173.92	599.484	3848.21
629.329	5714.37612	599.536	2718.47	599.536	2738.85	599.536	3192.31	599.536	3829.86
629.381	5720.55161	599.589	2694.46	599.589	2790.75	599.589	3189.24	599.589	3875.65
629.433	5732.05832	599.641	2730.63	599.641	2799.13	599.641	3228.24	599.641	3825.85
629.485	5746.85482	599.693	2700.79	599.693	2791.8	599.693	3193.99	599.693	3895.23
629.536	5762.19742	599.745	2752.36	599.745	2770.31	599.745	3201.57	599.745	3855.62
629.588	5775.41809	599.797	2714.07	599.797	2772.51	599.797	3225.31	599.797	3866.89
629.64	5784.64547	599.849	2706.37	599.849	2775.66	599.849	3246.8	599.849	3901.71
629.692	5789.24595	599.901	2732.68	599.901	2817.75	599.901	3236.61	599.901	3920.51
629.744	5789.89429	599.953	2776.08	599.953	2808.99	599.953	3217.11	599.953	3878.63
629.796	5788.26609	600.005	2763.3	600.005	2783.95	600.005	3224.42	600.005	3909.54
629.848	5786.46008	600.057	2772.28	600.057	2789.83	600.057	3230.67	600.057	3904.6
629.9	5786.32812	600.109	2751.17	600.109	2776.52	600.109	3209.92	600.109	3862.76
629.951	5788.90813	600.161	2760.26	600.161	2795.23	600.161	3252.14	600.161	3930.48
630.003	5794.10667	600.213	2755.64	600.213	2796.77	600.213	3265.55	600.213	3975.24
630.055	5800.72646	600.266	2796.78	600.266	2847.4	600.266	3235.72	600.266	3935.93
630.107	5806.7896	600.318	2783.66	600.318	2804.58	600.318	3228.75	600.318	3960.43
630.159	5810.07286	600.37	2794.97	600.37	2828.73	600.37	3277.07	600.37	3941.8
630.211	5808.69467	600.422	2776.77	600.422	2823.48	600.422	3296.66	600.422	3953.14
630.263	5801.6007	600.474	2771.69	600.474	2819.69	600.474	3272.12	600.474	3990.76
630.315	5788.83329	600.526	2764.93	600.526	2805.99	600.526	3270.54	600.526	3947.05
630.366	5771.53776	600.578	2777.5	600.578	2797.18	600.578	3286.38	600.578	3979.42
630.418	5751.7195	600.63	2846.88	600.63	2871.82	600.63	3302.66	600.63	3963.46
630.47	5731.85158	600.682	2816.31	600.682	2832.59	600.682	3296.27	600.682	3965.65
630.522	5714.41156	600.734	2786.08	600.734	2850.54	600.734	3308.04	600.734	4011.37
630.574	5701.4716	600.786	2783.41	600.786	2839.43	600.786	3317.9	600.786	4003.9
630.626	5694.40844	600.838	2792.33	600.838	2884.86	600.838	3352.25	600.838	3960.67
630.678	5693.76943	600.89	2799.95	600.89	2846.84	600.89	3315.79	600.89	3999.69
630.73	5699.2897	600.942	2844.98	600.942	2883.99	600.942	3287.75	600.942	4003.77
630.781	5710.02994	600.994	2818.19	600.994	2877.6	600.994	3284.31	600.994	4026.87
630.833	5724.58176	601.046	2807	601.046	2864.61	601.046	3299.39	601.046	4025.1
630.885	5741.31847	601.099	2821.95	601.099	2854.02	601.099	3315.17	601.099	4031.32
630.937	5758.62886	601.151	2841.41	601.151	2851.41	601.151	3354.59	601.151	4044.3
630.989	5775.12929	601.203	2837.99	601.203	2882.28	601.203	3323.1	601.203	4021.39
631.041	5789.82644	601.255	2846.67	601.255	2874.79	601.255	3338.19	601.255	4033.95
631.093	5802.21467	601.307	2807.94	601.307	2897.52	601.307	3368.16	601.307	4025.45
631.145	5812.29267	601.359	2820.78	601.359	2894.8	601.359	3347.14	601.359	4045.02
631.196	5820.49171	601.411	2837.34	601.411	2871.35	601.411	3360.01	601.411	4018.1
631.248	5827.51134	601.463	2817.81	601.463	2925.08	601.463	3363.08	601.463	4108.11
631.3	5834.10746	601.515	2852.99	601.515	2923.76	601.515	3404	601.515	4089.23
631.352	5840.84971	601.567	2809.42	601.567	2914.99	601.567	3398.45	601.567	4083.59
631.404	5847.92788	601.619	2865.73	601.619	2908.56	601.619	3431.34	601.619	4057.6
631.456	5855.05732	601.671	2834.83	601.671	2927.37	601.671	3392.61	601.671	4088.87
631.508	5861.52438	601.723	2865.91	601.723	2931.1	601.723	3404.48	601.723	4086.35
631.559	5866.37763	601.775	2855.01	601.775	2951.84	601.775	3406.77	601.775	4091.32
631.611	5868.71824	601.827	2900.67	601.827	2926.74	601.827	3379.31	601.827	4121.34
631.663	5868.03471	601.879	2883.42	601.879	2947.81	601.879	3415.9	601.879	4123.91
631.715	5864.45879	601.931	2923.32	601.931	2953.8	601.931	3413.29	601.931	4140.43
631.767	5858.87602	601.983	2896.69	601.983	2902.48	601.983	3392.25	601.983	4118.28
631.819	5852.83064	602.036	2902.81	602.036	2965.34	602.036	3413.41	602.036	4121.6
631.871	5848.2292	602.088	2895.1	602.088	2962.96	602.088	3455.07	602.088	4134.08
631.922	5846.9073	602.14	2892.33	602.14	2929.43	602.14	3444.6	602.14	4141.97
631.974	5850.15996	602.192	2924.3	602.192	2926.51	602.192	3425.93	602.192	4128.17
632.026	5858.38322	602.244	2911.53	602.244	2949.3	602.244	3450.22	602.244	4122.57
632.078	5870.90695	602.296	2940.19	602.296	2951.21	602.296	3469.1	602.296	4172.8
632.13	5886.09697	602.348	2908.29	602.348	2966.99	602.348	3483.95	602.348	4196.08
632.182	5901.70462	602.4	2935.12	602.4	2991.03	602.4	3505.59	602.4	4197.42
632.234	5915.38224	602.452	2942.46	602.452	2978.57	602.452	3489.03	602.452	4202.95
632.285	5925.23424	602.504	2933.21	602.504	2981.21	602.504	3478.39	602.504	4180.2
632.337	5930.25087	602.556	2941.9	602.556	3017.85	602.556	3469.05	602.556	4198.95
632.389	5930.5286	602.608	2941.49	602.608	2991.99	602.608	3485.94	602.608	4240.11
632.441	5927.19315	602.66	2972.9	602.66	2996.07	602.66	3503.86	602.66	4246.5
632.493	5922.06674	602.712	2985.71	602.712	3004.94	602.712	3528.96	602.712	4210.3
632.545	5917.16377	602.764	2987.13	602.764	3023.51	602.764	3546.02	602.764	4224.28
632.597	5914.15409	602.816	2971.05	602.816	3023.13	602.816	3556.4	602.816	4226.43
632.648	5913.94068	602.868	2953.25	602.868	3014.22	602.868	3572.33	602.868	4240.58
632.7	5916.4549	602.92	2986.19	602.92	3032.42	602.92	3548.42	602.92	4295.77
632.752	5920.73862	602.972	2968.59	602.972	3015.29	602.972	3528.86	602.972	4302.62
632.804	5925.25737	603.024	2977.74	603.024	3021.18	603.024	3565.92	603.024	4297.13
632.856	5928.37064	603.076	2989.39	603.076	3070.46	603.076	3565.75	603.076	4343.47
632.908	5928.81736	603.128	3006.04	603.128	3087	603.128	3556.77	603.128	4316.55
632.959	5926.08395	603.181	3021.6	603.181	3075.76	603.181	3571.01	603.181	4301.67
633.011	5920.54769	603.233	3015.84	603.233	3079.91	603.233	3591.54	603.233	4334.94
633.063	5913.37972	603.285	3042.86	603.285	3093.3	603.285	3601.59	603.285	4342.22
633.115	5906.21464	603.337	3037.54	603.337	3114.35	603.337	3606	603.337	4351.51
633.167	5900.70249	603.389	3034.64	603.389	3100.66	603.389	3603.31	603.389	4386.64
633.219	5898.06265	603.441	3028.29	603.441	3115.02	603.441	3620.42	603.441	4372.7
633.271	5898.76629	603.493	3050.95	603.493	3123.3	603.493	3636.07	603.493	4365.68
633.322	5902.43718	603.545	3081.59	603.545	3099.64	603.545	3628.72	603.545	4386.17
633.374	5907.99061	603.597	3050.16	603.597	3135.38	603.597	3662.86	603.597	4404.8
633.426	5913.99191	603.649	3066.97	603.649	3145.65	603.649	3652.76	603.649	4391.86
633.478	5919.11069	603.701	3061.7	603.701	3118.54	603.701	3656.47	603.701	4416.9
633.53	5922.5647	603.753	3077.8	603.753	3138.19	603.753	3698.7	603.753	4416.42
633.582	5924.42048	603.805	3076.89	603.805	3118.38	603.805	3643.65	603.805	4412.94
633.633	5925.66451	603.857	3101.98	603.857	3111.12	603.857	3703.96	603.857	4406.51
633.685	5928.00612	603.909	3097.49	603.909	3115.02	603.909	3696.31	603.909	4430.44
633.737	5933.47052	603.961	3106.62	603.961	3145.38	603.961	3716.09	603.961	4487.49
633.789	5943.85046	604.013	3123.87	604.013	3155.34	604.013	3687.1	604.013	4474.05
633.841	5960.17045	604.065	3148.07	604.065	3169.63	604.065	3704.7	604.065	4494.75
633.893	5982.29125	604.117	3179.13	604.117	3177.24	604.117	3718.01	604.117	4511.78
633.944	6008.76438	604.169	3141.03	604.169	3174.9	604.169	3776.85	604.169	4460.01
633.996	6036.97791	604.221	3111.57	604.221	3201.3	604.221	3747.57	604.221	4459.39
634.048	6063.59465	604.273	3103.28	604.273	3207.69	604.273	3742.66	604.273	4536.58
634.1	6085.1684	604.325	3097.59	604.325	3230.39	604.325	3756.78	604.325	4543.32
634.152	6098.82549	604.377	3150.71	604.377	3223.8	604.377	3808.32	604.377	4526.43
634.204	6102.85347	604.429	3188.41	604.429	3206.93	604.429	3767.19	604.429	4562.14
634.255	6097.06864	604.481	3195.45	604.481	3199.93	604.481	3748.58	604.481	4549.01
634.307	6082.87188	604.533	3188.78	604.533	3230.52	604.533	3789.62	604.533	4584.15
634.359	6062.99984	604.585	3166.16	604.585	3258.62	604.585	3795.08	604.585	4590.41
634.411	6040.99987	604.637	3217.03	604.637	3254.99	604.637	3779.93	604.637	4599.16
634.463	6020.56249	604.689	3160.51	604.689	3257.06	604.689	3801.95	604.689	4583.45
634.515	6004.84508	604.741	3166.8	604.741	3247.95	604.741	3801.31	604.741	4611.51
634.566	5995.92804	604.793	3190.8	604.793	3251.7	604.793	3807.11	604.793	4594.16
634.618	5994.4988	604.846	3195.95	604.846	3261.51	604.846	3793.76	604.846	4628.45
634.67	5999.83294	604.898	3197.52	604.898	3288.21	604.898	3833.82	604.898	4643.2
634.722	6010.03068	604.95	3186.53	604.95	3291.13	604.95	3858.54	604.95	4617.08
634.774	6022.46202	605.002	3216.04	605.002	3278.02	605.002	3870.51	605.002	4607.3
634.826	6034.31068	605.054	3248.08	605.054	3294.78	605.054	3880.48	605.054	4616
634.877	6043.11	605.106	3259.17	605.106	3298.64	605.106	3845.57	605.106	4678.46
634.929	6047.16849	605.158	3241.42	605.158	3310.87	605.158	3871.37	605.158	4681.29
634.981	6045.84392	605.21	3205.14	605.21	3288.42	605.21	3893.78	605.21	4696.35
635.033	6039.61366	605.262	3239.9	605.262	3305.49	605.262	3939.02	605.262	4729.54
635.085	6029.97172	605.314	3237.57	605.314	3296.53	605.314	3907.02	605.314	4699.81
635.137	6019.17665	605.366	3285.8	605.366	3322.07	605.366	3912.37	605.366	4700.02
635.188	6009.89694	605.418	3260.66	605.418	3350.32	605.418	3924.36	605.418	4729.07
635.24	6004.7919	605.47	3311.95	605.47	3357.89	605.47	3923.42	605.47	4740.07
635.292	6006.09478	605.522	3317.25	605.522	3372.9	605.522	3920.17	605.522	4735.38
635.344	6015.21608	605.574	3259.76	605.574	3385.84	605.574	3950.24	605.574	4766.27
635.396	6032.4376	605.626	3276.53	605.626	3360.76	605.626	3965.38	605.626	4796.1
635.447	6056.74247	605.678	3278.84	605.678	3365.91	605.678	3942.92	605.678	4766.39
635.499	6085.82332	605.73	3286.96	605.73	3383.49	605.73	3965.12	605.73	4750.28
635.551	6116.32265	605.782	3297.54	605.782	3365.2	605.782	3984.57	605.782	4818.56
635.603	6144.27829	605.834	3287.44	605.834	3391.93	605.834	3990.01	605.834	4827.49
635.655	6165.74977	605.886	3301.68	605.886	3398.65	605.886	3947.99	605.886	4803.65
635.707	6177.52218	605.938	3300.6	605.938	3421.6	605.938	3932.01	605.938	4834.1
635.758	6177.7557	605.99	3343.65	605.99	3414.59	605.99	3960	605.99	4802.62
635.81	6166.42375	606.042	3337.61	606.042	3405.73	606.042	3987.59	606.042	4800.31
635.862	6145.43526	606.094	3325.36	606.094	3419.57	606.094	3975.67	606.094	4812.75
635.914	6118.34805	606.146	3343.91	606.146	3402.02	606.146	4009.73	606.146	4825.2
635.966	6089.71783	606.198	3322.03	606.198	3401.7	606.198	3970.28	606.198	4846.39
636.017	6064.19435	606.25	3311.37	606.25	3432.1	606.25	4034.3	606.25	4877.34
636.069	6045.55189	606.302	3354.03	606.302	3490.66	606.302	4029.46	606.302	4895.32
636.121	6035.90138	606.354	3344.04	606.354	3468.51	606.354	4029.33	606.354	4891.16
636.173	6035.2571	606.406	3340.49	606.406	3440.97	606.406	4042.97	606.406	4877.61
636.225	6041.59829	606.458	3353.04	606.458	3461.06	606.458	4087.15	606.458	4886.33
636.276	6051.41819	606.51	3365.3	606.51	3482.08	606.51	4035.19	606.51	4903.85
636.328	6060.62605	606.562	3372.77	606.562	3479.23	606.562	4009.89	606.562	4892.93
636.38	6065.5965	606.614	3386.37	606.614	3475.12	606.614	4107.38	606.614	4897.51
636.432	6064.06988	606.666	3385.53	606.666	3485.36	606.666	4071.64	606.666	4956.92
636.484	6055.68678	606.718	3355.97	606.718	3494.4	606.718	4101.61	606.718	4943.58
636.536	6042.00708	606.77	3385.64	606.77	3500.39	606.77	4078.69	606.77	4979.27
636.537	6026.08334	606.822	3405.55	606.822	3510.88	606.822	4089.8	606.822	4969.03
636.589	6011.29963	606.874	3398.58	606.874	3513.82	606.874	4136.93	606.874	4976.28
636.641	6000.78768	606.926	3373.4	606.926	3512.71	606.926	4162.61	606.926	4971.92
636.693	5996.276	606.978	3392.77	606.978	3529.45	606.978	4161.81	606.978	4977.49
636.745	5997.68018	607.03	3431.27	607.03	3531.97	607.03	4155.59	607.03	4980.94
636.797	6003.13743	607.082	3440.96	607.082	3515.52	607.082	4161.25	607.082	4988.07
636.849	6009.54222	607.134	3423.12	607.134	3533.12	607.134	4175.62	607.134	5028.47
636.901	6013.42849	607.186	3430.86	607.186	3535.24	607.186	4175.12	607.186	5091.12
636.953	6011.94957	607.238	3451.12	607.238	3544.08	607.238	4158.2	607.238	5061.87
637.005	6003.68383	607.29	3441.14	607.29	3567.64	607.29	4176.38	607.29	5032
637.058	5989.04759	607.342	3445.94	607.342	3580.92	607.342	4219.49	607.342	5042.37
637.11	5970.22031	607.394	3485.36	607.394	3576.88	607.394	4214.79	607.394	5061.55
637.162	5950.59764	607.446	3479.06	607.446	3573.22	607.446	4264.06	607.446	5110.06
637.214	5933.96032	607.498	3463.5	607.498	3586.32	607.498	4252.74	607.498	5120.06
637.266	5923.57123	607.55	3491.35	607.55	3611.62	607.55	4197.32	607.55	5148.77
637.318	5921.44603	607.602	3494.53	607.602	3604.9	607.602	4217.86	607.602	5155.47
637.37	5927.96984	607.654	3487.2	607.654	3601.58	607.654	4278.69	607.654	5139.03
637.422	5941.92664	607.706	3548.29	607.706	3609.64	607.706	4255.63	607.706	5142.51
637.474	5960.89055	607.758	3539.89	607.758	3596.16	607.758	4249.31	607.758	5123.06
637.526	5981.83637	607.81	3515.89	607.81	3630.12	607.81	4267.73	607.81	5171.36
637.578	6001.78511	607.862	3519.38	607.862	3616.32	607.862	4310.4	607.862	5178.42
637.63	6018.31755	607.914	3542.28	607.914	3606.02	607.914	4303.34	607.914	5159.12
637.682	6029.85284	607.966	3564.23	607.966	3629.36	607.966	4330.92	607.966	5187.55
637.734	6035.67599	608.018	3553.54	608.018	3661.23	608.018	4305.9	608.018	5191.12
637.786	6035.77673	608.07	3538.11	608.07	3705.95	608.07	4297.1	608.07	5226.03
637.838	6030.60781	608.122	3518.34	608.122	3706.7	608.122	4337.64	608.122	5238.66
637.89	6020.87166	608.174	3545.65	608.174	3676.19	608.174	4322.5	608.174	5266.75
637.942	6007.40531	608.226	3562.76	608.226	3677.34	608.226	4348.93	608.226	5232.6
637.994	5991.17246	608.278	3571.06	608.278	3681.22	608.278	4377.28	608.278	5264.15
638.046	5973.31453	608.33	3573.22	608.33	3694.83	608.33	4376.59	608.33	5280.25
638.098	5955.18182	608.382	3561.56	608.382	3696.64	608.382	4383.29	608.382	5298.12
638.15	5938.27232	608.434	3586.08	608.434	3680.48	608.434	4368.74	608.434	5337.74
638.203	5924.04652	608.486	3583.6	608.486	3691.65	608.486	4398.89	608.486	5303.55
638.255	5913.65572	608.538	3621.8	608.538	3706.34	608.538	4438.76	608.538	5294.07
638.307	5907.64574	608.59	3595.66	608.59	3714.43	608.59	4455.17	608.59	5315.73
638.359	5905.77239	608.642	3576.66	608.642	3694.92	608.642	4437.54	608.642	5342.94
638.411	5906.99983	608.694	3614.12	608.694	3718.55	608.694	4428.57	608.694	5350.46
638.463	5909.72873	608.746	3622.72	608.746	3741.15	608.746	4429.56	608.746	5366.54
638.515	5912.2148	608.798	3657.85	608.798	3751.28	608.798	4451.76	608.798	5354.79
638.567	5913.06862	608.85	3630.98	608.85	3719.86	608.85	4473.17	608.85	5397.48
638.619	5911.68674	608.902	3608.76	608.902	3785.1	608.902	4506.33	608.902	5409.17
638.671	5908.47087	608.954	3626.07	608.954	3811.89	608.954	4471.3	608.954	5379.58
638.723	5904.74739	609.006	3601.83	609.006	3760.98	609.006	4476.06	609.006	5372.66
638.775	5902.38918	609.058	3635.1	609.058	3786.93	609.058	4476.41	609.058	5426.71
638.827	5903.23661	609.109	3665.73	609.109	3784.05	609.109	4525.22	609.109	5364.83
638.879	5908.48469	609.161	3682.86	609.161	3801.9	609.161	4519.72	609.161	5425.94
638.931	5918.22407	609.213	3657.42	609.213	3838.13	609.213	4521.89	609.213	5484.7
638.983	5931.28549	609.265	3653.98	609.265	3835	609.265	4514.86	609.265	5486.45
639.035	5945.45039	609.317	3673	609.317	3861.9	609.317	4575.03	609.317	5470.22
639.087	5957.98036	609.369	3674.72	609.369	3836.81	609.369	4575.33	609.369	5547.65
639.139	5966.31891	609.421	3701.39	609.421	3883.17	609.421	4552.93	609.421	5511.26
639.191	5968.76204	609.473	3722.04	609.473	3867.76	609.473	4576.3	609.473	5496.62
639.243	5964.89886	609.525	3741.41	609.525	3874.15	609.525	4581.57	609.525	5499.37
639.295	5955.68843	609.577	3721.95	609.577	3862.99	609.577	4583.89	609.577	5523.19
639.347	5943.14709	609.629	3724.9	609.629	3872.33	609.629	4615.94	609.629	5526.34
639.399	5929.73697	609.681	3718.09	609.681	3891.86	609.681	4628.97	609.681	5622.49
639.451	5917.63689	609.733	3745.37	609.733	3889.99	609.733	4641.25	609.733	5542.29
639.503	5908.11303	609.785	3749.48	609.785	3878.52	609.785	4666.22	609.785	5561.95
639.555	5901.17751	609.837	3754.04	609.837	3920.97	609.837	4619	609.837	5578.1
639.607	5895.63678	609.889	3804.91	609.889	3902.01	609.889	4709.89	609.889	5631.72
639.659	5889.51593	609.941	3751.06	609.941	3944.09	609.941	4708.03	609.941	5667.25
639.711	5880.7329	609.993	3770.46	609.993	3963.82	609.993	4676.48	609.993	5653.63
639.763	5867.82344	610.045	3814.74	610.045	3959.52	610.045	4695.79	610.045	5633.34
639.815	5850.50349	610.097	3805.96	610.097	3944.33	610.097	4733.11	610.097	5658.31
639.867	5829.90428	610.149	3840.13	610.149	3964.92	610.149	4763.96	610.149	5645.15
639.919	5808.41068	610.201	3776.3	610.201	3961.65	610.201	4768.44	610.201	5691.35
639.971	5789.14664	610.253	3786.94	610.253	3947.28	610.253	4728.35	610.253	5734.59
640.024	5775.24708	610.305	3802.49	610.305	3966.76	610.305	4761.67	610.305	5710.35
640.076	5769.11979	610.357	3836.43	610.357	4015.44	610.357	4776.86	610.357	5682.42
640.128	5771.86856	610.409	3827.86	610.409	4035.13	610.409	4742.11	610.409	5720.68
640.18	5783.04206	610.461	3837.69	610.461	4015.88	610.461	4744.44	610.461	5763.58
640.232	5800.73454	610.513	3859.21	610.513	4007.02	610.513	4755.77	610.513	5685.13
640.284	5821.99842	610.565	3824.58	610.565	3975.86	610.565	4750.66	610.565	5717.74
640.336	5843.44457	610.617	3856.49	610.617	3986.5	610.617	4848.14	610.617	5754.8
640.388	5861.87409	610.669	3827.14	610.669	4028.08	610.669	4878.92	610.669	5821.13
640.44	5874.79698	610.721	3872.08	610.721	4037.81	610.721	4853.73	610.721	5812.15
640.492	5880.74259	610.773	3828.55	610.773	4017.22	610.773	4881.86	610.773	5820.72
640.544	5879.3337	610.824	3883.01	610.824	4058.96	610.824	4838.8	610.824	5836.5
640.596	5871.15954	610.876	3913.57	610.876	4066.55	610.876	4860.45	610.876	5819.99
640.648	5857.52458	610.928	3897.15	610.928	4052.63	610.928	4834.01	610.928	5888.34
640.7	5840.16014	610.98	3908.16	610.98	4074.59	610.98	4864.22	610.98	5927.84
640.752	5820.96793	611.032	3935.62	611.032	4054.85	611.032	4868.88	611.032	5903.38
640.804	5801.82936	611.084	3913.32	611.084	4122.75	611.084	4899.57	611.084	5868.16
640.856	5784.4782	611.136	3907.97	611.136	4136.98	611.136	4873.56	611.136	5885.54
640.908	5770.40974	611.188	3951.68	611.188	4111.67	611.188	4876.49	611.188	5902.03
640.96	5760.79628	611.24	3958.53	611.24	4107.74	611.24	4910.28	611.24	5942.31
641.012	5756.39281	611.292	3958.57	611.292	4128.21	611.292	4925.5	611.292	5923.15
641.064	5757.44177	611.344	3966.53	611.344	4115.45	611.344	4966.81	611.344	5944.1
641.116	5763.60763	611.396	3967.47	611.396	4121.51	611.396	4970.56	611.396	6007.83
641.168	5773.98064	611.448	3934.82	611.448	4135.3	611.448	4947.47	611.448	5940.51
641.22	5787.17888	611.5	4019.32	611.5	4168.93	611.5	4959.88	611.5	5989.37
641.272	5801.55109	611.552	3974.11	611.552	4178.05	611.552	4979.53	611.552	5991
641.324	5815.44918	611.604	3941.04	611.604	4168.66	611.604	5001.06	611.604	6007.43
641.376	5827.51122	611.656	3972.58	611.656	4197.38	611.656	4974.62	611.656	6038.09
641.428	5836.8847	611.708	4020.68	611.708	4204.24	611.708	4954.95	611.708	6055.46
641.48	5843.33093	611.76	4034.78	611.76	4202.55	611.76	5058.23	611.76	6059.4
641.532	5847.18322	611.812	4069.18	611.812	4193.67	611.812	5066.58	611.812	6028.42
641.584	5849.17319	611.864	3997.21	611.864	4171.48	611.864	5106.59	611.864	6038.5
641.636	5850.17872	611.916	4035.2	611.916	4216.02	611.916	5086.57	611.916	6061.61
641.688	5850.96935	611.967	4069.72	611.967	4213.35	611.967	5056.94	611.967	6074.76
641.74	5852.02361	612.019	4065.56	612.019	4231.59	612.019	5095.29	612.019	6094.43
641.792	5853.46729	612.071	4095.03	612.071	4241.45	612.071	5119.24	612.071	6047.76
641.844	5855.14059	612.123	4070.34	612.123	4229.33	612.123	5142.3	612.123	6097.56
641.896	5856.75915	612.175	4092.86	612.175	4215.53	612.175	5123.96	612.175	6095.98
641.948	5858.10351	612.227	3999.32	612.227	4260.07	612.227	5126.5	612.227	6090.99
642	5859.16343	612.279	4040.98	612.279	4251.66	612.279	5150.1	612.279	6014.42
642.052	5860.18137	612.331	4097.08	612.331	4227.82	612.331	5103.12	612.331	6160.91
642.104	5861.57592	612.383	4057.93	612.383	4284.63	612.383	5140.83	612.383	6168.09
642.156	5863.76978	612.435	4071.25	612.435	4315.63	612.435	5163.5	612.435	6118.4
642.208	5866.98252	612.487	4118.18	612.487	4330.83	612.487	5194.76	612.487	6186.27
642.26	5871.06375	612.539	4116.41	612.539	4256.26	612.539	5127.81	612.539	6219.73
642.312	5875.43205	612.591	4125.26	612.591	4289.6	612.591	5168.66	612.591	6221.57
642.364	5879.15205	612.643	4049.9	612.643	4266.7	612.643	5173.2	612.643	6214.15
642.416	5881.13794	612.695	4111.3	612.695	4319.94	612.695	5154.57	612.695	6252.49
642.468	5880.42946	612.747	4110.79	612.747	4222.41	612.747	5211.41	612.747	6270.93
642.52	5876.46197	612.799	4040.34	612.799	4304.62	612.799	5187.93	612.799	6258.61
642.572	5869.25145	612.85	4096.74	612.85	4327.54	612.85	5237.14	612.85	6244
642.624	5859.44051	612.902	4112.2	612.902	4356.98	612.902	5229.65	612.902	6350.01
642.676	5848.19238	612.954	4156.04	612.954	4340.88	612.954	5200.47	612.954	6321.06
642.728	5836.96486	613.006	4173.51	613.006	4354.06	613.006	5267.45	613.006	6332.85
642.78	5827.22975	613.058	4219.56	613.058	4364.81	613.058	5293.8	613.058	6412.63
642.832	5820.21507	613.11	4167.67	613.11	4358.39	613.11	5298.75	613.11	6305
642.884	5816.7352	613.162	4201.59	613.162	4416.81	613.162	5259.57	613.162	6330.39
642.936	5817.14137	613.214	4270.34	613.214	4427.52	613.214	5236.07	613.214	6362.61
642.988	5821.38468	613.266	4191.77	613.266	4357.53	613.266	5339.11	613.266	6375.57
643.04	5829.14859	613.318	4228.05	613.318	4410.46	613.318	5383.6	613.318	6302.34
643.092	5839.98992	613.37	4172.3	613.37	4491.67	613.37	5400.58	613.37	6381.59
643.144	5853.43213	613.422	4181.05	613.422	4466.29	613.422	5374.19	613.422	6431.97
643.196	5868.97908	613.474	4231.17	613.474	4446.55	613.474	5302.87	613.474	6428.43
643.248	5886.05329	613.526	4212.1	613.526	4460.25	613.526	5331.49	613.526	6462.66
643.3	5903.89606	613.578	4235.31	613.578	4494.68	613.578	5428.56	613.578	6471.02
643.352	5921.48653	613.629	4206.07	613.629	4510.98	613.629	5441.32	613.629	6507.91
643.404	5937.53463	613.681	4200.36	613.681	4441.14	613.681	5378.82	613.681	6554.22
643.456	5950.5806	613.733	4197.82	613.733	4463.86	613.733	5451.36	613.733	6537.63
643.508	5959.19726	613.785	4299.46	613.785	4605.08	613.785	5432.2	613.785	6497.77
643.56	5962.25408	613.837	4261.43	613.837	4502.36	613.837	5451.09	613.837	6525.06
643.612	5959.17623	613.889	4257.66	613.889	4479.65	613.889	5507.14	613.889	6594.62
643.664	5950.12617	613.941	4333.6	613.941	4559.79	613.941	5457.03	613.941	6596.72
643.716	5936.05303	613.993	4299.11	613.993	4518.07	613.993	5489.49	613.993	6614.9
643.768	5918.58917	614.045	4275.68	614.045	4517.72	614.045	5531.44	614.045	6553.51
643.82	5899.81448	614.097	4322.81	614.097	4557	614.097	5397.34	614.097	6660.22
643.872	5881.94319	614.149	4383.38	614.149	4619.57	614.149	5491.93	614.149	6539.49
643.924	5867.00489	614.201	4307.1	614.201	4628.8	614.201	5517.69	614.201	6595.02
643.976	5856.58704	614.253	4305.38	614.253	4573.04	614.253	5538.03	614.253	6682.15
644.028	5851.6819	614.305	4358.59	614.305	4648.88	614.305	5559.63	614.305	6704.97
644.08	5852.64699	614.356	4338.71	614.356	4578.38	614.356	5558.59	614.356	6707.97
644.132	5859.25586	614.408	4333.63	614.408	4605.84	614.408	5556.6	614.408	6609.53
644.184	5870.79657	614.46	4363.76	614.46	4607.31	614.46	5560.01	614.46	6721.1
644.236	5886.17446	614.512	4403.28	614.512	4675.24	614.512	5643.72	614.512	6728.81
644.288	5903.99317	614.564	4330.95	614.564	4688.84	614.564	5692.48	614.564	6715.45
644.34	5922.61412	614.616	4410.15	614.616	4587.7	614.616	5667.22	614.616	6707.99
644.392	5940.22038	614.668	4357.65	614.668	4680.15	614.668	5634.08	614.668	6781.68
644.444	5954.92228	614.72	4413.99	614.72	4700.29	614.72	5687.87	614.72	6846.86
644.496	5964.93499	614.772	4475.64	614.772	4651.34	614.772	5731.68	614.772	6749.03
644.548	5968.83134	614.824	4492.73	614.824	4713.12	614.824	5641.13	614.824	6787.85
644.6	5965.8359	614.876	4447.42	614.876	4719.16	614.876	5755.21	614.876	6866.21
644.652	5956.09162	614.928	4485.71	614.928	4719.04	614.928	5707.38	614.928	6833.17
644.704	5940.81243	614.979	4515.9	614.979	4714.74	614.979	5738.55	614.979	6748.68
644.756	5922.2442	615.031	4459.9	615.031	4707.25	615.031	5736.94	615.031	6814.77
644.808	5903.39372	615.083	4503.64	615.083	4725.68	615.083	5721.09	615.083	6870.75
644.859	5887.54532	615.135	4469.71	615.135	4674.68	615.135	5710	615.135	6857.74
644.911	5877.63836	615.187	4491.35	615.187	4696.8	615.187	5692.56	615.187	6819.13
644.963	5875.65797	615.239	4524.85	615.239	4700.52	615.239	5741.09	615.239	6902.75
645.015	5882.16139	615.291	4523.42	615.291	4726.23	615.291	5780.42	615.291	6841.01
645.067	5896.09053	615.293	4523	615.293	4727	615.293	5782	615.293	6838
645.119	5914.93291	615.345	4515	615.345	4806	615.345	5805	615.345	6851
645.171	5935.21996	615.397	4455	615.397	4815	615.397	5725	615.397	6946
645.223	5953.26357	615.449	4500.3	615.449	4749.14	615.449	5832.53	615.449	6829.47
645.275	5965.96602	615.501	4515.97	615.501	4806.34	615.501	5875.83	615.501	6960.08
645.327	5971.51206	615.553	4482.04	615.553	4698.56	615.553	5866.25	615.553	6928.81
645.379	5969.7745	615.605	4579.31	615.605	4789.46	615.605	5838.69	615.605	6998.11
645.431	5962.33123	615.657	4599.67	615.657	4884.57	615.657	5902.38	615.657	6949.56
645.483	5952.08691	615.709	4571.63	615.709	4835.69	615.709	5839.44	615.709	6977.07
645.535	5942.59026	615.761	4576.04	615.761	4855.54	615.761	5925.62	615.761	7057.65
645.587	5937.21411	615.813	4509.66	615.813	4804.54	615.813	5844.88	615.813	6993.61
645.639	5938.39774	615.865	4570.46	615.865	4843	615.865	5891.44	615.865	7051.6
645.691	5947.13269	615.918	4571.65	615.918	4869.61	615.918	5929.84	615.918	7037.87
645.743	5962.80828	615.97	4576.79	615.97	4803.44	615.97	5921.28	615.97	7067.98
645.795	5983.43898	616.022	4574.88	616.022	4936.37	616.022	5924.85	616.022	7008.87
645.847	6006.19856	616.074	4594.62	616.074	4864.42	616.074	5896.99	616.074	7122.59
645.899	6028.11072	616.126	4587.42	616.126	4824.28	616.126	5928.02	616.126	7120.75
645.951	6046.7125	616.178	4621.96	616.178	4911.29	616.178	5854.96	616.178	7057.53
646.003	6060.52343	616.23	4648.48	616.23	4934.05	616.23	5974.89	616.23	7092.67
646.055	6069.21348	616.282	4607.7	616.282	4860.44	616.282	5945.82	616.282	7062.54
646.107	6073.45019	616.334	4647.41	616.334	4916.37	616.334	6029.51	616.334	7179.1
646.159	6074.49424	616.386	4673.25	616.386	4858.96	616.386	6047.35	616.386	7139.72
646.211	6073.67937	616.438	4585.52	616.438	4910.52	616.438	5934.88	616.438	7068.64
646.263	6071.93945	616.49	4593.52	616.49	4927.33	616.49	6013.94	616.49	7156.64
646.315	6069.52504	616.542	4637.02	616.542	4940.89	616.542	6076	616.542	7136.12
646.367	6065.99202	616.594	4598.26	616.594	4880.28	616.594	6116.18	616.594	7130.17
646.419	6060.46173	616.646	4613.31	616.646	4966.2	616.646	6019.69	616.646	7195.74
646.471	6052.07005	616.698	4677.6	616.698	4906.77	616.698	6005.09	616.698	7112.29
646.523	6040.46475	616.75	4649.68	616.75	4837.39	616.75	6048.38	616.75	7171.3
646.575	6026.19214	616.802	4677.45	616.802	4951.56	616.802	6076	616.802	7137.23
646.626	6010.84248	616.854	4657.4	616.854	4968.52	616.854	6049.99	616.854	7118.37
646.678	5996.87933	616.906	4670.9	616.906	4852.28	616.906	6085.82	616.906	7213.68
646.73	5987.19245	616.958	4715.76	616.958	4943.31	616.958	6057.7	616.958	7156.26
646.782	5984.44819	617.011	4671.07	617.011	4945.46	617.011	6121.17	617.011	7241.11
646.834	5990.41724	617.063	4665.46	617.063	4897.84	617.063	6124.23	617.063	7269.13
646.886	6005.44687	617.115	4683.68	617.115	4956.27	617.115	6063.17	617.115	7252.85
646.938	6028.22426	617.167	4606.47	617.167	4965.51	617.167	6082.2	617.167	7189.03
646.99	6055.90759	617.219	4689.27	617.219	4929.98	617.219	6107.3	617.219	7229.82
647.042	6084.61117	617.271	4669.73	617.271	5016.68	617.271	6133.74	617.271	7206.99
647.094	6110.1427	617.323	4730.05	617.323	4946.85	617.323	6160.33	617.323	7185.01
647.146	6128.8268	617.375	4743.95	617.375	4954.77	617.375	6079.93	617.375	7235.33
647.198	6138.22677	617.427	4797.71	617.427	4985.6	617.427	6029.12	617.427	7268.79
647.25	6137.60037	617.479	4718.42	617.479	5023.8	617.479	6106.89	617.479	7181.44
647.302	6127.99014	617.531	4765.8	617.531	5002.9	617.531	6175.94	617.531	7281.25
647.354	6111.93743	617.583	4686.55	617.583	4941.14	617.583	6172	617.583	7266.18
647.406	6092.89834	617.635	4849.83	617.635	4968.14	617.635	6135.11	617.635	7274.08
647.458	6074.50783	617.687	4771.42	617.687	5028.48	617.687	6161	617.687	7295.47
647.51	6059.86752	617.739	4718.1	617.739	4970.31	617.739	6148.74	617.739	7280.63
647.562	6051.01751	617.791	4777.81	617.791	4964.58	617.791	6187.51	617.791	7298.65
647.614	6048.69803	617.843	4681.15	617.843	4947.85	617.843	6202.55	617.843	7231.12
647.666	6052.42801	617.895	4768.53	617.895	5022.53	617.895	6238.4	617.895	7282.97
647.718	6060.84743	617.947	4692.42	617.947	5003.23	617.947	6204.31	617.947	7437.15
647.77	6072.20805	617.999	4778.76	617.999	4986.75	617.999	6178.39	617.999	7300.22
647.821	6084.87144	618.051	4813.24	618.051	5027.93	618.051	6221.06	618.051	7379.09
647.873	6097.67608	618.103	4712.49	618.103	5002.08	618.103	6246.02	618.103	7255.24
647.925	6110.1116	618.155	4744.1	618.155	5047.71	618.155	6161.11	618.155	7350.01
647.977	6122.25545	618.207	4759.51	618.207	4972.33	618.207	6325.04	618.207	7355.49
648.029	6134.54254	618.259	4754.02	618.259	5071.13	618.259	6210.42	618.259	7348.67
648.081	6147.45477	618.311	4818.88	618.311	4981.56	618.311	6307.62	618.311	7335.4
648.133	6161.24239	618.363	4817.43	618.363	5005.39	618.363	6195.29	618.363	7265.85
648.185	6175.76726	618.415	4791.72	618.415	5084.51	618.415	6314.42	618.415	7344.33
648.237	6190.51166	618.467	4830.28	618.467	5036.23	618.467	6225.88	618.467	7412.79
648.289	6204.73822	618.52	4820.94	618.52	5079.96	618.52	6213.59	618.52	7392.72
648.341	6217.736	618.572	4811.8	618.572	4982.8	618.572	6301.56	618.572	7299.32
648.393	6229.06068	618.624	4860.24	618.624	5129.73	618.624	6313.05	618.624	7378.19
648.445	6238.68055	618.676	4825.92	618.676	5066.15	618.676	6250.33	618.676	7420.69
648.497	6246.97414	618.728	4843.01	618.728	5095.03	618.728	6253.43	618.728	7425.51
648.549	6254.57687	618.78	4831.15	618.78	5177.7	618.78	6326.86	618.78	7470.04
648.601	6262.12781	618.832	4917.59	618.832	5092.25	618.832	6351.51	618.832	7498.77
648.653	6270.00394	618.884	4888.87	618.884	5046.01	618.884	6339.49	618.884	7477.13
648.705	6278.1376	618.936	4886.24	618.936	5124.08	618.936	6327.42	618.936	7480.17
648.756	6285.99024	618.988	4871.51	618.988	5172.26	618.988	6389.73	618.988	7433.56
648.808	6292.69644	619.04	4818.29	619.04	5100.41	619.04	6302.08	619.04	7484.73
648.86	6297.3632	619.092	4894.85	619.092	5152.96	619.092	6316.44	619.092	7526.43
648.912	6299.41065	619.144	4898.56	619.144	5151.19	619.144	6383.5	619.144	7475.17
648.964	6298.86507	619.196	4910.46	619.196	5205.97	619.196	6373.37	619.196	7580.35
649.016	6296.49585	619.248	4927.2	619.248	5156.5	619.248	6372.92	619.248	7444.49
649.068	6293.73985	619.3	4932.82	619.3	5187.28	619.3	6400.93	619.3	7570.95
649.12	6292.41788	619.352	4924.57	619.352	5157.25	619.352	6429.65	619.352	7542.09
649.172	6294.31154	619.404	4901.33	619.404	5165.8	619.404	6377.29	619.404	7586.07
649.224	6300.71468	619.456	4960.74	619.456	5143.05	619.456	6395.94	619.456	7578.64
649.276	6312.08601	619.508	5007.8	619.508	5201.52	619.508	6419.95	619.508	7604.16
649.328	6327.90477	619.56	4938.74	619.56	5179.02	619.56	6420.29	619.56	7528.34
649.38	6346.77555	619.612	5008.04	619.612	5160.33	619.612	6460.64	619.612	7612.01
649.432	6366.75743	619.664	4933.14	619.664	5231.34	619.664	6558.35	619.664	7563.49
649.484	6385.82843	619.716	4995.69	619.716	5183.39	619.716	6469.71	619.716	7583.63
649.536	6402.35702	619.768	5018.91	619.768	5198.21	619.768	6511.71	619.768	7649.47
649.587	6415.45191	619.82	4998.51	619.82	5262.47	619.82	6512.67	619.82	7634.85
649.639	6425.08805	619.872	4981.97	619.872	5285.6	619.872	6481.8	619.872	7661.81
649.691	6431.99899	619.924	5111.23	619.924	5182.97	619.924	6539.93	619.924	7681.73
649.743	6437.34933	619.976	4925.81	619.976	5242.58	619.976	6548.23	619.976	7740.33
649.795	6442.30854	620.028	5026.18	620.028	5200.29	620.028	6534.41	620.028	7654.04
649.847	6447.64762	620.08	5092.61	620.08	5298.82	620.08	6639.31	620.08	7727.5
649.899	6453.48034	620.132	5059.83	620.132	5248.08	620.132	6623.58	620.132	7729.56
649.951	6459.22504	620.184	5031.66	620.184	5319.36	620.184	6570.11	620.184	7743.62
650.003	6463.79707	620.236	5067.51	620.236	5315.31	620.236	6671.25	620.236	7793.12
650.055	6465.97419	620.288	5149.46	620.288	5330.71	620.288	6705.53	620.288	7761.43
650.107	6464.82693	620.34	5111.33	620.34	5312.13	620.34	6609.18	620.34	7731.93
650.159	6460.08843	620.392	5079.77	620.392	5372.25	620.392	6670.28	620.392	7743.36
650.211	6452.35637	620.444	5092.98	620.444	5300.94	620.444	6690.46	620.444	7883.46
650.263	6443.0685	620.496	5126.02	620.496	5361.44	620.496	6709.05	620.496	7902.22
650.315	6434.25637	620.548	5133.46	620.548	5383.72	620.548	6696.2	620.548	7889.81
650.366	6428.14394	620.6	5147.66	620.6	5373.81	620.6	6673.32	620.6	7819.2
650.418	6426.68682	620.652	5191.55	620.652	5424.18	620.652	6681.52	620.652	7870.75
650.47	6431.18696	620.704	5142.56	620.704	5324.2	620.704	6735.41	620.704	7879.88
650.522	6442.0459	620.756	5151.44	620.756	5444.66	620.756	6795.06	620.756	7875.36
650.574	6458.7237	620.808	5220.53	620.808	5408	620.808	6784.44	620.808	7927.17
650.626	6479.8873	620.86	5238.1	620.86	5429.27	620.86	6789.7	620.86	7908.09
650.678	6503.69552	620.912	5275.47	620.912	5465.96	620.912	6826.48	620.912	7904.29
650.73	6528.1396	620.964	5196.54	620.964	5427.14	620.964	6727.41	620.964	7900.21
650.782	6551.35683	621.016	5257.04	621.016	5440.29	621.016	6837.84	621.016	7921.4
650.834	6571.85598	621.068	5276.07	621.068	5430.75	621.068	6860.72	621.068	7990.27
650.886	6588.62863	621.12	5280.69	621.12	5452.75	621.12	6903.39	621.12	7973.55
650.938	6601.15668	621.172	5239.24	621.172	5422.27	621.172	6895.7	621.172	7965.07
650.989	6609.35395	621.224	5271.7	621.224	5428.7	621.224	6893.21	621.224	7957.84
651.041	6613.479	621.276	5237.53	621.276	5397.92	621.276	6831.17	621.276	7997.65
651.093	6614.07658	621.328	5296.19	621.328	5450.34	621.328	6884.08	621.328	8050.53
651.145	6611.93471	621.38	5271.05	621.38	5504.32	621.38	6819.34	621.38	8052.21
651.197	6608.06911	621.432	5264.68	621.432	5447.53	621.432	6924.79	621.432	8049.1
651.249	6603.69947	621.484	5281.23	621.484	5436.25	621.484	6934.65	621.484	8069.86
651.301	6600.1886	621.536	5276.95	621.536	5572.48	621.536	6854.77	621.536	8084.29
651.353	6598.92546	621.588	5305.42	621.588	5551.72	621.588	6907.35	621.588	8012.18
651.405	6601.15658	621.64	5316.77	621.64	5462.32	621.64	6903.6	621.64	8069.97
651.457	6607.79583	621.692	5348.36	621.692	5494.3	621.692	6948.97	621.692	8074.02
651.509	6619.2619	621.744	5314.48	621.744	5461.19	621.744	6962.55	621.744	8029.99
651.561	6635.39617	621.796	5415.81	621.796	5538.27	621.796	6913.33	621.796	8071.26
651.612	6655.50065	621.848	5359.73	621.848	5479.43	621.848	6958.11	621.848	8078.47
651.664	6678.49609	621.9	5340.61	621.9	5548.53	621.9	6964.83	621.9	8064.98
651.716	6703.19184	621.952	5377.04	621.952	5540.81	621.952	7016.31	621.952	8080.02
651.768	6728.57724	622.004	5308.13	622.004	5560.5	622.004	7080.04	622.004	8122.41
651.82	6754.07426	622.056	5378.96	622.056	5534.37	622.056	7062.63	622.056	8047.79
651.872	6779.66557	622.108	5361.87	622.108	5581.42	622.108	6974.56	622.108	8112.58
651.924	6805.84904	622.16	5411.06	622.16	5505.85	622.16	7036.24	622.16	8094.55
651.976	6833.41259	622.212	5412.6	622.212	5584.95	622.212	7055	622.212	8183.34
652.028	6863.07473	622.264	5417.7	622.264	5589.41	622.264	7025.54	622.264	8127.39
652.08	6895.07958	622.316	5428.71	622.316	5598.89	622.316	7036.21	622.316	8111.8
652.132	6928.85869	622.368	5395.16	622.368	5582.3	622.368	7011.08	622.368	8131.67
652.184	6962.86699	622.42	5412.46	622.42	5593.1	622.42	7067.36	622.42	8191.6
652.235	6994.66726	622.472	5406.94	622.472	5563.68	622.472	7092.47	622.472	8237.79
652.287	7021.27083	622.524	5406.24	622.524	5607.57	622.524	7088.6	622.524	8203.12
652.339	7039.70474	622.576	5423.33	622.576	5530.54	622.576	7150.53	622.576	8151.6
652.391	7047.66765	622.628	5473.41	622.628	5614.74	622.628	7107.5	622.628	8178.47
652.443	7044.14798	622.68	5461.34	622.68	5616.88	622.68	7118.1	622.68	8208.27
652.495	7029.84565	622.732	5416.66	622.732	5656.95	622.732	7070.76	622.732	8210.89
652.547	7007.28066	622.784	5448.71	622.784	5605.32	622.784	7082.24	622.784	8253.68
652.599	6980.53412	622.836	5459.79	622.836	5670	622.836	7129.03	622.836	8220.73
652.651	6954.64771	622.888	5442.9	622.888	5629.31	622.888	7151.42	622.888	8162.13
652.703	6934.78607	622.94	5483.57	622.94	5597.53	622.94	7175.18	622.94	8288.9
652.754	6925.32683	622.992	5507.95	622.992	5659.77	622.992	7122.59	622.992	8184.15
652.806	6929.05688	623.044	5498.82	623.044	5634.72	623.044	7131.78	623.044	8207.99
652.858	6946.66477	623.096	5513.39	623.096	5625.69	623.096	7137.35	623.096	8167.62
652.91	6976.61396	623.148	5483.61	623.148	5661.73	623.148	7109.32	623.148	8284.74
652.962	7015.44732	623.2	5530.27	623.2	5681.29	623.2	7086.54	623.2	8245.29
653.014	7058.45363	623.252	5540.29	623.252	5670.08	623.252	7168.17	623.252	8311.78
653.066	7100.55874	623.304	5459.16	623.304	5615.68	623.304	7169.77	623.304	8283.78
653.118	7137.25589	623.356	5567.17	623.356	5665.09	623.356	7171.63	623.356	8269.61
653.17	7165.38458	623.408	5570.14	623.408	5714.1	623.408	7198.62	623.408	8259.01
653.222	7183.60396	623.46	5474.22	623.46	5685.85	623.46	7135.44	623.46	8308.66
653.273	7192.47849	623.512	5524.26	623.512	5658.25	623.512	7133.9	623.512	8280.62
653.325	7194.17013	623.564	5498.61	623.564	5671.38	623.564	7192.61	623.564	8305.39
653.377	7191.84357	623.616	5518.11	623.616	5648.98	623.616	7221.67	623.616	8265.75
653.429	7188.90225	623.668	5545.07	623.668	5704.85	623.668	7206.32	623.668	8309.66
653.481	7188.24685	623.72	5587.99	623.72	5716.89	623.72	7134.26	623.72	8295.96
653.533	7191.7044	623.772	5544.48	623.772	5642.68	623.772	7225.36	623.772	8299.37
653.585	7199.73798	623.824	5601.07	623.824	5669.78	623.824	7185.55	623.824	8349.34
653.637	7211.47673	623.876	5610.22	623.876	5663.07	623.876	7279.67	623.876	8276.29
653.689	7225.03364	623.927	5563.67	623.927	5715.57	623.927	7271.33	623.927	8315.87
653.741	7238.01895	623.979	5501.19	623.979	5685.31	623.979	7282.52	623.979	8325.93
653.792	7248.12426	624.031	5568.5	624.031	5646.31	624.031	7224.42	624.031	8305.51
653.844	7253.6393	624.083	5546.43	624.083	5640.4	624.083	7282.89	624.083	8293.33
653.896	7253.81737	624.135	5564.85	624.135	5650.69	624.135	7255.41	624.135	8313.49
653.948	7249.00182	624.187	5561.02	624.187	5724.1	624.187	7247.25	624.187	8293.91
654	7240.52742	624.239	5618.38	624.239	5672.98	624.239	7196.02	624.239	8281.53
654.052	7230.42979	624.291	5636.04	624.291	5686.33	624.291	7274.33	624.291	8366.13
654.104	7221.03971	624.343	5599.43	624.343	5706.3	624.343	7198.28	624.343	8337.29
654.156	7214.55288	624.395	5600.02	624.395	5747.14	624.395	7315.77	624.395	8296.66
654.208	7212.66015	624.447	5712.35	624.447	5741.79	624.447	7296.59	624.447	8342.54
654.259	7216.3043	624.499	5671.24	624.499	5714.55	624.499	7308.88	624.499	8376.69
654.311	7225.5886	624.551	5683.02	624.551	5736.87	624.551	7257.97	624.551	8360.07
654.363	7239.85868	624.603	5584.86	624.603	5730.5	624.603	7301.58	624.603	8328.12
654.415	7257.90105	624.655	5635.19	624.655	5772.09	624.655	7293.94	624.655	8389.13
654.467	7278.22864	624.707	5639.36	624.707	5771.41	624.707	7349.61	624.707	8359.53
654.519	7299.38383	624.759	5699.95	624.759	5738.83	624.759	7355.59	624.759	8343.66
654.571	7320.19939	624.811	5656.45	624.811	5668.33	624.811	7299.2	624.811	8376.28
654.623	7339.96771	624.863	5673.93	624.863	5720.95	624.863	7341.04	624.863	8360.74
654.674	7358.48954	624.915	5702.57	624.915	5729.34	624.915	7294.5	624.915	8378.94
654.726	7375.98947	624.967	5691.3	624.967	5750.5	624.967	7314.85	624.967	8364.75
654.778	7392.94129	625.019	5657.47	625.019	5733.25	625.019	7333.41	625.019	8411.9
654.83	7409.82131	625.071	5727.81	625.071	5782.59	625.071	7349.03	625.071	8392.86
654.882	7426.87112	625.123	5686.1	625.123	5750.02	625.123	7340.61	625.123	8298.37
654.934	7443.92453	625.175	5677.5	625.175	5780.63	625.175	7335.58	625.175	8492.88
654.986	7460.35018	625.227	5697.1	625.227	5764.11	625.227	7289.46	625.227	8440.99
655.038	7475.13411	625.279	5760.97	625.279	5744.94	625.279	7312.56	625.279	8419.65
655.09	7487.09174	625.331	5774.95	625.331	5733.91	625.331	7245.04	625.331	8416.47
655.141	7495.16535	625.383	5668.44	625.383	5837.9	625.383	7420.76	625.383	8429.18
655.193	7498.72681	625.435	5717.61	625.435	5749.8	625.435	7362.04	625.435	8407.6
655.245	7497.82548	625.486	5749.34	625.486	5798.28	625.486	7380.47	625.486	8466.04
655.297	7493.28367	625.538	5732.39	625.538	5769.54	625.538	7419.92	625.538	8432.53
655.349	7486.62293	625.59	5733	625.59	5789.07	625.59	7336.89	625.59	8489.3
655.401	7479.81916	625.642	5774.53	625.642	5760.91	625.642	7411.95	625.642	8397.56
655.453	7474.94034	625.694	5701.06	625.694	5804.33	625.694	7406.56	625.694	8413.84
655.505	7473.7535	625.746	5774.83	625.746	5831.62	625.746	7417.91	625.746	8449.83
655.556	7477.40139	625.798	5757.26	625.798	5804.68	625.798	7431.06	625.798	8501.48
655.608	7486.22455	625.85	5795.96	625.85	5758.49	625.85	7419.05	625.85	8425.87
655.66	7499.79478	625.902	5780.3	625.902	5759.05	625.902	7397.98	625.902	8378.49
655.712	7517.12342	625.954	5809.24	625.954	5839.8	625.954	7361.47	625.954	8497.75
655.764	7537.00326	626.006	5774.15	626.006	5665.45	626.006	7469.76	626.006	8443.94
655.816	7558.37592	626.058	5787.35	626.058	5823.56	626.058	7489.52	626.058	8526.36
655.868	7580.61642	626.11	5850.19	626.11	5766.53	626.11	7498.94	626.11	8461.96
655.92	7603.64674	626.162	5769.74	626.162	5821.65	626.162	7439.17	626.162	8532.92
655.971	7627.8403	626.214	5825.85	626.214	5759.1	626.214	7463.96	626.214	8485.41
656.023	7653.73219	626.266	5762.85	626.266	5836	626.266	7463.59	626.266	8477.37
656.075	7681.63788	626.318	5788.92	626.318	5835.72	626.318	7479.62	626.318	8426.83
656.127	7711.27226	626.37	5863.41	626.37	5801.99	626.37	7476.8	626.37	8497.04
656.179	7741.51449	626.422	5818.2	626.422	5831.82	626.422	7453.64	626.422	8491.11
656.231	7770.40376	626.474	5844.91	626.474	5781.84	626.474	7502.59	626.474	8467.98
656.283	7795.40075	626.526	5805.17	626.526	5819.1	626.526	7489.82	626.526	8408.48
656.335	7813.87533	626.577	5842.56	626.577	5892.15	626.577	7420.1	626.577	8467.48
656.386	7823.71543	626.629	5879.3	626.629	5852.21	626.629	7465.84	626.629	8490.69
656.438	7823.90105	626.681	5824.22	626.681	5883.24	626.681	7464.69	626.681	8523.87
656.49	7814.9122	626.733	5858.53	626.733	5834.83	626.733	7497.5	626.733	8555.56
656.542	7798.82645	626.785	5869.74	626.785	5814.35	626.785	7502.17	626.785	8512.71
656.594	7779.07763	626.837	5847.66	626.837	5814.16	626.837	7521.74	626.837	8541.21
656.646	7759.90046	626.889	5890.58	626.889	5855.6	626.889	7474.04	626.889	8508.04
656.698	7745.57244	626.941	5878.57	626.941	5806.37	626.941	7480.2	626.941	8488.91
656.749	7739.61583	626.993	5957.19	626.993	5793.56	626.993	7490.17	626.993	8473.73
656.801	7744.1268	627.045	5864.66	627.045	5822.97	627.045	7453.58	627.045	8551.91
656.853	7759.3997	627.097	5878.13	627.097	5844.98	627.097	7488.33	627.097	8485.76
656.905	7783.9025	627.149	5915.99	627.149	5810.27	627.149	7559.99	627.149	8502.28
656.957	7814.62576	627.201	5876.55	627.201	5831.19	627.201	7513.02	627.201	8501.97
657.009	7847.71555	627.253	5888.47	627.253	5842.92	627.253	7461.25	627.253	8565.59
657.061	7879.24851	627.305	5892.35	627.305	5880.04	627.305	7501.97	627.305	8515.01
657.112	7905.97917	627.357	5912.26	627.357	5804.2	627.357	7542.62	627.357	8462.53
657.164	7925.8926	627.409	5962.94	627.409	5820.56	627.409	7520.66	627.409	8485.25
657.216	7938.47415	627.46	5936.93	627.46	5876.63	627.46	7523.48	627.46	8510.58
657.268	7944.63207	627.512	5881.77	627.512	5837.25	627.512	7508.76	627.512	8472.06
657.32	7946.33679	627.564	5981.4	627.564	5838.85	627.564	7491.4	627.564	8483.57
657.372	7946.0765	627.616	5898.44	627.616	5813.96	627.616	7558.82	627.616	8519.16
657.424	7946.27462	627.668	5831.59	627.668	5847.83	627.668	7510.93	627.668	8450.51
657.476	7948.8119	627.72	5917.33	627.72	5858.32	627.72	7499.63	627.72	8497.63
657.527	7954.75945	627.772	5914.06	627.772	5826.19	627.772	7516.96	627.772	8488.32
657.579	7964.35583	627.824	5949.16	627.824	5828.94	627.824	7579.59	627.824	8455.5
657.631	7977.21887	627.876	5914.31	627.876	5804	627.876	7487.63	627.876	8477.82
657.683	7992.67276	627.928	5958.47	627.928	5813.85	627.928	7462.56	627.928	8543.63
657.735	8010.08754	627.98	5964.64	627.98	5862.82	627.98	7487.98	627.98	8539.71
657.787	8029.10279	628.032	5965.86	628.032	5838.46	628.032	7557.63	628.032	8496.08
657.838	8049.66064	628.084	5945.89	628.084	5800.88	628.084	7565.33	628.084	8485.79
657.89	8071.82843	628.136	5920.16	628.136	5846.97	628.136	7553.84	628.136	8526.17
657.942	8095.49407	628.188	5963.13	628.188	5834.28	628.188	7531.62	628.188	8428.71
657.994	8120.02518	628.239	5981.05	628.239	5777.11	628.239	7524.72	628.239	8454.95
658.046	8144.05428	628.291	5912.2	628.291	5806.34	628.291	7502.92	628.291	8488.84
658.098	8165.50005	628.343	5951.57	628.343	5837.06	628.343	7524.79	628.343	8470.73
658.15	8181.88047	628.395	5937.56	628.395	5825.24	628.395	7491.94	628.395	8414.96
658.201	8190.88321	628.447	5919.81	628.447	5815.47	628.447	7533.72	628.447	8483.72
658.253	8191.0583	628.499	5958.64	628.499	5809.22	628.499	7518.1	628.499	8495.32
658.305	8182.46409	628.551	5999.6	628.551	5809.61	628.551	7509.03	628.551	8493.49
658.357	8167.03547	628.603	5992.89	628.603	5787.8	628.603	7554	628.603	8481.45
658.409	8148.53827	628.655	5988.2	628.655	5837.57	628.655	7542.92	628.655	8419.54
658.461	8132.0431	628.707	6005.54	628.707	5827.33	628.707	7513.05	628.707	8510.22
658.513	8122.98941	628.759	5977.85	628.759	5840.59	628.759	7463.6	628.759	8495.54
658.564	8126.03279	628.811	5959.69	628.811	5879.38	628.811	7500.8	628.811	8484.74
658.616	8143.94009	628.863	5982.82	628.863	5868.39	628.863	7516.04	628.863	8428.82
658.668	8176.83947	628.914	5923.74	628.914	5792.12	628.914	7510.19	628.914	8454.9
658.72	8222.01897	628.966	6015.3	628.966	5803.88	628.966	7574.09	628.966	8491.56
658.772	8274.38583	629.018	5932.5	629.018	5815.95	629.018	7560.4	629.018	8507.75
658.824	8327.50528	629.07	5963.53	629.07	5829.79	629.07	7532.41	629.07	8520.73
658.875	8374.99347	629.122	5995.25	629.122	5782.89	629.122	7513.62	629.122	8464.41
658.927	8411.92571	629.174	5986.86	629.174	5775.79	629.174	7483.01	629.174	8497.37
658.979	8435.9315	629.226	6009.97	629.226	5772.93	629.226	7478.99	629.226	8499.55
659.031	8447.67223	629.278	6007.91	629.278	5815.1	629.278	7523.35	629.278	8487.05
659.083	8450.59547	629.33	6042.17	629.33	5828.57	629.33	7527.3	629.33	8460.29
659.135	8450.01681	629.382	6027.14	629.382	5803.63	629.382	7552.25	629.382	8492.92
659.186	8451.76556	629.434	5987.08	629.434	5789.6	629.434	7547.59	629.434	8455.19
659.238	8460.73336	629.486	6023.44	629.486	5773.25	629.486	7493.17	629.486	8497.09
659.29	8479.71643	629.537	6049.29	629.537	5792.48	629.537	7515.97	629.537	8488.82
659.342	8508.81718	629.589	6027.78	629.589	5795.61	629.589	7551.4	629.589	8515.57
659.394	8545.56568	629.641	6026.59	629.641	5821.78	629.641	7553.1	629.641	8472.54
659.446	8585.70253	629.693	6026.16	629.693	5794.21	629.693	7531.88	629.693	8502.26
659.497	8624.40239	629.745	6094.75	629.745	5854.63	629.745	7547.27	629.745	8449.81
659.549	8657.59596	629.797	6008.27	629.797	5841.91	629.797	7507.61	629.797	8443.72
659.601	8683.05921	629.849	6008.34	629.849	5818.73	629.849	7532.79	629.849	8474.07
659.653	8700.9658	629.901	6073.74	629.901	5824.12	629.901	7599.33	629.901	8528.09
659.705	8713.79511	629.953	6033.35	629.953	5856.55	629.953	7515.85	629.953	8479.5
659.757	8725.63451	630.005	6045.12	630.005	5757.66	630.005	7561.59	630.005	8483.2
659.808	8741.08158	630.057	6074.73	630.057	5824.64	630.057	7588.24	630.057	8465.73
659.86	8764.0351	630.109	6065.1	630.109	5824.14	630.109	7592.22	630.109	8567.37
659.912	8796.70365	630.16	6071.02	630.16	5825.99	630.16	7563.08	630.16	8468.95
659.964	8839.04148	630.212	6102.92	630.212	5822.54	630.212	7572.53	630.212	8453.07
660.016	8888.74272	630.264	6027.95	630.264	5815.8	630.264	7602.86	630.264	8513.79
660.068	8941.75001	630.316	6087.94	630.316	5828.28	630.316	7595.84	630.316	8510.92
660.12	8993.12002	630.368	6094.92	630.368	5883.11	630.368	7580.83	630.368	8427.27
660.171	9038.01795	630.42	6115.26	630.42	5836.4	630.42	7621.37	630.42	8484.73
660.223	9072.59938	630.472	6082.39	630.472	5864.48	630.472	7583.09	630.472	8542.32
660.275	9094.62217	630.524	6115.59	630.524	5878.16	630.524	7570.7	630.524	8483.22
660.327	9103.67464	630.576	6126.76	630.576	5864.04	630.576	7598.6	630.576	8516.08
660.379	9101.05346	630.628	6099.47	630.628	5803.56	630.628	7575.61	630.628	8451.89
660.43	9089.37416	630.679	6128.5	630.679	5836.38	630.679	7575.47	630.679	8425.4
660.482	9072.03524	630.731	6117.84	630.731	5833.7	630.731	7605.42	630.731	8457.06
660.534	9052.68222	630.783	6074.35	630.783	5830.66	630.783	7594.4	630.783	8493.12
660.586	9034.73422	630.835	6145.15	630.835	5849.74	630.835	7558.92	630.835	8519.37
660.638	9021.03779	630.887	6122.03	630.887	5847	630.887	7598.73	630.887	8466.53
660.69	9013.64226	630.939	6102.47	630.939	5847.79	630.939	7627.58	630.939	8511.25
660.741	9013.67971	630.991	6106.39	630.991	5858.41	630.991	7659.58	630.991	8509.88
660.793	9021.32095	631.043	6085.86	631.043	5867.49	631.043	7605.67	631.043	8500.28
660.845	9035.822	631.095	6134.87	631.095	5798.99	631.095	7687.85	631.095	8495.51
660.897	9055.64195	631.147	6170.77	631.147	5887.39	631.147	7578.82	631.147	8538.07
660.949	9078.66733	631.198	6201.56	631.198	5876.18	631.198	7577.13	631.198	8497.63
661	9102.53677	631.25	6192.64	631.25	5825.28	631.25	7633.54	631.25	8467.42
661.052	9125.03203	631.302	6178.5	631.302	5856.46	631.302	7606.95	631.302	8480.99
661.104	9144.4949	631.354	6203.46	631.354	5824.12	631.354	7642.71	631.354	8493.53
661.156	9160.15638	631.406	6191.27	631.406	5854.72	631.406	7589.09	631.406	8456.1
661.208	9172.3104	631.458	6182.79	631.458	5835.96	631.458	7631.6	631.458	8460.53
661.26	9182.26126	631.51	6212.5	631.51	5862.95	631.51	7611.04	631.51	8484.71
661.311	9192.03561	631.562	6184.91	631.562	5918.34	631.562	7619.79	631.562	8500.93
661.363	9203.9007	631.614	6200.98	631.614	5870.38	631.614	7636.93	631.614	8516.3
661.415	9219.81534	631.666	6194.09	631.666	5881.94	631.666	7663.83	631.666	8554.91
661.467	9240.92065	631.717	6212.67	631.717	5855.16	631.717	7664.42	631.717	8490.9
661.519	9267.22034	631.769	6215.83	631.769	5908.2	631.769	7625.41	631.769	8560.05
661.57	9297.52911	631.821	6201.65	631.821	5879.33	631.821	7684.26	631.821	8548.58
661.622	9329.69937	631.873	6241.23	631.873	5860.41	631.873	7673.07	631.873	8516.51
661.674	9361.0899	631.925	6233.97	631.925	5872.88	631.925	7704.31	631.925	8472.17
661.726	9389.13235	631.977	6236.58	631.977	5867.03	631.977	7685.19	631.977	8470.88
661.778	9411.87384	632.029	6219.66	632.029	5817.64	632.029	7647.18	632.029	8520.09
661.83	9428.35767	632.081	6205.82	632.081	5877.16	632.081	7598.58	632.081	8533.07
661.881	9438.76296	632.133	6242.42	632.133	5855.37	632.133	7590.24	632.133	8509.59
661.933	9444.2799	632.184	6231.5	632.184	5837.05	632.184	7578.75	632.184	8485.98
661.985	9446.79325	632.236	6245.84	632.236	5852.88	632.236	7659.91	632.236	8478.05
662.037	9448.44439	632.288	6277.2	632.288	5894	632.288	7649.76	632.288	8462.65
662.089	9451.20677	632.34	6256.28	632.34	5841.41	632.34	7585.03	632.34	8503.46
662.14	9456.56387	632.392	6249.86	632.392	5892.86	632.392	7613.58	632.392	8524.29
662.192	9465.33717	632.444	6244.77	632.444	5913.6	632.444	7692.83	632.444	8503.44
662.244	9477.68903	632.496	6229.07	632.496	5875.94	632.496	7698.22	632.496	8570.59
662.296	9493.23311	632.548	6219.05	632.548	5839.87	632.548	7673.42	632.548	8538.91
662.348	9511.21137	632.599	6257.88	632.599	5887.22	632.599	7649.21	632.599	8517.57
662.399	9530.66941	632.651	6248.17	632.651	5889.1	632.651	7693.63	632.651	8513.7
662.451	9550.58348	632.703	6258.2	632.703	5849.45	632.703	7639.6	632.703	8525.05
662.503	9569.95056	632.755	6278.02	632.755	5893.08	632.755	7633.47	632.755	8498.03
662.555	9587.83054	632.807	6313.38	632.807	5896.69	632.807	7675.95	632.807	8534.99
662.607	9603.39138	632.859	6290.73	632.859	5879.78	632.859	7683.23	632.859	8475.59
662.658	9615.97545	632.911	6312.18	632.911	5882.28	632.911	7672.62	632.911	8487.39
662.71	9625.18577	632.963	6287.66	632.963	5860.29	632.963	7638.61	632.963	8489.16
662.762	9630.99541	633.015	6289.86	633.015	5896.01	633.015	7631.05	633.015	8502.03
662.814	9633.81554	633.066	6340.51	633.066	5863.86	633.066	7699.28	633.066	8505.74
662.866	9634.50326	633.118	6360.94	633.118	5856.55	633.118	7692.98	633.118	8474.96
662.917	9634.27642	633.17	6347.87	633.17	5872.9	633.17	7636.17	633.17	8521.87
662.969	9634.52955	633.222	6306.23	633.222	5872.75	633.222	7657.65	633.222	8549.01
663.021	9636.60488	633.274	6283.81	633.274	5849.1	633.274	7659.61	633.274	8527.2
663.073	9641.54672	633.326	6301.53	633.326	5865.72	633.326	7687.32	633.326	8560.45
663.125	9649.92371	633.378	6299.75	633.378	5841.79	633.378	7679.29	633.378	8534.86
663.176	9661.76104	633.43	6292.86	633.43	5831.77	633.43	7694.43	633.43	8517.1
663.228	9676.5942	633.481	6283.15	633.481	5900.38	633.481	7666.7	633.481	8479.56
663.28	9693.6452	633.533	6317.03	633.533	5903.38	633.533	7651.02	633.533	8509.17
663.332	9712.04014	633.585	6341.57	633.585	5915.58	633.585	7687.64	633.585	8515.26
663.384	9731.01935	633.637	6356.79	633.637	5863.13	633.637	7688.32	633.637	8498.29
663.435	9750.06954	633.689	6323.71	633.689	5855.05	633.689	7676.86	633.689	8505.53
663.487	9768.93409	633.741	6314.54	633.741	5844.09	633.741	7664.83	633.741	8524.78
663.539	9787.52527	633.793	6361.36	633.793	5867.04	633.793	7612.12	633.793	8485.92
663.591	9805.75223	633.845	6379.58	633.845	5888.5	633.845	7632.38	633.845	8466.08
663.643	9823.35314	633.896	6419.11	633.896	5907.57	633.896	7632.14	633.896	8521.81
663.694	9839.79519	633.948	6384.09	633.948	5895.4	633.948	7645.12	633.948	8548.24
663.746	9854.28602	634	6311.46	634	5881.13	634	7681.1	634	8492.79
663.798	9865.92961	634.052	6321.79	634.052	5861.52	634.052	7698.99	634.052	8478.21
663.85	9873.96716	634.104	6354.31	634.104	5865.88	634.104	7647.4	634.104	8488.95
663.902	9878.05665	634.156	6412.47	634.156	5848.84	634.156	7637.67	634.156	8477.67
663.953	9878.50091	634.208	6367.87	634.208	5856.89	634.208	7664.44	634.208	8506.29
664.005	9876.34321	634.259	6380.78	634.259	5826.75	634.259	7648.47	634.259	8470.06
664.057	9873.3091	634.311	6423.66	634.311	5874.77	634.311	7688.96	634.311	8459.87
664.109	9871.5694	634.363	6382.15	634.363	5856.4	634.363	7654.93	634.363	8517.8
664.161	9873.39298	634.415	6364.4	634.415	5870.41	634.415	7633.23	634.415	8537.4
664.212	9880.76159	634.467	6401.6	634.467	5865.15	634.467	7653.92	634.467	8421.53
664.264	9895.02801	634.519	6407.2	634.519	5846.53	634.519	7664.33	634.519	8395.84
664.316	9916.71189	634.571	6400.17	634.571	5830.85	634.571	7714.09	634.571	8424.63
664.368	9945.44418	634.622	6375.63	634.622	5836.59	634.622	7669.85	634.622	8441.74
664.419	9980.07909	634.674	6414.25	634.674	5851.84	634.674	7639.45	634.674	8497.66
664.471	10018.91553	634.726	6389.96	634.726	5873.98	634.726	7624.9	634.726	8468.49
664.523	10059.98607	634.778	6419.12	634.778	5876.23	634.778	7673.73	634.778	8454.82
664.575	10101.31923	634.83	6434.14	634.83	5885.88	634.83	7695.97	634.83	8470.36
664.627	10141.14701	634.882	6406.26	634.882	5878.3	634.882	7668.17	634.882	8482.45
664.678	10178.03039	634.934	6381.73	634.934	5904.6	634.934	7639.15	634.934	8465.96
664.73	10210.90619	634.986	6399.07	634.986	5871.51	634.986	7627.89	634.986	8490.79
664.782	10239.10712	635.037	6426.12	635.037	5870.97	635.037	7638.02	635.037	8484.33
664.834	10262.36238	635.089	6435.89	635.089	5853.86	635.089	7631.57	635.089	8474.65
664.885	10280.82392	635.141	6451.59	635.141	5847.05	635.141	7627.36	635.141	8471.34
664.937	10295.10011	635.193	6424.95	635.193	5792.96	635.193	7628.63	635.193	8426.76
664.989	10306.2912	635.245	6416.29	635.245	5848.93	635.245	7686.35	635.245	8415
665.041	10315.95447	635.297	6396.94	635.297	5865.97	635.297	7663.49	635.297	8419.1
665.093	10325.97628	635.349	6422.57	635.349	5829.97	635.349	7642.03	635.349	8424.99
665.144	10338.3224	635.4	6420.09	635.4	5852.34	635.4	7674.79	635.4	8451.49
665.196	10354.67534	635.452	6416.62	635.452	5870.55	635.452	7678.6	635.452	8479.08
665.248	10376.0387	635.504	6423.89	635.504	5871.26	635.504	7647.24	635.504	8505.5
665.3	10402.37432	635.556	6377.21	635.556	5864.22	635.556	7656.87	635.556	8496.06
665.351	10432.40128	635.608	6404.7	635.608	5836.35	635.608	7671.49	635.608	8426.94
665.403	10463.62976	635.66	6455.23	635.66	5860.19	635.66	7631.89	635.66	8379.7
665.455	10492.69536	635.711	6458.34	635.711	5878.09	635.711	7632.4	635.711	8397.44
665.507	10515.94171	635.763	6467.07	635.763	5851.61	635.763	7640.16	635.763	8443.37
665.559	10530.17637	635.815	6446.13	635.815	5828.95	635.815	7622.97	635.815	8462.98
665.61	10533.4401	635.867	6470.67	635.867	5850.35	635.867	7642.68	635.867	8470.83
665.662	10525.60514	635.919	6416.7	635.919	5871.53	635.919	7617.96	635.919	8440.84
665.714	10508.66412	635.971	6384.51	635.971	5853.34	635.971	7633.6	635.971	8437.91
665.766	10486.58265	636.023	6446.21	636.023	5834.07	636.023	7604.84	636.023	8441.23
665.817	10464.72915	636.074	6500.51	636.074	5831.4	636.074	7590.21	636.074	8424.74
665.869	10448.95687	636.126	6458.22	636.126	5862.93	636.126	7656.96	636.126	8456.65
665.921	10444.5367	636.178	6451.13	636.178	5882.66	636.178	7590.85	636.178	8411.25
665.973	10455.13667	636.23	6449.36	636.23	5862.28	636.23	7569.69	636.23	8382.52
666.025	10482.08915	636.282	6474.72	636.282	5838.3	636.282	7658.62	636.282	8384.6
666.076	10524.10242	636.334	6465.53	636.334	5845.82	636.334	7637.25	636.334	8415.02
666.128	10577.4768	636.385	6439.67	636.385	5849.67	636.385	7608.29	636.385	8438.41
666.18	10636.79961	636.437	6416.93	636.437	5855.72	636.437	7638.52	636.437	8423.21
666.232	10695.94072	636.489	6456.2	636.489	5873.15	636.489	7637.42	636.489	8432.65
666.283	10749.15292	636.541	6478.49	636.541	5848.13	636.541	7572.21	636.541	8403.3
666.335	10792.02741	636.593	6436.89	636.593	5839.36	636.593	7588.84	636.593	8397.38
666.387	10822.13343	636.645	6397.58	636.645	5773.83	636.645	7651.96	636.645	8371.13
666.439	10839.20553	636.696	6427.68	636.696	5809.29	636.696	7637	636.696	8367.81
666.49	10844.89843	636.748	6442.44	636.748	5870.51	636.748	7591.38	636.748	8414.71
666.542	10842.191	636.8	6469.38	636.8	5864.45	636.8	7599.17	636.8	8425.79
666.594	10834.62964	636.852	6457.04	636.852	5844.97	636.852	7557.98	636.852	8427.34
666.646	10825.57449	636.904	6460.87	636.904	5847.84	636.904	7614.14	636.904	8448.27
666.697	10817.63513	636.956	6448.11	636.956	5824.87	636.956	7578.09	636.956	8418.62
666.749	10812.37789	637.008	6416.37	637.008	5815.28	637.008	7561.99	637.008	8357.49
666.801	10810.34183	637.059	6439.48	637.059	5821.45	637.059	7583.93	637.059	8392.58
666.853	10811.27214	637.111	6497.02	637.111	5793.17	637.111	7593.77	637.111	8378.42
666.904	10814.47919	637.163	6477.98	637.163	5773.42	637.163	7598.67	637.163	8384.38
666.956	10819.18073	637.215	6493.9	637.215	5795.7	637.215	7590.45	637.215	8393.99
667.008	10824.75077	637.267	6489.5	637.267	5782.59	637.267	7578.04	637.267	8387.98
667.06	10830.80197	637.318	6485.72	637.318	5801.16	637.318	7613.19	637.318	8371.99
667.112	10837.1385	637.37	6464.83	637.37	5820.76	637.37	7576.98	637.37	8390.27
667.163	10843.63664	637.422	6478.43	637.422	5793.07	637.422	7588.03	637.422	8385.46
667.215	10850.1302	637.474	6457.71	637.474	5789.62	637.474	7564.63	637.474	8339.89
667.267	10856.39301	637.526	6436.63	637.526	5803.02	637.526	7539.03	637.526	8329.63
667.319	10862.22092	637.578	6482.23	637.578	5739.96	637.578	7549.52	637.578	8359.9
667.37	10867.61352	637.629	6511.86	637.629	5743.79	637.629	7550.92	637.629	8339.57
667.422	10872.97015	637.681	6432.97	637.681	5748.68	637.681	7549.94	637.681	8339.17
667.474	10879.23177	637.733	6442.26	637.733	5755.02	637.733	7528.44	637.733	8371.64
667.526	10887.85925	637.785	6467.82	637.785	5783.66	637.785	7488.59	637.785	8369.55
667.577	10900.63079	637.837	6464.88	637.837	5771.07	637.837	7505.09	637.837	8368.34
667.629	10919.26152	637.889	6446.57	637.889	5771.5	637.889	7522.91	637.889	8337.75
667.681	10944.94858	637.94	6429.3	637.94	5752.5	637.94	7570.89	637.94	8263.66
667.733	10977.93541	637.992	6437.73	637.992	5781.32	637.992	7546.64	637.992	8272.96
667.784	11017.24721	638.044	6502.09	638.044	5773.34	638.044	7502.19	638.044	8281.67
667.836	11060.67871	638.096	6498.88	638.096	5791.64	638.096	7500.47	638.096	8316.09
667.888	11105.09187	638.148	6471.73	638.148	5779.68	638.148	7475.36	638.148	8310.94
667.94	11146.95222	638.2	6503.78	638.2	5726.5	638.2	7474.91	638.2	8302.14
667.991	11183.01145	638.251	6482.64	638.251	5712.56	638.251	7452.32	638.251	8270.3
668.043	11210.95987	638.303	6449.02	638.303	5772.41	638.303	7476.45	638.303	8220.63
668.095	11229.9084	638.355	6420.45	638.355	5777.17	638.355	7529.96	638.355	8253.06
668.147	11240.54911	638.407	6426.31	638.407	5757.43	638.407	7491.35	638.407	8209.55
668.198	11244.9681	638.459	6411.82	638.459	5778.72	638.459	7477.54	638.459	8223.71
668.25	11246.13467	638.51	6437.12	638.51	5757.7	638.51	7431.64	638.51	8222.02
668.302	11247.21043	638.562	6442.61	638.562	5759.12	638.562	7463.32	638.562	8207.99
668.354	11250.82274	638.614	6434.74	638.614	5747.61	638.614	7451.01	638.614	8239.39
668.405	11258.50318	638.666	6492.06	638.666	5735	638.666	7404.22	638.666	8260.37
668.457	11270.41306	638.718	6477.5	638.718	5729.04	638.718	7395.86	638.718	8266.58
668.509	11285.44006	638.77	6490.2	638.77	5704.67	638.77	7419.48	638.77	8233.09
668.56	11301.60816	638.821	6435.2	638.821	5704.76	638.821	7445.59	638.821	8199.98
668.612	11316.69657	638.873	6469.51	638.873	5739.92	638.873	7410.63	638.873	8172.29
668.664	11328.90825	638.925	6490.21	638.925	5762.56	638.925	7440.03	638.925	8194.39
668.716	11337.3804	638.977	6426.87	638.977	5696.36	638.977	7363.02	638.977	8173.35
668.767	11342.41753	639.029	6390.09	639.029	5657.44	639.029	7398.52	639.029	8137.53
668.819	11345.36744	639.08	6435.97	639.08	5667.46	639.08	7423.07	639.08	8134.69
[truncated: 7,102 more rows]
