# Supplementary material for: Precise control of the interlayer twist angle in large scale MoS2 homostructures
Source: Nat Commun. 2020 May 1;11:2153. doi: 10.1038/s41467-020-16056-4 (PMC7195481; doi:10.1038/s41467-020-16056-4)
Supplement: Supplementary file 3 — Source Data [file 41467_2020_16056_MOESM3_ESM.zip › Source Data/Fig. 4d PL peak position as a function of twist angle trilayer.txt]

	A	B	I
0¡ã,0¡ã	1.97826	1.83764	--
0¡ã,30¡ã	1.95E+00	1.81784	1.44552
5¡ã,5¡ã	1.97429	1.84031	1.50E+00
15¡ã,15¡ã	1.97634	1.83754	1.55E+00
30¡ã,30¡ã	1.98091	1.84004	1.54097
