# Supplementary material for: Precise control of the interlayer twist angle in large scale MoS2 homostructures
Source: Nat Commun. 2020 May 1;11:2153. doi: 10.1038/s41467-020-16056-4 (PMC7195481; doi:10.1038/s41467-020-16056-4)
Supplement: Supplementary file 3 — Source Data [file 41467_2020_16056_MOESM3_ESM.zip › Source Data/Fig. 5a Ids-Vg.txt]

	1V	2V	3V	4V	5V	6V	7V	8V	9V	10V
-20	4.58E-13	4.33E-12	4.16E-12	4.02E-12	3.94E-12	3.84E-12	3.75E-12	3.71E-12	3.65E-12	3.58E-12
-19.8	3.96E-13	3.87E-12	3.76E-12	3.67E-12	3.56E-12	3.48E-12	3.37E-12	3.40E-12	3.34E-12	3.23E-12
-19.6	3.87E-13	3.54E-12	3.39E-12	3.30E-12	3.16E-12	3.11E-12	3.04E-12	3.00E-12	2.97E-12	2.90E-12
-19.4	4.33E-13	3.17E-12	3.05E-12	2.92E-12	2.89E-12	2.81E-12	2.78E-12	2.71E-12	2.66E-12	2.65E-12
-19.2	3.59E-13	2.83E-12	2.76E-12	2.69E-12	2.65E-12	2.58E-12	2.47E-12	2.43E-12	2.35E-12	2.37E-12
-19	4.09E-13	2.65E-12	2.53E-12	2.43E-12	2.37E-12	2.36E-12	2.27E-12	2.22E-12	2.24E-12	2.17E-12
-18.8	3.64E-13	2.38E-12	2.36E-12	2.30E-12	2.20E-12	2.12E-12	2.13E-12	2.01E-12	2.02E-12	1.95E-12
-18.6	3.83E-13	2.28E-12	2.17E-12	2.09E-12	2.06E-12	2.03E-12	1.96E-12	1.90E-12	1.86E-12	1.89E-12
-18.4	3.78E-13	2.12E-12	1.97E-12	1.97E-12	1.93E-12	1.89E-12	1.83E-12	1.77E-12	1.78E-12	1.77E-12
-18.2	3.85E-13	1.97E-12	1.91E-12	1.87E-12	1.77E-12	1.73E-12	1.73E-12	1.72E-12	1.63E-12	1.61E-12
-18	3.96E-13	1.84E-12	1.80E-12	1.73E-12	1.69E-12	1.64E-12	1.64E-12	1.55E-12	1.54E-12	1.53E-12
-17.8	3.36E-13	1.84E-12	1.66E-12	1.61E-12	1.58E-12	1.59E-12	1.54E-12	1.52E-12	1.46E-12	1.46E-12
-17.6	3.28E-13	1.68E-12	1.60E-12	1.60E-12	1.56E-12	1.47E-12	1.48E-12	1.44E-12	1.41E-12	1.39E-12
-17.4	3.28E-13	1.57E-12	1.55E-12	1.50E-12	1.44E-12	1.43E-12	1.37E-12	1.35E-12	1.35E-12	1.30E-12
-17.2	3.10E-13	1.49E-12	1.46E-12	1.35E-12	1.38E-12	1.38E-12	1.34E-12	1.30E-12	1.25E-12	1.26E-12
-17	3.52E-13	1.48E-12	1.39E-12	1.34E-12	1.31E-12	1.31E-12	1.26E-12	1.24E-12	1.23E-12	1.20E-12
-16.8	3.54E-13	1.38E-12	1.33E-12	1.28E-12	1.24E-12	1.22E-12	1.22E-12	1.16E-12	1.18E-12	1.14E-12
-16.6	3.08E-13	1.30E-12	1.25E-12	1.24E-12	1.23E-12	1.23E-12	1.13E-12	1.14E-12	1.10E-12	1.13E-12
-16.4	2.98E-13	1.27E-12	1.18E-12	1.19E-12	1.15E-12	1.15E-12	1.16E-12	1.11E-12	1.11E-12	1.07E-12
-16.2	2.99E-13	1.24E-12	1.21E-12	1.11E-12	1.13E-12	1.07E-12	1.08E-12	1.04E-12	1.01E-12	1.05E-12
-16	3.42E-13	1.20E-12	1.12E-12	1.11E-12	1.10E-12	1.08E-12	1.04E-12	1.04E-12	1.03E-12	1.00E-12
-15.8	3.46E-13	1.12E-12	1.09E-12	1.03E-12	1.04E-12	1.02E-12	1.02E-12	9.73E-13	9.49E-13	9.33E-13
-15.6	3.14E-13	1.07E-12	1.05E-12	9.96E-13	9.88E-13	9.90E-13	9.69E-13	9.21E-13	9.10E-13	9.08E-13
-15.4	3.18E-13	1.08E-12	1.01E-12	1.01E-12	1.01E-12	9.82E-13	9.24E-13	9.64E-13	8.83E-13	9.14E-13
-15.2	2.73E-13	1.04E-12	9.57E-13	1.01E-12	9.29E-13	9.60E-13	9.42E-13	8.40E-13	8.79E-13	8.72E-13
-15	2.74E-13	1.00E-12	1.02E-12	8.98E-13	9.04E-13	8.61E-13	8.82E-13	8.64E-13	8.52E-13	8.63E-13
-14.8	2.75E-13	9.88E-13	9.36E-13	9.19E-13	9.14E-13	8.55E-13	8.53E-13	8.32E-13	8.35E-13	8.57E-13
-14.6	3.26E-13	9.10E-13	8.75E-13	8.68E-13	8.39E-13	8.51E-13	8.43E-13	7.84E-13	8.10E-13	8.01E-13
-14.4	2.70E-13	9.02E-13	9.12E-13	8.35E-13	8.10E-13	8.12E-13	8.04E-13	7.72E-13	7.72E-13	7.77E-13
-14.2	2.63E-13	8.96E-13	8.72E-13	8.57E-13	8.42E-13	7.92E-13	7.69E-13	7.87E-13	7.40E-13	7.53E-13
-14	3.13E-13	8.45E-13	7.87E-13	8.12E-13	8.08E-13	7.97E-13	7.59E-13	7.70E-13	7.49E-13	7.53E-13
-13.8	3.04E-13	8.49E-13	8.19E-13	7.90E-13	7.84E-13	7.59E-13	7.63E-13	7.15E-13	7.22E-13	7.19E-13
-13.6	3.35E-13	7.71E-13	7.97E-13	7.68E-13	7.69E-13	7.26E-13	7.37E-13	7.05E-13	7.23E-13	7.16E-13
-13.4	3.30E-13	7.85E-13	7.53E-13	7.48E-13	7.31E-13	7.14E-13	7.03E-13	7.05E-13	7.06E-13	6.61E-13
-13.2	3.06E-13	8.01E-13	7.82E-13	7.68E-13	7.40E-13	6.94E-13	6.92E-13	6.71E-13	6.75E-13	7.03E-13
-13	2.43E-13	7.41E-13	7.16E-13	7.60E-13	7.02E-13	6.90E-13	6.90E-13	6.63E-13	6.40E-13	6.89E-13
-12.8	2.46E-13	7.23E-13	7.03E-13	6.99E-13	7.03E-13	6.99E-13	6.95E-13	6.63E-13	6.68E-13	6.38E-13
-12.6	2.57E-13	7.04E-13	7.27E-13	6.94E-13	6.73E-13	6.59E-13	6.71E-13	6.42E-13	6.23E-13	6.45E-13
-12.4	2.72E-13	6.93E-13	6.99E-13	7.16E-13	6.55E-13	6.42E-13	6.17E-13	5.87E-13	6.25E-13	6.17E-13
-12.2	2.29E-13	6.84E-13	6.80E-13	6.51E-13	6.96E-13	6.63E-13	6.30E-13	6.08E-13	6.19E-13	6.16E-13
-12	2.32E-13	6.86E-13	6.55E-13	6.92E-13	6.68E-13	5.98E-13	5.95E-13	6.00E-13	6.05E-13	6.33E-13
-11.8	2.58E-13	6.58E-13	6.53E-13	6.53E-13	6.22E-13	6.35E-13	6.14E-13	5.96E-13	6.41E-13	5.78E-13
-11.6	2.51E-13	6.27E-13	6.19E-13	6.46E-13	6.31E-13	5.93E-13	6.34E-13	6.07E-13	5.52E-13	6.21E-13
-11.4	2.37E-13	6.63E-13	5.99E-13	6.19E-13	5.93E-13	6.17E-13	5.98E-13	5.66E-13	5.84E-13	5.84E-13
-11.2	2.82E-13	6.04E-13	6.48E-13	5.85E-13	5.80E-13	5.54E-13	5.48E-13	5.68E-13	5.58E-13	5.66E-13
-11	2.44E-13	5.86E-13	6.13E-13	6.38E-13	5.88E-13	5.95E-13	5.78E-13	5.52E-13	5.48E-13	5.50E-13
-10.8	2.34E-13	6.04E-13	5.77E-13	5.68E-13	5.92E-13	5.40E-13	5.47E-13	5.54E-13	5.42E-13	5.72E-13
-10.6	2.48E-13	5.82E-13	5.62E-13	5.77E-13	5.88E-13	5.44E-13	5.47E-13	5.57E-13	5.69E-13	5.52E-13
-10.4	2.41E-13	5.90E-13	6.18E-13	5.71E-13	5.58E-13	5.52E-13	5.68E-13	5.67E-13	5.23E-13	5.46E-13
-10.2	2.54E-13	5.96E-13	5.78E-13	5.64E-13	5.48E-13	5.38E-13	5.19E-13	5.32E-13	5.14E-13	5.48E-13
-10	2.51E-13	5.83E-13	5.50E-13	5.50E-13	5.52E-13	5.33E-13	5.58E-13	5.05E-13	5.38E-13	5.31E-13
-9.8	2.35E-13	5.79E-13	5.46E-13	5.15E-13	5.53E-13	5.26E-13	5.12E-13	5.32E-13	5.24E-13	5.19E-13
-9.6	2.02E-13	5.26E-13	5.42E-13	5.64E-13	5.48E-13	5.12E-13	5.16E-13	5.49E-13	5.23E-13	5.32E-13
-9.4	2.35E-13	5.20E-13	5.61E-13	5.54E-13	4.90E-13	5.59E-13	5.42E-13	5.23E-13	5.16E-13	5.04E-13
-9.2	2.36E-13	5.15E-13	5.50E-13	5.31E-13	5.06E-13	5.06E-13	5.12E-13	5.02E-13	5.07E-13	5.62E-13
-9	2.57E-13	5.52E-13	5.02E-13	4.74E-13	5.12E-13	5.03E-13	5.10E-13	4.90E-13	5.36E-13	4.87E-13
-8.8	2.50E-13	5.36E-13	4.81E-13	5.07E-13	5.47E-13	5.11E-13	4.88E-13	4.91E-13	5.31E-13	5.23E-13
-8.6	2.11E-13	4.63E-13	5.19E-13	5.12E-13	4.70E-13	5.17E-13	5.26E-13	5.15E-13	4.89E-13	5.31E-13
-8.4	2.01E-13	5.06E-13	4.89E-13	5.32E-13	4.67E-13	4.95E-13	5.37E-13	4.67E-13	5.17E-13	5.59E-13
-8.2	2.46E-13	4.78E-13	5.26E-13	5.05E-13	5.06E-13	5.00E-13	4.95E-13	4.98E-13	5.19E-13	5.54E-13
-8	2.36E-13	4.74E-13	5.19E-13	4.85E-13	5.21E-13	4.81E-13	4.85E-13	5.27E-13	5.11E-13	5.23E-13
-7.8	2.05E-13	5.01E-13	4.96E-13	4.78E-13	5.09E-13	4.98E-13	5.19E-13	5.14E-13	5.56E-13	4.97E-13
-7.6	2.21E-13	4.83E-13	4.60E-13	4.84E-13	5.05E-13	5.13E-13	5.35E-13	5.45E-13	5.52E-13	5.08E-13
-7.4	2.73E-13	4.63E-13	4.68E-13	4.82E-13	4.88E-13	5.19E-13	5.18E-13	5.52E-13	5.41E-13	5.45E-13
-7.2	2.10E-13	4.34E-13	4.76E-13	5.09E-13	5.04E-13	5.02E-13	5.19E-13	5.02E-13	5.78E-13	5.75E-13
-7	1.94E-13	4.79E-13	4.98E-13	4.77E-13	5.12E-13	5.06E-13	5.19E-13	5.54E-13	5.55E-13	6.20E-13
-6.8	2.22E-13	4.50E-13	4.87E-13	4.72E-13	5.11E-13	5.30E-13	5.45E-13	5.74E-13	5.77E-13	6.26E-13
-6.6	2.14E-13	4.72E-13	4.51E-13	4.90E-13	4.90E-13	5.57E-13	5.74E-13	6.05E-13	6.40E-13	6.28E-13
-6.4	2.01E-13	4.65E-13	4.70E-13	4.85E-13	4.92E-13	5.53E-13	5.73E-13	6.07E-13	6.69E-13	6.20E-13
-6.2	2.52E-13	4.73E-13	4.62E-13	4.83E-13	5.06E-13	5.50E-13	5.89E-13	6.72E-13	6.92E-13	6.91E-13
-6	2.70E-13	4.64E-13	4.61E-13	4.82E-13	5.24E-13	5.20E-13	6.36E-13	6.91E-13	7.43E-13	7.17E-13
-5.8	2.45E-13	4.43E-13	4.60E-13	5.07E-13	5.76E-13	5.79E-13	6.14E-13	7.43E-13	7.72E-13	7.67E-13
-5.6	2.20E-13	4.38E-13	4.75E-13	5.10E-13	5.41E-13	6.06E-13	6.65E-13	7.37E-13	8.51E-13	7.86E-13
-5.4	2.34E-13	4.78E-13	4.75E-13	5.14E-13	5.30E-13	6.60E-13	7.46E-13	7.68E-13	9.17E-13	8.86E-13
-5.2	1.74E-13	4.59E-13	4.79E-13	5.34E-13	5.54E-13	6.38E-13	7.94E-13	8.33E-13	9.89E-13	9.78E-13
-5	1.94E-13	4.57E-13	5.00E-13	5.45E-13	6.07E-13	7.05E-13	7.96E-13	8.91E-13	1.00E-12	9.46E-13
-4.8	2.02E-13	4.34E-13	4.79E-13	5.51E-13	6.19E-13	7.90E-13	8.57E-13	9.85E-13	1.10E-12	1.12E-12
-4.6	2.24E-13	4.41E-13	4.92E-13	6.20E-13	6.81E-13	8.56E-13	8.61E-13	1.14E-12	1.50E-12	1.15E-12
-4.4	2.22E-13	4.72E-13	5.08E-13	6.36E-13	7.64E-13	9.36E-13	1.02E-12	1.10E-12	1.63E-12	1.32E-12
-4.2	2.37E-13	4.60E-13	5.37E-13	6.52E-13	8.33E-13	1.02E-12	1.11E-12	1.26E-12	1.74E-12	1.51E-12
-4	2.59E-13	4.98E-13	5.56E-13	6.56E-13	9.08E-13	1.17E-12	1.27E-12	1.45E-12	1.87E-12	1.75E-12
-3.8	2.83E-13	5.29E-13	6.01E-13	7.55E-13	9.19E-13	1.13E-12	1.44E-12	1.61E-12	2.13E-12	1.76E-12
-3.6	2.06E-13	4.83E-13	6.49E-13	8.26E-13	1.05E-12	1.29E-12	1.58E-12	1.89E-12	2.82E-12	2.08E-12
-3.4	2.23E-13	5.10E-13	6.76E-13	8.96E-13	1.10E-12	1.56E-12	1.74E-12	2.23E-12	3.07E-12	2.20E-12
-3.2	2.49E-13	5.23E-13	7.85E-13	1.05E-12	1.27E-12	1.58E-12	1.82E-12	2.87E-12	3.83E-12	2.47E-12
-3	2.71E-13	5.30E-13	8.11E-13	1.20E-12	1.48E-12	1.76E-12	2.27E-12	2.90E-12	3.58E-12	2.77E-12
-2.8	2.59E-13	5.55E-13	9.65E-13	1.26E-12	1.58E-12	2.21E-12	2.77E-12	3.26E-12	4.45E-12	3.04E-12
-2.6	2.81E-13	6.05E-13	1.06E-12	1.41E-12	1.88E-12	2.63E-12	2.85E-12	3.52E-12	4.75E-12	3.24E-12
-2.4	2.96E-13	6.65E-13	1.14E-12	1.52E-12	2.14E-12	2.88E-12	3.38E-12	3.96E-12	6.08E-12	3.96E-12
-2.2	3.45E-13	7.30E-13	1.30E-12	1.74E-12	2.43E-12	3.04E-12	3.70E-12	5.22E-12	7.14E-12	4.65E-12
-2	3.42E-13	8.18E-13	1.47E-12	1.94E-12	2.71E-12	3.05E-12	4.56E-12	6.04E-12	7.47E-12	5.22E-12
-1.8	3.69E-13	8.74E-13	1.68E-12	2.48E-12	3.17E-12	3.87E-12	5.28E-12	7.31E-12	8.20E-12	5.96E-12
-1.6	3.82E-13	9.63E-13	1.83E-12	2.67E-12	3.40E-12	4.63E-12	5.36E-12	7.76E-12	9.17E-12	6.71E-12
-1.4	4.00E-13	1.01E-12	1.86E-12	2.81E-12	3.60E-12	5.41E-12	6.55E-12	7.91E-12	9.56E-12	8.16E-12
-1.2	4.22E-13	1.17E-12	2.22E-12	3.20E-12	4.38E-12	6.59E-12	7.37E-12	8.64E-12	1.05E-11	8.69E-12
-1	4.91E-13	1.38E-12	2.68E-12	3.78E-12	4.88E-12	6.85E-12	8.38E-12	9.67E-12	1.17E-11	9.36E-12
-0.8	5.52E-13	1.40E-12	3.18E-12	3.95E-12	6.27E-12	8.00E-12	1.25E-11	1.17E-11	1.48E-11	1.20E-11
-0.6	6.62E-13	1.60E-12	4.03E-12	4.95E-12	6.58E-12	8.89E-12	1.28E-11	1.24E-11	1.87E-11	1.32E-11
-0.4	7.38E-13	1.87E-12	4.87E-12	5.35E-12	8.25E-12	1.06E-11	1.48E-11	1.53E-11	2.35E-11	1.58E-11
-0.2	8.48E-13	2.26E-12	5.13E-12	6.94E-12	8.66E-12	1.21E-11	1.52E-11	1.74E-11	2.36E-11	2.00E-11
0	9.69E-13	2.41E-12	6.08E-12	8.09E-12	1.06E-11	1.29E-11	1.85E-11	2.00E-11	2.86E-11	2.28E-11
0.2	1.12E-12	2.76E-12	7.25E-12	9.25E-12	1.28E-11	1.54E-11	2.04E-11	2.33E-11	3.20E-11	2.85E-11
0.4	1.25E-12	3.41E-12	8.31E-12	1.10E-11	1.30E-11	2.03E-11	2.35E-11	2.79E-11	3.70E-11	3.22E-11
0.6	1.43E-12	3.99E-12	1.03E-11	1.22E-11	1.54E-11	2.06E-11	2.82E-11	3.02E-11	4.64E-11	3.19E-11
0.8	1.73E-12	4.75E-12	9.58E-12	1.44E-11	1.81E-11	2.35E-11	3.74E-11	3.50E-11	5.67E-11	4.33E-11
1	1.97E-12	5.60E-12	1.21E-11	1.79E-11	2.30E-11	2.67E-11	4.30E-11	4.37E-11	5.28E-11	4.69E-11
1.2	2.39E-12	6.01E-12	1.55E-11	2.23E-11	2.38E-11	3.41E-11	4.63E-11	4.46E-11	6.56E-11	6.10E-11
1.4	2.79E-12	7.18E-12	1.51E-11	2.79E-11	3.26E-11	3.97E-11	5.61E-11	5.56E-11	7.03E-11	6.49E-11
1.6	3.28E-12	8.68E-12	1.87E-11	2.94E-11	3.65E-11	5.11E-11	7.37E-11	5.57E-11	9.01E-11	6.02E-11
1.8	3.99E-12	1.01E-11	2.17E-11	4.00E-11	3.67E-11	5.69E-11	8.15E-11	7.00E-11	8.73E-11	8.11E-11
2	4.62E-12	1.12E-11	2.66E-11	4.46E-11	4.67E-11	6.49E-11	9.12E-11	8.48E-11	1.02E-10	1.02E-10
2.2	5.55E-12	1.29E-11	3.03E-11	4.82E-11	5.16E-11	6.92E-11	1.10E-10	1.02E-10	1.17E-10	1.21E-10
2.4	6.38E-12	1.51E-11	3.45E-11	4.87E-11	5.53E-11	7.70E-11	9.70E-11	1.10E-10	1.32E-10	1.44E-10
2.6	7.72E-12	1.69E-11	3.72E-11	5.65E-11	6.51E-11	9.10E-11	1.26E-10	1.22E-10	1.52E-10	1.75E-10
2.8	8.95E-12	2.05E-11	4.52E-11	6.38E-11	8.20E-11	1.08E-10	1.29E-10	1.54E-10	1.68E-10	2.16E-10
3	1.05E-11	2.32E-11	4.95E-11	7.12E-11	8.91E-11	1.29E-10	1.66E-10	1.54E-10	2.03E-10	2.01E-10
3.2	1.19E-11	2.79E-11	5.39E-11	8.93E-11	9.57E-11	1.46E-10	1.87E-10	1.99E-10	2.24E-10	2.44E-10
3.4	1.36E-11	3.29E-11	6.70E-11	1.00E-10	1.11E-10	1.60E-10	2.29E-10	1.89E-10	2.50E-10	2.74E-10
3.6	1.56E-11	4.13E-11	8.39E-11	1.14E-10	1.34E-10	1.90E-10	2.56E-10	2.25E-10	3.10E-10	2.88E-10
3.8	1.88E-11	4.93E-11	9.05E-11	1.49E-10	1.59E-10	2.34E-10	3.30E-10	2.53E-10	3.56E-10	3.57E-10
4	2.24E-11	5.25E-11	1.09E-10	1.36E-10	1.67E-10	2.65E-10	3.83E-10	2.77E-10	4.27E-10	3.62E-10
4.2	2.69E-11	5.80E-11	1.24E-10	1.67E-10	2.12E-10	3.08E-10	4.03E-10	2.89E-10	4.27E-10	3.80E-10
4.4	3.24E-11	7.44E-11	1.62E-10	1.82E-10	2.46E-10	3.17E-10	5.40E-10	3.40E-10	6.24E-10	4.29E-10
4.6	3.75E-11	8.54E-11	1.67E-10	2.20E-10	2.73E-10	3.74E-10	6.24E-10	3.85E-10	6.62E-10	5.40E-10
4.8	4.45E-11	1.03E-10	2.22E-10	2.50E-10	2.92E-10	4.42E-10	7.14E-10	4.19E-10	7.16E-10	6.17E-10
5	5.01E-11	1.20E-10	2.42E-10	2.92E-10	3.16E-10	4.90E-10	8.09E-10	4.84E-10	7.96E-10	6.14E-10
5.2	5.49E-11	1.38E-10	2.67E-10	3.47E-10	3.75E-10	5.64E-10	9.57E-10	5.16E-10	9.48E-10	7.14E-10
5.4	6.17E-11	1.67E-10	2.83E-10	3.86E-10	4.61E-10	5.88E-10	8.10E-10	6.38E-10	1.14E-09	7.38E-10
5.6	7.32E-11	1.83E-10	3.36E-10	4.09E-10	4.85E-10	6.63E-10	1.01E-09	7.31E-10	1.21E-09	9.83E-10
5.8	8.72E-11	2.12E-10	3.74E-10	5.21E-10	6.41E-10	7.49E-10	1.09E-09	8.16E-10	1.56E-09	1.07E-09
6	9.72E-11	2.43E-10	4.33E-10	5.94E-10	7.56E-10	8.96E-10	1.23E-09	9.37E-10	1.53E-09	1.24E-09
6.2	1.08E-10	2.74E-10	5.22E-10	6.07E-10	8.20E-10	9.25E-10	1.57E-09	1.17E-09	1.96E-09	1.24E-09
6.4	1.32E-10	2.92E-10	5.59E-10	7.36E-10	9.12E-10	1.13E-09	1.58E-09	1.23E-09	1.81E-09	1.45E-09
6.6	1.49E-10	3.48E-10	6.68E-10	7.85E-10	1.00E-09	1.22E-09	1.64E-09	1.31E-09	2.22E-09	1.58E-09
6.8	1.69E-10	3.80E-10	7.37E-10	8.86E-10	1.08E-09	1.40E-09	1.91E-09	1.52E-09	2.49E-09	1.86E-09
7	1.81E-10	4.38E-10	8.27E-10	1.03E-09	1.22E-09	1.43E-09	2.10E-09	1.95E-09	3.18E-09	2.12E-09
7.2	2.12E-10	4.84E-10	9.15E-10	1.14E-09	1.47E-09	1.79E-09	2.59E-09	1.89E-09	2.93E-09	2.42E-09
7.4	2.50E-10	5.29E-10	9.44E-10	1.34E-09	1.63E-09	1.95E-09	2.72E-09	2.26E-09	3.16E-09	2.62E-09
7.6	2.80E-10	5.91E-10	1.16E-09	1.48E-09	1.89E-09	2.29E-09	2.67E-09	2.67E-09	3.56E-09	3.10E-09
7.8	3.26E-10	6.75E-10	1.24E-09	1.72E-09	2.15E-09	2.42E-09	3.05E-09	2.92E-09	3.94E-09	3.26E-09
8	3.67E-10	7.48E-10	1.39E-09	1.97E-09	2.15E-09	2.81E-09	3.53E-09	2.78E-09	4.43E-09	3.52E-09
8.2	4.09E-10	9.07E-10	1.50E-09	2.33E-09	2.41E-09	3.20E-09	3.81E-09	3.68E-09	5.07E-09	4.53E-09
8.4	4.20E-10	9.82E-10	1.72E-09	2.62E-09	2.84E-09	3.73E-09	4.63E-09	3.71E-09	5.02E-09	4.62E-09
8.6	5.10E-10	1.14E-09	1.99E-09	2.84E-09	3.07E-09	3.89E-09	4.98E-09	4.60E-09	5.44E-09	5.39E-09
8.8	5.16E-10	1.17E-09	2.27E-09	2.85E-09	3.43E-09	4.63E-09	5.41E-09	5.14E-09	6.38E-09	5.50E-09
9	6.24E-10	1.31E-09	2.42E-09	3.33E-09	4.08E-09	4.95E-09	6.05E-09	5.19E-09	7.67E-09	7.23E-09
9.2	6.73E-10	1.43E-09	2.71E-09	3.76E-09	4.38E-09	5.66E-09	6.78E-09	6.18E-09	7.81E-09	7.51E-09
9.4	7.42E-10	1.61E-09	3.01E-09	4.03E-09	4.87E-09	6.30E-09	7.33E-09	6.95E-09	8.70E-09	8.08E-09
9.6	8.01E-10	1.95E-09	3.29E-09	4.41E-09	5.14E-09	6.85E-09	8.50E-09	7.31E-09	1.01E-08	8.83E-09
9.8	8.99E-10	2.11E-09	3.88E-09	5.00E-09	5.73E-09	7.21E-09	9.17E-09	7.85E-09	1.07E-08	9.77E-09
10	1.01E-09	2.25E-09	4.04E-09	5.42E-09	6.40E-09	7.73E-09	1.03E-08	1.08E-08	1.23E-08	1.09E-08
10.2	1.12E-09	2.46E-09	4.47E-09	6.47E-09	6.94E-09	9.13E-09	1.15E-08	1.01E-08	1.37E-08	1.26E-08
10.4	1.22E-09	2.79E-09	5.06E-09	7.21E-09	7.50E-09	9.56E-09	1.28E-08	1.12E-08	1.64E-08	1.38E-08
10.6	1.41E-09	3.05E-09	6.03E-09	8.09E-09	8.64E-09	1.05E-08	1.35E-08	1.27E-08	1.60E-08	1.52E-08
10.8	1.49E-09	3.23E-09	5.97E-09	9.35E-09	9.29E-09	1.11E-08	1.43E-08	1.37E-08	1.98E-08	1.83E-08
11	1.64E-09	3.52E-09	6.66E-09	9.42E-09	1.02E-08	1.27E-08	1.54E-08	1.56E-08	2.07E-08	1.93E-08
11.2	1.73E-09	3.94E-09	7.58E-09	9.60E-09	1.08E-08	1.38E-08	1.72E-08	1.62E-08	2.12E-08	1.99E-08
11.4	1.96E-09	4.31E-09	8.08E-09	1.05E-08	1.19E-08	1.52E-08	1.88E-08	1.81E-08	2.31E-08	2.15E-08
11.6	2.11E-09	4.59E-09	8.70E-09	1.23E-08	1.31E-08	1.59E-08	2.08E-08	2.05E-08	2.53E-08	2.30E-08
11.8	2.27E-09	5.10E-09	9.54E-09	1.34E-08	1.44E-08	1.74E-08	2.18E-08	2.16E-08	2.71E-08	2.78E-08
12	2.62E-09	5.69E-09	1.05E-08	1.42E-08	1.60E-08	2.01E-08	2.31E-08	2.27E-08	2.86E-08	2.85E-08
12.2	2.77E-09	5.98E-09	1.18E-08	1.55E-08	1.73E-08	2.06E-08	2.43E-08	2.53E-08	3.23E-08	3.29E-08
12.4	2.93E-09	6.78E-09	1.20E-08	1.73E-08	1.93E-08	2.28E-08	2.60E-08	2.75E-08	3.57E-08	3.24E-08
12.6	3.27E-09	7.53E-09	1.32E-08	1.72E-08	2.09E-08	2.44E-08	2.68E-08	3.08E-08	4.09E-08	3.58E-08
12.8	3.44E-09	8.00E-09	1.36E-08	1.91E-08	2.28E-08	2.57E-08	2.91E-08	3.20E-08	4.08E-08	3.90E-08
13	3.62E-09	8.52E-09	1.47E-08	2.00E-08	2.56E-08	2.76E-08	3.41E-08	3.51E-08	4.51E-08	4.18E-08
13.2	4.14E-09	9.18E-09	1.56E-08	2.19E-08	2.62E-08	3.23E-08	3.64E-08	3.81E-08	4.86E-08	4.39E-08
13.4	4.42E-09	9.91E-09	1.71E-08	2.41E-08	2.84E-08	3.40E-08	3.86E-08	4.11E-08	5.17E-08	4.59E-08
13.6	4.63E-09	1.10E-08	1.83E-08	2.60E-08	3.10E-08	3.67E-08	4.39E-08	4.71E-08	5.28E-08	5.18E-08
13.8	5.02E-09	1.14E-08	2.01E-08	2.73E-08	3.29E-08	4.01E-08	4.66E-08	4.80E-08	5.84E-08	5.39E-08
14	5.49E-09	1.21E-08	2.04E-08	2.89E-08	3.62E-08	4.06E-08	4.88E-08	5.14E-08	6.30E-08	5.95E-08
14.2	6.02E-09	1.34E-08	2.18E-08	2.93E-08	3.89E-08	4.40E-08	5.23E-08	5.77E-08	6.86E-08	6.78E-08
14.4	6.43E-09	1.42E-08	2.31E-08	3.14E-08	4.05E-08	4.91E-08	5.47E-08	6.00E-08	7.52E-08	7.25E-08
14.6	6.90E-09	1.56E-08	2.70E-08	3.58E-08	4.53E-08	5.38E-08	5.97E-08	6.66E-08	7.95E-08	7.42E-08
14.8	7.37E-09	1.69E-08	2.71E-08	3.86E-08	4.54E-08	5.50E-08	6.68E-08	6.78E-08	8.56E-08	7.75E-08
15	7.86E-09	1.79E-08	2.80E-08	4.01E-08	5.05E-08	5.83E-08	6.91E-08	7.58E-08	9.59E-08	8.10E-08
15.2	8.54E-09	1.95E-08	3.01E-08	4.32E-08	5.45E-08	6.14E-08	7.38E-08	8.57E-08	9.90E-08	8.83E-08
15.4	9.15E-09	2.12E-08	3.17E-08	4.72E-08	5.73E-08	6.77E-08	8.55E-08	8.35E-08	1.03E-07	9.73E-08
15.6	1.01E-08	2.22E-08	3.65E-08	5.08E-08	6.02E-08	7.37E-08	9.27E-08	8.74E-08	1.11E-07	1.01E-07
15.8	1.05E-08	2.43E-08	3.96E-08	5.15E-08	6.68E-08	7.96E-08	9.48E-08	9.90E-08	1.20E-07	1.06E-07
16	1.17E-08	2.43E-08	4.28E-08	5.37E-08	6.72E-08	8.29E-08	1.03E-07	1.07E-07	1.20E-07	1.17E-07
16.2	1.28E-08	2.77E-08	4.51E-08	5.86E-08	7.33E-08	9.02E-08	1.08E-07	1.14E-07	1.31E-07	1.28E-07
16.4	1.37E-08	3.01E-08	4.55E-08	6.27E-08	7.57E-08	9.63E-08	1.16E-07	1.19E-07	1.39E-07	1.33E-07
16.6	1.46E-08	3.18E-08	4.78E-08	6.71E-08	8.05E-08	1.00E-07	1.22E-07	1.27E-07	1.51E-07	1.38E-07
16.8	1.53E-08	3.33E-08	5.11E-08	7.15E-08	8.92E-08	1.09E-07	1.28E-07	1.35E-07	1.60E-07	1.46E-07
17	1.59E-08	3.69E-08	5.43E-08	7.86E-08	1.00E-07	1.14E-07	1.37E-07	1.45E-07	1.69E-07	1.55E-07
17.2	1.77E-08	3.90E-08	5.72E-08	8.41E-08	1.08E-07	1.21E-07	1.47E-07	1.50E-07	1.81E-07	1.63E-07
17.4	1.89E-08	3.93E-08	6.25E-08	8.81E-08	1.06E-07	1.28E-07	1.58E-07	1.60E-07	1.86E-07	1.68E-07
17.6	2.05E-08	4.14E-08	6.60E-08	9.14E-08	1.15E-07	1.35E-07	1.64E-07	1.74E-07	1.97E-07	1.83E-07
17.8	2.17E-08	4.39E-08	7.22E-08	9.85E-08	1.19E-07	1.44E-07	1.71E-07	1.83E-07	2.05E-07	1.98E-07
18	2.30E-08	4.92E-08	7.31E-08	1.02E-07	1.25E-07	1.46E-07	1.89E-07	2.02E-07	2.20E-07	2.04E-07
18.2	2.43E-08	5.09E-08	7.89E-08	1.07E-07	1.38E-07	1.64E-07	1.97E-07	2.07E-07	2.31E-07	2.21E-07
18.4	2.59E-08	5.41E-08	8.63E-08	1.18E-07	1.46E-07	1.70E-07	2.05E-07	2.23E-07	2.41E-07	2.41E-07
18.6	2.75E-08	5.86E-08	8.95E-08	1.22E-07	1.55E-07	1.78E-07	2.20E-07	2.38E-07	2.59E-07	2.50E-07
18.8	2.91E-08	6.41E-08	8.92E-08	1.30E-07	1.61E-07	1.85E-07	2.34E-07	2.47E-07	2.68E-07	2.64E-07
19	3.12E-08	6.49E-08	1.01E-07	1.34E-07	1.65E-07	1.93E-07	2.51E-07	2.59E-07	2.90E-07	2.80E-07
19.2	3.28E-08	6.90E-08	1.08E-07	1.45E-07	1.75E-07	2.05E-07	2.65E-07	2.77E-07	3.10E-07	2.97E-07
19.4	3.53E-08	7.15E-08	1.10E-07	1.53E-07	1.87E-07	2.14E-07	2.80E-07	2.87E-07	3.27E-07	3.18E-07
19.6	3.73E-08	7.54E-08	1.17E-07	1.63E-07	1.94E-07	2.30E-07	2.94E-07	3.10E-07	3.60E-07	3.46E-07
19.8	4.08E-08	8.05E-08	1.25E-07	1.71E-07	2.05E-07	2.37E-07	3.08E-07	3.13E-07	3.66E-07	3.59E-07
20	4.31E-08	8.71E-08	1.30E-07	1.85E-07	2.16E-07	2.48E-07	3.18E-07	3.27E-07	3.87E-07	3.75E-07
20.2	4.58E-08	9.14E-08	1.36E-07	1.86E-07	2.26E-07	2.54E-07	3.38E-07	3.51E-07	4.06E-07	3.94E-07
20.4	4.90E-08	9.86E-08	1.47E-07	2.01E-07	2.41E-07	2.72E-07	3.57E-07	3.69E-07	4.19E-07	4.12E-07
20.6	5.25E-08	1.03E-07	1.51E-07	2.05E-07	2.42E-07	2.91E-07	3.73E-07	3.98E-07	4.46E-07	4.35E-07
20.8	5.67E-08	1.07E-07	1.58E-07	2.22E-07	2.61E-07	3.00E-07	3.93E-07	4.09E-07	4.74E-07	4.52E-07
21	5.98E-08	1.13E-07	1.67E-07	2.33E-07	2.76E-07	3.16E-07	4.10E-07	4.21E-07	4.90E-07	4.87E-07
21.2	6.50E-08	1.18E-07	1.74E-07	2.37E-07	2.92E-07	3.36E-07	4.30E-07	4.54E-07	5.06E-07	5.06E-07
21.4	6.82E-08	1.27E-07	1.84E-07	2.45E-07	3.05E-07	3.61E-07	4.48E-07	4.74E-07	5.37E-07	5.33E-07
21.6	7.07E-08	1.34E-07	1.95E-07	2.57E-07	3.23E-07	3.73E-07	4.70E-07	5.05E-07	5.52E-07	5.59E-07
21.8	7.65E-08	1.40E-07	2.04E-07	2.75E-07	3.39E-07	3.95E-07	4.90E-07	5.15E-07	5.85E-07	6.00E-07
22	8.02E-08	1.45E-07	2.17E-07	2.89E-07	3.49E-07	4.09E-07	5.16E-07	5.48E-07	6.14E-07	6.32E-07
22.2	8.51E-08	1.54E-07	2.30E-07	2.99E-07	3.62E-07	4.32E-07	5.40E-07	5.84E-07	6.52E-07	6.56E-07
22.4	9.00E-08	1.61E-07	2.48E-07	3.14E-07	3.86E-07	4.43E-07	5.58E-07	5.99E-07	6.68E-07	6.88E-07
22.6	9.45E-08	1.70E-07	2.51E-07	3.34E-07	4.02E-07	4.69E-07	5.89E-07	6.34E-07	7.02E-07	7.32E-07
22.8	9.98E-08	1.80E-07	2.61E-07	3.47E-07	4.19E-07	4.97E-07	6.22E-07	6.61E-07	7.53E-07	7.51E-07
23	1.05E-07	1.88E-07	2.77E-07	3.65E-07	4.42E-07	5.14E-07	6.41E-07	7.01E-07	7.89E-07	8.07E-07
23.2	1.11E-07	1.98E-07	2.87E-07	3.85E-07	4.63E-07	5.33E-07	6.76E-07	7.46E-07	8.18E-07	8.32E-07
23.4	1.16E-07	2.08E-07	3.00E-07	4.00E-07	4.87E-07	5.56E-07	7.16E-07	7.45E-07	8.53E-07	8.85E-07
23.6	1.24E-07	2.20E-07	3.14E-07	4.20E-07	5.09E-07	5.75E-07	7.30E-07	7.77E-07	9.03E-07	9.17E-07
23.8	1.33E-07	2.36E-07	3.26E-07	4.33E-07	5.28E-07	5.98E-07	7.72E-07	8.30E-07	9.45E-07	9.65E-07
24	1.38E-07	2.44E-07	3.43E-07	4.57E-07	5.66E-07	6.37E-07	8.23E-07	8.69E-07	9.69E-07	1.01E-06
24.2	1.44E-07	2.56E-07	3.60E-07	4.71E-07	5.78E-07	6.65E-07	8.47E-07	9.12E-07	1.02E-06	1.06E-06
24.4	1.54E-07	2.70E-07	3.81E-07	4.95E-07	6.10E-07	7.00E-07	8.80E-07	9.51E-07	1.09E-06	1.09E-06
24.6	1.61E-07	2.87E-07	4.03E-07	5.18E-07	6.34E-07	7.26E-07	9.17E-07	9.95E-07	1.11E-06	1.16E-06
24.8	1.68E-07	3.02E-07	4.22E-07	5.29E-07	6.54E-07	7.70E-07	9.38E-07	1.02E-06	1.14E-06	1.20E-06
25	1.76E-07	3.16E-07	4.37E-07	5.56E-07	6.76E-07	7.97E-07	9.96E-07	1.08E-06	1.18E-06	1.26E-06
25.2	1.86E-07	3.29E-07	4.55E-07	5.75E-07	7.07E-07	8.28E-07	1.03E-06	1.13E-06	1.24E-06	1.31E-06
25.4	1.95E-07	3.44E-07	4.75E-07	6.04E-07	7.39E-07	8.78E-07	1.07E-06	1.16E-06	1.32E-06	1.37E-06
25.6	2.07E-07	3.71E-07	4.97E-07	6.30E-07	7.63E-07	8.95E-07	1.11E-06	1.24E-06	1.37E-06	1.43E-06
25.8	2.17E-07	3.75E-07	5.16E-07	6.56E-07	7.86E-07	9.47E-07	1.14E-06	1.29E-06	1.43E-06	1.48E-06
26	2.29E-07	3.97E-07	5.44E-07	6.85E-07	8.25E-07	9.80E-07	1.23E-06	1.31E-06	1.47E-06	1.53E-06
26.2	2.39E-07	4.20E-07	5.66E-07	7.22E-07	8.66E-07	1.02E-06	1.26E-06	1.38E-06	1.53E-06	1.61E-06
26.4	2.52E-07	4.34E-07	5.89E-07	7.45E-07	9.02E-07	1.06E-06	1.29E-06	1.46E-06	1.58E-06	1.67E-06
26.6	2.59E-07	4.51E-07	6.11E-07	7.75E-07	9.51E-07	1.10E-06	1.35E-06	1.50E-06	1.64E-06	1.72E-06
26.8	2.77E-07	4.79E-07	6.33E-07	8.09E-07	9.78E-07	1.16E-06	1.42E-06	1.54E-06	1.71E-06	1.78E-06
27	2.89E-07	4.92E-07	6.68E-07	8.39E-07	1.03E-06	1.19E-06	1.45E-06	1.60E-06	1.78E-06	1.85E-06
27.2	3.04E-07	5.17E-07	6.88E-07	8.73E-07	1.06E-06	1.25E-06	1.52E-06	1.67E-06	1.82E-06	1.93E-06
27.4	3.17E-07	5.43E-07	7.11E-07	8.97E-07	1.12E-06	1.29E-06	1.58E-06	1.72E-06	1.89E-06	2.01E-06
27.6	3.26E-07	5.61E-07	7.58E-07	9.32E-07	1.16E-06	1.34E-06	1.61E-06	1.80E-06	1.98E-06	2.11E-06
27.8	3.43E-07	5.85E-07	7.80E-07	9.67E-07	1.19E-06	1.39E-06	1.67E-06	1.85E-06	2.03E-06	2.17E-06
28	3.57E-07	6.07E-07	8.14E-07	1.01E-06	1.24E-06	1.46E-06	1.75E-06	1.94E-06	2.09E-06	2.28E-06
28.2	3.73E-07	6.42E-07	8.47E-07	1.05E-06	1.28E-06	1.49E-06	1.79E-06	2.00E-06	2.17E-06	2.34E-06
28.4	3.88E-07	6.65E-07	8.78E-07	1.09E-06	1.32E-06	1.56E-06	1.85E-06	2.10E-06	2.27E-06	2.40E-06
28.6	4.03E-07	6.83E-07	9.08E-07	1.13E-06	1.37E-06	1.61E-06	1.93E-06	2.16E-06	2.37E-06	2.48E-06
28.8	4.19E-07	7.21E-07	9.42E-07	1.18E-06	1.41E-06	1.67E-06	1.98E-06	2.22E-06	2.45E-06	2.58E-06
29	4.38E-07	7.36E-07	9.95E-07	1.23E-06	1.48E-06	1.72E-06	2.08E-06	2.30E-06	2.54E-06	2.66E-06
29.2	4.55E-07	7.69E-07	1.02E-06	1.25E-06	1.55E-06	1.77E-06	2.15E-06	2.35E-06	2.58E-06	2.78E-06
29.4	4.72E-07	8.12E-07	1.05E-06	1.31E-06	1.60E-06	1.85E-06	2.25E-06	2.43E-06	2.68E-06	2.91E-06
29.6	4.89E-07	8.35E-07	1.10E-06	1.36E-06	1.63E-06	1.91E-06	2.28E-06	2.54E-06	2.77E-06	3.01E-06
29.8	5.08E-07	8.68E-07	1.13E-06	1.41E-06	1.69E-06	1.99E-06	2.34E-06	2.62E-06	2.88E-06	3.14E-06
30	5.35E-07	8.94E-07	1.17E-06	1.45E-06	1.75E-06	2.05E-06	2.42E-06	2.74E-06	2.96E-06	3.25E-06
30.2	5.54E-07	9.34E-07	1.22E-06	1.50E-06	1.82E-06	2.14E-06	2.50E-06	2.81E-06	3.06E-06	3.36E-06
30.4	5.75E-07	9.80E-07	1.25E-06	1.54E-06	1.88E-06	2.20E-06	2.63E-06	2.90E-06	3.17E-06	3.47E-06
30.6	5.94E-07	1.00E-06	1.30E-06	1.62E-06	1.94E-06	2.27E-06	2.72E-06	3.01E-06	3.32E-06	3.58E-06
30.8	6.15E-07	1.04E-06	1.36E-06	1.68E-06	2.03E-06	2.38E-06	2.81E-06	3.11E-06	3.39E-06	3.73E-06
31	6.38E-07	1.08E-06	1.40E-06	1.74E-06	2.10E-06	2.45E-06	2.89E-06	3.20E-06	3.50E-06	3.84E-06
31.2	6.59E-07	1.12E-06	1.44E-06	1.80E-06	2.15E-06	2.52E-06	2.97E-06	3.30E-06	3.58E-06	3.94E-06
31.4	6.80E-07	1.15E-06	1.50E-06	1.86E-06	2.22E-06	2.61E-06	3.10E-06	3.42E-06	3.72E-06	4.06E-06
31.6	7.03E-07	1.20E-06	1.56E-06	1.91E-06	2.30E-06	2.65E-06	3.13E-06	3.51E-06	3.84E-06	4.19E-06
31.8	7.23E-07	1.24E-06	1.60E-06	1.98E-06	2.38E-06	2.77E-06	3.30E-06	3.67E-06	3.96E-06	4.32E-06
32	7.48E-07	1.28E-06	1.67E-06	2.05E-06	2.44E-06	2.86E-06	3.38E-06	3.74E-06	4.09E-06	4.47E-06
32.2	7.76E-07	1.33E-06	1.72E-06	2.11E-06	2.52E-06	2.97E-06	3.50E-06	3.87E-06	4.21E-06	4.60E-06
32.4	8.02E-07	1.37E-06	1.77E-06	2.18E-06	2.60E-06	3.05E-06	3.64E-06	4.00E-06	4.30E-06	4.78E-06
32.6	8.30E-07	1.42E-06	1.84E-06	2.29E-06	2.69E-06	3.13E-06	3.71E-06	4.13E-06	4.42E-06	4.92E-06
32.8	8.52E-07	1.46E-06	1.89E-06	2.35E-06	2.76E-06	3.21E-06	3.80E-06	4.22E-06	4.61E-06	5.11E-06
33	8.83E-07	1.51E-06	1.97E-06	2.42E-06	2.86E-06	3.31E-06	3.91E-06	4.37E-06	4.78E-06	5.23E-06
33.2	9.13E-07	1.57E-06	2.03E-06	2.48E-06	2.98E-06	3.45E-06	4.08E-06	4.48E-06	4.86E-06	5.33E-06
33.4	9.40E-07	1.62E-06	2.09E-06	2.58E-06	3.07E-06	3.54E-06	4.19E-06	4.57E-06	5.04E-06	5.50E-06
33.6	9.67E-07	1.67E-06	2.16E-06	2.64E-06	3.15E-06	3.65E-06	4.29E-06	4.74E-06	5.17E-06	5.66E-06
33.8	9.96E-07	1.73E-06	2.25E-06	2.74E-06	3.23E-06	3.74E-06	4.39E-06	4.93E-06	5.29E-06	5.87E-06
34	1.03E-06	1.78E-06	2.33E-06	2.83E-06	3.32E-06	3.91E-06	4.54E-06	5.06E-06	5.49E-06	6.02E-06
34.2	1.06E-06	1.85E-06	2.39E-06	2.93E-06	3.44E-06	4.00E-06	4.72E-06	5.15E-06	5.60E-06	6.22E-06
34.4	1.08E-06	1.89E-06	2.46E-06	3.01E-06	3.52E-06	4.11E-06	4.84E-06	5.36E-06	5.82E-06	6.40E-06
34.6	1.11E-06	1.97E-06	2.55E-06	3.08E-06	3.64E-06	4.23E-06	4.96E-06	5.53E-06	6.02E-06	6.57E-06
34.8	1.15E-06	2.03E-06	2.62E-06	3.18E-06	3.73E-06	4.38E-06	5.13E-06	5.61E-06	6.17E-06	6.78E-06
35	1.18E-06	2.08E-06	2.68E-06	3.27E-06	3.85E-06	4.50E-06	5.22E-06	5.83E-06	6.36E-06	6.97E-06
35.2	1.21E-06	2.15E-06	2.77E-06	3.37E-06	3.95E-06	4.63E-06	5.35E-06	5.98E-06	6.54E-06	7.17E-06
35.4	1.25E-06	2.21E-06	2.84E-06	3.48E-06	4.07E-06	4.74E-06	5.56E-06	6.16E-06	6.78E-06	7.36E-06
35.6	1.28E-06	2.26E-06	2.94E-06	3.58E-06	4.19E-06	4.91E-06	5.66E-06	6.34E-06	6.95E-06	7.59E-06
35.8	1.31E-06	2.34E-06	3.05E-06	3.70E-06	4.31E-06	5.01E-06	5.80E-06	6.51E-06	7.14E-06	7.78E-06
36	1.35E-06	2.41E-06	3.13E-06	3.79E-06	4.45E-06	5.15E-06	5.96E-06	6.64E-06	7.25E-06	7.99E-06
36.2	1.38E-06	2.47E-06	3.22E-06	3.89E-06	4.59E-06	5.30E-06	6.13E-06	6.85E-06	7.49E-06	8.10E-06
36.4	1.41E-06	2.53E-06	3.30E-06	4.04E-06	4.72E-06	5.44E-06	6.30E-06	7.12E-06	7.61E-06	8.43E-06
36.6	1.45E-06	2.60E-06	3.40E-06	4.13E-06	4.86E-06	5.61E-06	6.48E-06	7.17E-06	7.77E-06	8.60E-06
36.8	1.49E-06	2.68E-06	3.51E-06	4.22E-06	4.99E-06	5.76E-06	6.63E-06	7.41E-06	8.09E-06	8.84E-06
37	1.52E-06	2.76E-06	3.62E-06	4.37E-06	5.12E-06	5.88E-06	6.82E-06	7.59E-06	8.21E-06	9.13E-06
37.2	1.56E-06	2.84E-06	3.71E-06	4.50E-06	5.27E-06	6.03E-06	7.06E-06	7.81E-06	8.47E-06	9.33E-06
37.4	1.60E-06	2.90E-06	3.82E-06	4.61E-06	5.42E-06	6.27E-06	7.15E-06	7.99E-06	8.61E-06	9.56E-06
37.6	1.64E-06	2.99E-06	3.90E-06	4.74E-06	5.55E-06	6.43E-06	7.44E-06	8.21E-06	8.86E-06	9.76E-06
37.8	1.67E-06	3.07E-06	4.02E-06	4.89E-06	5.69E-06	6.55E-06	7.62E-06	8.48E-06	9.17E-06	1.00E-05
38	1.72E-06	3.15E-06	4.15E-06	5.02E-06	5.88E-06	6.68E-06	7.81E-06	8.71E-06	9.35E-06	1.04E-05
38.2	1.76E-06	3.24E-06	4.22E-06	5.17E-06	6.03E-06	6.89E-06	8.01E-06	8.81E-06	9.57E-06	1.06E-05
38.4	1.80E-06	3.33E-06	4.35E-06	5.29E-06	6.19E-06	7.19E-06	8.20E-06	9.08E-06	9.81E-06	1.09E-05
38.6	1.84E-06	3.41E-06	4.48E-06	5.47E-06	6.37E-06	7.34E-06	8.41E-06	9.28E-06	1.01E-05	1.11E-05
38.8	1.89E-06	3.49E-06	4.61E-06	5.56E-06	6.52E-06	7.58E-06	8.55E-06	9.60E-06	1.03E-05	1.14E-05
39	1.93E-06	3.58E-06	4.72E-06	5.72E-06	6.65E-06	7.80E-06	8.80E-06	9.87E-06	1.06E-05	1.17E-05
39.2	1.97E-06	3.66E-06	4.84E-06	5.88E-06	6.91E-06	7.98E-06	9.04E-06	1.02E-05	1.08E-05	1.19E-05
39.4	2.03E-06	3.74E-06	4.97E-06	6.01E-06	7.03E-06	8.11E-06	9.25E-06	1.03E-05	1.11E-05	1.23E-05
39.6	2.07E-06	3.84E-06	5.10E-06	6.18E-06	7.23E-06	8.40E-06	9.49E-06	1.06E-05	1.14E-05	1.26E-05
39.8	2.11E-06	3.94E-06	5.22E-06	6.32E-06	7.39E-06	8.53E-06	9.69E-06	1.09E-05	1.17E-05	1.29E-05
40	2.16E-06	4.05E-06	5.36E-06	6.52E-06	7.51E-06	8.75E-06	9.99E-06	1.11E-05	1.19E-05	1.32E-05
40.2	2.20E-06	4.11E-06	5.49E-06	6.65E-06	7.77E-06	8.96E-06	1.02E-05	1.14E-05	1.22E-05	1.36E-05
40.4	2.24E-06	4.21E-06	5.64E-06	6.83E-06	7.90E-06	9.24E-06	1.04E-05	1.16E-05	1.24E-05	1.39E-05
40.6	2.29E-06	4.31E-06	5.77E-06	7.01E-06	8.15E-06	9.46E-06	1.07E-05	1.20E-05	1.27E-05	1.42E-05
40.8	2.34E-06	4.43E-06	5.93E-06	7.15E-06	8.37E-06	9.68E-06	1.10E-05	1.22E-05	1.30E-05	1.45E-05
41	2.39E-06	4.51E-06	6.06E-06	7.35E-06	8.53E-06	9.92E-06	1.12E-05	1.24E-05	1.33E-05	1.49E-05
41.2	2.43E-06	4.62E-06	6.21E-06	7.51E-06	8.78E-06	1.01E-05	1.15E-05	1.27E-05	1.36E-05	1.53E-05
41.4	2.48E-06	4.73E-06	6.36E-06	7.68E-06	8.95E-06	1.04E-05	1.17E-05	1.29E-05	1.39E-05	1.56E-05
41.6	2.53E-06	4.83E-06	6.49E-06	7.89E-06	9.16E-06	1.06E-05	1.20E-05	1.33E-05	1.43E-05	1.59E-05
41.8	2.58E-06	4.95E-06	6.64E-06	8.10E-06	9.44E-06	1.07E-05	1.22E-05	1.36E-05	1.46E-05	1.62E-05
42	2.63E-06	5.04E-06	6.80E-06	8.27E-06	9.60E-06	1.10E-05	1.26E-05	1.39E-05	1.50E-05	1.65E-05
42.2	2.69E-06	5.13E-06	6.99E-06	8.51E-06	9.80E-06	1.14E-05	1.28E-05	1.43E-05	1.52E-05	1.69E-05
42.4	2.74E-06	5.23E-06	7.12E-06	8.64E-06	1.01E-05	1.16E-05	1.31E-05	1.46E-05	1.56E-05	1.73E-05
42.6	2.79E-06	5.33E-06	7.29E-06	8.86E-06	1.03E-05	1.19E-05	1.34E-05	1.49E-05	1.59E-05	1.76E-05
42.8	2.84E-06	5.44E-06	7.45E-06	9.06E-06	1.05E-05	1.22E-05	1.36E-05	1.53E-05	1.64E-05	1.80E-05
43	2.89E-06	5.58E-06	7.60E-06	9.27E-06	1.08E-05	1.25E-05	1.40E-05	1.56E-05	1.67E-05	1.84E-05
43.2	2.94E-06	5.70E-06	7.77E-06	9.49E-06	1.11E-05	1.28E-05	1.44E-05	1.60E-05	1.72E-05	1.86E-05
43.4	3.00E-06	5.80E-06	7.96E-06	9.70E-06	1.13E-05	1.30E-05	1.47E-05	1.63E-05	1.75E-05	1.91E-05
43.6	3.05E-06	5.90E-06	8.14E-06	9.92E-06	1.16E-05	1.33E-05	1.50E-05	1.66E-05	1.78E-05	1.95E-05
43.8	3.11E-06	6.02E-06	8.33E-06	1.01E-05	1.18E-05	1.37E-05	1.53E-05	1.69E-05	1.82E-05	2.00E-05
44	3.17E-06	6.14E-06	8.48E-06	1.03E-05	1.20E-05	1.39E-05	1.55E-05	1.73E-05	1.86E-05	2.04E-05
44.2	3.23E-06	6.26E-06	8.67E-06	1.06E-05	1.23E-05	1.42E-05	1.59E-05	1.78E-05	1.90E-05	2.08E-05
44.4	3.29E-06	6.39E-06	8.84E-06	1.08E-05	1.25E-05	1.45E-05	1.63E-05	1.81E-05	1.93E-05	2.13E-05
44.6	3.34E-06	6.52E-06	9.05E-06	1.10E-05	1.28E-05	1.49E-05	1.66E-05	1.85E-05	1.97E-05	2.17E-05
44.8	3.40E-06	6.62E-06	9.21E-06	1.13E-05	1.32E-05	1.51E-05	1.70E-05	1.89E-05	2.02E-05	2.23E-05
45	3.45E-06	6.73E-06	9.38E-06	1.15E-05	1.34E-05	1.55E-05	1.73E-05	1.92E-05	2.05E-05	2.27E-05
45.2	3.51E-06	6.87E-06	9.57E-06	1.18E-05	1.37E-05	1.59E-05	1.76E-05	1.97E-05	2.11E-05	2.31E-05
45.4	3.57E-06	6.99E-06	9.78E-06	1.19E-05	1.41E-05	1.61E-05	1.80E-05	2.01E-05	2.14E-05	2.35E-05
45.6	3.63E-06	7.10E-06	9.93E-06	1.22E-05	1.43E-05	1.65E-05	1.84E-05	2.05E-05	2.18E-05	2.41E-05
45.8	3.69E-06	7.23E-06	1.01E-05	1.25E-05	1.47E-05	1.68E-05	1.89E-05	2.10E-05	2.23E-05	2.46E-05
46	3.74E-06	7.36E-06	1.03E-05	1.27E-05	1.49E-05	1.72E-05	1.91E-05	2.14E-05	2.28E-05	2.50E-05
46.2	3.81E-06	7.50E-06	1.06E-05	1.30E-05	1.52E-05	1.75E-05	1.97E-05	2.19E-05	2.33E-05	2.55E-05
46.4	3.87E-06	7.62E-06	1.07E-05	1.33E-05	1.55E-05	1.78E-05	2.01E-05	2.22E-05	2.37E-05	2.61E-05
46.6	3.94E-06	7.76E-06	1.09E-05	1.35E-05	1.58E-05	1.83E-05	2.05E-05	2.27E-05	2.44E-05	2.67E-05
46.8	4.01E-06	7.89E-06	1.11E-05	1.37E-05	1.62E-05	1.86E-05	2.09E-05	2.30E-05	2.48E-05	2.71E-05
47	4.07E-06	8.02E-06	1.14E-05	1.40E-05	1.65E-05	1.90E-05	2.12E-05	2.36E-05	2.53E-05	2.76E-05
47.2	4.13E-06	8.17E-06	1.16E-05	1.43E-05	1.68E-05	1.92E-05	2.16E-05	2.41E-05	2.58E-05	2.80E-05
47.4	4.19E-06	8.30E-06	1.18E-05	1.46E-05	1.72E-05	1.95E-05	2.20E-05	2.46E-05	2.64E-05	2.85E-05
47.6	4.27E-06	8.43E-06	1.20E-05	1.48E-05	1.75E-05	2.01E-05	2.26E-05	2.50E-05	2.70E-05	2.92E-05
47.8	4.32E-06	8.56E-06	1.22E-05	1.52E-05	1.79E-05	2.05E-05	2.30E-05	2.54E-05	2.75E-05	2.99E-05
48	4.40E-06	8.72E-06	1.25E-05	1.54E-05	1.81E-05	2.09E-05	2.35E-05	2.59E-05	2.80E-05	3.04E-05
48.2	4.46E-06	8.88E-06	1.27E-05	1.57E-05	1.85E-05	2.13E-05	2.39E-05	2.64E-05	2.85E-05	3.10E-05
48.4	4.52E-06	9.02E-06	1.29E-05	1.60E-05	1.89E-05	2.18E-05	2.43E-05	2.68E-05	2.91E-05	3.15E-05
48.6	4.59E-06	9.17E-06	1.31E-05	1.63E-05	1.92E-05	2.22E-05	2.47E-05	2.74E-05	2.97E-05	3.20E-05
48.8	4.66E-06	9.30E-06	1.33E-05	1.67E-05	1.97E-05	2.26E-05	2.52E-05	2.78E-05	3.00E-05	3.26E-05
49	4.72E-06	9.46E-06	1.36E-05	1.69E-05	2.01E-05	2.30E-05	2.57E-05	2.85E-05	3.07E-05	3.34E-05
49.2	4.79E-06	9.59E-06	1.38E-05	1.72E-05	2.05E-05	2.35E-05	2.62E-05	2.89E-05	3.11E-05	3.39E-05
49.4	4.86E-06	9.75E-06	1.40E-05	1.76E-05	2.08E-05	2.40E-05	2.67E-05	2.95E-05	3.17E-05	3.44E-05
49.6	4.91E-06	9.90E-06	1.43E-05	1.79E-05	2.12E-05	2.43E-05	2.72E-05	3.02E-05	3.25E-05	3.52E-05
49.8	4.99E-06	1.00E-05	1.45E-05	1.82E-05	2.16E-05	2.49E-05	2.76E-05	3.07E-05	3.30E-05	3.59E-05
50	5.05E-06	1.02E-05	1.47E-05	1.85E-05	2.19E-05	2.53E-05	2.82E-05	3.12E-05	3.35E-05	3.65E-05
50.2	5.14E-06	1.03E-05	1.50E-05	1.88E-05	2.23E-05	2.58E-05	2.87E-05	3.18E-05	3.43E-05	3.70E-05
50.4	5.20E-06	1.05E-05	1.52E-05	1.91E-05	2.27E-05	2.63E-05	2.92E-05	3.24E-05	3.48E-05	3.75E-05
50.6	5.27E-06	1.07E-05	1.54E-05	1.94E-05	2.32E-05	2.67E-05	2.97E-05	3.31E-05	3.54E-05	3.82E-05
50.8	5.35E-06	1.08E-05	1.57E-05	1.97E-05	2.36E-05	2.72E-05	3.04E-05	3.36E-05	3.60E-05	3.91E-05
51	5.41E-06	1.10E-05	1.59E-05	2.01E-05	2.40E-05	2.77E-05	3.08E-05	3.41E-05	3.67E-05	3.98E-05
51.2	5.49E-06	1.11E-05	1.62E-05	2.05E-05	2.44E-05	2.82E-05	3.15E-05	3.45E-05	3.74E-05	4.05E-05
51.4	5.56E-06	1.13E-05	1.64E-05	2.08E-05	2.48E-05	2.86E-05	3.21E-05	3.54E-05	3.82E-05	4.13E-05
51.6	5.64E-06	1.14E-05	1.67E-05	2.11E-05	2.51E-05	2.93E-05	3.25E-05	3.59E-05	3.88E-05	4.19E-05
51.8	5.71E-06	1.16E-05	1.70E-05	2.15E-05	2.57E-05	2.97E-05	3.32E-05	3.64E-05	3.96E-05	4.26E-05
52	5.79E-06	1.17E-05	1.72E-05	2.19E-05	2.61E-05	3.02E-05	3.37E-05	3.70E-05	4.03E-05	4.33E-05
52.2	5.87E-06	1.19E-05	1.75E-05	2.22E-05	2.65E-05	3.07E-05	3.43E-05	3.77E-05	4.09E-05	4.40E-05
52.4	5.95E-06	1.21E-05	1.77E-05	2.26E-05	2.69E-05	3.13E-05	3.48E-05	3.84E-05	4.16E-05	4.49E-05
52.6	6.02E-06	1.23E-05	1.80E-05	2.30E-05	2.75E-05	3.19E-05	3.52E-05	3.92E-05	4.24E-05	4.54E-05
52.8	6.09E-06	1.24E-05	1.83E-05	2.34E-05	2.79E-05	3.24E-05	3.60E-05	3.98E-05	4.31E-05	4.60E-05
53	6.17E-06	1.26E-05	1.85E-05	2.37E-05	2.84E-05	3.29E-05	3.66E-05	4.06E-05	4.39E-05	4.70E-05
53.2	6.25E-06	1.28E-05	1.88E-05	2.42E-05	2.89E-05	3.35E-05	3.72E-05	4.11E-05	4.45E-05	4.77E-05
53.4	6.33E-06	1.29E-05	1.91E-05	2.44E-05	2.93E-05	3.41E-05	3.79E-05	4.20E-05	4.52E-05	4.85E-05
53.6	6.40E-06	1.31E-05	1.94E-05	2.48E-05	2.97E-05	3.46E-05	3.85E-05	4.25E-05	4.59E-05	4.92E-05
53.8	6.48E-06	1.33E-05	1.96E-05	2.52E-05	3.02E-05	3.51E-05	3.92E-05	4.33E-05	4.64E-05	5.01E-05
54	6.56E-06	1.34E-05	1.99E-05	2.56E-05	3.07E-05	3.58E-05	3.97E-05	4.39E-05	4.73E-05	5.09E-05
54.2	6.64E-06	1.36E-05	2.02E-05	2.60E-05	3.11E-05	3.63E-05	4.02E-05	4.46E-05	4.81E-05	5.18E-05
54.4	6.72E-06	1.38E-05	2.05E-05	2.64E-05	3.16E-05	3.70E-05	4.10E-05	4.54E-05	4.90E-05	5.27E-05
54.6	6.79E-06	1.40E-05	2.08E-05	2.68E-05	3.21E-05	3.76E-05	4.15E-05	4.63E-05	4.98E-05	5.34E-05
54.8	6.88E-06	1.41E-05	2.11E-05	2.72E-05	3.25E-05	3.82E-05	4.22E-05	4.69E-05	5.04E-05	5.43E-05
55	6.97E-06	1.43E-05	2.13E-05	2.76E-05	3.31E-05	3.88E-05	4.28E-05	4.77E-05	5.16E-05	5.52E-05
55.2	7.05E-06	1.45E-05	2.16E-05	2.80E-05	3.36E-05	3.92E-05	4.36E-05	4.84E-05	5.23E-05	5.61E-05
55.4	7.13E-06	1.47E-05	2.20E-05	2.84E-05	3.41E-05	3.98E-05	4.43E-05	4.93E-05	5.32E-05	5.72E-05
55.6	7.22E-06	1.49E-05	2.23E-05	2.88E-05	3.47E-05	4.04E-05	4.51E-05	4.99E-05	5.40E-05	5.80E-05
55.8	7.30E-06	1.50E-05	2.25E-05	2.93E-05	3.51E-05	4.10E-05	4.57E-05	5.06E-05	5.48E-05	5.92E-05
56	7.40E-06	1.52E-05	2.28E-05	2.96E-05	3.57E-05	4.17E-05	4.66E-05	5.15E-05	5.54E-05	5.98E-05
56.2	7.49E-06	1.54E-05	2.31E-05	3.00E-05	3.62E-05	4.23E-05	4.72E-05	5.23E-05	5.62E-05	6.08E-05
56.4	7.57E-06	1.56E-05	2.34E-05	3.04E-05	3.67E-05	4.29E-05	4.79E-05	5.29E-05	5.73E-05	6.16E-05
56.6	7.64E-06	1.58E-05	2.37E-05	3.09E-05	3.74E-05	4.36E-05	4.87E-05	5.39E-05	5.81E-05	6.25E-05
56.8	7.74E-06	1.60E-05	2.40E-05	3.12E-05	3.78E-05	4.44E-05	4.93E-05	5.48E-05	5.89E-05	6.35E-05
57	7.82E-06	1.61E-05	2.43E-05	3.17E-05	3.84E-05	4.49E-05	5.00E-05	5.57E-05	5.98E-05	6.45E-05
57.2	7.91E-06	1.63E-05	2.46E-05	3.21E-05	3.89E-05	4.56E-05	5.06E-05	5.66E-05	6.06E-05	6.55E-05
57.4	7.99E-06	1.65E-05	2.48E-05	3.25E-05	3.94E-05	4.62E-05	5.15E-05	5.74E-05	6.18E-05	6.63E-05
57.6	8.08E-06	1.67E-05	2.51E-05	3.30E-05	3.99E-05	4.69E-05	5.22E-05	5.82E-05	6.26E-05	6.76E-05
57.8	8.15E-06	1.69E-05	2.55E-05	3.34E-05	4.05E-05	4.75E-05	5.29E-05	5.90E-05	6.35E-05	6.83E-05
58	8.24E-06	1.71E-05	2.58E-05	3.38E-05	4.10E-05	4.84E-05	5.37E-05	5.96E-05	6.44E-05	6.94E-05
58.2	8.34E-06	1.73E-05	2.61E-05	3.42E-05	4.15E-05	4.90E-05	5.47E-05	6.05E-05	6.54E-05	7.05E-05
58.4	8.42E-06	1.75E-05	2.64E-05	3.46E-05	4.21E-05	4.97E-05	5.53E-05	6.14E-05	6.63E-05	7.17E-05
58.6	8.51E-06	1.77E-05	2.67E-05	3.51E-05	4.28E-05	5.04E-05	5.62E-05	6.23E-05	6.75E-05	7.24E-05
58.8	8.61E-06	1.79E-05	2.70E-05	3.55E-05	4.32E-05	5.10E-05	5.71E-05	6.33E-05	6.82E-05	7.35E-05
59	8.70E-06	1.81E-05	2.73E-05	3.60E-05	4.39E-05	5.16E-05	5.80E-05	6.44E-05	6.91E-05	7.46E-05
59.2	8.79E-06	1.83E-05	2.76E-05	3.64E-05	4.44E-05	5.22E-05	5.86E-05	6.52E-05	7.05E-05	7.55E-05
59.4	8.89E-06	1.85E-05	2.79E-05	3.68E-05	4.49E-05	5.30E-05	5.94E-05	6.61E-05	7.12E-05	7.67E-05
59.6	8.96E-06	1.87E-05	2.82E-05	3.73E-05	4.55E-05	5.36E-05	6.04E-05	6.73E-05	7.25E-05	7.76E-05
59.8	9.06E-06	1.89E-05	2.86E-05	3.78E-05	4.61E-05	5.44E-05	6.12E-05	6.81E-05	7.35E-05	7.91E-05
60	9.15E-06	1.91E-05	2.89E-05	3.83E-05	4.66E-05	5.52E-05	6.20E-05	6.91E-05	7.44E-05	8.00E-05
60.2	9.25E-06	1.93E-05	2.92E-05	3.87E-05	4.73E-05	5.57E-05	6.26E-05	6.99E-05	7.55E-05	8.13E-05
60.4	9.33E-06	1.95E-05	2.95E-05	3.91E-05	4.77E-05	5.66E-05	6.36E-05	7.12E-05	7.66E-05	8.23E-05
60.6	9.43E-06	1.97E-05	2.99E-05	3.96E-05	4.84E-05	5.72E-05	6.44E-05	7.21E-05	7.74E-05	8.36E-05
60.8	9.54E-06	1.99E-05	3.02E-05	4.01E-05	4.90E-05	5.81E-05	6.53E-05	7.30E-05	7.87E-05	8.47E-05
61	9.64E-06	2.01E-05	3.06E-05	4.05E-05	4.96E-05	5.88E-05	6.60E-05	7.40E-05	7.96E-05	8.59E-05
61.2	9.75E-06	2.03E-05	3.09E-05	4.10E-05	5.02E-05	5.96E-05	6.69E-05	7.47E-05	8.08E-05	8.71E-05
61.4	9.84E-06	2.05E-05	3.12E-05	4.15E-05	5.08E-05	6.03E-05	6.77E-05	7.59E-05	8.19E-05	8.83E-05
61.6	9.93E-06	2.08E-05	3.16E-05	4.19E-05	5.15E-05	6.12E-05	6.89E-05	7.69E-05	8.33E-05	8.95E-05
61.8	1.00E-05	2.09E-05	3.19E-05	4.25E-05	5.21E-05	6.20E-05	6.96E-05	7.78E-05	8.43E-05	9.07E-05
62	1.01E-05	2.12E-05	3.22E-05	4.29E-05	5.27E-05	6.26E-05	7.05E-05	7.90E-05	8.54E-05	9.20E-05
62.2	1.02E-05	2.14E-05	3.26E-05	4.33E-05	5.34E-05	6.35E-05	7.15E-05	7.97E-05	8.64E-05	9.29E-05
62.4	1.03E-05	2.16E-05	3.29E-05	4.38E-05	5.39E-05	6.41E-05	7.24E-05	8.09E-05	8.75E-05	9.42E-05
62.6	1.04E-05	2.18E-05	3.33E-05	4.44E-05	5.46E-05	6.48E-05	7.32E-05	8.18E-05	8.89E-05	9.52E-05
62.8	1.05E-05	2.20E-05	3.36E-05	4.49E-05	5.52E-05	6.56E-05	7.41E-05	8.28E-05	8.98E-05	9.68E-05
63	1.06E-05	2.22E-05	3.39E-05	4.54E-05	5.59E-05	6.63E-05	7.51E-05	8.38E-05	9.10E-05	9.79E-05
63.2	1.07E-05	2.25E-05	3.43E-05	4.58E-05	5.65E-05	6.72E-05	7.60E-05	8.51E-05	9.23E-05	9.90E-05
63.4	1.08E-05	2.27E-05	3.46E-05	4.63E-05	5.71E-05	6.80E-05	7.70E-05	8.61E-05	9.33E-05	1.00E-04
63.6	1.09E-05	2.29E-05	3.50E-05	4.68E-05	5.77E-05	6.88E-05	7.77E-05	8.72E-05	9.46E-05	1.01E-04
63.8	1.10E-05	2.31E-05	3.53E-05	4.72E-05	5.84E-05	6.97E-05	7.86E-05	8.83E-05	9.56E-05	1.03E-04
64	1.11E-05	2.33E-05	3.56E-05	4.77E-05	5.91E-05	7.04E-05	7.94E-05	8.93E-05	9.70E-05	1.04E-04
64.2	1.12E-05	2.35E-05	3.60E-05	4.81E-05	5.98E-05	7.11E-05	8.05E-05	9.06E-05	9.83E-05	1.05E-04
64.4	1.13E-05	2.38E-05	3.64E-05	4.87E-05	6.03E-05	7.19E-05	8.17E-05	9.18E-05	9.92E-05	1.07E-04
64.6	1.14E-05	2.40E-05	3.67E-05	4.92E-05	6.11E-05	7.28E-05	8.25E-05	9.25E-05	1.00E-04	1.08E-04
64.8	1.16E-05	2.43E-05	3.71E-05	4.98E-05	6.16E-05	7.35E-05	8.35E-05	9.39E-05	1.02E-04	1.10E-04
65	1.16E-05	2.45E-05	3.75E-05	5.03E-05	6.24E-05	7.43E-05	8.45E-05	9.51E-05	1.03E-04	1.11E-04
65.2	1.18E-05	2.47E-05	3.78E-05	5.07E-05	6.30E-05	7.51E-05	8.54E-05	9.60E-05	1.04E-04	1.12E-04
65.4	1.19E-05	2.49E-05	3.81E-05	5.12E-05	6.37E-05	7.60E-05	8.64E-05	9.72E-05	1.06E-04	1.14E-04
65.6	1.20E-05	2.52E-05	3.85E-05	5.17E-05	6.44E-05	7.68E-05	8.73E-05	9.83E-05	1.07E-04	1.15E-04
65.8	1.21E-05	2.54E-05	3.88E-05	5.23E-05	6.50E-05	7.75E-05	8.82E-05	9.93E-05	1.08E-04	1.17E-04
66	1.22E-05	2.56E-05	3.92E-05	5.28E-05	6.57E-05	7.84E-05	8.93E-05	1.01E-04	1.10E-04	1.18E-04
66.2	1.23E-05	2.58E-05	3.96E-05	5.32E-05	6.64E-05	7.91E-05	9.04E-05	1.02E-04	1.11E-04	1.20E-04
66.4	1.24E-05	2.61E-05	4.00E-05	5.38E-05	6.70E-05	8.00E-05	9.12E-05	1.03E-04	1.12E-04	1.21E-04
66.6	1.25E-05	2.63E-05	4.04E-05	5.43E-05	6.77E-05	8.09E-05	9.22E-05	1.04E-04	1.14E-04	1.22E-04
66.8	1.26E-05	2.65E-05	4.07E-05	5.49E-05	6.84E-05	8.19E-05	9.33E-05	1.05E-04	1.15E-04	1.23E-04
67	1.27E-05	2.68E-05	4.11E-05	5.53E-05	6.91E-05	8.26E-05	9.44E-05	1.06E-04	1.17E-04	1.25E-04
67.2	1.29E-05	2.70E-05	4.15E-05	5.59E-05	6.98E-05	8.35E-05	9.53E-05	1.08E-04	1.18E-04	1.27E-04
67.4	1.30E-05	2.72E-05	4.18E-05	5.65E-05	7.05E-05	8.44E-05	9.65E-05	1.09E-04	1.19E-04	1.28E-04
67.6	1.31E-05	2.75E-05	4.22E-05	5.70E-05	7.12E-05	8.52E-05	9.74E-05	1.10E-04	1.20E-04	1.29E-04
67.8	1.32E-05	2.77E-05	4.26E-05	5.74E-05	7.19E-05	8.61E-05	9.87E-05	1.11E-04	1.22E-04	1.31E-04
68	1.33E-05	2.79E-05	4.30E-05	5.80E-05	7.25E-05	8.69E-05	9.96E-05	1.12E-04	1.23E-04	1.32E-04
68.2	1.34E-05	2.82E-05	4.33E-05	5.85E-05	7.32E-05	8.77E-05	1.00E-04	1.14E-04	1.25E-04	1.34E-04
68.4	1.35E-05	2.84E-05	4.37E-05	5.90E-05	7.39E-05	8.86E-05	1.02E-04	1.15E-04	1.26E-04	1.35E-04
68.6	1.36E-05	2.87E-05	4.41E-05	5.96E-05	7.47E-05	8.94E-05	1.03E-04	1.16E-04	1.27E-04	1.37E-04
68.8	1.38E-05	2.90E-05	4.45E-05	6.00E-05	7.52E-05	9.03E-05	1.04E-04	1.18E-04	1.28E-04	1.39E-04
69	1.39E-05	2.92E-05	4.49E-05	6.07E-05	7.60E-05	9.12E-05	1.05E-04	1.19E-04	1.30E-04	1.40E-04
69.2	1.40E-05	2.94E-05	4.53E-05	6.11E-05	7.68E-05	9.21E-05	1.06E-04	1.20E-04	1.31E-04	1.42E-04
69.4	1.41E-05	2.97E-05	4.56E-05	6.17E-05	7.74E-05	9.29E-05	1.07E-04	1.21E-04	1.33E-04	1.43E-04
69.6	1.42E-05	2.99E-05	4.60E-05	6.23E-05	7.80E-05	9.38E-05	1.08E-04	1.22E-04	1.34E-04	1.44E-04
69.8	1.43E-05	3.02E-05	4.64E-05	6.28E-05	7.88E-05	9.47E-05	1.09E-04	1.23E-04	1.36E-04	1.46E-04
70	1.44E-05	3.04E-05	4.68E-05	6.33E-05	7.96E-05	9.57E-05	1.10E-04	1.25E-04	1.37E-04	1.48E-04
70.2	1.45E-05	3.07E-05	4.72E-05	6.39E-05	8.02E-05	9.66E-05	1.11E-04	1.26E-04	1.39E-04	1.49E-04
70.4	1.47E-05	3.09E-05	4.76E-05	6.45E-05	8.10E-05	9.75E-05	1.12E-04	1.27E-04	1.40E-04	1.51E-04
70.6	1.48E-05	3.12E-05	4.80E-05	6.50E-05	8.17E-05	9.85E-05	1.13E-04	1.28E-04	1.41E-04	1.52E-04
70.8	1.49E-05	3.14E-05	4.84E-05	6.55E-05	8.25E-05	9.94E-05	1.14E-04	1.29E-04	1.43E-04	1.54E-04
71	1.50E-05	3.16E-05	4.88E-05	6.61E-05	8.33E-05	1.00E-04	1.15E-04	1.31E-04	1.44E-04	1.56E-04
71.2	1.51E-05	3.19E-05	4.92E-05	6.67E-05	8.40E-05	1.01E-04	1.16E-04	1.32E-04	1.46E-04	1.57E-04
71.4	1.52E-05	3.21E-05	4.96E-05	6.72E-05	8.49E-05	1.02E-04	1.18E-04	1.33E-04	1.47E-04	1.59E-04
71.6	1.53E-05	3.23E-05	5.00E-05	6.78E-05	8.55E-05	1.03E-04	1.19E-04	1.35E-04	1.49E-04	1.61E-04
71.8	1.55E-05	3.26E-05	5.05E-05	6.84E-05	8.62E-05	1.04E-04	1.20E-04	1.36E-04	1.50E-04	1.62E-04
72	1.56E-05	3.29E-05	5.09E-05	6.90E-05	8.70E-05	1.05E-04	1.21E-04	1.37E-04	1.52E-04	1.64E-04
72.2	1.57E-05	3.31E-05	5.12E-05	6.95E-05	8.77E-05	1.06E-04	1.22E-04	1.39E-04	1.53E-04	1.65E-04
72.4	1.58E-05	3.34E-05	5.16E-05	7.01E-05	8.84E-05	1.06E-04	1.23E-04	1.40E-04	1.55E-04	1.67E-04
72.6	1.60E-05	3.37E-05	5.20E-05	7.07E-05	8.91E-05	1.07E-04	1.24E-04	1.41E-04	1.56E-04	1.69E-04
72.8	1.61E-05	3.39E-05	5.24E-05	7.13E-05	8.99E-05	1.08E-04	1.25E-04	1.42E-04	1.57E-04	1.71E-04
73	1.62E-05	3.42E-05	5.28E-05	7.19E-05	9.05E-05	1.09E-04	1.26E-04	1.44E-04	1.59E-04	1.72E-04
73.2	1.63E-05	3.44E-05	5.31E-05	7.24E-05	9.13E-05	1.10E-04	1.27E-04	1.45E-04	1.60E-04	1.74E-04
73.4	1.64E-05	3.47E-05	5.36E-05	7.30E-05	9.20E-05	1.11E-04	1.28E-04	1.46E-04	1.62E-04	1.75E-04
73.6	1.65E-05	3.49E-05	5.41E-05	7.35E-05	9.28E-05	1.12E-04	1.30E-04	1.48E-04	1.63E-04	1.77E-04
73.8	1.67E-05	3.52E-05	5.45E-05	7.41E-05	9.36E-05	1.13E-04	1.31E-04	1.49E-04	1.65E-04	1.79E-04
74	1.68E-05	3.54E-05	5.49E-05	7.48E-05	9.43E-05	1.14E-04	1.32E-04	1.51E-04	1.66E-04	1.81E-04
74.2	1.69E-05	3.57E-05	5.53E-05	7.53E-05	9.51E-05	1.15E-04	1.33E-04	1.52E-04	1.68E-04	1.82E-04
74.4	1.70E-05	3.60E-05	5.57E-05	7.59E-05	9.59E-05	1.16E-04	1.34E-04	1.53E-04	1.69E-04	1.84E-04
74.6	1.72E-05	3.62E-05	5.61E-05	7.64E-05	9.66E-05	1.17E-04	1.35E-04	1.54E-04	1.70E-04	1.86E-04
74.8	1.73E-05	3.66E-05	5.66E-05	7.69E-05	9.74E-05	1.18E-04	1.37E-04	1.56E-04	1.72E-04	1.87E-04
75	1.74E-05	3.68E-05	5.70E-05	7.75E-05	9.82E-05	1.19E-04	1.38E-04	1.57E-04	1.74E-04	1.89E-04
75.2	1.75E-05	3.71E-05	5.73E-05	7.81E-05	9.90E-05	1.20E-04	1.39E-04	1.59E-04	1.75E-04	1.91E-04
75.4	1.77E-05	3.73E-05	5.78E-05	7.87E-05	9.99E-05	1.21E-04	1.40E-04	1.60E-04	1.77E-04	1.92E-04
75.6	1.78E-05	3.77E-05	5.82E-05	7.93E-05	1.01E-04	1.22E-04	1.41E-04	1.61E-04	1.78E-04	1.94E-04
75.8	1.79E-05	3.79E-05	5.86E-05	7.99E-05	1.01E-04	1.23E-04	1.42E-04	1.63E-04	1.80E-04	1.96E-04
76	1.80E-05	3.81E-05	5.90E-05	8.05E-05	1.02E-04	1.24E-04	1.43E-04	1.64E-04	1.81E-04	1.97E-04
76.2	1.82E-05	3.84E-05	5.94E-05	8.12E-05	1.03E-04	1.25E-04	1.45E-04	1.65E-04	1.83E-04	1.99E-04
76.4	1.83E-05	3.87E-05	5.99E-05	8.17E-05	1.04E-04	1.26E-04	1.46E-04	1.67E-04	1.85E-04	2.01E-04
76.6	1.84E-05	3.89E-05	6.03E-05	8.23E-05	1.04E-04	1.27E-04	1.47E-04	1.68E-04	1.86E-04	2.02E-04
76.8	1.86E-05	3.92E-05	6.08E-05	8.28E-05	1.05E-04	1.28E-04	1.48E-04	1.69E-04	1.88E-04	2.04E-04
77	1.87E-05	3.94E-05	6.12E-05	8.35E-05	1.06E-04	1.29E-04	1.50E-04	1.70E-04	1.89E-04	2.06E-04
77.2	1.88E-05	3.97E-05	6.17E-05	8.41E-05	1.07E-04	1.30E-04	1.50E-04	1.72E-04	1.91E-04	2.08E-04
77.4	1.89E-05	4.00E-05	6.21E-05	8.46E-05	1.08E-04	1.30E-04	1.52E-04	1.73E-04	1.93E-04	2.09E-04
77.6	1.90E-05	4.03E-05	6.25E-05	8.53E-05	1.08E-04	1.32E-04	1.53E-04	1.74E-04	1.94E-04	2.11E-04
77.8	1.92E-05	4.05E-05	6.29E-05	8.59E-05	1.09E-04	1.32E-04	1.54E-04	1.76E-04	1.96E-04	2.13E-04
78	1.93E-05	4.08E-05	6.33E-05	8.64E-05	1.10E-04	1.34E-04	1.55E-04	1.77E-04	1.97E-04	2.15E-04
78.2	1.94E-05	4.11E-05	6.37E-05	8.70E-05	1.11E-04	1.35E-04	1.56E-04	1.79E-04	1.99E-04	2.16E-04
78.4	1.96E-05	4.14E-05	6.41E-05	8.77E-05	1.12E-04	1.36E-04	1.58E-04	1.80E-04	2.00E-04	2.18E-04
78.6	1.97E-05	4.16E-05	6.46E-05	8.83E-05	1.12E-04	1.36E-04	1.59E-04	1.81E-04	2.02E-04	2.20E-04
78.8	1.98E-05	4.19E-05	6.50E-05	8.89E-05	1.13E-04	1.37E-04	1.60E-04	1.83E-04	2.04E-04	2.21E-04
79	1.99E-05	4.22E-05	6.55E-05	8.96E-05	1.14E-04	1.38E-04	1.61E-04	1.84E-04	2.05E-04	2.23E-04
79.2	2.00E-05	4.24E-05	6.59E-05	9.02E-05	1.15E-04	1.39E-04	1.62E-04	1.85E-04	2.07E-04	2.25E-04
79.4	2.02E-05	4.27E-05	6.64E-05	9.08E-05	1.15E-04	1.40E-04	1.64E-04	1.87E-04	2.09E-04	2.27E-04
79.6	2.03E-05	4.30E-05	6.68E-05	9.14E-05	1.16E-04	1.41E-04	1.65E-04	1.88E-04	2.10E-04	2.29E-04
79.8	2.05E-05	4.33E-05	6.73E-05	9.19E-05	1.17E-04	1.42E-04	1.66E-04	1.90E-04	2.12E-04	2.31E-04
80	2.06E-05	4.36E-05	6.77E-05	9.26E-05	1.18E-04	1.43E-04	1.67E-04	1.91E-04	2.14E-04	2.33E-04
80.2	2.07E-05	4.38E-05	6.81E-05	9.32E-05	1.19E-04	1.44E-04	1.68E-04	1.93E-04	2.15E-04	2.34E-04
80.4	2.09E-05	4.41E-05	6.86E-05	9.38E-05	1.19E-04	1.45E-04	1.69E-04	1.94E-04	2.17E-04	2.36E-04
80.6	2.10E-05	4.44E-05	6.90E-05	9.44E-05	1.20E-04	1.46E-04	1.71E-04	1.95E-04	2.18E-04	2.38E-04
80.8	2.11E-05	4.46E-05	6.95E-05	9.51E-05	1.21E-04	1.47E-04	1.72E-04	1.97E-04	2.20E-04	2.39E-04
81	2.13E-05	4.49E-05	6.99E-05	9.56E-05	1.22E-04	1.48E-04	1.73E-04	1.98E-04	2.21E-04	2.42E-04
81.2	2.14E-05	4.52E-05	7.04E-05	9.63E-05	1.23E-04	1.49E-04	1.74E-04	1.99E-04	2.23E-04	2.43E-04
81.4	2.16E-05	4.55E-05	7.08E-05	9.69E-05	1.23E-04	1.50E-04	1.76E-04	2.01E-04	2.25E-04	2.45E-04
81.6	2.17E-05	4.58E-05	7.13E-05	9.76E-05	1.24E-04	1.51E-04	1.77E-04	2.03E-04	2.26E-04	2.47E-04
81.8	2.18E-05	4.61E-05	7.17E-05	9.82E-05	1.25E-04	1.52E-04	1.78E-04	2.04E-04	2.28E-04	2.49E-04
82	2.20E-05	4.64E-05	7.22E-05	9.89E-05	1.26E-04	1.53E-04	1.79E-04	2.06E-04	2.29E-04	2.51E-04
82.2	2.21E-05	4.67E-05	7.26E-05	9.95E-05	1.27E-04	1.54E-04	1.80E-04	2.07E-04	2.31E-04	2.52E-04
82.4	2.22E-05	4.69E-05	7.31E-05	1.00E-04	1.28E-04	1.55E-04	1.82E-04	2.08E-04	2.33E-04	2.54E-04
82.6	2.24E-05	4.72E-05	7.36E-05	1.01E-04	1.28E-04	1.56E-04	1.83E-04	2.10E-04	2.34E-04	2.56E-04
82.8	2.25E-05	4.75E-05	7.40E-05	1.01E-04	1.29E-04	1.57E-04	1.84E-04	2.11E-04	2.36E-04	2.58E-04
83	2.27E-05	4.78E-05	7.44E-05	1.02E-04	1.30E-04	1.58E-04	1.85E-04	2.12E-04	2.38E-04	2.60E-04
83.2	2.28E-05	4.81E-05	7.48E-05	1.03E-04	1.31E-04	1.60E-04	1.87E-04	2.14E-04	2.39E-04	2.61E-04
83.4	2.29E-05	4.83E-05	7.53E-05	1.03E-04	1.32E-04	1.61E-04	1.88E-04	2.15E-04	2.41E-04	2.63E-04
83.6	2.30E-05	4.86E-05	7.58E-05	1.04E-04	1.32E-04	1.62E-04	1.89E-04	2.17E-04	2.43E-04	2.65E-04
83.8	2.32E-05	4.89E-05	7.62E-05	1.05E-04	1.33E-04	1.63E-04	1.90E-04	2.18E-04	2.45E-04	2.67E-04
84	2.33E-05	4.92E-05	7.67E-05	1.05E-04	1.34E-04	1.64E-04	1.91E-04	2.20E-04	2.46E-04	2.69E-04
84.2	2.34E-05	4.95E-05	7.70E-05	1.06E-04	1.35E-04	1.65E-04	1.93E-04	2.21E-04	2.48E-04	2.71E-04
84.4	2.36E-05	4.98E-05	7.76E-05	1.06E-04	1.36E-04	1.65E-04	1.94E-04	2.22E-04	2.50E-04	2.73E-04
84.6	2.37E-05	5.01E-05	7.81E-05	1.07E-04	1.36E-04	1.67E-04	1.95E-04	2.24E-04	2.51E-04	2.74E-04
84.8	2.39E-05	5.04E-05	7.85E-05	1.08E-04	1.37E-04	1.68E-04	1.96E-04	2.25E-04	2.53E-04	2.76E-04
85	2.40E-05	5.07E-05	7.90E-05	1.08E-04	1.38E-04	1.69E-04	1.98E-04	2.27E-04	2.55E-04	2.78E-04
85.2	2.42E-05	5.10E-05	7.94E-05	1.09E-04	1.39E-04	1.70E-04	1.99E-04	2.28E-04	2.56E-04	2.80E-04
85.4	2.43E-05	5.14E-05	7.99E-05	1.10E-04	1.40E-04	1.71E-04	2.00E-04	2.30E-04	2.58E-04	2.82E-04
85.6	2.44E-05	5.16E-05	8.04E-05	1.10E-04	1.41E-04	1.72E-04	2.01E-04	2.31E-04	2.59E-04	2.83E-04
85.8	2.46E-05	5.19E-05	8.09E-05	1.11E-04	1.42E-04	1.73E-04	2.02E-04	2.32E-04	2.61E-04	2.85E-04
86	2.48E-05	5.22E-05	8.14E-05	1.12E-04	1.42E-04	1.74E-04	2.04E-04	2.34E-04	2.63E-04	2.87E-04
86.2	2.49E-05	5.25E-05	8.18E-05	1.12E-04	1.43E-04	1.75E-04	2.05E-04	2.35E-04	2.64E-04	2.89E-04
86.4	2.50E-05	5.28E-05	8.22E-05	1.13E-04	1.44E-04	1.76E-04	2.06E-04	2.37E-04	2.66E-04	2.91E-04
86.6	2.51E-05	5.31E-05	8.27E-05	1.13E-04	1.45E-04	1.77E-04	2.07E-04	2.38E-04	2.68E-04	2.93E-04
86.8	2.53E-05	5.33E-05	8.31E-05	1.14E-04	1.46E-04	1.78E-04	2.09E-04	2.40E-04	2.69E-04	2.95E-04
87	2.54E-05	5.36E-05	8.37E-05	1.15E-04	1.47E-04	1.79E-04	2.10E-04	2.41E-04	2.71E-04	2.97E-04
87.2	2.55E-05	5.40E-05	8.42E-05	1.15E-04	1.48E-04	1.80E-04	2.11E-04	2.43E-04	2.73E-04	2.99E-04
87.4	2.57E-05	5.42E-05	8.46E-05	1.16E-04	1.48E-04	1.81E-04	2.12E-04	2.44E-04	2.74E-04	3.01E-04
87.6	2.58E-05	5.46E-05	8.51E-05	1.17E-04	1.49E-04	1.82E-04	2.14E-04	2.45E-04	2.76E-04	3.02E-04
87.8	2.60E-05	5.49E-05	8.56E-05	1.17E-04	1.50E-04	1.83E-04	2.15E-04	2.47E-04	2.78E-04	3.04E-04
88	2.61E-05	5.51E-05	8.59E-05	1.18E-04	1.51E-04	1.84E-04	2.16E-04	2.49E-04	2.79E-04	3.06E-04
88.2	2.63E-05	5.54E-05	8.65E-05	1.19E-04	1.52E-04	1.85E-04	2.17E-04	2.50E-04	2.81E-04	3.08E-04
88.4	2.64E-05	5.57E-05	8.68E-05	1.19E-04	1.53E-04	1.86E-04	2.19E-04	2.51E-04	2.83E-04	3.10E-04
88.6	2.66E-05	5.60E-05	8.73E-05	1.20E-04	1.53E-04	1.87E-04	2.20E-04	2.53E-04	2.84E-04	3.12E-04
88.8	2.67E-05	5.64E-05	8.78E-05	1.21E-04	1.54E-04	1.88E-04	2.21E-04	2.54E-04	2.86E-04	3.14E-04
89	2.69E-05	5.67E-05	8.83E-05	1.21E-04	1.55E-04	1.90E-04	2.22E-04	2.56E-04	2.87E-04	3.16E-04
89.2	2.70E-05	5.70E-05	8.87E-05	1.22E-04	1.56E-04	1.91E-04	2.24E-04	2.57E-04	2.89E-04	3.17E-04
89.4	2.71E-05	5.73E-05	8.93E-05	1.23E-04	1.57E-04	1.92E-04	2.25E-04	2.59E-04	2.91E-04	3.19E-04
89.6	2.73E-05	5.76E-05	8.97E-05	1.23E-04	1.58E-04	1.92E-04	2.26E-04	2.60E-04	2.92E-04	3.21E-04
89.8	2.74E-05	5.78E-05	9.03E-05	1.24E-04	1.58E-04	1.94E-04	2.27E-04	2.62E-04	2.94E-04	3.23E-04
90	2.76E-05	5.82E-05	9.08E-05	1.25E-04	1.59E-04	1.95E-04	2.29E-04	2.63E-04	2.96E-04	3.25E-04
90.2	2.77E-05	5.84E-05	9.12E-05	1.25E-04	1.60E-04	1.96E-04	2.30E-04	2.64E-04	2.97E-04	3.26E-04
90.4	2.78E-05	5.87E-05	9.17E-05	1.26E-04	1.61E-04	1.97E-04	2.31E-04	2.66E-04	2.99E-04	3.28E-04
90.6	2.80E-05	5.90E-05	9.22E-05	1.27E-04	1.62E-04	1.98E-04	2.32E-04	2.67E-04	3.01E-04	3.30E-04
90.8	2.81E-05	5.94E-05	9.26E-05	1.27E-04	1.63E-04	1.99E-04	2.33E-04	2.69E-04	3.02E-04	3.32E-04
91	2.83E-05	5.96E-05	9.31E-05	1.28E-04	1.63E-04	2.00E-04	2.35E-04	2.70E-04	3.04E-04	3.34E-04
91.2	2.84E-05	6.00E-05	9.36E-05	1.29E-04	1.64E-04	2.01E-04	2.36E-04	2.72E-04	3.06E-04	3.36E-04
91.4	2.86E-05	6.03E-05	9.41E-05	1.29E-04	1.65E-04	2.02E-04	2.37E-04	2.73E-04	3.07E-04	3.37E-04
91.6	2.87E-05	6.05E-05	9.44E-05	1.30E-04	1.66E-04	2.03E-04	2.38E-04	2.74E-04	3.09E-04	3.39E-04
91.8	2.89E-05	6.08E-05	9.49E-05	1.30E-04	1.67E-04	2.04E-04	2.40E-04	2.76E-04	3.11E-04	3.41E-04
92	2.90E-05	6.11E-05	9.55E-05	1.31E-04	1.68E-04	2.05E-04	2.41E-04	2.77E-04	3.12E-04	3.43E-04
92.2	2.91E-05	6.14E-05	9.59E-05	1.32E-04	1.68E-04	2.06E-04	2.42E-04	2.79E-04	3.14E-04	3.45E-04
92.4	2.93E-05	6.18E-05	9.64E-05	1.33E-04	1.69E-04	2.07E-04	2.44E-04	2.80E-04	3.15E-04	3.47E-04
92.6	2.94E-05	6.21E-05	9.68E-05	1.33E-04	1.70E-04	2.08E-04	2.45E-04	2.82E-04	3.17E-04	3.48E-04
92.8	2.96E-05	6.24E-05	9.73E-05	1.34E-04	1.71E-04	2.09E-04	2.46E-04	2.83E-04	3.19E-04	3.50E-04
93	2.97E-05	6.26E-05	9.78E-05	1.35E-04	1.72E-04	2.10E-04	2.47E-04	2.85E-04	3.20E-04	3.53E-04
93.2	2.98E-05	6.29E-05	9.82E-05	1.35E-04	1.73E-04	2.12E-04	2.49E-04	2.86E-04	3.22E-04	3.54E-04
93.4	3.00E-05	6.32E-05	9.88E-05	1.36E-04	1.74E-04	2.12E-04	2.50E-04	2.88E-04	3.23E-04	3.56E-04
93.6	3.01E-05	6.36E-05	9.92E-05	1.37E-04	1.74E-04	2.14E-04	2.51E-04	2.89E-04	3.25E-04	3.58E-04
93.8	3.03E-05	6.39E-05	9.97E-05	1.37E-04	1.75E-04	2.15E-04	2.52E-04	2.90E-04	3.27E-04	3.60E-04
94	3.04E-05	6.42E-05	1.00E-04	1.38E-04	1.76E-04	2.16E-04	2.54E-04	2.92E-04	3.28E-04	3.62E-04
94.2	3.06E-05	6.45E-05	1.01E-04	1.38E-04	1.77E-04	2.17E-04	2.55E-04	2.93E-04	3.30E-04	3.63E-04
94.4	3.07E-05	6.48E-05	1.01E-04	1.39E-04	1.78E-04	2.18E-04	2.56E-04	2.95E-04	3.32E-04	3.65E-04
94.6	3.09E-05	6.51E-05	1.02E-04	1.40E-04	1.79E-04	2.19E-04	2.57E-04	2.96E-04	3.33E-04	3.67E-04
94.8	3.10E-05	6.54E-05	1.02E-04	1.41E-04	1.80E-04	2.20E-04	2.59E-04	2.98E-04	3.35E-04	3.69E-04
95	3.12E-05	6.57E-05	1.03E-04	1.41E-04	1.80E-04	2.21E-04	2.60E-04	2.99E-04	3.36E-04	3.71E-04
95.2	3.13E-05	6.59E-05	1.03E-04	1.42E-04	1.81E-04	2.22E-04	2.61E-04	3.00E-04	3.38E-04	3.73E-04
95.4	3.15E-05	6.63E-05	1.04E-04	1.43E-04	1.82E-04	2.23E-04	2.62E-04	3.02E-04	3.39E-04	3.74E-04
95.6	3.15E-05	6.65E-05	1.04E-04	1.43E-04	1.83E-04	2.24E-04	2.64E-04	3.04E-04	3.41E-04	3.76E-04
95.8	3.17E-05	6.68E-05	1.05E-04	1.44E-04	1.84E-04	2.25E-04	2.65E-04	3.05E-04	3.43E-04	3.78E-04
96	3.19E-05	6.72E-05	1.05E-04	1.45E-04	1.85E-04	2.26E-04	2.66E-04	3.06E-04	3.44E-04	3.80E-04
96.2	3.20E-05	6.74E-05	1.05E-04	1.45E-04	1.86E-04	2.27E-04	2.67E-04	3.08E-04	3.46E-04	3.81E-04
96.4	3.22E-05	6.78E-05	1.06E-04	1.46E-04	1.86E-04	2.28E-04	2.68E-04	3.09E-04	3.48E-04	3.83E-04
96.6	3.23E-05	6.81E-05	1.06E-04	1.47E-04	1.87E-04	2.29E-04	2.70E-04	3.11E-04	3.49E-04	3.85E-04
96.8	3.25E-05	6.85E-05	1.07E-04	1.47E-04	1.88E-04	2.30E-04	2.71E-04	3.12E-04	3.51E-04	3.87E-04
97	3.26E-05	6.87E-05	1.07E-04	1.48E-04	1.89E-04	2.31E-04	2.72E-04	3.13E-04	3.52E-04	3.89E-04
97.2	3.27E-05	6.90E-05	1.08E-04	1.49E-04	1.90E-04	2.32E-04	2.74E-04	3.15E-04	3.54E-04	3.91E-04
97.4	3.28E-05	6.93E-05	1.08E-04	1.49E-04	1.91E-04	2.33E-04	2.75E-04	3.16E-04	3.56E-04	3.92E-04
97.6	3.30E-05	6.97E-05	1.09E-04	1.50E-04	1.92E-04	2.34E-04	2.76E-04	3.18E-04	3.57E-04	3.94E-04
97.8	3.32E-05	7.00E-05	1.09E-04	1.50E-04	1.92E-04	2.35E-04	2.77E-04	3.19E-04	3.59E-04	3.96E-04
98	3.34E-05	7.03E-05	1.10E-04	1.51E-04	1.93E-04	2.37E-04	2.78E-04	3.20E-04	3.60E-04	3.98E-04
98.2	3.35E-05	7.06E-05	1.10E-04	1.52E-04	1.94E-04	2.38E-04	2.80E-04	3.22E-04	3.62E-04	3.99E-04
98.4	3.37E-05	7.09E-05	1.11E-04	1.52E-04	1.95E-04	2.39E-04	2.81E-04	3.24E-04	3.64E-04	4.01E-04
98.6	3.38E-05	7.12E-05	1.11E-04	1.53E-04	1.96E-04	2.40E-04	2.82E-04	3.25E-04	3.65E-04	4.03E-04
98.8	3.40E-05	7.16E-05	1.12E-04	1.54E-04	1.97E-04	2.41E-04	2.83E-04	3.26E-04	3.67E-04	4.05E-04
99	3.41E-05	7.19E-05	1.12E-04	1.54E-04	1.97E-04	2.42E-04	2.85E-04	3.28E-04	3.69E-04	4.06E-04
99.2	3.42E-05	7.22E-05	1.13E-04	1.55E-04	1.98E-04	2.43E-04	2.86E-04	3.29E-04	3.70E-04	4.08E-04
99.4	3.43E-05	7.25E-05	1.13E-04	1.56E-04	1.99E-04	2.44E-04	2.87E-04	3.31E-04	3.71E-04	4.10E-04
99.6	3.45E-05	7.28E-05	1.14E-04	1.56E-04	2.00E-04	2.45E-04	2.88E-04	3.32E-04	3.73E-04	4.12E-04
99.8	3.47E-05	7.31E-05	1.14E-04	1.57E-04	2.01E-04	2.46E-04	2.89E-04	3.33E-04	3.75E-04	4.13E-04
100	3.48E-05	7.34E-05	1.15E-04	1.58E-04	2.02E-04	2.47E-04	2.91E-04	3.35E-04	3.76E-04	4.15E-04
--	--	--	--	--	--	--	--	--	--
--	--	--	--	--	--	--	--	--	--
--	--	--	--	--	--	--	--	--	--
--	--	--	--	--	--	--	--	--	--
--	--	--	--	--	--	--	--	--	--
--	--	--	--	--	--	--	--	--	--
--	--	--	--	--	--	--	--	--	--
--	--	--	--	--	--	--	--	--	--
--	--	--	--	--	--	--	--	--	--
--	--	--	--	--	--	--	--	--	--
--	--	--	--	--	--	--	--	--	--
--	--	--	--	--	--	--	--	--	--
--	--	--	--	--	--	--	--	--	--
--	--	--	--	--	--	--	--	--	--
--	--	--	--	--	--	--	--	--	--
--	--	--	--	--	--	--	--	--	--
--	--	--	--	--	--	--	--	--	--
--	--	--	--	--	--	--	--	--	--
--	--	--	--	--	--	--	--	--	--
--	--	--	--	--	--	--	--	--	--
--	--	--	--	--	--	--	--	--	--
--	--	--	--	--	--	--	--	--	--
--	--	--	--	--	--	--	--	--	--
--	--	--	--	--	--	--	--	--	--
--	--	--	--	--	--	--	--	--	--
--	--	--	--	--	--	--	--	--	--
--	--	--	--	--	--	--	--	--	--
--	--	--	--	--	--	--	--	--	--
--	--	--	--	--	--	--	--	--	--
--	--	--	--	--	--	--	--	--	--
--	--	--	--	--	--	--	--	--	--
--	--	--	--	--	--	--	--	--	--
--	--	--	--	--	--	--	--	--	--
--	--	--	--	--	--	--	--	--	--
--	--	--	--	--	--	--	--	--	--
--	--	--	--	--	--	--	--	--	--
--	--	--	--	--	--	--	--	--	--
--	--	--	--	--	--	--	--	--	--
--	--	--	--	--	--	--	--	--	--
--	--	--	--	--	--	--	--	--	--
--	--	--	--	--	--	--	--	--	--
--	--	--	--	--	--	--	--	--	--
--	--	--	--	--	--	--	--	--	--
--	--	--	--	--	--	--	--	--	--
--	--	--	--	--	--	--	--	--	--
--	--	--	--	--	--	--	--	--	--
--	--	--	--	--	--	--	--	--	--
--	--	--	--	--	--	--	--	--	--
--	--	--	--	--	--	--	--	--	--
--	--	--	--	--	--	--	--	--	--
--	--	--	--	--	--	--	--	--	--
--	--	--	--	--	--	--	--	--	--
--	--	--	--	--	--	--	--	--	--
--	--	--	--	--	--	--	--	--	--
--	--	--	--	--	--	--	--	--	--
--	--	--	--	--	--	--	--	--	--
--	--	--	--	--	--	--	--	--	--
--	--	--	--	--	--	--	--	--	--
--	--	--	--	--	--	--	--	--	--
--	--	--	--	--	--	--	--	--	--
--	--	--	--	--	--	--	--	--	--
--	--	--	--	--	--	--	--	--	--
--	--	--	--	--	--	--	--	--	--
--	--	--	--	--	--	--	--	--	--
--	--	--	--	--	--	--	--	--	--
--	--	--	--	--	--	--	--	--	--
--	--	--	--	--	--	--	--	--	--
--	--	--	--	--	--	--	--	--	--
--	--	--	--	--	--	--	--	--	--
--	--	--	--	--	--	--	--	--	--
--	--	--	--	--	--	--	--	--	--
--	--	--	--	--	--	--	--	--	--
--	--	--	--	--	--	--	--	--	--
--	--	--	--	--	--	--	--	--	--
--	--	--	--	--	--	--	--	--	--
--	--	--	--	--	--	--	--	--	--
--	--	--	--	--	--	--	--	--	--
--	--	--	--	--	--	--	--	--	--
--	--	--	--	--	--	--	--	--	--
--	--	--	--	--	--	--	--	--	--
--	--	--	--	--	--	--	--	--	--
--	--	--	--	--	--	--	--	--	--
--	--	--	--	--	--	--	--	--	--
--	--	--	--	--	--	--	--	--	--
--	--	--	--	--	--	--	--	--	--
--	--	--	--	--	--	--	--	--	--
--	--	--	--	--	--	--	--	--	--
--	--	--	--	--	--	--	--	--	--
--	--	--	--	--	--	--	--	--	--
--	--	--	--	--	--	--	--	--	--
--	--	--	--	--	--	--	--	--	--
--	--	--	--	--	--	--	--	--	--
--	--	--	--	--	--	--	--	--	--
--	--	--	--	--	--	--	--	--	--
--	--	--	--	--	--	--	--	--	--
--	--	--	--	--	--	--	--	--	--
--	--	--	--	--	--	--	--	--	--
--	--	--	--	--	--	--	--	--	--
--	--	--	--	--	--	--	--	--	--
--	--	--	--	--	--	--	--	--	--
--	--	--	--	--	--	--	--	--	--
--	--	--	--	--	--	--	--	--	--
--	--	--	--	--	--	--	--	--	--
--	--	--	--	--	--	--	--	--	--
--	--	--	--	--	--	--	--	--	--
--	--	--	--	--	--	--	--	--	--
--	--	--	--	--	--	--	--	--	--
--	--	--	--	--	--	--	--	--	--
--	--	--	--	--	--	--	--	--	--
--	--	--	--	--	--	--	--	--	--
--	--	--	--	--	--	--	--	--	--
--	--	--	--	--	--	--	--	--	--
--	--	--	--	--	--	--	--	--	--
--	--	--	--	--	--	--	--	--	--
--	--	--	--	--	--	--	--	--	--
--	--	--	--	--	--	--	--	--	--
--	--	--	--	--	--	--	--	--	--
--	--	--	--	--	--	--	--	--	--
--	--	--	--	--	--	--	--	--	--
--	--	--	--	--	--	--	--	--	--
--	--	--	--	--	--	--	--	--	--
--	--	--	--	--	--	--	--	--	--
--	--	--	--	--	--	--	--	--	--
--	--	--	--	--	--	--	--	--	--
--	--	--	--	--	--	--	--	--	--
--	--	--	--	--	--	--	--	--	--
--	--	--	--	--	--	--	--	--	--
--	--	--	--	--	--	--	--	--	--
--	--	--	--	--	--	--	--	--	--
--	--	--	--	--	--	--	--	--	--
--	--	--	--	--	--	--	--	--	--
--	--	--	--	--	--	--	--	--	--
--	--	--	--	--	--	--	--	--	--
--	--	--	--	--	--	--	--	--	--
--	--	--	--	--	--	--	--	--	--
--	--	--	--	--	--	--	--	--	--
--	--	--	--	--	--	--	--	--	--
--	--	--	--	--	--	--	--	--	--
--	--	--	--	--	--	--	--	--	--
--	--	--	--	--	--	--	--	--	--
--	--	--	--	--	--	--	--	--	--
--	--	--	--	--	--	--	--	--	--
--	--	--	--	--	--	--	--	--	--
--	--	--	--	--	--	--	--	--	--
--	--	--	--	--	--	--	--	--	--
--	--	--	--	--	--	--	--	--	--
--	--	--	--	--	--	--	--	--	--
--	--	--	--	--	--	--	--	--	--
--	--	--	--	--	--	--	--	--	--
--	--	--	--	--	--	--	--	--	--
--	--	--	--	--	--	--	--	--	--
--	--	--	--	--	--	--	--	--	--
--	--	--	--	--	--	--	--	--	--
--	--	--	--	--	--	--	--	--	--
--	--	--	--	--	--	--	--	--	--
--	--	--	--	--	--	--	--	--	--
--	--	--	--	--	--	--	--	--	--
--	--	--	--	--	--	--	--	--	--
--	--	--	--	--	--	--	--	--	--
--	--	--	--	--	--	--	--	--	--
--	--	--	--	--	--	--	--	--	--
--	--	--	--	--	--	--	--	--	--
--	--	--	--	--	--	--	--	--	--
--	--	--	--	--	--	--	--	--	--
--	--	--	--	--	--	--	--	--	--
--	--	--	--	--	--	--	--	--	--
--	--	--	--	--	--	--	--	--	--
--	--	--	--	--	--	--	--	--	--
--	--	--	--	--	--	--	--	--	--
--	--	--	--	--	--	--	--	--	--
--	--	--	--	--	--	--	--	--	--
--	--	--	--	--	--	--	--	--	--
--	--	--	--	--	--	--	--	--	--
--	--	--	--	--	--	--	--	--	--
--	--	--	--	--	--	--	--	--	--
--	--	--	--	--	--	--	--	--	--
--	--	--	--	--	--	--	--	--	--
--	--	--	--	--	--	--	--	--	--
--	--	--	--	--	--	--	--	--	--
--	--	--	--	--	--	--	--	--	--
--	--	--	--	--	--	--	--	--	--
--	--	--	--	--	--	--	--	--	--
--	--	--	--	--	--	--	--	--	--
--	--	--	--	--	--	--	--	--	--
--	--	--	--	--	--	--	--	--	--
--	--	--	--	--	--	--	--	--	--
--	--	--	--	--	--	--	--	--	--
--	--	--	--	--	--	--	--	--	--
--	--	--	--	--	--	--	--	--	--
--	--	--	--	--	--	--	--	--	--
--	--	--	--	--	--	--	--	--	--
--	--	--	--	--	--	--	--	--	--
--	--	--	--	--	--	--	--	--	--
--	--	--	--	--	--	--	--	--	--
--	--	--	--	--	--	--	--	--	--
--	--	--	--	--	--	--	--	--	--
--	--	--	--	--	--	--	--	--	--
--	--	--	--	--	--	--	--	--	--
--	--	--	--	--	--	--	--	--	--
--	--	--	--	--	--	--	--	--	--
--	--	--	--	--	--	--	--	--	--
--	--	--	--	--	--	--	--	--	--
--	--	--	--	--	--	--	--	--	--
--	--	--	--	--	--	--	--	--	--
--	--	--	--	--	--	--	--	--	--
--	--	--	--	--	--	--	--	--	--
--	--	--	--	--	--	--	--	--	--
--	--	--	--	--	--	--	--	--	--
--	--	--	--	--	--	--	--	--	--
--	--	--	--	--	--	--	--	--	--
--	--	--	--	--	--	--	--	--	--
--	--	--	--	--	--	--	--	--	--
--	--	--	--	--	--	--	--	--	--
--	--	--	--	--	--	--	--	--	--
--	--	--	--	--	--	--	--	--	--
--	--	--	--	--	--	--	--	--	--
--	--	--	--	--	--	--	--	--	--
--	--	--	--	--	--	--	--	--	--
--	--	--	--	--	--	--	--	--	--
--	--	--	--	--	--	--	--	--	--
--	--	--	--	--	--	--	--	--	--
--	--	--	--	--	--	--	--	--	--
--	--	--	--	--	--	--	--	--	--
--	--	--	--	--	--	--	--	--	--
--	--	--	--	--	--	--	--	--	--
--	--	--	--	--	--	--	--	--	--
--	--	--	--	--	--	--	--	--	--
--	--	--	--	--	--	--	--	--	--
--	--	--	--	--	--	--	--	--	--
--	--	--	--	--	--	--	--	--	--
--	--	--	--	--	--	--	--	--	--
--	--	--	--	--	--	--	--	--	--
--	--	--	--	--	--	--	--	--	--
--	--	--	--	--	--	--	--	--	--
--	--	--	--	--	--	--	--	--	--
--	--	--	--	--	--	--	--	--	--
--	--	--	--	--	--	--	--	--	--
--	--	--	--	--	--	--	--	--	--
--	--	--	--	--	--	--	--	--	--
--	--	--	--	--	--	--	--	--	--
--	--	--	--	--	--	--	--	--	--
--	--	--	--	--	--	--	--	--	--
--	--	--	--	--	--	--	--	--	--
--	--	--	--	--	--	--	--	--	--
--	--	--	--	--	--	--	--	--	--
--	--	--	--	--	--	--	--	--	--
--	--	--	--	--	--	--	--	--	--
--	--	--	--	--	--	--	--	--	--
--	--	--	--	--	--	--	--	--	--
--	--	--	--	--	--	--	--	--	--
--	--	--	--	--	--	--	--	--	--
--	--	--	--	--	--	--	--	--	--
--	--	--	--	--	--	--	--	--	--
--	--	--	--	--	--	--	--	--	--
--	--	--	--	--	--	--	--	--	--
--	--	--	--	--	--	--	--	--	--
--	--	--	--	--	--	--	--	--	--
--	--	--	--	--	--	--	--	--	--
--	--	--	--	--	--	--	--	--	--
--	--	--	--	--	--	--	--	--	--
--	--	--	--	--	--	--	--	--	--
--	--	--	--	--	--	--	--	--	--
--	--	--	--	--	--	--	--	--	--
--	--	--	--	--	--	--	--	--	--
--	--	--	--	--	--	--	--	--	--
--	--	--	--	--	--	--	--	--	--
--	--	--	--	--	--	--	--	--	--
--	--	--	--	--	--	--	--	--	--
--	--	--	--	--	--	--	--	--	--
--	--	--	--	--	--	--	--	--	--
--	--	--	--	--	--	--	--	--	--
--	--	--	--	--	--	--	--	--	--
--	--	--	--	--	--	--	--	--	--
--	--	--	--	--	--	--	--	--	--
--	--	--	--	--	--	--	--	--	--
--	--	--	--	--	--	--	--	--	--
--	--	--	--	--	--	--	--	--	--
--	--	--	--	--	--	--	--	--	--
--	--	--	--	--	--	--	--	--	--
--	--	--	--	--	--	--	--	--	--
--	--	--	--	--	--	--	--	--	--
--	--	--	--	--	--	--	--	--	--
--	--	--	--	--	--	--	--	--	--
--	--	--	--	--	--	--	--	--	--
--	--	--	--	--	--	--	--	--	--
--	--	--	--	--	--	--	--	--	--
--	--	--	--	--	--	--	--	--	--
--	--	--	--	--	--	--	--	--	--
--	--	--	--	--	--	--	--	--	--
--	--	--	--	--	--	--	--	--	--
--	--	--	--	--	--	--	--	--	--
--	--	--	--	--	--	--	--	--	--
--	--	--	--	--	--	--	--	--	--
--	--	--	--	--	--	--	--	--	--
--	--	--	--	--	--	--	--	--	--
--	--	--	--	--	--	--	--	--	--
--	--	--	--	--	--	--	--	--	--
--	--	--	--	--	--	--	--	--	--
--	--	--	--	--	--	--	--	--	--
--	--	--	--	--	--	--	--	--	--
--	--	--	--	--	--	--	--	--	--
--	--	--	--	--	--	--	--	--	--
--	--	--	--	--	--	--	--	--	--
--	--	--	--	--	--	--	--	--	--
--	--	--	--	--	--	--	--	--	--
--	--	--	--	--	--	--	--	--	--
--	--	--	--	--	--	--	--	--	--
--	--	--	--	--	--	--	--	--	--
--	--	--	--	--	--	--	--	--	--
--	--	--	--	--	--	--	--	--	--
--	--	--	--	--	--	--	--	--	--
--	--	--	--	--	--	--	--	--	--
--	--	--	--	--	--	--	--	--	--
--	--	--	--	--	--	--	--	--	--
--	--	--	--	--	--	--	--	--	--
--	--	--	--	--	--	--	--	--	--
--	--	--	--	--	--	--	--	--	--
--	--	--	--	--	--	--	--	--	--
--	--	--	--	--	--	--	--	--	--
--	--	--	--	--	--	--	--	--	--
--	--	--	--	--	--	--	--	--	--
--	--	--	--	--	--	--	--	--	--
--	--	--	--	--	--	--	--	--	--
--	--	--	--	--	--	--	--	--	--
--	--	--	--	--	--	--	--	--	--
--	--	--	--	--	--	--	--	--	--
--	--	--	--	--	--	--	--	--	--
--	--	--	--	--	--	--	--	--	--
--	--	--	--	--	--	--	--	--	--
--	--	--	--	--	--	--	--	--	--
--	--	--	--	--	--	--	--	--	--
--	--	--	--	--	--	--	--	--	--
--	--	--	--	--	--	--	--	--	--
--	--	--	--	--	--	--	--	--	--
--	--	--	--	--	--	--	--	--	--
--	--	--	--	--	--	--	--	--	--
--	--	--	--	--	--	--	--	--	--
--	--	--	--	--	--	--	--	--	--
--	--	--	--	--	--	--	--	--	--
--	--	--	--	--	--	--	--	--	--
--	--	--	--	--	--	--	--	--	--
--	--	--	--	--	--	--	--	--	--
--	--	--	--	--	--	--	--	--	--
--	--	--	--	--	--	--	--	--	--
--	--	--	--	--	--	--	--	--	--
--	--	--	--	--	--	--	--	--	--
--	--	--	--	--	--	--	--	--	--
--	--	--	--	--	--	--	--	--	--
--	--	--	--	--	--	--	--	--	--
--	--	--	--	--	--	--	--	--	--
--	--	--	--	--	--	--	--	--	--
--	--	--	--	--	--	--	--	--	--
--	--	--	--	--	--	--	--	--	--
--	--	--	--	--	--	--	--	--	--
--	--	--	--	--	--	--	--	--	--
--	--	--	--	--	--	--	--	--	--
--	--	--	--	--	--	--	--	--	--
--	--	--	--	--	--	--	--	--	--
--	--	--	--	--	--	--	--	--	--
--	--	--	--	--	--	--	--	--	--
--	--	--	--	--	--	--	--	--	--
--	--	--	--	--	--	--	--	--	--
--	--	--	--	--	--	--	--	--	--
--	--	--	--	--	--	--	--	--	--
--	--	--	--	--	--	--	--	--	--
--	--	--	--	--	--	--	--	--	--
--	--	--	--	--	--	--	--	--	--
--	--	--	--	--	--	--	--	--	--
--	--	--	--	--	--	--	--	--	--
--	--	--	--	--	--	--	--	--	--
--	--	--	--	--	--	--	--	--	--
--	--	--	--	--	--	--	--	--	--
--	--	--	--	--	--	--	--	--	--
--	--	--	--	--	--	--	--	--	--
--	--	--	--	--	--	--	--	--	--
--	--	--	--	--	--	--	--	--	--
--	--	--	--	--	--	--	--	--	--
--	--	--	--	--	--	--	--	--	--
--	--	--	--	--	--	--	--	--	--
--	--	--	--	--	--	--	--	--	--
--	--	--	--	--	--	--	--	--	--
--	--	--	--	--	--	--	--	--	--
--	--	--	--	--	--	--	--	--	--
--	--	--	--	--	--	--	--	--	--
--	--	--	--	--	--	--	--	--	--
--	--	--	--	--	--	--	--	--	--
--	--	--	--	--	--	--	--	--	--
--	--	--	--	--	--	--	--	--	--
--	--	--	--	--	--	--	--	--	--
--	--	--	--	--	--	--	--	--	--
--	--	--	--	--	--	--	--	--	--
--	--	--	--	--	--	--	--	--	--
--	--	--	--	--	--	--	--	--	--
--	--	--	--	--	--	--	--	--	--
--	--	--	--	--	--	--	--	--	--
--	--	--	--	--	--	--	--	--	--
--	--	--	--	--	--	--	--	--	--
--	--	--	--	--	--	--	--	--	--
--	--	--	--	--	--	--	--	--	--
--	--	--	--	--	--	--	--	--	--
--	--	--	--	--	--	--	--	--	--
--	--	--	--	--	--	--	--	--	--
--	--	--	--	--	--	--	--	--	--
--	--	--	--	--	--	--	--	--	--
--	--	--	--	--	--	--	--	--	--
--	--	--	--	--	--	--	--	--	--
--	--	--	--	--	--	--	--	--	--
--	--	--	--	--	--	--	--	--	--
--	--	--	--	--	--	--	--	--	--
--	--	--	--	--	--	--	--	--	--
--	--	--	--	--	--	--	--	--	--
--	--	--	--	--	--	--	--	--	--
--	--	--	--	--	--	--	--	--	--
--	--	--	--	--	--	--	--	--	--
--	--	--	--	--	--	--	--	--	--
--	--	--	--	--	--	--	--	--	--
--	--	--	--	--	--	--	--	--	--
--	--	--	--	--	--	--	--	--	--
--	--	--	--	--	--	--	--	--	--
--	--	--	--	--	--	--	--	--	--
--	--	--	--	--	--	--	--	--	--
--	--	--	--	--	--	--	--	--	--
--	--	--	--	--	--	--	--	--	--
--	--	--	--	--	--	--	--	--	--
--	--	--	--	--	--	--	--	--	--
--	--	--	--	--	--	--	--	--	--
--	--	--	--	--	--	--	--	--	--
--	--	--	--	--	--	--	--	--	--
--	--	--	--	--	--	--	--	--	--
--	--	--	--	--	--	--	--	--	--
--	--	--	--	--	--	--	--	--	--
--	--	--	--	--	--	--	--	--	--
--	--	--	--	--	--	--	--	--	--
--	--	--	--	--	--	--	--	--	--
--	--	--	--	--	--	--	--	--	--
--	--	--	--	--	--	--	--	--	--
--	--	--	--	--	--	--	--	--	--
--	--	--	--	--	--	--	--	--	--
--	--	--	--	--	--	--	--	--	--
--	--	--	--	--	--	--	--	--	--
--	--	--	--	--	--	--	--	--	--
--	--	--	--	--	--	--	--	--	--
--	--	--	--	--	--	--	--	--	--
--	--	--	--	--	--	--	--	--	--
--	--	--	--	--	--	--	--	--	--
--	--	--	--	--	--	--	--	--	--
--	--	--	--	--	--	--	--	--	--
--	--	--	--	--	--	--	--	--	--
--	--	--	--	--	--	--	--	--	--
--	--	--	--	--	--	--	--	--	--
--	--	--	--	--	--	--	--	--	--
--	--	--	--	--	--	--	--	--	--
--	--	--	--	--	--	--	--	--	--
--	--	--	--	--	--	--	--	--	--
--	--	--	--	--	--	--	--	--	--
--	--	--	--	--	--	--	--	--	--
--	--	--	--	--	--	--	--	--	--
--	--	--	--	--	--	--	--	--	--
--	--	--	--	--	--	--	--	--	--
--	--	--	--	--	--	--	--	--	--
--	--	--	--	--	--	--	--	--	--
--	--	--	--	--	--	--	--	--	--
--	--	--	--	--	--	--	--	--	--
--	--	--	--	--	--	--	--	--	--
--	--	--	--	--	--	--	--	--	--
--	--	--	--	--	--	--	--	--	--
--	--	--	--	--	--	--	--	--	--
--	--	--	--	--	--	--	--	--	--
--	--	--	--	--	--	--	--	--	--
--	--	--	--	--	--	--	--	--	--
--	--	--	--	--	--	--	--	--	--
--	--	--	--	--	--	--	--	--	--
--	--	--	--	--	--	--	--	--	--
--	--	--	--	--	--	--	--	--	--
--	--	--	--	--	--	--	--	--	--
--	--	--	--	--	--	--	--	--	--
--	--	--	--	--	--	--	--	--	--
--	--	--	--	--	--	--	--	--	--
--	--	--	--	--	--	--	--	--	--
--	--	--	--	--	--	--	--	--	--
--	--	--	--	--	--	--	--	--	--
--	--	--	--	--	--	--	--	--	--
--	--	--	--	--	--	--	--	--	--
--	--	--	--	--	--	--	--	--	--
--	--	--	--	--	--	--	--	--	--
--	--	--	--	--	--	--	--	--	--
--	--	--	--	--	--	--	--	--	--
--	--	--	--	--	--	--	--	--	--
--	--	--	--	--	--	--	--	--	--
--	--	--	--	--	--	--	--	--	--
--	--	--	--	--	--	--	--	--	--
--	--	--	--	--	--	--	--	--	--
--	--	--	--	--	--	--	--	--	--
--	--	--	--	--	--	--	--	--	--
--	--	--	--	--	--	--	--	--	--
--	--	--	--	--	--	--	--	--	--
--	--	--	--	--	--	--	--	--	--
--	--	--	--	--	--	--	--	--	--
--	--	--	--	--	--	--	--	--	--
--	--	--	--	--	--	--	--	--	--
--	--	--	--	--	--	--	--	--	--
--	--	--	--	--	--	--	--	--	--
--	--	--	--	--	--	--	--	--	--
--	--	--	--	--	--	--	--	--	--
--	--	--	--	--	--	--	--	--	--
--	--	--	--	--	--	--	--	--	--
--	--	--	--	--	--	--	--	--	--
--	--	--	--	--	--	--	--	--	--
--	--	--	--	--	--	--	--	--	--
--	--	--	--	--	--	--	--	--	--
--	--	--	--	--	--	--	--	--	--
--	--	--	--	--	--	--	--	--	--
--	--	--	--	--	--	--	--	--	--
--	--	--	--	--	--	--	--	--	--
--	--	--	--	--	--	--	--	--	--
--	--	--	--	--	--	--	--	--	--
--	--	--	--	--	--	--	--	--	--
--	--	--	--	--	--	--	--	--	--
--	--	--	--	--	--	--	--	--	--
--	--	--	--	--	--	--	--	--	--
--	--	--	--	--	--	--	--	--	--
--	--	--	--	--	--	--	--	--	--
--	--	--	--	--	--	--	--	--	--
--	--	--	--	--	--	--	--	--	--
--	--	--	--	--	--	--	--	--	--
--	--	--	--	--	--	--	--	--	--
--	--	--	--	--	--	--	--	--	--
--	--	--	--	--	--	--	--	--	--
--	--	--	--	--	--	--	--	--	--
--	--	--	--	--	--	--	--	--	--
--	--	--	--	--	--	--	--	--	--
--	--	--	--	--	--	--	--	--	--
--	--	--	--	--	--	--	--	--	--
--	--	--	--	--	--	--	--	--	--
--	--	--	--	--	--	--	--	--	--
--	--	--	--	--	--	--	--	--	--
--	--	--	--	--	--	--	--	--	--
--	--	--	--	--	--	--	--	--	--
--	--	--	--	--	--	--	--	--	--
--	--	--	--	--	--	--	--	--	--
--	--	--	--	--	--	--	--	--	--
--	--	--	--	--	--	--	--	--	--
--	--	--	--	--	--	--	--	--	--
--	--	--	--	--	--	--	--	--	--
--	--	--	--	--	--	--	--	--	--
--	--	--	--	--	--	--	--	--	--
--	--	--	--	--	--	--	--	--	--
--	--	--	--	--	--	--	--	--	--
--	--	--	--	--	--	--	--	--	--
--	--	--	--	--	--	--	--	--	--
--	--	--	--	--	--	--	--	--	--
--	--	--	--	--	--	--	--	--	--
--	--	--	--	--	--	--	--	--	--
--	--	--	--	--	--	--	--	--	--
--	--	--	--	--	--	--	--	--	--
--	--	--	--	--	--	--	--	--	--
--	--	--	--	--	--	--	--	--	--
--	--	--	--	--	--	--	--	--	--
--	--	--	--	--	--	--	--	--	--
--	--	--	--	--	--	--	--	--	--
--	--	--	--	--	--	--	--	--	--
--	--	--	--	--	--	--	--	--	--
--	--	--	--	--	--	--	--	--	--
--	--	--	--	--	--	--	--	--	--
--	--	--	--	--	--	--	--	--	--
--	--	--	--	--	--	--	--	--	--
--	--	--	--	--	--	--	--	--	--
--	--	--	--	--	--	--	--	--	--
--	--	--	--	--	--	--	--	--	--
--	--	--	--	--	--	--	--	--	--
--	--	--	--	--	--	--	--	--	--
--	--	--	--	--	--	--	--	--	--
--	--	--	--	--	--	--	--	--	--
--	--	--	--	--	--	--	--	--	--
--	--	--	--	--	--	--	--	--	--
--	--	--	--	--	--	--	--	--	--
--	--	--	--	--	--	--	--	--	--
--	--	--	--	--	--	--	--	--	--
--	--	--	--	--	--	--	--	--	--
--	--	--	--	--	--	--	--	--	--
--	--	--	--	--	--	--	--	--	--
--	--	--	--	--	--	--	--	--	--
--	--	--	--	--	--	--	--	--	--
--	--	--	--	--	--	--	--	--	--
--	--	--	--	--	--	--	--	--	--
--	--	--	--	--	--	--	--	--	--
--	--	--	--	--	--	--	--	--	--
--	--	--	--	--	--	--	--	--	--
--	--	--	--	--	--	--	--	--	--
--	--	--	--	--	--	--	--	--	--
--	--	--	--	--	--	--	--	--	--
--	--	--	--	--	--	--	--	--	--
--	--	--	--	--	--	--	--	--	--
--	--	--	--	--	--	--	--	--	--
--	--	--	--	--	--	--	--	--	--
--	--	--	--	--	--	--	--	--	--
--	--	--	--	--	--	--	--	--	--
--	--	--	--	--	--	--	--	--	--
--	--	--	--	--	--	--	--	--	--
--	--	--	--	--	--	--	--	--	--
--	--	--	--	--	--	--	--	--	--
--	--	--	--	--	--	--	--	--
--	--	--	--	--	--	--	--	--
--	--	--	--	--	--	--	--	--
--	--	--	--	--	--	--	--	--
--	--	--	--	--	--	--	--	--
--	--	--	--	--	--	--	--	--
--	--	--	--	--	--	--	--	--
--	--	--	--	--	--	--	--	--
--	--	--	--	--	--	--	--	--
--	--	--	--	--	--	--	--	--
--	--	--	--	--	--	--	--	--
--	--	--	--	--	--	--	--	--
--	--	--	--	--	--	--	--	--
--	--	--	--	--	--	--	--	--
--	--	--	--	--	--	--	--	--
--	--	--	--	--	--	--	--	--
--	--	--	--	--	--	--	--	--
--	--	--	--	--	--	--	--	--
--	--	--	--	--	--	--	--	--
--	--	--	--	--	--	--	--	--
--	--	--	--	--	--	--	--	--
--	--	--	--	--	--	--	--	--
--	--	--	--	--	--	--	--	--
--	--	--	--	--	--	--	--	--
--	--	--	--	--	--	--	--	--
--	--	--	--	--	--	--	--	--
--	--	--	--	--	--	--	--	--
--	--	--	--	--	--	--	--	--
--	--	--	--	--	--	--	--	--
--	--	--	--	--	--	--	--	--
--	--	--	--	--	--	--	--	--
--	--	--	--	--	--	--	--	--
--	--	--	--	--	--	--	--	--
--	--	--	--	--	--	--	--	--
--	--	--	--	--	--	--	--	--
--	--	--	--	--	--	--	--	--
--	--	--	--	--	--	--	--	--
--	--	--	--	--	--	--	--	--
--	--	--	--	--	--	--	--	--
--	--	--	--	--	--	--	--	--
--	--	--	--	--	--	--	--	--
--	--	--	--	--	--	--	--	--
--	--	--	--	--	--	--	--	--
--	--	--	--	--	--	--	--	--
--	--	--	--	--	--	--	--	--
--	--	--	--	--	--	--	--	--
--	--	--	--	--	--	--	--	--
--	--	--	--	--	--	--	--	--
--	--	--	--	--	--	--	--	--
--	--	--	--	--	--	--	--	--
--	--	--	--	--	--	--	--	--
--	--	--	--	--	--	--	--	--
--	--	--	--	--	--	--	--	--
--	--	--	--	--	--	--	--	--
--	--	--	--	--	--	--	--	--
--	--	--	--	--	--	--	--	--
--	--	--	--	--	--	--	--	--
--	--	--	--	--	--	--	--	--
--	--	--	--	--	--	--	--	--
--	--	--	--	--	--	--	--	--
--	--	--	--	--	--	--	--	--
--	--	--	--	--	--	--	--	--
--	--	--	--	--	--	--	--	--
--	--	--	--	--	--	--	--	--
--	--	--	--	--	--	--	--	--
--	--	--	--	--	--	--	--	--
--	--	--	--	--	--	--	--	--
--	--	--	--	--	--	--	--	--
--	--	--	--	--	--	--	--	--
--	--	--	--	--	--	--	--	--
--	--	--	--	--	--	--	--	--
--	--	--	--	--	--	--	--	--
--	--	--	--	--	--	--	--	--
--	--	--	--	--	--	--	--	--
--	--	--	--	--	--	--	--	--
--	--	--	--	--	--	--	--	--
--	--	--	--	--	--	--	--	--
--	--	--	--	--	--	--	--	--
--	--	--	--	--	--	--	--	--
--	--	--	--	--	--	--	--	--
--	--	--	--	--	--	--	--	--
--	--	--	--	--	--	--	--	--
--	--	--	--	--	--	--	--	--
--	--	--	--	--	--	--	--	--
--	--	--	--	--	--	--	--	--
--	--	--	--	--	--	--	--	--
--	--	--	--	--	--	--	--	--
--	--	--	--	--	--	--	--	--
--	--	--	--	--	--	--	--	--
--	--	--	--	--	--	--	--	--
--	--	--	--	--	--	--	--	--
--	--	--	--	--	--	--	--	--
--	--	--	--	--	--	--	--	--
--	--	--	--	--	--	--	--	--
--	--	--	--	--	--	--	--	--
--	--	--	--	--	--	--	--	--
--	--	--	--	--	--	--	--	--
--	--	--	--	--	--	--	--	--
--	--	--	--	--	--	--	--	--
--	--	--	--	--	--	--	--	--
--	--	--	--	--	--	--	--	--
--	--	--	--	--	--	--	--	--
--	--	--	--	--	--	--	--	--
--	--	--	--	--	--	--	--	--
--	--	--	--	--	--	--	--	--
--	--	--	--	--	--	--	--	--
--	--	--	--	--	--	--	--	--
--	--	--	--	--	--	--	--	--
--	--	--	--	--	--	--	--	--
--	--	--	--	--	--	--	--	--
--	--	--	--	--	--	--	--	--
--	--	--	--	--	--	--	--	--
--	--	--	--	--	--	--	--	--
--	--	--	--	--	--	--	--	--
--	--	--	--	--	--	--	--	--
--	--	--	--	--	--	--	--	--
--	--	--	--	--	--	--	--	--
--	--	--	--	--	--	--	--	--
--	--	--	--	--	--	--	--	--
--	--	--	--	--	--	--	--	--
--	--	--	--	--	--	--	--	--
--	--	--	--	--	--	--	--	--
--	--	--	--	--	--	--	--	--
--	--	--	--	--	--	--	--	--
--	--	--	--	--	--	--	--	--
--	--	--	--	--	--	--	--	--
--	--	--	--	--	--	--	--	--
--	--	--	--	--	--	--	--	--
--	--	--	--	--	--	--	--	--
--	--	--	--	--	--	--	--	--
--	--	--	--	--	--	--	--	--
--	--	--	--	--	--	--	--	--
--	--	--	--	--	--	--	--	--
--	--	--	--	--	--	--	--	--
--	--	--	--	--	--	--	--	--
--	--	--	--	--	--	--	--	--
--	--	--	--	--	--	--	--	--
--	--	--	--	--	--	--	--	--
--	--	--	--	--	--	--	--	--
--	--	--	--	--	--	--	--	--
--	--	--	--	--	--	--	--	--
--	--	--	--	--	--	--	--	--
--	--	--	--	--	--	--	--	--
--	--	--	--	--	--	--	--	--
--	--	--	--	--	--	--	--	--
--	--	--	--	--	--	--	--	--
--	--	--	--	--	--	--	--	--
--	--	--	--	--	--	--	--	--
--	--	--	--	--	--	--	--	--
--	--	--	--	--	--	--	--	--
--	--	--	--	--	--	--	--	--
--	--	--	--	--	--	--	--	--
--	--	--	--	--	--	--	--	--
--	--	--	--	--	--	--	--	--
--	--	--	--	--	--	--	--	--
--	--	--	--	--	--	--	--	--
--	--	--	--	--	--	--	--	--
--	--	--	--	--	--	--	--	--
--	--	--	--	--	--	--	--	--
--	--	--	--	--	--	--	--	--
--	--	--	--	--	--	--	--	--
--	--	--	--	--	--	--	--	--
--	--	--	--	--	--	--	--	--
--	--	--	--	--	--	--	--	--
--	--	--	--	--	--	--	--	--
--	--	--	--	--	--	--	--	--
--	--	--	--	--	--	--	--	--
--	--	--	--	--	--	--	--	--
--	--	--	--	--	--	--	--	--
--	--	--	--	--	--	--	--	--
--	--	--	--	--	--	--	--	--
--	--	--	--	--	--	--	--	--
--	--	--	--	--	--	--	--	--
--	--	--	--	--	--	--	--	--
--	--	--	--	--	--	--	--	--
--	--	--	--	--	--	--	--	--
--	--	--	--	--	--	--	--	--
--	--	--	--	--	--	--	--	--
--	--	--	--	--	--	--	--	--
--	--	--	--	--	--	--	--	--
--	--	--	--	--	--	--	--	--
--	--	--	--	--	--	--	--	--
--	--	--	--	--	--	--	--	--
--	--	--	--	--	--	--	--	--
--	--	--	--	--	--	--	--	--
--	--	--	--	--	--	--	--	--
--	--	--	--	--	--	--	--	--
--	--	--	--	--	--	--	--	--
--	--	--	--	--	--	--	--	--
--	--	--	--	--	--	--	--	--
--	--	--	--	--	--	--	--	--
--	--	--	--	--	--	--	--	--
--	--	--	--	--	--	--	--	--
--	--	--	--	--	--	--	--	--
--	--	--	--	--	--	--	--	--
--	--	--	--	--	--	--	--	--
--	--	--	--	--	--	--	--	--
--	--	--	--	--	--	--	--	--
--	--	--	--	--	--	--	--	--
--	--	--	--	--	--	--	--	--
--	--	--	--	--	--	--	--	--
--	--	--	--	--	--	--	--	--
--	--	--	--	--	--	--	--	--
--	--	--	--	--	--	--	--	--
--	--	--	--	--	--	--	--	--
--	--	--	--	--	--	--	--	--
--	--	--	--	--	--	--	--	--
--	--	--	--	--	--	--	--	--
--	--	--	--	--	--	--	--	--
--	--	--	--	--	--	--	--	--
--	--	--	--	--	--	--	--	--
--	--	--	--	--	--	--	--	--
--	--	--	--	--	--	--	--	--
--	--	--	--	--	--	--	--	--
--	--	--	--	--	--	--	--	--
--	--	--	--	--	--	--	--	--
--	--	--	--	--	--	--	--	--
--	--	--	--	--	--	--	--	--
--	--	--	--	--	--	--	--	--
--	--	--	--	--	--	--	--	--
--	--	--	--	--	--	--	--	--
--	--	--	--	--	--	--	--	--
--	--	--	--	--	--	--	--	--
--	--	--	--	--	--	--	--	--
--	--	--	--	--	--	--	--	--
--	--	--	--	--	--	--	--	--
--	--	--	--	--	--	--	--	--
--	--	--	--	--	--	--	--	--
--	--	--	--	--	--	--	--	--
--	--	--	--	--	--	--	--	--
--	--	--	--	--	--	--	--	--
--	--	--	--	--	--	--	--	--
--	--	--	--	--	--	--	--	--
--	--	--	--	--	--	--	--	--
--	--	--	--	--	--	--	--	--
--	--	--	--	--	--	--	--	--
--	--	--	--	--	--	--	--	--
--	--	--	--	--	--	--	--	--
--	--	--	--	--	--	--	--	--
--	--	--	--	--	--	--	--	--
--	--	--	--	--	--	--	--	--
--	--	--	--	--	--	--	--	--
--	--	--	--	--	--	--	--	--
--	--	--	--	--	--	--	--	--
--	--	--	--	--	--	--	--	--
--	--	--	--	--	--	--	--	--
--	--	--	--	--	--	--	--	--
--	--	--	--	--	--	--	--	--
--	--	--	--	--	--	--	--	--
--	--	--	--	--	--	--	--	--
--	--	--	--	--	--	--	--	--
--	--	--	--	--	--	--	--	--
--	--	--	--	--	--	--	--	--
--	--	--	--	--	--	--	--	--
--	--	--	--	--	--	--	--	--
--	--	--	--	--	--	--	--	--
--	--	--	--	--	--	--	--	--
--	--	--	--	--	--	--	--	--
--	--	--	--	--	--	--	--	--
--	--	--	--	--	--	--	--	--
--	--	--	--	--	--	--	--	--
--	--	--	--	--	--	--	--	--
--	--	--	--	--	--	--	--	--
--	--	--	--	--	--	--	--	--
--	--	--	--	--	--	--	--	--
--	--	--	--	--	--	--	--	--
--	--	--	--	--	--	--	--	--
--	--	--	--	--	--	--	--	--
--	--	--	--	--	--	--	--	--
--	--	--	--	--	--	--	--	--
--	--	--	--	--	--	--	--	--
--	--	--	--	--	--	--	--	--
--	--	--	--	--	--	--	--	--
--	--	--	--	--	--	--	--	--
--	--	--	--	--	--	--	--	--
--	--	--	--	--	--	--	--	--
--	--	--	--	--	--	--	--	--
--	--	--	--	--	--	--	--	--
--	--	--	--	--	--	--	--	--
--	--	--	--	--	--	--	--	--
--	--	--	--	--	--	--	--	--
--	--	--	--	--	--	--	--	--
--	--	--	--	--	--	--	--	--
--	--	--	--	--	--	--	--	--
--	--	--	--	--	--	--	--	--
--	--	--	--	--	--	--	--	--
--	--	--	--	--	--	--	--	--
--	--	--	--	--	--	--	--	--
--	--	--	--	--	--	--	--	--
--	--	--	--	--	--	--	--	--
--	--	--	--	--	--	--	--	--
--	--	--	--	--	--	--	--	--
--	--	--	--	--	--	--	--	--
--	--	--	--	--	--	--	--	--
--	--	--	--	--	--	--	--	--
--	--	--	--	--	--	--	--	--
--	--	--	--	--	--	--	--	--
--	--	--	--	--	--	--	--	--
--	--	--	--	--	--	--	--	--
--	--	--	--	--	--	--	--	--
--	--	--	--	--	--	--	--	--
--	--	--	--	--	--	--	--	--
--	--	--	--	--	--	--	--	--
--	--	--	--	--	--	--	--	--
--	--	--	--	--	--	--	--	--
--	--	--	--	--	--	--	--	--
--	--	--	--	--	--	--	--	--
--	--	--	--	--	--	--	--	--
--	--	--	--	--	--	--	--	--
--	--	--	--	--	--	--	--	--
--	--	--	--	--	--	--	--	--
--	--	--	--	--	--	--	--	--
--	--	--	--	--	--	--	--	--
--	--	--	--	--	--	--	--	--
--	--	--	--	--	--	--	--	--
--	--	--	--	--	--	--	--	--
--	--	--	--	--	--	--	--	--
--	--	--	--	--	--	--	--	--
--	--	--	--	--	--	--	--	--
--	--	--	--	--	--	--	--	--
--	--	--	--	--	--	--	--	--
--	--	--	--	--	--	--	--	--
--	--	--	--	--	--	--	--	--
--	--	--	--	--	--	--	--	--
--	--	--	--	--	--	--	--	--
--	--	--	--	--	--	--	--	--
--	--	--	--	--	--	--	--	--
--	--	--	--	--	--	--	--	--
--	--	--	--	--	--	--	--	--
--	--	--	--	--	--	--	--	--
--	--	--	--	--	--	--	--	--
--	--	--	--	--	--	--	--	--
--	--	--	--	--	--	--	--	--
--	--	--	--	--	--	--	--	--
--	--	--	--	--	--	--	--	--
--	--	--	--	--	--	--	--	--
--	--	--	--	--	--	--	--	--
--	--	--	--	--	--	--	--	--
--	--	--	--	--	--	--	--	--
--	--	--	--	--	--	--	--	--
--	--	--	--	--	--	--	--	--
--	--	--	--	--	--	--	--	--
--	--	--	--	--	--	--	--	--
--	--	--	--	--	--	--	--	--
--	--	--	--	--	--	--	--	--
--	--	--	--	--	--	--	--	--
--	--	--	--	--	--	--	--	--
--	--	--	--	--	--	--	--	--
--	--	--	--	--	--	--	--	--
--	--	--	--	--	--	--	--	--
--	--	--	--	--	--	--	--	--
--	--	--	--	--	--	--	--	--
--	--	--	--	--	--	--	--	--
--	--	--	--	--	--	--	--	--
--	--	--	--	--	--	--	--	--
--	--	--	--	--	--	--	--	--
--	--	--	--	--	--	--	--	--
--	--	--	--	--	--	--	--	--
--	--	--	--	--	--	--	--	--
--	--	--	--	--	--	--	--	--
--	--	--	--	--	--	--	--	--
--	--	--	--	--	--	--	--	--
--	--	--	--	--	--	--	--	--
--	--	--	--	--	--	--	--	--
--	--	--	--	--	--	--	--	--
--	--	--	--	--	--	--	--	--
--	--	--	--	--	--	--	--	--
--	--	--	--	--	--	--	--	--
--	--	--	--	--	--	--	--	--
--	--	--	--	--	--	--	--	--
--	--	--	--	--	--	--	--	--
--	--	--	--	--	--	--	--	--
--	--	--	--	--	--	--	--	--
--	--	--	--	--	--	--	--	--
--	--	--	--	--	--	--	--	--
--	--	--	--	--	--	--	--	--
--	--	--	--	--	--	--	--	--
--	--	--	--	--	--	--	--	--
--	--	--	--	--	--	--	--	--
--	--	--	--	--	--	--	--	--
--	--	--	--	--	--	--	--	--
--	--	--	--	--	--	--	--	--
--	--	--	--	--	--	--	--	--
--	--	--	--	--	--	--	--	--
--	--	--	--	--	--	--	--	--
--	--	--	--	--	--	--	--	--
--	--	--	--	--	--	--	--	--
--	--	--	--	--	--	--	--	--
--	--	--	--	--	--	--	--	--
--	--	--	--	--	--	--	--	--
--	--	--	--	--	--	--	--	--
--	--	--	--	--	--	--	--	--
--	--	--	--	--	--	--	--	--
--	--	--	--	--	--	--	--	--
--	--	--	--	--	--	--	--	--
--	--	--	--	--	--	--	--	--
--	--	--	--	--	--	--	--	--
--	--	--	--	--	--	--	--	--
--	--	--	--	--	--	--	--	--
--	--	--	--	--	--	--	--	--
--	--	--	--	--	--	--	--	--
--	--	--	--	--	--	--	--	--
--	--	--	--	--	--	--	--	--
--	--	--	--	--	--	--	--	--
--	--	--	--	--	--	--	--	--
--	--	--	--	--	--	--	--	--
--	--	--	--	--	--	--	--	--
--	--	--	--	--	--	--	--	--
--	--	--	--	--	--	--	--	--
--	--	--	--	--	--	--	--	--
--	--	--	--	--	--	--	--	--
--	--	--	--	--	--	--	--	--
--	--	--	--	--	--	--	--	--
--	--	--	--	--	--	--	--	--
--	--	--	--	--	--	--	--	--
--	--	--	--	--	--	--	--	--
--	--	--	--	--	--	--	--	--
--	--	--	--	--	--	--	--	--
--	--	--	--	--	--	--	--	--
--	--	--	--	--	--	--	--	--
--	--	--	--	--	--	--	--	--
--	--	--	--	--	--	--	--	--
--	--	--	--	--	--	--	--	--
--	--	--	--	--	--	--	--	--
--	--	--	--	--	--	--	--	--
--	--	--	--	--	--	--	--	--
--	--	--	--	--	--	--	--	--
--	--	--	--	--	--	--	--	--
--	--	--	--	--	--	--	--	--
--	--	--	--	--	--	--	--	--
--	--	--	--	--	--	--	--	--
--	--	--	--	--	--	--	--	--
--	--	--	--	--	--	--	--	--
--	--	--	--	--	--	--	--	--
--	--	--	--	--	--	--	--	--
--	--	--	--	--	--	--	--	--
--	--	--	--	--	--	--	--	--
--	--	--	--	--	--	--	--	--
--	--	--	--	--	--	--	--	--
--	--	--	--	--	--	--	--	--
--	--	--	--	--	--	--	--	--
--	--	--	--	--	--	--	--	--
--	--	--	--	--	--	--	--	--
--	--	--	--	--	--	--	--	--
--	--	--	--	--	--	--	--	--
--	--	--	--	--	--	--	--	--
--	--	--	--	--	--	--	--	--
--	--	--	--	--	--	--	--	--
--	--	--	--	--	--	--	--	--
--	--	--	--	--	--	--	--	--
--	--	--	--	--	--	--	--	--
--	--	--	--	--	--	--	--	--
--	--	--	--	--	--	--	--	--
--	--	--	--	--	--	--	--	--
--	--	--	--	--	--	--	--	--
--	--	--	--	--	--	--	--	--
--	--	--	--	--	--	--	--	--
--	--	--	--	--	--	--	--	--
--	--	--	--	--	--	--	--	--
--	--	--	--	--	--	--	--	--
--	--	--	--	--	--	--	--	--
--	--	--	--	--	--	--	--	--
--	--	--	--	--	--	--	--	--
--	--	--	--	--	--	--	--	--
--	--	--	--	--	--	--	--	--
--	--	--	--	--	--	--	--	--
--	--	--	--	--	--	--	--	--
--	--	--	--	--	--	--	--	--
--	--	--	--	--	--	--	--	--
--	--	--	--	--	--	--	--	--
--	--	--	--	--	--	--	--	--
--	--	--	--	--	--	--	--	--
--	--	--	--	--	--	--	--	--
--	--	--	--	--	--	--	--	--
--	--	--	--	--	--	--	--	--
--	--	--	--	--	--	--	--	--
--	--	--	--	--	--	--	--	--
--	--	--	--	--	--	--	--	--
--	--	--	--	--	--	--	--	--
--	--	--	--	--	--	--	--	--
--	--	--	--	--	--	--	--	--
--	--	--	--	--	--	--	--	--
--	--	--	--	--	--	--	--	--
--	--	--	--	--	--	--	--	--
--	--	--	--	--	--	--	--	--
--	--	--	--	--	--	--	--	--
--	--	--	--	--	--	--	--	--
--	--	--	--	--	--	--	--	--
--	--	--	--	--	--	--	--	--
--	--	--	--	--	--	--	--	--
--	--	--	--	--	--	--	--	--
--	--	--	--	--	--	--	--	--
--	--	--	--	--	--	--	--	--
--	--	--	--	--	--	--	--	--
--	--	--	--	--	--	--	--	--
--	--	--	--	--	--	--	--	--
--	--	--	--	--	--	--	--	--
--	--	--	--	--	--	--	--	--
--	--	--	--	--	--	--	--	--
--	--	--	--	--	--	--	--	--
--	--	--	--	--	--	--	--	--
--	--	--	--	--	--	--	--	--
--	--	--	--	--	--	--	--	--
--	--	--	--	--	--	--	--	--
--	--	--	--	--	--	--	--	--
--	--	--	--	--	--	--	--	--
--	--	--	--	--	--	--	--	--
--	--	--	--	--	--	--	--	--
--	--	--	--	--	--	--	--	--
--	--	--	--	--	--	--	--	--
--	--	--	--	--	--	--	--	--
--	--	--	--	--	--	--	--	--
--	--	--	--	--	--	--	--	--
--	--	--	--	--	--	--	--	--
--	--	--	--	--	--	--	--	--
--	--	--	--	--	--	--	--	--
--	--	--	--	--	--	--	--	--
--	--	--	--	--	--	--	--	--
--	--	--	--	--	--	--	--	--
--	--	--	--	--	--	--	--	--
--	--	--	--	--	--	--	--	--
--	--	--	--	--	--	--	--	--
--	--	--	--	--	--	--	--	--
--	--	--	--	--	--	--	--	--
--	--	--	--	--	--	--	--	--
--	--	--	--	--	--	--	--	--
--	--	--	--	--	--	--	--	--
--	--	--	--	--	--	--	--	--
--	--	--	--	--	--	--	--	--
--	--	--	--	--	--	--	--	--
--	--	--	--	--	--	--	--	--
--	--	--	--	--	--	--	--	--
--	--	--	--	--	--	--	--	--
--	--	--	--	--	--	--	--	--
--	--	--	--	--	--	--	--	--
--	--	--	--	--	--	--	--	--
--	--	--	--	--	--	--	--	--
--	--	--	--	--	--	--	--	--
--	--	--	--	--	--	--	--	--
--	--	--	--	--	--	--	--	--
--	--	--	--	--	--	--	--	--
--	--	--	--	--	--	--	--	--
--	--	--	--	--	--	--	--	--
--	--	--	--	--	--	--	--	--
--	--	--	--	--	--	--	--	--
--	--	--	--	--	--	--	--	--
--	--	--	--	--	--	--	--	--
--	--	--	--	--	--	--	--	--
--	--	--	--	--	--	--	--	--
--	--	--	--	--	--	--	--	--
--	--	--	--	--	--	--	--	--
--	--	--	--	--	--	--	--	--
--	--	--	--	--	--	--	--	--
--	--	--	--	--	--	--	--	--
--	--	--	--	--	--	--	--	--
--	--	--	--	--	--	--	--	--
--	--	--	--	--	--	--	--	--
--	--	--	--	--	--	--	--	--
--	--	--	--	--	--	--	--	--
--	--	--	--	--	--	--	--	--
--	--	--	--	--	--	--	--	--
--	--	--	--	--	--	--	--	--
--	--	--	--	--	--	--	--	--
--	--	--	--	--	--	--	--	--
--	--	--	--	--	--	--	--	--
--	--	--	--	--	--	--	--	--
--	--	--	--	--	--	--	--	--
--	--	--	--	--	--	--	--	--
--	--	--	--	--	--	--	--	--
--	--	--	--	--	--	--	--	--
--	--	--	--	--	--	--	--	--
--	--	--	--	--	--	--	--	--
--	--	--	--	--	--	--	--	--
--	--	--	--	--	--	--	--	--
--	--	--	--	--	--	--	--	--
--	--	--	--	--	--	--	--	--
--	--	--	--	--	--	--	--	--
--	--	--	--	--	--	--	--	--
--	--	--	--	--	--	--	--	--
--	--	--	--	--	--	--	--	--
--	--	--	--	--	--	--	--	--
--	--	--	--	--	--	--	--	--
--	--	--	--	--	--	--	--	--
--	--	--	--	--	--	--	--	--
--	--	--	--	--	--	--	--	--
--	--	--	--	--	--	--	--	--
--	--	--	--	--	--	--	--	--
--	--	--	--	--	--	--	--	--
--	--	--	--	--	--	--	--	--
--	--	--	--	--	--	--	--	--
--	--	--	--	--	--	--	--	--
--	--	--	--	--	--	--	--	--
--	--	--	--	--	--	--	--	--
--	--	--	--	--	--	--	--	--
--	--	--	--	--	--	--	--	--
--	--	--	--	--	--	--	--	--
--	--	--	--	--	--	--	--	--
--	--	--	--	--	--	--	--	--
--	--	--	--	--	--	--	--	--
--	--	--	--	--	--	--	--	--
--	--	--	--	--	--	--	--	--
--	--	--	--	--	--	--	--
--	--	--	--	--	--	--	--
--	--	--	--	--	--	--	--
--	--	--	--	--	--	--	--
--	--	--	--	--	--	--	--
--	--	--	--	--	--	--	--
--	--	--	--	--	--	--	--
--	--	--	--	--	--	--	--
--	--	--	--	--	--	--	--
--	--	--	--	--	--	--	--
--	--	--	--	--	--	--	--
--	--	--	--	--	--	--	--
--	--	--	--	--	--	--	--
--	--	--	--	--	--	--	--
--	--	--	--	--	--	--	--
--	--	--	--	--	--	--	--
--	--	--	--	--	--	--	--
--	--	--	--	--	--	--	--
--	--	--	--	--	--	--	--
--	--	--	--	--	--	--	--
--	--	--	--	--	--	--	--
--	--	--	--	--	--	--	--
--	--	--	--	--	--	--	--
--	--	--	--	--	--	--	--
--	--	--	--	--	--	--	--
--	--	--	--	--	--	--	--
--	--	--	--	--	--	--	--
--	--	--	--	--	--	--	--
--	--	--	--	--	--	--	--
--	--	--	--	--	--	--	--
--	--	--	--	--	--	--	--
--	--	--	--	--	--	--	--
--	--	--	--	--	--	--	--
--	--	--	--	--	--	--	--
--	--	--	--	--	--	--	--
--	--	--	--	--	--	--	--
--	--	--	--	--	--	--	--
--	--	--	--	--	--	--	--
--	--	--	--	--	--	--	--
--	--	--	--	--	--	--	--
--	--	--	--	--	--	--	--
--	--	--	--	--	--	--	--
--	--	--	--	--	--	--	--
--	--	--	--	--	--	--	--
--	--	--	--	--	--	--	--
--	--	--	--	--	--	--	--
--	--	--	--	--	--	--	--
--	--	--	--	--	--	--	--
--	--	--	--	--	--	--	--
--	--	--	--	--	--	--	--
--	--	--	--	--	--	--	--
--	--	--	--	--	--	--	--
--	--	--	--	--	--	--	--
--	--	--	--	--	--	--	--
--	--	--	--	--	--	--	--
--	--	--	--	--	--	--	--
--	--	--	--	--	--	--	--
--	--	--	--	--	--	--	--
--	--	--	--	--	--	--	--
--	--	--	--	--	--	--	--
--	--	--	--	--	--	--	--
--	--	--	--	--	--	--	--
--	--	--	--	--	--	--	--
--	--	--	--	--	--	--	--
--	--	--	--	--	--	--	--
--	--	--	--	--	--	--	--
--	--	--	--	--	--	--	--
--	--	--	--	--	--	--	--
--	--	--	--	--	--	--	--
--	--	--	--	--	--	--	--
--	--	--	--	--	--	--	--
--	--	--	--	--	--	--	--
--	--	--	--	--	--	--	--
--	--	--	--	--	--	--	--
--	--	--	--	--	--	--	--
--	--	--	--	--	--	--	--
--	--	--	--	--	--	--	--
--	--	--	--	--	--	--	--
--	--	--	--	--	--	--	--
--	--	--	--	--	--	--	--
--	--	--	--	--	--	--	--
--	--	--	--	--	--	--	--
--	--	--	--	--	--	--	--
--	--	--	--	--	--	--	--
--	--	--	--	--	--	--	--
--	--	--	--	--	--	--	--
--	--	--	--	--	--	--	--
--	--	--	--	--	--	--	--
--	--	--	--	--	--	--	--
--	--	--	--	--	--	--	--
--	--	--	--	--	--	--	--
--	--	--	--	--	--	--	--
--	--	--	--	--	--	--	--
--	--	--	--	--	--	--	--
--	--	--	--	--	--	--	--
--	--	--	--	--	--	--	--
--	--	--	--	--	--	--	--
--	--	--	--	--	--	--	--
--	--	--	--	--	--	--	--
--	--	--	--	--	--	--	--
--	--	--	--	--	--	--	--
--	--	--	--	--	--	--	--
--	--	--	--	--	--	--	--
--	--	--	--	--	--	--	--
--	--	--	--	--	--	--	--
--	--	--	--	--	--	--	--
--	--	--	--	--	--	--	--
--	--	--	--	--	--	--	--
--	--	--	--	--	--	--	--
--	--	--	--	--	--	--	--
--	--	--	--	--	--	--	--
--	--	--	--	--	--	--	--
--	--	--	--	--	--	--	--
--	--	--	--	--	--	--	--
--	--	--	--	--	--	--	--
--	--	--	--	--	--	--	--
--	--	--	--	--	--	--	--
--	--	--	--	--	--	--	--
--	--	--	--	--	--	--	--
--	--	--	--	--	--	--	--
--	--	--	--	--	--	--	--
--	--	--	--	--	--	--	--
--	--	--	--	--	--	--	--
--	--	--	--	--	--	--	--
--	--	--	--	--	--	--	--
--	--	--	--	--	--	--	--
--	--	--	--	--	--	--	--
--	--	--	--	--	--	--	--
--	--	--	--	--	--	--	--
--	--	--	--	--	--	--	--
--	--	--	--	--	--	--	--
--	--	--	--	--	--	--	--
--	--	--	--	--	--	--	--
--	--	--	--	--	--	--	--
--	--	--	--	--	--	--	--
--	--	--	--	--	--	--	--
--	--	--	--	--	--	--	--
--	--	--	--	--	--	--	--
--	--	--	--	--	--	--	--
--	--	--	--	--	--	--	--
--	--	--	--	--	--	--	--
--	--	--	--	--	--	--	--
--	--	--	--	--	--	--	--
--	--	--	--	--	--	--	--
--	--	--	--	--	--	--	--
--	--	--	--	--	--	--	--
--	--	--	--	--	--	--	--
--	--	--	--	--	--	--	--
--	--	--	--	--	--	--	--
--	--	--	--	--	--	--	--
--	--	--	--	--	--	--	--
--	--	--	--	--	--	--	--
--	--	--	--	--	--	--	--
--	--	--	--	--	--	--	--
--	--	--	--	--	--	--	--
--	--	--	--	--	--	--	--
--	--	--	--	--	--	--	--
--	--	--	--	--	--	--	--
--	--	--	--	--	--	--	--
--	--	--	--	--	--	--	--
--	--	--	--	--	--	--	--
--	--	--	--	--	--	--	--
--	--	--	--	--	--	--	--
--	--	--	--	--	--	--	--
--	--	--	--	--	--	--	--
--	--	--	--	--	--	--	--
--	--	--	--	--	--	--	--
--	--	--	--	--	--	--	--
--	--	--	--	--	--	--	--
--	--	--	--	--	--	--	--
--	--	--	--	--	--	--	--
--	--	--	--	--	--	--	--
--	--	--	--	--	--	--	--
--	--	--	--	--	--	--	--
--	--	--	--	--	--	--	--
--	--	--	--	--	--	--	--
--	--	--	--	--	--	--	--
--	--	--	--	--	--	--	--
--	--	--	--	--	--	--	--
--	--	--	--	--	--	--	--
--	--	--	--	--	--	--	--
--	--	--	--	--	--	--	--
--	--	--	--	--	--	--	--
--	--	--	--	--	--	--	--
--	--	--	--	--	--	--	--
--	--	--	--	--	--	--	--
--	--	--	--	--	--	--	--
--	--	--	--	--	--	--	--
--	--	--	--	--	--	--	--
--	--	--	--	--	--	--	--
--	--	--	--	--	--	--	--
--	--	--	--	--	--	--	--
--	--	--	--	--	--	--	--
--	--	--	--	--	--	--	--
--	--	--	--	--	--	--	--
--	--	--	--	--	--	--	--
[truncated: 4,011 more rows]
