# Supplementary material for: Precise control of the interlayer twist angle in large scale MoS2 homostructures
Source: Nat Commun. 2020 May 1;11:2153. doi: 10.1038/s41467-020-16056-4 (PMC7195481; doi:10.1038/s41467-020-16056-4)
Supplement: Supplementary file 3 — Source Data [file 41467_2020_16056_MOESM3_ESM.zip › Source Data/Fig. 5b Ids-Vds.txt]

	0V	10V	20V	30V	40V	50V	60V	70V	80V	90V	100V
0	1.98E-13	-5.51E-13	-5.05E-11	-3.78E-10	-1.22E-09	-2.58E-09	-4.30E-09	-6.43E-09	-8.34E-09	-1.23E-08	-1.49E-08
0.1	2.29E-13	1.01E-10	9.10E-09	7.10E-08	2.25E-07	4.80E-07	8.27E-07	1.26E-06	1.77E-06	2.32E-06	2.89E-06
0.2	2.08E-13	1.82E-10	1.67E-08	1.38E-07	4.44E-07	9.48E-07	1.64E-06	2.50E-06	3.51E-06	4.60E-06	5.73E-06
0.3	1.87E-13	2.50E-10	2.37E-08	2.02E-07	6.60E-07	1.42E-06	2.46E-06	3.75E-06	5.26E-06	6.90E-06	8.58E-06
0.4	2.18E-13	3.05E-10	2.94E-08	2.62E-07	8.70E-07	1.87E-06	3.26E-06	4.97E-06	7.00E-06	9.18E-06	1.14E-05
0.5	2.08E-13	3.49E-10	3.41E-08	3.15E-07	1.08E-06	2.33E-06	4.07E-06	6.21E-06	8.74E-06	1.15E-05	1.43E-05
0.6	2.10E-13	3.96E-10	3.89E-08	3.67E-07	1.27E-06	2.79E-06	4.87E-06	7.47E-06	1.05E-05	1.38E-05	1.72E-05
0.7	1.81E-13	4.28E-10	4.34E-08	4.13E-07	1.47E-06	3.24E-06	5.67E-06	8.69E-06	1.22E-05	1.61E-05	2.00E-05
0.8	2.14E-13	4.56E-10	4.79E-08	4.58E-07	1.65E-06	3.69E-06	6.47E-06	9.94E-06	1.40E-05	1.84E-05	2.29E-05
0.9	2.21E-13	4.81E-10	5.15E-08	4.99E-07	1.84E-06	4.13E-06	7.27E-06	1.12E-05	1.58E-05	2.07E-05	2.58E-05
1	2.35E-13	4.94E-10	5.59E-08	5.37E-07	2.01E-06	4.57E-06	8.06E-06	1.24E-05	1.75E-05	2.30E-05	2.87E-05
1.1	2.20E-13	5.10E-10	5.88E-08	5.74E-07	2.19E-06	4.99E-06	8.86E-06	1.37E-05	1.93E-05	2.54E-05	3.16E-05
1.2	2.48E-13	5.16E-10	6.25E-08	6.09E-07	2.35E-06	5.43E-06	9.64E-06	1.49E-05	2.10E-05	2.77E-05	3.45E-05
1.3	2.09E-13	5.22E-10	6.60E-08	6.41E-07	2.51E-06	5.84E-06	1.04E-05	1.62E-05	2.28E-05	3.00E-05	3.75E-05
1.4	2.34E-13	5.33E-10	6.95E-08	6.72E-07	2.67E-06	6.27E-06	1.12E-05	1.74E-05	2.46E-05	3.24E-05	4.04E-05
1.5	2.17E-13	5.47E-10	7.38E-08	7.05E-07	2.81E-06	6.68E-06	1.20E-05	1.87E-05	2.64E-05	3.47E-05	4.33E-05
1.6	2.29E-13	5.59E-10	7.76E-08	7.31E-07	2.96E-06	7.08E-06	1.28E-05	1.99E-05	2.82E-05	3.71E-05	4.62E-05
1.7	2.24E-13	5.62E-10	7.87E-08	7.61E-07	3.11E-06	7.49E-06	1.35E-05	2.12E-05	3.00E-05	3.95E-05	4.92E-05
1.8	2.16E-13	5.62E-10	8.26E-08	7.85E-07	3.25E-06	7.87E-06	1.43E-05	2.24E-05	3.17E-05	4.19E-05	5.22E-05
1.9	2.08E-13	5.63E-10	8.45E-08	8.13E-07	3.40E-06	8.26E-06	1.51E-05	2.37E-05	3.36E-05	4.43E-05	5.52E-05
2	2.12E-13	5.63E-10	8.76E-08	8.37E-07	3.53E-06	8.63E-06	1.58E-05	2.49E-05	3.54E-05	4.67E-05	5.82E-05
2.1	2.59E-13	5.54E-10	9.13E-08	8.67E-07	3.66E-06	9.01E-06	1.66E-05	2.62E-05	3.72E-05	4.91E-05	6.12E-05
2.2	2.53E-13	5.57E-10	9.36E-08	8.94E-07	3.77E-06	9.40E-06	1.74E-05	2.74E-05	3.90E-05	5.15E-05	6.42E-05
2.3	2.05E-13	5.54E-10	9.57E-08	9.19E-07	3.89E-06	9.74E-06	1.82E-05	2.86E-05	4.08E-05	5.39E-05	6.72E-05
2.4	2.32E-13	5.57E-10	9.86E-08	9.44E-07	4.01E-06	1.01E-05	1.89E-05	2.99E-05	4.26E-05	5.63E-05	7.02E-05
2.5	2.77E-13	5.53E-10	9.97E-08	9.68E-07	4.12E-06	1.05E-05	1.97E-05	3.11E-05	4.45E-05	5.87E-05	7.33E-05
2.6	2.57E-13	5.51E-10	1.01E-07	9.88E-07	4.22E-06	1.08E-05	2.04E-05	3.24E-05	4.63E-05	6.12E-05	7.63E-05
2.7	2.17E-13	5.63E-10	1.02E-07	1.01E-06	4.33E-06	1.12E-05	2.11E-05	3.36E-05	4.81E-05	6.37E-05	7.94E-05
2.8	2.31E-13	5.57E-10	1.05E-07	1.03E-06	4.44E-06	1.15E-05	2.19E-05	3.49E-05	4.99E-05	6.60E-05	8.24E-05
2.9	2.35E-13	5.50E-10	1.08E-07	1.05E-06	4.52E-06	1.18E-05	2.26E-05	3.61E-05	5.17E-05	6.85E-05	8.54E-05
3	2.20E-13	5.47E-10	1.10E-07	1.08E-06	4.65E-06	1.21E-05	2.33E-05	3.73E-05	5.35E-05	7.10E-05	8.85E-05
3.1	2.22E-13	5.53E-10	1.11E-07	1.09E-06	4.74E-06	1.25E-05	2.41E-05	3.86E-05	5.53E-05	7.33E-05	9.15E-05
3.2	2.59E-13	5.39E-10	1.14E-07	1.12E-06	4.85E-06	1.28E-05	2.47E-05	3.98E-05	5.72E-05	7.58E-05	9.46E-05
3.3	2.63E-13	5.44E-10	1.17E-07	1.14E-06	4.96E-06	1.31E-05	2.55E-05	4.10E-05	5.90E-05	7.82E-05	9.77E-05
3.4	2.56E-13	5.41E-10	1.17E-07	1.16E-06	5.04E-06	1.34E-05	2.61E-05	4.22E-05	6.08E-05	8.06E-05	1.01E-04
3.5	2.26E-13	5.38E-10	1.19E-07	1.18E-06	5.13E-06	1.37E-05	2.68E-05	4.34E-05	6.26E-05	8.32E-05	1.04E-04
3.6	2.40E-13	5.36E-10	1.21E-07	1.20E-06	5.23E-06	1.40E-05	2.75E-05	4.46E-05	6.44E-05	8.56E-05	1.07E-04
3.7	2.46E-13	5.35E-10	1.23E-07	1.22E-06	5.32E-06	1.43E-05	2.81E-05	4.59E-05	6.62E-05	8.80E-05	1.10E-04
3.8	2.46E-13	5.40E-10	1.23E-07	1.23E-06	5.40E-06	1.46E-05	2.88E-05	4.70E-05	6.81E-05	9.05E-05	1.13E-04
3.9	1.89E-13	5.29E-10	1.25E-07	1.25E-06	5.48E-06	1.49E-05	2.95E-05	4.82E-05	6.99E-05	9.30E-05	1.16E-04
4	2.23E-13	5.24E-10	1.26E-07	1.28E-06	5.56E-06	1.52E-05	3.01E-05	4.93E-05	7.17E-05	9.53E-05	1.19E-04
4.1	2.56E-13	5.20E-10	1.27E-07	1.30E-06	5.64E-06	1.54E-05	3.08E-05	5.05E-05	7.35E-05	9.78E-05	1.22E-04
4.2	2.43E-13	5.27E-10	1.28E-07	1.32E-06	5.73E-06	1.57E-05	3.14E-05	5.17E-05	7.52E-05	1.00E-04	1.25E-04
4.3	2.35E-13	5.27E-10	1.28E-07	1.34E-06	5.83E-06	1.60E-05	3.20E-05	5.29E-05	7.70E-05	1.03E-04	1.28E-04
4.4	2.36E-13	5.21E-10	1.31E-07	1.35E-06	5.90E-06	1.62E-05	3.27E-05	5.40E-05	7.88E-05	1.05E-04	1.31E-04
4.5	2.65E-13	5.19E-10	1.32E-07	1.38E-06	5.96E-06	1.65E-05	3.33E-05	5.52E-05	8.06E-05	1.08E-04	1.34E-04
4.6	2.69E-13	5.22E-10	1.33E-07	1.39E-06	6.05E-06	1.67E-05	3.39E-05	5.63E-05	8.24E-05	1.10E-04	1.37E-04
4.7	2.39E-13	5.21E-10	1.31E-07	1.40E-06	6.12E-06	1.70E-05	3.45E-05	5.74E-05	8.41E-05	1.12E-04	1.41E-04
4.8	2.30E-13	5.15E-10	1.36E-07	1.42E-06	6.20E-06	1.73E-05	3.52E-05	5.86E-05	8.58E-05	1.15E-04	1.44E-04
4.9	2.61E-13	5.16E-10	1.36E-07	1.44E-06	6.31E-06	1.75E-05	3.57E-05	5.97E-05	8.76E-05	1.17E-04	1.47E-04
5	2.56E-13	5.17E-10	1.37E-07	1.47E-06	6.39E-06	1.78E-05	3.63E-05	6.08E-05	8.93E-05	1.20E-04	1.50E-04
5.1	2.39E-13	5.16E-10	1.39E-07	1.50E-06	6.46E-06	1.80E-05	3.69E-05	6.19E-05	9.11E-05	1.22E-04	1.53E-04
5.2	2.21E-13	5.08E-10	1.39E-07	1.49E-06	6.52E-06	1.82E-05	3.75E-05	6.30E-05	9.28E-05	1.24E-04	1.56E-04
5.3	2.33E-13	5.04E-10	1.39E-07	1.53E-06	6.63E-06	1.84E-05	3.81E-05	6.41E-05	9.45E-05	1.27E-04	1.59E-04
5.4	2.66E-13	4.98E-10	1.41E-07	1.54E-06	6.70E-06	1.87E-05	3.86E-05	6.51E-05	9.61E-05	1.29E-04	1.62E-04
5.5	2.50E-13	5.02E-10	1.38E-07	1.56E-06	6.78E-06	1.89E-05	3.91E-05	6.62E-05	9.78E-05	1.32E-04	1.65E-04
5.6	2.65E-13	4.99E-10	1.38E-07	1.57E-06	6.81E-06	1.91E-05	3.97E-05	6.73E-05	9.96E-05	1.34E-04	1.68E-04
5.7	2.56E-13	5.03E-10	1.39E-07	1.60E-06	6.89E-06	1.94E-05	4.03E-05	6.84E-05	1.01E-04	1.36E-04	1.71E-04
5.8	2.84E-13	5.03E-10	1.39E-07	1.60E-06	6.96E-06	1.96E-05	4.08E-05	6.93E-05	1.03E-04	1.39E-04	1.74E-04
5.9	2.50E-13	4.88E-10	1.40E-07	1.62E-06	7.02E-06	1.98E-05	4.12E-05	7.04E-05	1.05E-04	1.41E-04	1.77E-04
6	2.33E-13	4.98E-10	1.43E-07	1.64E-06	7.08E-06	2.00E-05	4.18E-05	7.15E-05	1.06E-04	1.43E-04	1.80E-04
6.1	2.56E-13	4.94E-10	1.42E-07	1.66E-06	7.15E-06	2.02E-05	4.23E-05	7.25E-05	1.08E-04	1.46E-04	1.83E-04
6.2	2.75E-13	4.86E-10	1.42E-07	1.67E-06	7.25E-06	2.04E-05	4.29E-05	7.34E-05	1.10E-04	1.48E-04	1.86E-04
6.3	2.40E-13	4.85E-10	1.45E-07	1.68E-06	7.34E-06	2.07E-05	4.34E-05	7.44E-05	1.11E-04	1.50E-04	1.89E-04
6.4	2.33E-13	4.87E-10	1.45E-07	1.70E-06	7.40E-06	2.09E-05	4.39E-05	7.54E-05	1.13E-04	1.53E-04	1.92E-04
6.5	2.66E-13	4.81E-10	1.43E-07	1.71E-06	7.47E-06	2.10E-05	4.44E-05	7.64E-05	1.14E-04	1.55E-04	1.95E-04
6.6	2.65E-13	4.72E-10	1.44E-07	1.76E-06	7.54E-06	2.12E-05	4.49E-05	7.75E-05	1.16E-04	1.57E-04	1.98E-04
6.7	2.69E-13	4.82E-10	1.44E-07	1.75E-06	7.55E-06	2.15E-05	4.53E-05	7.84E-05	1.18E-04	1.60E-04	2.01E-04
6.8	2.42E-13	4.75E-10	1.45E-07	1.77E-06	7.64E-06	2.16E-05	4.58E-05	7.93E-05	1.19E-04	1.62E-04	2.04E-04
6.9	2.61E-13	4.69E-10	1.44E-07	1.79E-06	7.71E-06	2.19E-05	4.63E-05	8.03E-05	1.21E-04	1.64E-04	2.07E-04
7	2.29E-13	4.74E-10	1.45E-07	1.78E-06	7.78E-06	2.21E-05	4.68E-05	8.12E-05	1.22E-04	1.66E-04	2.10E-04
7.1	2.54E-13	4.69E-10	1.49E-07	1.79E-06	7.85E-06	2.23E-05	4.72E-05	8.21E-05	1.24E-04	1.68E-04	2.12E-04
7.2	3.04E-13	4.65E-10	1.46E-07	1.78E-06	7.92E-06	2.24E-05	4.77E-05	8.31E-05	1.25E-04	1.71E-04	2.15E-04
7.3	2.68E-13	4.73E-10	1.47E-07	1.81E-06	7.98E-06	2.26E-05	4.82E-05	8.40E-05	1.27E-04	1.73E-04	2.18E-04
7.4	2.51E-13	4.74E-10	1.50E-07	1.83E-06	8.08E-06	2.28E-05	4.86E-05	8.49E-05	1.28E-04	1.75E-04	2.21E-04
7.5	2.55E-13	4.76E-10	1.48E-07	1.84E-06	8.16E-06	2.30E-05	4.91E-05	8.60E-05	1.30E-04	1.77E-04	2.24E-04
7.6	2.67E-13	4.62E-10	1.48E-07	1.86E-06	8.18E-06	2.32E-05	4.96E-05	8.69E-05	1.31E-04	1.79E-04	2.27E-04
7.7	2.35E-13	4.59E-10	1.47E-07	1.85E-06	8.22E-06	2.33E-05	5.00E-05	8.79E-05	1.33E-04	1.82E-04	2.30E-04
7.8	2.67E-13	4.62E-10	1.47E-07	1.86E-06	8.32E-06	2.36E-05	5.03E-05	8.87E-05	1.34E-04	1.84E-04	2.32E-04
7.9	2.82E-13	4.60E-10	1.48E-07	1.88E-06	8.42E-06	2.37E-05	5.07E-05	8.96E-05	1.36E-04	1.86E-04	2.35E-04
8	2.56E-13	4.59E-10	1.49E-07	1.87E-06	8.47E-06	2.40E-05	5.11E-05	9.05E-05	1.38E-04	1.88E-04	2.38E-04
8.1	2.78E-13	4.60E-10	1.48E-07	1.90E-06	8.51E-06	2.42E-05	5.15E-05	9.13E-05	1.39E-04	1.90E-04	2.41E-04
8.2	2.86E-13	4.59E-10	1.47E-07	1.91E-06	8.61E-06	2.43E-05	5.20E-05	9.21E-05	1.41E-04	1.92E-04	2.43E-04
8.3	2.57E-13	4.65E-10	1.47E-07	1.92E-06	8.73E-06	2.45E-05	5.24E-05	9.31E-05	1.42E-04	1.95E-04	2.46E-04
8.4	2.52E-13	4.64E-10	1.47E-07	1.93E-06	8.79E-06	2.46E-05	5.27E-05	9.39E-05	1.43E-04	1.97E-04	2.49E-04
8.5	2.48E-13	4.61E-10	1.47E-07	1.95E-06	8.80E-06	2.47E-05	5.32E-05	9.48E-05	1.45E-04	1.99E-04	2.51E-04
8.6	2.73E-13	4.58E-10	1.49E-07	1.95E-06	8.87E-06	2.49E-05	5.36E-05	9.55E-05	1.46E-04	2.01E-04	2.54E-04
8.7	2.67E-13	4.60E-10	1.49E-07	1.96E-06	8.93E-06	2.54E-05	5.41E-05	9.63E-05	1.48E-04	2.03E-04	2.57E-04
8.8	2.66E-13	4.59E-10	1.48E-07	1.95E-06	8.98E-06	2.55E-05	5.44E-05	9.73E-05	1.49E-04	2.05E-04	2.59E-04
8.9	2.90E-13	4.62E-10	1.47E-07	1.97E-06	9.07E-06	2.56E-05	5.48E-05	9.79E-05	1.50E-04	2.07E-04	2.62E-04
9	2.40E-13	4.44E-10	1.48E-07	1.98E-06	9.14E-06	2.58E-05	5.53E-05	9.88E-05	1.52E-04	2.09E-04	2.65E-04
9.1	2.96E-13	4.40E-10	1.48E-07	1.98E-06	9.19E-06	2.60E-05	5.58E-05	9.96E-05	1.53E-04	2.11E-04	2.67E-04
9.2	2.76E-13	4.51E-10	1.49E-07	2.00E-06	9.24E-06	2.61E-05	5.61E-05	1.00E-04	1.55E-04	2.13E-04	2.70E-04
9.3	2.64E-13	4.43E-10	1.51E-07	1.99E-06	9.33E-06	2.63E-05	5.66E-05	1.01E-04	1.56E-04	2.15E-04	2.72E-04
9.4	2.97E-13	4.39E-10	1.52E-07	2.02E-06	9.42E-06	2.64E-05	5.70E-05	1.02E-04	1.57E-04	2.17E-04	2.75E-04
9.5	3.07E-13	4.52E-10	1.50E-07	2.01E-06	9.46E-06	2.66E-05	5.74E-05	1.03E-04	1.59E-04	2.19E-04	2.78E-04
9.6	2.81E-13	4.50E-10	1.50E-07	2.03E-06	9.53E-06	2.69E-05	5.78E-05	1.03E-04	1.60E-04	2.21E-04	2.80E-04
9.7	2.61E-13	4.52E-10	1.48E-07	2.05E-06	9.62E-06	2.69E-05	5.82E-05	1.04E-04	1.61E-04	2.23E-04	2.83E-04
9.8	2.78E-13	4.45E-10	1.48E-07	2.07E-06	9.67E-06	2.72E-05	5.84E-05	1.05E-04	1.63E-04	2.24E-04	2.85E-04
9.9	2.87E-13	4.48E-10	1.47E-07	2.07E-06	9.71E-06	2.74E-05	5.89E-05	1.05E-04	1.64E-04	2.26E-04	2.88E-04
10	2.45E-13	4.42E-10	1.49E-07	2.07E-06	9.79E-06	2.75E-05	5.93E-05	1.06E-04	1.65E-04	2.28E-04	2.90E-04
--	--	--	--	--	--	--	--	--	--	--	--
--	--	--	--	--	--	--	--	--	--	--	--
--	--	--	--	--	--	--	--	--	--	--	--
--	--	--	--	--	--	--	--	--	--	--	--
--	--	--	--	--	--	--	--	--	--	--	--
--	--	--	--	--	--	--	--	--	--	--	--
--	--	--	--	--	--	--	--	--	--	--	--
--	--	--	--	--	--	--	--	--	--	--	--
--	--	--	--	--	--	--	--	--	--	--	--
--	--	--	--	--	--	--	--	--	--	--	--
--	--	--	--	--	--	--	--	--	--	--	--
--	--	--	--	--	--	--	--	--	--	--	--
--	--	--	--	--	--	--	--	--	--	--	--
--	--	--	--	--	--	--	--	--	--	--	--
--	--	--	--	--	--	--	--	--	--	--	--
--	--	--	--	--	--	--	--	--	--	--	--
--	--	--	--	--	--	--	--	--	--	--	--
--	--	--	--	--	--	--	--	--	--	--	--
--	--	--	--	--	--	--	--	--	--	--	--
--	--	--	--	--	--	--	--	--	--	--	--
--	--	--	--	--	--	--	--	--	--	--	--
--	--	--	--	--	--	--	--	--	--	--	--
--	--	--	--	--	--	--	--	--	--	--	--
--	--	--	--	--	--	--	--	--	--	--	--
--	--	--	--	--	--	--	--	--	--	--	--
--	--	--	--	--	--	--	--	--	--	--	--
--	--	--	--	--	--	--	--	--	--	--	--
--	--	--	--	--	--	--	--	--	--	--	--
--	--	--	--	--	--	--	--	--	--	--	--
--	--	--	--	--	--	--	--	--	--	--	--
--	--	--	--	--	--	--	--	--	--	--	--
--	--	--	--	--	--	--	--	--	--	--	--
--	--	--	--	--	--	--	--	--	--	--	--
--	--	--	--	--	--	--	--	--	--	--	--
--	--	--	--	--	--	--	--	--	--	--	--
--	--	--	--	--	--	--	--	--	--	--	--
--	--	--	--	--	--	--	--	--	--	--	--
--	--	--	--	--	--	--	--	--	--	--	--
--	--	--	--	--	--	--	--	--	--	--	--
--	--	--	--	--	--	--	--	--	--	--	--
--	--	--	--	--	--	--	--	--	--	--	--
--	--	--	--	--	--	--	--	--	--	--	--
--	--	--	--	--	--	--	--	--	--	--	--
--	--	--	--	--	--	--	--	--	--	--	--
--	--	--	--	--	--	--	--	--	--	--	--
--	--	--	--	--	--	--	--	--	--	--	--
--	--	--	--	--	--	--	--	--	--	--	--
--	--	--	--	--	--	--	--	--	--	--	--
--	--	--	--	--	--	--	--	--	--	--	--
--	--	--	--	--	--	--	--	--	--	--	--
--	--	--	--	--	--	--	--	--	--	--	--
--	--	--	--	--	--	--	--	--	--	--	--
--	--	--	--	--	--	--	--	--	--	--	--
--	--	--	--	--	--	--	--	--	--	--	--
--	--	--	--	--	--	--	--	--	--	--	--
--	--	--	--	--	--	--	--	--	--	--	--
--	--	--	--	--	--	--	--	--	--	--	--
--	--	--	--	--	--	--	--	--	--	--	--
--	--	--	--	--	--	--	--	--	--	--	--
--	--	--	--	--	--	--	--	--	--	--	--
--	--	--	--	--	--	--	--	--	--	--	--
--	--	--	--	--	--	--	--	--	--	--	--
--	--	--	--	--	--	--	--	--	--	--	--
--	--	--	--	--	--	--	--	--	--	--	--
--	--	--	--	--	--	--	--	--	--	--	--
--	--	--	--	--	--	--	--	--	--	--	--
--	--	--	--	--	--	--	--	--	--	--	--
--	--	--	--	--	--	--	--	--	--	--	--
--	--	--	--	--	--	--	--	--	--	--	--
--	--	--	--	--	--	--	--	--	--	--	--
--	--	--	--	--	--	--	--	--	--	--	--
--	--	--	--	--	--	--	--	--	--	--	--
--	--	--	--	--	--	--	--	--	--	--	--
--	--	--	--	--	--	--	--	--	--	--	--
--	--	--	--	--	--	--	--	--	--	--	--
--	--	--	--	--	--	--	--	--	--	--	--
--	--	--	--	--	--	--	--	--	--	--	--
--	--	--	--	--	--	--	--	--	--	--	--
--	--	--	--	--	--	--	--	--	--	--	--
--	--	--	--	--	--	--	--	--	--	--	--
--	--	--	--	--	--	--	--	--	--	--	--
--	--	--	--	--	--	--	--	--	--	--	--
--	--	--	--	--	--	--	--	--	--	--	--
--	--	--	--	--	--	--	--	--	--	--	--
--	--	--	--	--	--	--	--	--	--	--	--
--	--	--	--	--	--	--	--	--	--	--	--
--	--	--	--	--	--	--	--	--	--	--	--
--	--	--	--	--	--	--	--	--	--	--	--
--	--	--	--	--	--	--	--	--	--	--	--
--	--	--	--	--	--	--	--	--	--	--	--
--	--	--	--	--	--	--	--	--	--	--	--
--	--	--	--	--	--	--	--	--	--	--	--
--	--	--	--	--	--	--	--	--	--	--	--
--	--	--	--	--	--	--	--	--	--	--	--
--	--	--	--	--	--	--	--	--	--	--	--
--	--	--	--	--	--	--	--	--	--	--	--
--	--	--	--	--	--	--	--	--	--	--	--
--	--	--	--	--	--	--	--	--	--	--	--
--	--	--	--	--	--	--	--	--	--	--	--
--	--	--	--	--	--	--	--	--	--	--	--
--	--	--	--	--	--	--	--	--	--	--	--
--	--	--	--	--	--	--	--	--	--		--
--	--	--	--	--	--	--	--	--	--		--
--	--	--	--	--	--	--	--	--	--		--
--	--	--	--	--	--	--	--	--	--		--
--	--	--	--	--	--	--	--	--	--		--
--	--	--	--	--	--	--	--	--	--		--
--	--	--	--	--	--	--	--	--	--		--
--	--	--	--	--	--	--	--	--	--		--
--	--	--	--	--	--	--	--	--	--		--
--	--	--	--	--	--	--	--	--	--		--
--	--	--	--	--	--	--	--	--	--		--
--	--	--	--	--	--	--	--	--	--		--
--	--	--	--	--	--	--	--	--	--		--
--	--	--	--	--	--	--	--	--	--		--
--	--	--	--	--	--	--	--	--	--		--
--	--	--	--	--	--	--	--	--	--		--
--	--	--	--	--	--	--	--	--	--		--
--	--	--	--	--	--	--	--	--	--		--
--	--	--	--	--	--	--	--	--	--		--
--	--	--	--	--	--	--	--	--	--		--
--	--	--	--	--	--	--	--	--	--		--
--	--	--	--	--	--	--	--	--	--		--
--	--	--	--	--	--	--	--	--	--		--
--	--	--	--	--	--	--	--	--	--		--
--	--	--	--	--	--	--	--	--	--		--
--	--	--	--	--	--	--	--	--	--		--
--	--	--	--	--	--	--	--	--	--		--
--	--	--	--	--	--	--	--	--	--		--
--	--	--	--	--	--	--	--	--	--		--
--	--	--	--	--	--	--	--	--	--		--
--	--	--	--	--	--	--	--	--	--		--
--	--	--	--	--	--	--	--	--	--		--
--	--	--	--	--	--	--	--	--	--		--
--	--	--	--	--	--	--	--	--	--		--
--	--	--	--	--	--	--	--	--	--		--
--	--	--	--	--	--	--	--	--	--		--
--	--	--	--	--	--	--	--	--	--		--
--	--	--	--	--	--	--	--	--	--		--
--	--	--	--	--	--	--	--	--	--		--
--	--	--	--	--	--	--	--	--	--		--
--	--	--	--	--	--	--	--	--	--		--
--	--	--	--	--	--	--	--	--	--		--
--	--	--	--	--	--	--	--	--	--		--
--	--	--	--	--	--	--	--	--	--		--
--	--	--	--	--	--	--	--	--	--		--
--	--	--	--	--	--	--	--	--	--		--
--	--	--	--	--	--	--	--	--	--		--
--	--	--	--	--	--	--	--	--	--		--
--	--	--	--	--	--	--	--	--	--		--
--	--	--	--	--	--	--	--	--	--		--
--	--	--	--	--	--	--	--	--	--		--
--	--	--	--	--	--	--	--	--	--		--
--	--	--	--	--	--	--	--	--	--		--
--	--	--	--	--	--	--	--	--	--		--
--	--	--	--	--	--	--	--	--	--		--
--	--	--	--	--	--	--	--	--	--		--
--	--	--	--	--	--	--	--	--	--		--
--	--	--	--	--	--	--	--	--	--		--
--	--	--	--	--	--	--	--	--	--		--
--	--	--	--	--	--	--	--	--	--		--
--	--	--	--	--	--	--	--	--	--		--
--	--	--	--	--	--	--	--	--	--		--
--	--	--	--	--	--	--	--	--	--		--
--	--	--	--	--	--	--	--	--	--		--
--	--	--	--	--	--	--	--	--	--		--
--	--	--	--	--	--	--	--	--	--		--
--	--	--	--	--	--	--	--	--	--		--
--	--	--	--	--	--	--	--	--	--		--
--	--	--	--	--	--	--	--	--	--		--
--	--	--	--	--	--	--	--	--	--		--
--	--	--	--	--	--	--	--	--	--		--
--	--	--	--	--	--	--	--	--	--
--	--	--	--	--	--	--	--	--	--
--	--	--	--	--	--	--	--	--	--
--	--	--	--	--	--	--	--	--	--
--	--	--	--	--	--	--	--	--	--
--	--	--	--	--	--	--	--	--	--
--	--	--	--	--	--	--	--	--	--
--	--	--	--	--	--	--	--	--	--
--	--	--	--	--	--	--	--	--	--
--	--	--	--	--	--	--	--	--	--
--	--	--	--	--	--	--	--	--	--
--	--	--	--	--	--	--	--	--	--
--	--	--	--	--	--	--	--	--	--
--	--	--	--	--	--	--	--	--	--
--	--	--	--	--	--	--	--	--	--
--	--	--	--	--	--	--	--	--	--
--	--	--	--	--	--	--	--	--	--
--	--	--	--	--	--	--	--	--	--
--	--	--	--	--	--	--	--	--	--
--	--	--	--	--	--	--	--	--	--
--	--	--	--	--	--	--	--	--	--
--	--	--	--	--	--	--	--	--	--
--	--	--	--	--	--	--	--	--	--
--	--	--	--	--	--	--	--	--	--
--	--	--	--	--	--	--	--	--	--
--	--	--	--	--	--	--	--	--	--
--	--	--	--	--	--	--	--	--	--
--	--	--	--	--	--	--	--	--	--
--	--	--	--	--	--	--	--	--	--
--	--	--	--	--	--	--	--	--	--
--	--	--	--	--	--	--	--	--
--	--	--	--	--	--	--	--	--
--	--	--	--	--	--	--	--	--
--	--	--	--	--	--	--	--	--
--	--	--	--	--	--	--	--	--
--	--	--	--	--	--	--	--	--
--	--	--	--	--	--	--	--	--
--	--	--	--	--	--	--	--	--
--	--	--	--	--	--	--	--	--
--	--	--	--	--	--	--	--	--
--	--	--	--	--	--	--	--	--
--	--	--	--	--	--	--	--	--
--	--	--	--	--	--	--	--	--
--	--	--	--	--	--	--	--	--
--	--	--	--	--	--	--	--	--
--	--	--	--	--	--	--	--	--
--	--	--	--	--	--	--	--	--
--	--	--	--	--	--	--	--	--
--	--	--	--	--	--	--	--	--
--	--	--	--	--	--	--	--	--
--	--	--	--	--	--	--	--	--
--	--	--	--	--	--	--	--	--
--	--	--	--	--	--	--	--	--
--	--	--	--	--	--	--	--	--
--	--	--	--	--	--	--	--	--
--	--	--	--	--	--	--	--	--
--	--	--	--	--	--	--	--	--
--	--	--	--	--	--	--	--	--
--	--	--	--	--	--	--	--	--
--	--	--	--	--	--	--	--	--
--	--	--	--	--	--	--	--	--
--	--	--	--	--	--	--	--	--
--	--	--	--	--	--	--	--	--
--	--	--	--	--	--	--	--	--
--	--	--	--	--	--	--	--	--
--	--	--	--	--	--	--	--	--
--	--	--	--	--	--	--	--	--
--	--	--	--	--	--	--	--	--
--	--	--	--	--	--	--	--	--
--	--	--	--	--	--	--	--	--
--	--	--	--	--	--	--	--	--
--	--	--	--	--	--	--	--	--
--	--	--	--	--	--	--	--	--
--	--	--	--	--	--	--	--	--
--	--	--	--	--	--	--	--	--
--	--	--	--	--	--	--	--	--
--	--	--	--	--	--	--	--	--
--	--	--	--	--	--	--	--	--
--	--	--	--	--	--	--	--	--
--	--	--	--	--	--	--	--	--
--	--	--	--	--	--	--	--	--
--	--	--	--	--	--	--	--	--
--	--	--	--	--	--	--	--	--
--	--	--	--	--	--	--	--	--
--	--	--	--	--	--	--	--	--
--	--	--	--	--	--	--	--	--
--	--	--	--	--	--	--	--	--
--	--	--	--	--	--	--	--	--
--	--	--	--	--	--	--	--	--
--	--	--	--	--	--	--	--	--
--	--	--	--	--	--	--	--	--
--	--	--	--	--	--	--	--	--
--	--	--	--	--	--	--	--	--
--	--	--	--	--	--	--	--	--
--	--	--	--	--	--	--	--	--
--	--	--	--	--	--	--	--	--
--	--	--	--	--	--	--	--	--
--	--	--	--	--	--	--	--	--
--	--	--	--	--	--	--	--	--
--	--	--	--	--	--	--	--	--
--	--	--	--	--	--	--	--	--
--	--	--	--	--	--	--	--	--
--	--	--	--	--	--	--	--	--
--	--	--	--	--	--	--	--	--
--	--	--	--	--	--	--	--	--
--	--	--	--	--	--	--	--	--
--	--	--	--	--	--	--	--	--
--	--	--	--	--	--	--	--	--
--	--	--	--	--	--	--	--	--
--	--	--	--	--	--	--	--	--
--	--	--	--	--	--	--	--	--
--	--	--	--	--	--	--	--	--
--	--	--	--	--	--	--	--	--
--	--	--	--	--	--	--	--	--
--	--	--	--	--	--	--	--	--
--	--	--	--	--	--	--	--	--
--	--	--	--	--	--	--	--	--
--	--	--	--	--	--	--	--	--
--	--	--	--	--	--	--	--	--
--	--	--	--	--	--	--	--	--
--	--	--	--	--	--	--	--	--
--	--	--	--	--	--	--	--	--
--	--	--	--	--	--	--	--	--
--	--	--	--	--	--	--	--	--
--	--	--	--	--	--	--	--	--
--	--	--	--	--	--	--	--	--
--	--	--	--	--	--	--	--	--
--	--	--	--	--	--	--	--	--
--	--	--	--	--	--	--	--	--
--	--	--	--	--	--	--	--	--
--	--	--	--	--	--	--	--	--
--	--	--	--	--	--	--	--
--	--	--	--	--	--	--	--
--	--	--	--	--	--	--	--
--	--	--	--	--	--	--	--
--	--	--	--	--	--	--	--
--	--	--	--	--	--	--	--
--	--	--	--	--	--	--	--
--	--	--	--	--	--	--	--
--	--	--	--	--	--	--	--
--	--	--	--	--	--	--	--
--	--	--	--	--	--	--	--
--	--	--	--	--	--	--	--
--	--	--	--	--	--	--	--
--	--	--	--	--	--	--	--
--	--	--	--	--	--	--	--
--	--	--	--	--	--	--	--
--	--	--	--	--	--	--	--
--	--	--	--	--	--	--	--
--	--	--	--	--	--	--	--
--	--	--	--	--	--	--	--
--	--	--	--	--	--	--	--
--	--	--	--	--	--	--	--
--	--	--	--	--	--	--	--
--	--	--	--	--	--	--	--
--	--	--	--	--	--	--	--
--	--	--	--	--	--	--	--
--	--	--	--	--	--	--	--
--	--	--	--	--	--	--	--
--	--	--	--	--	--	--	--
--	--	--	--	--	--	--	--
--	--	--	--	--	--	--	--
--	--	--	--	--	--	--	--
--	--	--	--	--	--	--	--
--	--	--	--	--	--	--	--
--	--	--	--	--	--	--	--
--	--	--	--	--	--	--	--
--	--	--	--	--	--	--	--
--	--	--	--	--	--	--	--
--	--	--	--	--	--	--	--
--	--	--	--	--	--	--	--
--	--	--	--	--	--	--	--
--	--	--	--	--	--	--	--
--	--	--	--	--	--	--	--
--	--	--	--	--	--	--	--
--	--	--	--	--	--	--	--
--	--	--	--	--	--	--	--
--	--	--	--	--	--	--	--
--	--	--	--	--	--	--	--
--	--	--	--	--	--	--	--
--	--	--	--	--	--	--	--
--	--	--	--	--	--	--	--
--	--	--	--	--	--	--	--
--	--	--	--	--	--	--	--
--	--	--	--	--	--	--	--
--	--	--	--	--	--	--	--
--	--	--	--	--	--	--	--
--	--	--	--	--	--	--	--
--	--	--	--	--	--	--	--
--	--	--	--	--	--	--	--
--	--	--	--	--	--	--	--
--	--	--	--	--	--	--	--
--	--	--	--	--	--	--	--
--	--	--	--	--	--	--	--
--	--	--	--	--	--	--	--
--	--	--	--	--	--	--	--
--	--	--	--	--	--	--	--
--	--	--	--	--	--	--	--
--	--	--	--	--	--	--	--
--	--	--	--	--	--	--	--
--	--	--	--	--	--	--	--
--	--	--	--	--	--	--	--
--	--	--	--	--	--	--	--
--	--	--	--	--	--	--	--
--	--	--	--	--	--	--	--
--	--	--	--	--	--	--	--
--	--	--	--	--	--	--	--
--	--	--	--	--	--	--	--
--	--	--	--	--	--	--	--
--	--	--	--	--	--	--	--
--	--	--	--	--	--	--	--
--	--	--	--	--	--	--	--
--	--	--	--	--	--	--	--
--	--	--	--	--	--	--	--
--	--	--	--	--	--	--	--
--	--	--	--	--	--	--	--
--	--	--	--	--	--	--	--
--	--	--	--	--	--	--	--
--	--	--	--	--	--	--	--
--	--	--	--	--	--	--	--
--	--	--	--	--	--	--	--
--	--	--	--	--	--	--	--
--	--	--	--	--	--	--	--
--	--	--	--	--	--	--	--
--	--	--	--	--	--	--	--
--	--	--	--	--	--	--	--
--	--	--	--	--	--	--	--
--	--	--	--	--	--	--	--
--	--	--	--	--	--	--	--
--	--	--	--	--	--	--	--
--	--	--	--	--	--	--	--
--	--	--	--	--	--	--	--
--	--	--	--	--	--	--
--	--	--	--	--	--	--
--	--	--	--	--	--	--
--	--	--	--	--	--	--
--	--	--	--	--	--	--
--	--	--	--	--	--	--
--	--	--	--	--	--	--
--	--	--	--	--	--	--
--	--	--	--	--	--	--
--	--	--	--	--	--	--
--	--	--	--	--	--	--
--	--	--	--	--	--	--
--	--	--	--	--	--	--
--	--	--	--	--	--	--
--	--	--	--	--	--	--
--	--	--	--	--	--	--
--	--	--	--	--	--	--
--	--	--	--	--	--	--
--	--	--	--	--	--	--
--	--	--	--	--	--	--
--	--	--	--	--	--	--
--	--	--	--	--	--	--
--	--	--	--	--	--	--
--	--	--	--	--	--	--
--	--	--	--	--	--	--
--	--	--	--	--	--	--
--	--	--	--	--	--	--
--	--	--	--	--	--	--
--	--	--	--	--	--	--
--	--	--	--	--	--	--
--	--	--	--	--	--	--
--	--	--	--	--	--	--
--	--	--	--	--	--	--
--	--	--	--	--	--	--
--	--	--	--	--	--	--
--	--	--	--	--	--	--
--	--	--	--	--	--	--
--	--	--	--	--	--	--
--	--	--	--	--	--	--
--	--	--	--	--	--	--
--	--	--	--	--	--	--
--	--	--	--	--	--	--
--	--	--	--	--	--	--
--	--	--	--	--	--	--
--	--	--	--	--	--	--
--	--	--	--	--	--	--
--	--	--	--	--	--	--
--	--	--	--	--	--	--
--	--	--	--	--	--	--
--	--	--	--	--	--	--
--	--	--	--	--	--	--
--	--	--	--	--	--	--
--	--	--	--	--	--	--
--	--	--	--	--	--	--
--	--	--	--	--	--	--
--	--	--	--	--	--	--
--	--	--	--	--	--	--
--	--	--	--	--	--	--
--	--	--	--	--	--	--
--	--	--	--	--	--	--
--	--	--	--	--	--	--
--	--	--	--	--	--	--
--	--	--	--	--	--	--
--	--	--	--	--	--	--
--	--	--	--	--	--	--
--	--	--	--	--	--	--
--	--	--	--	--	--	--
--	--	--	--	--	--	--
--	--	--	--	--	--	--
--	--	--	--	--	--	--
--	--	--	--	--	--	--
--	--	--	--	--	--	--
--	--	--	--	--	--	--
--	--	--	--	--	--	--
--	--	--	--	--	--	--
--	--	--	--	--	--	--
--	--	--	--	--	--	--
--	--	--	--	--	--	--
--	--	--	--	--	--	--
--	--	--	--	--	--	--
--	--	--	--	--	--	--
--	--	--	--	--	--	--
--	--	--	--	--	--	--
--	--	--	--	--	--	--
--	--	--	--	--	--	--
--	--	--	--	--	--	--
--	--	--	--	--	--	--
--	--	--	--	--	--	--
--	--	--	--	--	--	--
--	--	--	--	--	--	--
--	--	--	--	--	--	--
--	--	--	--	--	--	--
--	--	--	--	--	--	--
--	--	--	--	--	--	--
--	--	--	--	--	--	--
--	--	--	--	--	--	--
--	--	--	--	--	--	--
--	--	--	--	--	--	--
--	--	--	--	--	--	--
--	--	--	--	--	--	--
--	--	--	--	--	--	--
--	--	--	--	--	--
--	--	--	--	--	--
--	--	--	--	--	--
--	--	--	--	--	--
--	--	--	--	--	--
--	--	--	--	--	--
--	--	--	--	--	--
--	--	--	--	--	--
--	--	--	--	--	--
--	--	--	--	--	--
--	--	--	--	--	--
--	--	--	--	--	--
--	--	--	--	--	--
--	--	--	--	--	--
--	--	--	--	--	--
--	--	--	--	--	--
--	--	--	--	--	--
--	--	--	--	--	--
--	--	--	--	--	--
--	--	--	--	--	--
--	--	--	--	--	--
--	--	--	--	--	--
--	--	--	--	--	--
--	--	--	--	--	--
--	--	--	--	--	--
--	--	--	--	--	--
--	--	--	--	--	--
--	--	--	--	--	--
--	--	--	--	--	--
--	--	--	--	--	--
--	--	--	--	--	--
--	--	--	--	--	--
--	--	--	--	--	--
--	--	--	--	--	--
--	--	--	--	--	--
--	--	--	--	--	--
--	--	--	--	--	--
--	--	--	--	--	--
--	--	--	--	--	--
--	--	--	--	--	--
--	--	--	--	--	--
--	--	--	--	--	--
--	--	--	--	--	--
--	--	--	--	--	--
--	--	--	--	--	--
--	--	--	--	--	--
--	--	--	--	--	--
--	--	--	--	--	--
--	--	--	--	--	--
--	--	--	--	--	--
--	--	--	--	--	--
--	--	--	--	--	--
--	--	--	--	--	--
--	--	--	--	--	--
--	--	--	--	--	--
--	--	--	--	--	--
--	--	--	--	--	--
--	--	--	--	--	--
--	--	--	--	--	--
--	--	--	--	--	--
--	--	--	--	--	--
--	--	--	--	--	--
--	--	--	--	--	--
--	--	--	--	--	--
--	--	--	--	--	--
--	--	--	--	--	--
--	--	--	--	--	--
--	--	--	--	--	--
--	--	--	--	--	--
--	--	--	--	--	--
--	--	--	--	--	--
--	--	--	--	--	--
--	--	--	--	--	--
--	--	--	--	--	--
--	--	--	--	--	--
--	--	--	--	--	--
--	--	--	--	--	--
--	--	--	--	--	--
--	--	--	--	--	--
--	--	--	--	--	--
--	--	--	--	--	--
--	--	--	--	--	--
--	--	--	--	--	--
--	--	--	--	--	--
--	--	--	--	--	--
--	--	--	--	--	--
--	--	--	--	--	--
--	--	--	--	--	--
--	--	--	--	--	--
--	--	--	--	--	--
--	--	--	--	--	--
--	--	--	--	--	--
--	--	--	--	--	--
--	--	--	--	--	--
--	--	--	--	--	--
--	--	--	--	--	--
--	--	--	--	--	--
--	--	--	--	--	--
--	--	--	--	--	--
--	--	--	--	--	--
--	--	--	--	--	--
--	--	--	--	--
--	--	--	--	--
--	--	--	--	--
--	--	--	--	--
--	--	--	--	--
--	--	--	--	--
--	--	--	--	--
--	--	--	--	--
--	--	--	--	--
--	--	--	--	--
--	--	--	--	--
--	--	--	--	--
--	--	--	--	--
--	--	--	--	--
--	--	--	--	--
--	--	--	--	--
--	--	--	--	--
--	--	--	--	--
--	--	--	--	--
--	--	--	--	--
--	--	--	--	--
--	--	--	--	--
--	--	--	--	--
--	--	--	--	--
--	--	--	--	--
--	--	--	--	--
--	--	--	--	--
--	--	--	--	--
--	--	--	--	--
--	--	--	--	--
--	--	--	--	--
--	--	--	--	--
--	--	--	--	--
--	--	--	--	--
--	--	--	--	--
--	--	--	--	--
--	--	--	--	--
--	--	--	--	--
--	--	--	--	--
--	--	--	--	--
--	--	--	--	--
--	--	--	--	--
--	--	--	--	--
--	--	--	--	--
--	--	--	--	--
--	--	--	--	--
--	--	--	--	--
--	--	--	--	--
--	--	--	--	--
--	--	--	--	--
--	--	--	--	--
--	--	--	--	--
--	--	--	--	--
--	--	--	--	--
--	--	--	--	--
--	--	--	--	--
--	--	--	--	--
--	--	--	--	--
--	--	--	--	--
--	--	--	--	--
--	--	--	--	--
--	--	--	--	--
--	--	--	--	--
--	--	--	--	--
--	--	--	--	--
--	--	--	--	--
--	--	--	--	--
--	--	--	--	--
--	--	--	--	--
--	--	--	--	--
--	--	--	--	--
--	--	--	--	--
--	--	--	--	--
--	--	--	--	--
--	--	--	--	--
--	--	--	--	--
--	--	--	--	--
--	--	--	--	--
--	--	--	--	--
--	--	--	--	--
--	--	--	--	--
--	--	--	--	--
--	--	--	--	--
--	--	--	--	--
--	--	--	--	--
--	--	--	--	--
--	--	--	--	--
--	--	--	--	--
--	--	--	--	--
--	--	--	--	--
--	--	--	--	--
--	--	--	--	--
--	--	--	--	--
--	--	--	--	--
--	--	--	--	--
--	--	--	--	--
--	--	--	--	--
--	--	--	--	--
--	--	--	--	--
--	--	--	--	--
--	--	--	--	--
--	--	--	--
--	--	--	--
--	--	--	--
--	--	--	--
--	--	--	--
--	--	--	--
--	--	--	--
--	--	--	--
--	--	--	--
--	--	--	--
--	--	--	--
--	--	--	--
--	--	--	--
--	--	--	--
--	--	--	--
--	--	--	--
--	--	--	--
--	--	--	--
--	--	--	--
--	--	--	--
--	--	--	--
--	--	--	--
--	--	--	--
--	--	--	--
--	--	--	--
--	--	--	--
--	--	--	--
--	--	--	--
--	--	--	--
--	--	--	--
--	--	--	--
--	--	--	--
--	--	--	--
--	--	--	--
--	--	--	--
--	--	--	--
--	--	--	--
--	--	--	--
--	--	--	--
--	--	--	--
--	--	--	--
--	--	--	--
--	--	--	--
--	--	--	--
--	--	--	--
--	--	--	--
--	--	--	--
--	--	--	--
--	--	--	--
--	--	--	--
--	--	--	--
--	--	--	--
--	--	--	--
--	--	--	--
--	--	--	--
--	--	--	--
--	--	--	--
--	--	--	--
--	--	--	--
--	--	--	--
--	--	--	--
--	--	--	--
--	--	--	--
--	--	--	--
--	--	--	--
--	--	--	--
--	--	--	--
--	--	--	--
--	--	--	--
--	--	--	--
--	--	--	--
--	--	--	--
--	--	--	--
--	--	--	--
--	--	--	--
--	--	--	--
--	--	--	--
--	--	--	--
--	--	--	--
--	--	--	--
--	--	--	--
--	--	--	--
--	--	--	--
--	--	--	--
--	--	--	--
--	--	--	--
--	--	--	--
--	--	--	--
--	--	--	--
--	--	--	--
--	--	--	--
--	--	--	--
--	--	--	--
--	--	--	--
--	--	--	--
--	--	--	--
--	--	--	--
--	--	--	--
--	--	--	--
--	--	--	--
--	--	--	--
--	--	--
--	--	--
--	--	--
--	--	--
--	--	--
--	--	--
--	--	--
--	--	--
--	--	--
--	--	--
--	--	--
--	--	--
--	--	--
--	--	--
--	--	--
--	--	--
--	--	--
--	--	--
--	--	--
--	--	--
--	--	--
--	--	--
--	--	--
--	--	--
--	--	--
--	--	--
--	--	--
--	--	--
--	--	--
--	--	--
--	--	--
--	--	--
--	--	--
--	--	--
--	--	--
--	--	--
--	--	--
--	--	--
--	--	--
--	--	--
--	--	--
--	--	--
--	--	--
--	--	--
--	--	--
--	--	--
--	--	--
--	--	--
--	--	--
--	--	--
--	--	--
--	--	--
--	--	--
--	--	--
--	--	--
--	--	--
--	--	--
--	--	--
--	--	--
--	--	--
--	--	--
--	--	--
--	--	--
--	--	--
--	--	--
--	--	--
--	--	--
--	--	--
--	--	--
--	--	--
--	--	--
--	--	--
--	--	--
--	--	--
--	--	--
--	--	--
--	--	--
--	--	--
--	--	--
--	--	--
--	--	--
--	--	--
--	--	--
--	--	--
--	--	--
--	--	--
--	--	--
--	--	--
--	--	--
--	--	--
--	--	--
--	--	--
--	--	--
--	--	--
--	--	--
--	--	--
--	--	--
--	--	--
--	--	--
--	--	--
--	--	--
--	--
--	--
--	--
--	--
--	--
--	--
--	--
--	--
--	--
--	--
--	--
--	--
--	--
--	--
--	--
--	--
--	--
--	--
--	--
--	--
--	--
--	--
--	--
--	--
--	--
--	--
--	--
--	--
--	--
--	--
--	--
--	--
--	--
--	--
--	--
--	--
--	--
--	--
--	--
--	--
--	--
--	--
--	--
--	--
--	--
--	--
--	--
--	--
--	--
--	--
--	--
--	--
--	--
--	--
--	--
--	--
--	--
--	--
--	--
--	--
--	--
--	--
--	--
--	--
--	--
--	--
--	--
--	--
--	--
--	--
--	--
--	--
--	--
--	--
--	--
--	--
--	--
--	--
--	--
--	--
--	--
--	--
--	--
--	--
--	--
--	--
--	--
--	--
--	--
--	--
--	--
--	--
--	--
--	--
--	--
--	--
--	--
--	--
--	--
--	--
--	--
