# Supplementary material for: Precise control of the interlayer twist angle in large scale MoS2 homostructures
Source: Nat Commun. 2020 May 1;11:2153. doi: 10.1038/s41467-020-16056-4 (PMC7195481; doi:10.1038/s41467-020-16056-4)
Supplement: Supplementary file 3 — Source Data [file 41467_2020_16056_MOESM3_ESM.zip › Source Data/Fig. 5c on-off.txt]

	0¡ã	30¡ã
1	1.81E+07	6.95E+07
2	8.65E+06	4.01E+07
3	1.38E+07	1.11E+08
4	3.08E+07	1.69E+08
5	7.76E+06	9.84E+07
6	5.84E+06	3.80E+08
7	1.54E+07	1.17E+08
8	4.86E+07	4.14E+07
9	1.41E+07	2.94E+07
10	2.44E+07	1.80E+08
11	2.33E+07	1.61E+08
12	7.24E+06	6.82E+07
13	3.20E+07	1.16E+07
14	2.17E+07	6.36E+07
15	6.69E+06	2.96E+08
16	7.66E+06	6.76E+08
17	8.57E+07	7.88E+07
18	4.11E+07	2.42E+07
19	6.60E+07	1.78E+08
20	2.16E+07	3.19E+07
21	2.70E+07	3.96E+07
22	3.09E+07	2.42E+07
23	1.57E+07	6.23E+07
24	1.85E+07	1.58E+08
25	2.24E+07	2.27E+07
26	2.28E+07	2.62E+07
27	3.16E+07	4.73E+07
28	1.28E+07	7.90E+07
29	2.72E+07	1.60E+07
30	2.01E+07	3.15E+08
