# Supplementary material for: Precise control of the interlayer twist angle in large scale MoS2 homostructures
Source: Nat Commun. 2020 May 1;11:2153. doi: 10.1038/s41467-020-16056-4 (PMC7195481; doi:10.1038/s41467-020-16056-4)
Supplement: Supplementary file 3 — Source Data [file 41467_2020_16056_MOESM3_ESM.zip › Source Data/Fig. 5d mobilities.txt]

0¡ã	1.29E+01	2.42E+00
30¡ã	3.25E+01	5.38E+00
(0¡ã, 0¡ã)	1.29E+01	2.50E+00
(0¡ã, 30¡ã)	1.42E+01	3.13E+00
(30¡ã,30¡ã)	2.87E+01	9.15E+00
