# Supplementary material for: Precise control of the interlayer twist angle in large scale MoS2 homostructures
Source: Nat Commun. 2020 May 1;11:2153. doi: 10.1038/s41467-020-16056-4 (PMC7195481; doi:10.1038/s41467-020-16056-4)
Supplement: Supplementary file 3 — Source Data [file 41467_2020_16056_MOESM3_ESM.zip › Source Data/Fig. S10 0 30 transfer curve.xlsx]

## Sheet: Sheet1
100	8.64602e-06	4.0324e-05
99.8	8.48616e-06	3.98636e-05
99.6	8.3008e-06	3.92782e-05
99.4	8.10896e-06	3.87143e-05
99.2	7.9537e-06	3.81745e-05
99	7.79917e-06	3.76152e-05
98.8	7.61439e-06	3.71901e-05
98.6	7.49374e-06	3.668e-05
98.4	7.34325e-06	3.62219e-05
98.2	7.20433e-06	3.57774e-05
98	7.09323e-06	3.53942e-05
97.8	6.9744e-06	3.49884e-05
97.6	6.86989e-06	3.45959e-05
97.4	6.76598e-06	3.41933e-05
97.2	6.65304e-06	3.38424e-05
97	6.54641e-06	3.34711e-05
96.8	6.43067e-06	3.31433e-05
96.6	6.34234e-06	3.27014e-05
96.4	6.24338e-06	3.24455e-05
96.2	6.16514e-06	3.20643e-05
96	6.08053e-06	3.17228e-05
95.8	5.98581e-06	3.14038e-05
95.6	5.89572e-06	3.11031e-05
95.4	5.83387e-06	3.07986e-05
95.2	5.73618e-06	3.04661e-05
95	5.65124e-06	3.013e-05
94.8	5.5754e-06	2.98683e-05
94.6	5.49806e-06	2.95643e-05
94.4	5.42245e-06	2.92765e-05
94.2	5.33564e-06	2.90056e-05
94	5.2726e-06	2.87495e-05
93.8	5.19934e-06	2.84935e-05
93.6	5.12955e-06	2.81972e-05
93.4	5.05016e-06	2.79295e-05
93.2	4.98389e-06	2.76698e-05
93	4.91952e-06	2.73653e-05
92.8	4.84654e-06	2.71254e-05
92.6	4.78011e-06	2.69331e-05
92.4	4.72632e-06	2.66057e-05
92.2	4.66055e-06	2.63671e-05
92	4.59595e-06	2.61375e-05
91.8	4.53653e-06	2.59019e-05
91.6	4.47051e-06	2.56254e-05
91.4	4.41727e-06	2.54091e-05
91.2	4.35812e-06	2.51743e-05
91	4.30666e-06	2.49277e-05
90.8	4.23894e-06	2.467e-05
90.6	4.18422e-06	2.44578e-05
90.4	4.12697e-06	2.42227e-05
90.2	4.0697e-06	2.39891e-05
90	4.01509e-06	2.37958e-05
89.8	3.97031e-06	2.35622e-05
89.6	3.917e-06	2.3337e-05
89.4	3.85589e-06	2.31099e-05
89.2	3.80832e-06	2.28999e-05
89	3.75746e-06	2.27128e-05
88.8	3.71851e-06	2.24716e-05
88.6	3.66647e-06	2.22811e-05
88.4	3.61529e-06	2.20739e-05
88.2	3.56776e-06	2.18842e-05
88	3.52536e-06	2.16793e-05
87.8	3.47616e-06	2.14842e-05
87.6	3.43037e-06	2.12999e-05
87.4	3.37621e-06	2.108e-05
87.2	3.33391e-06	2.08962e-05
87	3.29719e-06	2.06764e-05
86.8	3.25557e-06	2.04769e-05
86.6	3.21071e-06	2.03074e-05
86.4	3.16101e-06	2.00943e-05
86.2	3.12272e-06	1.99145e-05
86	3.08025e-06	1.97139e-05
85.8	3.04188e-06	1.95092e-05
85.6	2.99024e-06	1.93259e-05
85.4	2.95919e-06	1.91976e-05
85.2	2.9115e-06	1.90274e-05
85	2.87377e-06	1.87976e-05
84.8	2.83501e-06	1.86344e-05
84.6	2.80115e-06	1.84479e-05
84.4	2.75029e-06	1.82519e-05
84.2	2.70891e-06	1.80805e-05
84	2.67513e-06	1.78945e-05
83.8	2.63236e-06	1.7744e-05
83.6	2.59533e-06	1.75595e-05
83.4	2.56101e-06	1.73818e-05
83.2	2.52578e-06	1.7215e-05
83	2.48976e-06	1.70454e-05
82.8	2.45443e-06	1.69028e-05
82.6	2.41637e-06	1.67087e-05
82.4	2.38685e-06	1.65285e-05
82.2	2.34494e-06	1.6383e-05
82	2.31271e-06	1.62293e-05
81.8	2.27242e-06	1.60669e-05
81.6	2.24386e-06	1.58986e-05
81.4	2.21573e-06	1.5751e-05
81.2	2.17636e-06	1.55953e-05
81	2.14453e-06	1.54133e-05
80.8	2.10772e-06	1.527e-05
80.6	2.07408e-06	1.5118e-05
80.4	2.04021e-06	1.49785e-05
80.2	2.00825e-06	1.48134e-05
80	1.97524e-06	1.46747e-05
79.8	1.93736e-06	1.4489e-05
79.6	1.91198e-06	1.4341e-05
79.4	1.88502e-06	1.42146e-05
79.2	1.85852e-06	1.40286e-05
79	1.82914e-06	1.38805e-05
78.8	1.79391e-06	1.37233e-05
78.6	1.76916e-06	1.35696e-05
78.4	1.74383e-06	1.34309e-05
78.2	1.70938e-06	1.32952e-05
78	1.68057e-06	1.3162e-05
77.8	1.65206e-06	1.30134e-05
77.6	1.62247e-06	1.28635e-05
77.4	1.59975e-06	1.27364e-05
77.2	1.57699e-06	1.25843e-05
77	1.5476e-06	1.24412e-05
76.8	1.52683e-06	1.23029e-05
76.6	1.49836e-06	1.21796e-05
76.4	1.47283e-06	1.20306e-05
76.2	1.44585e-06	1.18935e-05
76	1.42283e-06	1.17651e-05
75.8	1.39269e-06	1.16383e-05
75.6	1.37575e-06	1.14967e-05
75.4	1.35018e-06	1.13609e-05
75.2	1.3298e-06	1.12298e-05
75	1.30327e-06	1.11012e-05
74.8	1.28132e-06	1.09595e-05
74.6	1.26015e-06	1.08414e-05
74.4	1.23602e-06	1.07022e-05
74.2	1.21699e-06	1.05764e-05
74	1.19562e-06	1.04494e-05
73.8	1.17447e-06	1.0319e-05
73.6	1.15144e-06	1.01949e-05
73.4	1.12822e-06	1.0072e-05
73.2	1.10686e-06	9.96769e-06
73	1.08093e-06	9.83936e-06
72.8	1.06132e-06	9.71171e-06
72.6	1.04144e-06	9.59649e-06
72.4	1.023e-06	9.46779e-06
72.2	1.00247e-06	9.3493e-06
72	9.84199e-07	9.21165e-06
71.8	9.66202e-07	9.08692e-06
71.6	9.43933e-07	8.96293e-06
71.4	9.3014e-07	8.85045e-06
71.2	9.09005e-07	8.73001e-06
71	8.92832e-07	8.62576e-06
70.8	8.69479e-07	8.49448e-06
70.6	8.51976e-07	8.37343e-06
70.4	8.34958e-07	8.26669e-06
70.2	8.14868e-07	8.15202e-06
70	7.98132e-07	8.04054e-06
69.8	7.83036e-07	7.92985e-06
69.6	7.67265e-07	7.81714e-06
69.4	7.50616e-07	7.70405e-06
69.2	7.33572e-07	7.58831e-06
69	7.13979e-07	7.47913e-06
68.8	7.03016e-07	7.37394e-06
68.6	6.91e-07	7.25842e-06
68.4	6.69936e-07	7.1467e-06
68.2	6.57135e-07	7.05686e-06
68	6.39546e-07	6.95753e-06
67.8	6.23636e-07	6.84744e-06
67.6	6.09349e-07	6.75442e-06
67.4	5.91956e-07	6.64142e-06
67.2	5.80907e-07	6.53915e-06
67	5.68267e-07	6.43862e-06
66.8	5.51981e-07	6.33904e-06
66.6	5.37822e-07	6.24402e-06
66.4	5.26715e-07	6.15128e-06
66.2	5.16894e-07	6.04925e-06
66	5.01516e-07	5.94163e-06
65.8	4.89704e-07	5.84502e-06
65.6	4.81155e-07	5.74195e-06
65.4	4.65742e-07	5.65682e-06
65.2	4.53857e-07	5.56106e-06
65	4.44396e-07	5.45609e-06
64.8	4.30584e-07	5.35589e-06
64.6	4.19077e-07	5.26764e-06
64.4	4.09555e-07	5.17632e-06
64.2	3.95608e-07	5.07046e-06
64	3.85362e-07	4.98819e-06
63.8	3.75545e-07	4.8981e-06
63.6	3.65344e-07	4.79179e-06
63.4	3.56579e-07	4.72629e-06
63.2	3.45441e-07	4.62923e-06
63	3.35372e-07	4.53343e-06
62.8	3.25654e-07	4.43877e-06
62.6	3.14791e-07	4.35415e-06
62.4	3.07389e-07	4.26923e-06
62.2	3.0001e-07	4.18887e-06
62	2.90457e-07	4.10613e-06
61.8	2.82712e-07	4.0171e-06
61.6	2.7183e-07	3.94581e-06
61.4	2.62637e-07	3.86403e-06
61.2	2.5484e-07	3.77212e-06
61	2.46486e-07	3.70208e-06
60.8	2.38704e-07	3.61023e-06
60.6	2.30264e-07	3.52316e-06
60.4	2.25112e-07	3.46015e-06
60.2	2.16475e-07	3.37298e-06
60	2.10331e-07	3.30227e-06
59.8	2.00929e-07	3.22701e-06
59.6	1.95852e-07	3.15251e-06
59.4	1.90906e-07	3.0782e-06
59.2	1.83822e-07	2.9947e-06
59	1.77236e-07	2.92539e-06
58.8	1.70419e-07	2.84188e-06
58.6	1.6607e-07	2.76583e-06
58.4	1.60798e-07	2.70854e-06
58.2	1.54247e-07	2.65193e-06
58	1.49969e-07	2.56502e-06
57.8	1.43701e-07	2.49769e-06
57.6	1.38536e-07	2.4265e-06
57.4	1.33654e-07	2.36445e-06
57.2	1.28779e-07	2.2912e-06
57	1.2327e-07	2.23315e-06
56.8	1.18654e-07	2.1661e-06
56.6	1.14273e-07	2.11092e-06
56.4	1.09274e-07	2.04709e-06
56.2	1.0687e-07	1.97951e-06
56	1.01784e-07	1.92904e-06
55.8	9.83646e-08	1.87141e-06
55.6	9.4933e-08	1.81463e-06
55.4	8.95385e-08	1.75031e-06
55.2	8.63131e-08	1.69133e-06
55	8.30275e-08	1.64641e-06
54.8	8.04547e-08	1.58271e-06
54.6	7.62669e-08	1.52791e-06
54.4	7.37284e-08	1.4822e-06
54.2	7.03214e-08	1.43358e-06
54	6.68255e-08	1.37819e-06
53.8	6.41084e-08	1.32343e-06
53.6	6.09066e-08	1.27483e-06
53.4	5.75732e-08	1.23138e-06
53.2	5.63428e-08	1.18357e-06
53	5.27403e-08	1.14269e-06
52.8	5.0361e-08	1.10319e-06
52.6	4.75747e-08	1.05348e-06
52.4	4.56493e-08	1.01183e-06
52.2	4.31481e-08	9.72282e-07
52	4.15256e-08	9.33626e-07
51.8	3.99221e-08	8.90873e-07
51.6	3.80213e-08	8.53732e-07
51.4	3.56227e-08	8.15716e-07
51.2	3.44398e-08	7.86225e-07
51	3.2381e-08	7.50221e-07
50.8	3.06402e-08	7.16943e-07
50.6	2.92589e-08	6.85787e-07
50.4	2.77647e-08	6.57136e-07
50.2	2.59027e-08	6.2742e-07
50	2.47555e-08	5.96601e-07
49.8	2.3737e-08	5.67483e-07
49.6	2.24851e-08	5.48924e-07
49.4	2.08833e-08	5.25963e-07
49.2	1.99146e-08	4.99249e-07
49	1.88171e-08	4.76395e-07
48.8	1.77767e-08	4.51394e-07
48.6	1.6714e-08	4.3442e-07
48.4	1.52418e-08	4.15358e-07
48.2	1.44613e-08	3.95152e-07
48	1.35354e-08	3.77419e-07
47.8	1.31868e-08	3.58921e-07
47.6	1.24864e-08	3.40877e-07
47.4	1.12036e-08	3.25058e-07
47.2	1.06412e-08	3.08345e-07
47	9.9783e-09	2.91226e-07
46.8	9.51416e-09	2.80374e-07
46.6	9.1756e-09	2.65806e-07
46.4	8.90234e-09	2.52935e-07
46.2	8.31409e-09	2.42125e-07
46	7.66854e-09	2.30232e-07
45.8	7.23215e-09	2.1816e-07
45.6	6.74131e-09	2.06245e-07
45.4	6.33309e-09	1.97319e-07
45.2	6.02892e-09	1.86809e-07
45	5.538e-09	1.77674e-07
44.8	5.06991e-09	1.67002e-07
44.6	4.77251e-09	1.59178e-07
44.4	4.42842e-09	1.50758e-07
44.2	4.21249e-09	1.43061e-07
44	3.99663e-09	1.34611e-07
43.8	3.65587e-09	1.26603e-07
43.6	3.3678e-09	1.21764e-07
43.4	3.20884e-09	1.17617e-07
43.2	2.86786e-09	1.10855e-07
43	2.81493e-09	1.04843e-07
42.8	2.60729e-09	9.97166e-08
42.6	2.53628e-09	9.39834e-08
42.4	2.33081e-09	8.96541e-08
42.2	2.13107e-09	8.49151e-08
42	1.99257e-09	7.97667e-08
41.8	1.84817e-09	7.62784e-08
41.6	1.76452e-09	7.12596e-08
41.4	1.59074e-09	6.87376e-08
41.2	1.47576e-09	6.41808e-08
41	1.32315e-09	5.9239e-08
40.8	1.21636e-09	5.74264e-08
40.6	1.17386e-09	5.44747e-08
40.4	1.09044e-09	4.9881e-08
40.2	9.87527e-10	4.85093e-08
40	9.34532e-10	4.4457e-08
39.8	8.805e-10	4.15376e-08
39.6	8.12795e-10	3.93077e-08
39.4	7.71698e-10	3.70161e-08
39.2	7.35635e-10	3.51503e-08
39	6.86026e-10	3.28832e-08
38.8	6.18581e-10	3.09075e-08
38.6	5.97766e-10	2.95083e-08
38.4	5.7274e-10	2.81861e-08
38.2	5.36832e-10	2.66635e-08
38	4.94048e-10	2.4203e-08
37.8	4.512e-10	2.24935e-08
37.6	4.2088e-10	2.12569e-08
37.4	4.02017e-10	2.05295e-08
37.2	3.69111e-10	1.90567e-08
37	3.32543e-10	1.76274e-08
36.8	3.13263e-10	1.68354e-08
36.6	2.85639e-10	1.55731e-08
36.4	2.62865e-10	1.45327e-08
36.2	2.48516e-10	1.3659e-08
36	2.2868e-10	1.31438e-08
35.8	2.10223e-10	1.19209e-08
35.6	1.91419e-10	1.13725e-08
35.4	1.80691e-10	1.0649e-08
35.2	1.64197e-10	1.00846e-08
35	1.4887e-10	9.24474e-09
34.8	1.42581e-10	8.30759e-09
34.6	1.28491e-10	8.26557e-09
34.4	1.18748e-10	7.74941e-09
34.2	1.05696e-10	7.12668e-09
34	1.02187e-10	6.30188e-09
33.8	9.7529e-11	6.02154e-09
33.6	8.7567e-11	5.5661e-09
33.4	8.0179e-11	4.9483e-09
33.2	7.2529e-11	4.56332e-09
33	6.3393e-11	4.58245e-09
32.8	5.6771e-11	4.1664e-09
32.6	5.1208e-11	3.77277e-09
32.4	4.6555e-11	3.34446e-09
32.2	4.2995e-11	3.12565e-09
32	3.8063e-11	2.93594e-09
31.8	3.5298e-11	2.76982e-09
31.6	3.1661e-11	2.58992e-09
31.4	2.8111e-11	2.33127e-09
31.2	2.5129e-11	2.11349e-09
31	2.2423e-11	1.97369e-09
30.8	1.9916e-11	1.76447e-09
30.6	1.7994e-11	1.76125e-09
30.4	1.5839e-11	1.58006e-09
30.2	1.3747e-11	1.41888e-09
30	1.2211e-11	1.34001e-09
29.8	1.0885e-11	1.24642e-09
29.6	9.515e-12	1.12142e-09
29.4	8.649e-12	9.94934e-10
29.2	7.643e-12	9.21286e-10
29	6.931e-12	9.01087e-10
28.8	6.323e-12	8.13966e-10
28.6	5.788e-12	7.04891e-10
28.4	5.175e-12	6.69107e-10
28.2	4.654e-12	5.69959e-10
28	4.228e-12	5.17091e-10
27.8	3.846e-12	4.44405e-10
27.6	3.535e-12	4.25204e-10
27.4	3.188e-12	3.62942e-10
27.2	2.898e-12	3.20426e-10
27	2.724e-12	2.87749e-10
26.8	2.532e-12	2.5143e-10
26.6	2.329e-12	2.16689e-10
26.4	2.2e-12	1.84609e-10
26.2	2.115e-12	1.69706e-10
26	1.982e-12	1.56058e-10
25.8	1.892e-12	1.3675e-10
25.6	1.78e-12	1.17969e-10
25.4	1.698e-12	1.01556e-10
25.2	1.619e-12	9.1218e-11
25	1.573e-12	8.4568e-11
24.8	1.471e-12	6.8841e-11
24.6	1.48e-12	6.2139e-11
24.4	1.367e-12	5.3728e-11
24.2	1.344e-12	4.5805e-11
24	1.328e-12	4.2157e-11
23.8	1.302e-12	3.4661e-11
23.6	1.252e-12	3.0551e-11
23.4	1.216e-12	2.7442e-11
23.2	1.219e-12	2.3094e-11
23	1.174e-12	2.1023e-11
22.8	1.127e-12	1.8153e-11
22.6	1.123e-12	1.6099e-11
22.4	1.101e-12	1.4773e-11
22.2	1.083e-12	1.2472e-11
22	1.082e-12	1.0833e-11
21.8	1.032e-12	9.622e-12
21.6	9.9e-13	8.762e-12
21.4	1.007e-12	7.944e-12
21.2	9.62e-13	7.119e-12
21	9.61e-13	6.419e-12
20.8	9.65e-13	5.712e-12
20.6	9.21e-13	5.175e-12
20.4	9e-13	4.658e-12
20.2	9.23e-13	4.215e-12
20	9.22e-13	3.852e-12
19.8	9.06e-13	3.518e-12
19.6	8.81e-13	3.269e-12
19.4	8.59e-13	3.021e-12
19.2	8.32e-13	2.879e-12
19	8.23e-13	2.672e-12
18.8	8.39e-13	2.501e-12
18.6	8.28e-13	2.341e-12
18.4	8.02e-13	2.18e-12
18.2	7.73e-13	2.128e-12
18	7.91e-13	2.004e-12
17.8	7.92e-13	1.934e-12
17.6	7.77e-13	1.761e-12
17.4	7.95e-13	1.668e-12
17.2	7.65e-13	1.618e-12
17	7.54e-13	1.484e-12
16.8	7.6e-13	1.475e-12
16.6	7.04e-13	1.511e-12
16.4	7.37e-13	1.422e-12
16.2	7.28e-13	1.39e-12
16	7.29e-13	1.339e-12
15.8	7.22e-13	1.24e-12
15.6	7.07e-13	1.214e-12
15.4	6.77e-13	1.176e-12
15.2	6.89e-13	1.137e-12
15	6.74e-13	1.124e-12
14.8	6.72e-13	1.11e-12
14.6	6.88e-13	1.112e-12
14.4	7.17e-13	1.094e-12
14.2	6.76e-13	1.043e-12
14	6.88e-13	9.95e-13
13.8	6.62e-13	1.011e-12
13.6	6.28e-13	9.79e-13
13.4	6.51e-13	9.32e-13
13.2	6.52e-13	9.88e-13
13	6.34e-13	9.26e-13
12.8	6.15e-13	9.02e-13
12.6	6e-13	8.94e-13
12.4	5.97e-13	8.99e-13
12.2	5.81e-13	8.47e-13
12	6.28e-13	8.16e-13
11.8	5.96e-13	8.42e-13
11.6	6.11e-13	8.42e-13
11.4	5.84e-13	7.75e-13
11.2	5.81e-13	8e-13
11	5.69e-13	7.84e-13
10.8	5.55e-13	7.56e-13
10.6	5.69e-13	7.18e-13
10.4	5.62e-13	7.17e-13
10.2	5.41e-13	7.48e-13
10	5.27e-13	7.25e-13
9.8	5.55e-13	7.22e-13
9.6	5.81e-13	7.04e-13
9.4	5.7e-13	6.58e-13
9.2	5.37e-13	6.72e-13
9	5.13e-13	6.59e-13
8.8	5.38e-13	6.26e-13
8.6	5.35e-13	6.71e-13
8.4	5.42e-13	6.72e-13
8.2	5.4e-13	6.22e-13
8	5.52e-13	6.52e-13
7.8	5.08e-13	6.34e-13
7.6	4.93e-13	6.13e-13
7.4	5.03e-13	6.56e-13
7.2	5.21e-13	6.6e-13
7	5.42e-13	6.47e-13
6.8	5.21e-13	6.32e-13
6.6	4.87e-13	5.85e-13
6.4	5.06e-13	5.62e-13
6.2	4.85e-13	5.98e-13
6	4.92e-13	6.13e-13
5.8	4.66e-13	5.74e-13
5.6	4.65e-13	5.57e-13
5.4	5.05e-13	5.37e-13
5.2	4.68e-13	5.43e-13
5	4.65e-13	5.63e-13
4.8	4.43e-13	4.98e-13
4.6	4.72e-13	5.45e-13
4.4	4.75e-13	5.21e-13
4.2	4.37e-13	5.41e-13
4	4.59e-13	4.92e-13
3.8	4.96e-13	5.3e-13
3.6	4.46e-13	5.35e-13
3.4	4.59e-13	4.92e-13
3.2	4.43e-13	5.01e-13
3	4.61e-13	5.38e-13
2.8	4.44e-13	4.87e-13
2.6	4.8e-13	4.74e-13
2.4	4.4e-13	5.01e-13
2.2	4.37e-13	5.05e-13
2	4.64e-13	5e-13
1.8	4.52e-13	4.82e-13
1.6	4.26e-13	4.8e-13
1.4	4.37e-13	4.35e-13
1.2	4.2e-13	4.65e-13
1	4.02e-13	4.49e-13
0.8	4.21e-13	4.33e-13
0.6	4.35e-13	4.31e-13
0.4	4.37e-13	4.86e-13
0.2	4.27e-13	3.98e-13
0	4.02e-13	4.43e-13
-0.2	4.08e-13	4.51e-13
-0.4	4.26e-13	4.58e-13
-0.6	4.21e-13	4.87e-13
-0.8	4.19e-13	4.63e-13
-1	4.36e-13	4.15e-13
-1.2	3.82e-13	4.37e-13
-1.4	4.01e-13	4.52e-13
-1.6	4.06e-13	4.24e-13
-1.8	3.95e-13	4.26e-13
-2	4.24e-13	4.09e-13
-2.2	4.06e-13	4.3e-13
-2.4	3.7e-13	4.62e-13
-2.6	3.95e-13	3.86e-13
-2.8	3.92e-13	3.74e-13
-3	3.75e-13	3.72e-13
-3.2	3.97e-13	4.14e-13
-3.4	3.91e-13	4.02e-13
-3.6	3.66e-13	4.16e-13
-3.8	3.8e-13	3.76e-13
-4	3.82e-13	3.98e-13
-4.2	3.98e-13	4.03e-13
-4.4	3.86e-13	3.74e-13
-4.6	3.69e-13	3.81e-13
-4.8	4.01e-13	3.79e-13
-5	3.78e-13	4.05e-13
-5.2	3.71e-13	3.5e-13
-5.4	3.88e-13	4.1e-13
-5.6	3.81e-13	3.86e-13
-5.8	3.51e-13	3.81e-13
-6	3.44e-13	4.07e-13
-6.2	3.77e-13	3.88e-13
-6.4	3.9e-13	3.36e-13
-6.6	3.88e-13	3.21e-13
-6.8	3.61e-13	3.86e-13
-7	3.82e-13	3.46e-13
-7.2	3.49e-13	3.83e-13
-7.4	3.8e-13	3.76e-13
-7.6	3.41e-13	3.68e-13
-7.8	3.51e-13	3.29e-13
-8	3.45e-13	3.88e-13
-8.2	3.54e-13	3.39e-13
-8.4	3.17e-13	3.62e-13
-8.6	3.65e-13	3.78e-13
-8.8	3.81e-13	3.76e-13
-9	3.72e-13	3.44e-13
-9.2	3.3e-13	3.4e-13
-9.4	3.57e-13	3.95e-13
-9.6	3.53e-13	3.18e-13
-9.8	3.38e-13	3.63e-13
-10	3.42e-13	3.55e-13
-10.2	3.37e-13	3.47e-13
-10.4	3.47e-13	3.5e-13
-10.6	3.23e-13	3.65e-13
-10.8	3.36e-13	3.35e-13
-11	3.67e-13	3.31e-13
-11.2	3.56e-13	3.67e-13
-11.4	3.31e-13	3.37e-13
-11.6	3.31e-13	3.27e-13
-11.8	3.52e-13	3.21e-13
-12	3.29e-13	3.81e-13
-12.2	3.35e-13	3.71e-13
-12.4	3.23e-13	2.83e-13
-12.6	3.38e-13	3.17e-13
-12.8	3.38e-13	3.35e-13
-13	3.12e-13	3.02e-13
-13.2	3.39e-13	3.39e-13
-13.4	3.26e-13	3.16e-13
-13.6	3.15e-13	2.96e-13
-13.8	3.23e-13	3.09e-13
-14	3.33e-13	3.13e-13
-14.2	3.31e-13	3.2e-13
-14.4	3.23e-13	3.27e-13
-14.6	3.28e-13	3.38e-13
-14.8	2.95e-13	3.06e-13
-15	2.93e-13	2.88e-13
-15.2	3.16e-13	3.12e-13
-15.4	3.3e-13	3.32e-13
-15.6	3.3e-13	3.34e-13
-15.8	3.43e-13	3.47e-13
-16	3.06e-13	3.32e-13
-16.2	3e-13	2.97e-13
-16.4	2.88e-13	2.78e-13
-16.6	3.21e-13	3.23e-13
-16.8	3.04e-13	3.25e-13
-17	3.18e-13	3.14e-13
-17.2	2.9e-13	3.12e-13
-17.4	3.13e-13	2.71e-13
-17.6	3.09e-13	2.7e-13
-17.8	3.05e-13	3.17e-13
-18	2.88e-13	3.24e-13
-18.2	2.82e-13	3.01e-13
-18.4	2.99e-13	3.07e-13
-18.6	2.88e-13	2.95e-13
-18.8	2.74e-13	2.69e-13
-19	3.27e-13	2.55e-13
-19.2	3.03e-13	2.92e-13
-19.4	3.01e-13	3.06e-13
-19.6	3e-13	3.06e-13
-19.8	2.82e-13	2.94e-13
-20	2.8e-13	3.19e-13
