# Supplementary material for: Precise control of the interlayer twist angle in large scale MoS2 homostructures
Source: Nat Commun. 2020 May 1;11:2153. doi: 10.1038/s41467-020-16056-4 (PMC7195481; doi:10.1038/s41467-020-16056-4)
Supplement: Supplementary file 3 — Source Data [file 41467_2020_16056_MOESM3_ESM.zip › Source Data/Fig. S2b line scan Raman X direction.txt]

X	cm-1	Intensity
0	101.16	114.457
0	102.994	106.825
0	104.83	120.435
0	106.663	111.762
0	108.498	122.973
0	110.331	113.044
0	112.166	124.181
0	113.997	120.358
0	115.831	118.968
0	117.662	128.68
0	119.495	134.632
0	121.326	123.302
0	123.158	126.806
0	124.988	125.42
0	126.818	132.675
0	128.649	130.128
0	130.477	126.365
0	132.308	127.495
0	134.136	129.816
0	135.964	141.884
0	137.793	139.243
0	139.62	128.072
0	141.449	136.442
0	143.275	165.509
0	145.101	134.966
0	146.928	132.425
0	148.754	155.364
0	150.578	158.826
0	152.405	145.283
0	154.229	147.449
0	156.053	147.152
0	157.878	142.035
0	159.701	150.173
0	161.524	151.133
0	163.348	131.785
0	165.17	128.094
0	166.992	136.414
0	168.815	138.77
0	170.636	148.298
0	172.456	157.795
0	174.277	140.959
0	176.099	170.655
0	177.918	166.875
0	179.737	167.852
0	181.556	156.947
0	183.376	146.093
0	185.194	163.774
0	187.012	173.15
0	188.829	158.815
0	190.646	174.093
0	192.465	146.723
0	194.281	147.755
0	196.097	141.695
0	197.913	141.551
0	199.728	152.029
0	201.545	148.37
0	203.359	147.07
0	205.173	148.11
0	206.987	157.347
0	208.8	147.776
0	210.614	160.478
0	212.426	157.953
0	214.241	154.301
0	216.053	140.19
0	217.864	147.158
0	219.676	145.978
0	221.487	171.657
0	223.297	128.417
0	225.107	155.181
0	226.917	151.548
0	228.727	168.854
0	230.536	155.877
0	232.345	148.763
0	234.153	146.347
0	235.961	152.1
0	237.771	136.976
0	239.579	131.141
0	241.386	128.766
0	243.192	139.112
0	244.999	133.194
0	246.805	124.952
0	248.61	128.285
0	250.416	135.092
0	252.221	123.463
0	254.025	140.721
0	255.829	134.945
0	257.631	121.113
0	259.435	134.955
0	261.238	137.228
0	263.041	129.079
0	264.843	135.873
0	266.645	126.528
0	268.447	118.35
0	270.249	132.004
0	272.05	129.583
0	273.851	131.75
0	275.651	119.032
0	277.451	134.933
0	279.251	117.691
0	281.048	133.616
0	282.847	132.428
0	284.646	119.84
0	286.444	127.792
0	288.242	130.02
0	290.039	147.05
0	291.837	131.015
0	293.631	143.473
0	295.428	138.863
0	297.224	139.959
0	299.02	151.299
0	300.815	129.65
0	302.609	145.528
0	304.403	126.16
0	306.198	129.536
0	307.992	143.154
0	309.786	140.891
0	311.577	139.796
0	313.37	144.412
0	315.163	136.531
0	316.955	157.096
0	318.745	143.487
0	320.537	143.496
0	322.328	149.154
0	324.119	155.912
0	325.908	151.274
0	327.698	151.195
0	329.488	134.089
0	331.275	161.319
0	333.065	152.207
0	334.853	151.061
0	336.64	153.338
0	338.428	173.815
0	340.216	140.92
0	342.001	180.753
0	343.789	163.705
0	345.575	181.819
0	347.36	154.413
0	349.146	170.114
0	350.932	169.918
0	352.715	164.106
0	354.5	166.279
0	356.283	189.985
0	358.067	158.294
0	359.851	176.326
0	361.633	193.158
0	363.416	167.021
0	365.197	180.359
0	366.98	194.788
0	368.76	181.086
0	370.542	218.01
0	372.322	224.584
0	374.103	247.994
0	375.882	270.235
0	377.662	311.432
0	379.443	340.149
0	381.221	355.293
0	383	477.415
0	384.777	741.699
0	386.556	860.76
0	388.333	504.332
0	390.109	277.487
0	391.887	247.35
0	393.662	216.137
0	395.439	259.131
0	397.214	275.426
0	398.991	307.083
0	400.765	442.284
0	402.54	687.184
0	404.314	1161.23
0	406.087	1362.88
0	407.862	1022.42
0	409.634	602.817
0	411.408	411.786
0	413.18	341.427
0	414.951	349.876
0	416.724	410.713
0	418.495	375.421
0	420.265	295.558
0	422.037	236.597
0	423.807	221.346
0	425.576	209.397
0	427.347	232.319
0	429.116	218.079
0	430.884	236.456
0	432.654	242.766
0	434.422	225.135
0	436.189	218.446
0	437.958	237.895
0	439.724	232.399
0	441.491	252.979
0	443.257	247.484
0	445.024	264.757
0	446.789	295.01
0	448.554	303.535
0	450.319	297.944
0	452.085	324.805
0	453.849	335.344
0	455.612	330.676
0	457.376	331.372
0	459.14	309.414
0	460.903	293.987
0	462.665	293.7
0	464.427	289.178
0	466.188	267.541
0	467.949	262.091
0	469.712	248.084
0	471.473	227.633
0	473.233	208.221
0	474.993	175.89
0	476.752	171.405
0	478.511	164.74
0	480.27	167.693
0	482.031	162.129
0	483.789	153.44
0	485.546	159.738
0	487.304	158.631
0	489.061	152.219
0	490.818	148.978
0	492.574	163.766
0	494.33	161.468
0	496.086	175.047
0	497.841	166.341
0	499.596	162.99
0.24	101.16	104.504
0.24	102.994	125.458
0.24	104.83	116.711
0.24	106.663	127.905
0.24	108.498	121.731
0.24	110.331	118.012
0.24	112.166	115.488
0.24	113.997	110.431
0.24	115.831	116.49
0.24	117.662	136.104
0.24	119.495	129.691
0.24	121.326	134.4
0.24	123.158	125.575
0.24	124.988	131.568
0.24	126.818	138.818
0.24	128.649	130.128
0.24	130.477	131.272
0.24	132.308	127.495
0.24	134.136	107.772
0.24	135.964	135.769
0.24	137.793	122.143
0.24	139.62	146.368
0.24	141.449	131.569
0.24	143.275	146.037
0.24	145.101	166.58
0.24	146.928	133.639
0.24	148.754	133.516
0.24	150.578	150.339
0.24	152.405	142.862
0.24	154.229	145.031
0.24	156.053	142.327
0.24	157.878	132.405
0.24	159.701	150.173
0.24	161.524	146.335
0.24	163.348	146.162
0.24	165.17	135.277
0.24	166.992	138.807
0.24	168.815	159.107
0.24	170.636	133.947
0.24	172.456	137.473
0.24	174.277	150.516
0.24	176.099	165.882
0.24	177.918	152.572
0.24	179.737	178.566
0.24	181.556	160.514
0.24	183.376	154.408
0.24	185.194	164.96
0.24	187.012	162.476
0.24	188.829	152.889
0.24	190.646	176.462
0.24	192.465	158.556
0.24	194.281	154.848
0.24	196.097	153.502
0.24	197.913	146.27
0.24	199.728	142.601
0.24	201.545	148.37
0.24	203.359	150.599
0.24	205.173	152.812
0.24	206.987	133.862
0.24	208.8	146.603
0.24	210.614	142.907
0.24	212.426	160.293
0.24	214.241	143.781
0.24	216.053	146.032
0.24	217.864	147.158
0.24	219.676	137.803
0.24	221.487	158.812
0.24	223.297	163.44
0.24	225.107	162.182
0.24	226.917	142.222
0.24	228.727	145.564
0.24	230.536	150.06
0.24	232.345	139.465
0.24	234.153	145.186
0.24	235.961	145.133
0.24	237.771	134.655
0.24	239.579	129.98
0.24	241.386	147.327
0.24	243.192	135.635
0.24	244.999	136.668
0.24	246.805	139.993
0.24	248.61	125.973
0.24	250.416	133.937
0.24	252.221	131.54
0.24	254.025	134.954
0.24	255.829	130.332
0.24	257.631	138.415
0.24	259.435	131.495
0.24	261.238	123.389
0.24	263.041	132.536
0.24	264.843	134.721
0.24	266.645	127.678
0.24	268.447	141.33
0.24	270.249	140.039
0.24	272.05	130.729
0.24	273.851	122.584
0.24	275.651	123.611
0.24	277.451	145.225
0.24	279.251	126.832
0.24	281.048	129.047
0.24	282.847	129.003
0.24	284.646	128.971
0.24	286.444	142.625
0.24	288.242	127.739
0.24	290.039	134.511
0.24	291.837	148.104
0.24	293.631	132.087
0.24	295.428	132.033
0.24	297.224	124.028
0.24	299.02	137.648
0.24	300.815	130.787
0.24	302.609	138.706
0.24	304.403	142.072
0.24	306.198	119.31
0.24	307.992	129.52
0.24	309.786	144.3
0.24	311.577	160.254
0.24	313.37	151.234
0.24	315.163	153.598
0.24	316.955	140.02
0.24	318.745	141.209
0.24	320.537	134.385
0.24	322.328	144.6
0.24	324.119	163.878
0.24	325.908	151.274
0.24	327.698	150.058
0.24	329.488	153.407
0.24	331.275	147.686
0.24	333.065	145.391
0.24	334.853	154.468
0.24	336.64	155.609
0.24	338.428	169.271
0.24	340.216	140.92
0.24	342.001	162.564
0.24	343.789	158.021
0.24	345.575	165.91
0.24	347.36	180.527
0.24	349.146	170.114
0.24	350.932	167.653
0.24	352.715	167.501
0.24	354.5	183.246
0.24	356.283	185.462
0.24	358.067	166.208
0.24	359.851	160.502
0.24	361.633	187.51
0.24	363.416	188.462
0.24	365.197	189.377
0.24	366.98	185.781
0.24	368.76	210.33
0.24	370.542	219.133
0.24	372.322	233.568
0.24	374.103	254.727
0.24	375.882	293.782
0.24	377.662	302.469
0.24	379.443	332.317
0.24	381.221	334.065
0.24	383	464.029
0.24	384.777	684.903
0.24	386.556	850.751
0.24	388.333	525.439
0.24	390.109	294.136
0.24	391.887	241.804
0.24	393.662	230.547
0.24	395.439	242.52
0.24	397.214	271.002
0.24	398.991	319.234
0.24	400.765	433.46
0.24	402.54	638.728
0.24	404.314	1111.74
0.24	406.087	1353
0.24	407.862	979.633
0.24	409.634	580.897
0.24	411.408	397.549
0.24	413.18	342.522
0.24	414.951	357.53
0.24	416.724	392.144
0.24	418.495	391.791
0.24	420.265	283.561
0.24	422.037	219.152
0.24	423.807	236.611
0.24	425.576	213.759
0.24	427.347	227.956
0.24	429.116	227.893
0.24	430.884	233.187
0.24	432.654	232.968
0.24	434.422	208.821
0.24	436.189	223.88
0.24	437.958	215.083
0.24	439.724	230.227
0.24	441.491	235.607
0.24	443.257	261.595
0.24	445.024	265.842
0.24	446.789	279.825
0.24	448.554	301.367
0.24	450.319	290.36
0.24	452.085	316.144
0.24	453.849	339.671
0.24	455.612	334.998
0.24	457.376	331.372
0.24	459.14	327.741
0.24	460.903	289.68
0.24	462.665	291.549
0.24	464.427	280.578
0.24	466.188	272.913
0.24	467.949	265.314
0.24	469.712	255.602
0.24	471.473	226.56
0.24	473.233	213.588
0.24	474.993	182.325
0.24	476.752	172.476
0.24	478.511	171.159
0.24	480.27	155.944
0.24	482.031	162.129
0.24	483.789	161.964
0.24	485.546	169.322
0.24	487.304	158.631
0.24	489.061	168.186
0.24	490.818	163.876
0.24	492.574	170.147
0.24	494.33	163.592
0.24	496.086	157.012
0.24	497.841	163.162
0.24	499.596	176.749
0.48	101.16	109.481
0.48	102.994	108.068
0.48	104.83	115.469
0.48	106.663	131.631
0.48	108.498	124.215
0.48	110.331	119.255
0.48	112.166	117.972
0.48	113.997	120.358
0.48	115.831	118.968
0.48	117.662	137.341
0.48	119.495	119.81
0.48	121.326	120.836
0.48	123.158	128.037
0.48	124.988	132.797
0.48	126.818	128.99
0.48	128.649	123.99
0.48	130.477	123.911
0.48	132.308	132.398
0.48	134.136	117.569
0.48	135.964	129.653
0.48	137.793	136.8
0.48	139.62	131.732
0.48	141.449	137.66
0.48	143.275	137.518
0.48	145.101	142.262
0.48	146.928	149.433
0.48	148.754	139.585
0.48	150.578	128.516
0.48	152.405	140.44
0.48	154.229	128.111
0.48	156.053	138.709
0.48	157.878	144.442
0.48	159.701	135.756
0.48	161.524	142.736
0.48	163.348	143.766
0.48	165.17	122.108
0.48	166.992	123.251
0.48	168.815	129.2
0.48	170.636	138.731
0.48	172.456	129.105
0.48	174.277	140.959
0.48	176.099	146.787
0.48	177.918	141.844
0.48	179.737	151.186
0.48	181.556	166.459
0.48	183.376	155.595
0.48	185.194	162.587
0.48	187.012	154.175
0.48	188.829	139.852
0.48	190.646	153.96
0.48	192.465	140.807
0.48	194.281	143.027
0.48	196.097	139.333
0.48	197.913	132.115
0.48	199.728	143.779
0.48	201.545	153.08
0.48	203.359	151.776
0.48	205.173	136.355
0.48	206.987	146.779
0.48	208.8	155.986
0.48	210.614	141.736
0.48	212.426	154.443
0.48	214.241	153.132
0.48	216.053	154.209
0.48	217.864	142.487
0.48	219.676	148.314
0.48	221.487	155.309
0.48	223.297	158.771
0.48	225.107	143.513
0.48	226.917	149.217
0.48	228.727	143.235
0.48	230.536	146.57
0.48	232.345	147.601
0.48	234.153	146.347
0.48	235.961	146.294
0.48	237.771	127.69
0.48	239.579	134.622
0.48	241.386	134.566
0.48	243.192	119.405
0.48	244.999	140.143
0.48	246.805	136.522
0.48	248.61	123.662
0.48	250.416	130.473
0.48	252.221	136.155
0.48	254.025	121.113
0.48	255.829	122.258
0.48	257.631	128.034
0.48	259.435	115.346
0.48	261.238	128.002
0.48	263.041	126.774
0.48	264.843	133.57
0.48	266.645	121.927
0.48	268.447	122.946
0.48	270.249	133.152
0.48	272.05	135.316
0.48	273.851	124.876
0.48	275.651	129.333
0.48	277.451	128.072
0.48	279.251	126.832
0.48	281.048	131.331
0.48	282.847	130.145
0.48	284.646	136.96
0.48	286.444	123.228
0.48	288.242	128.88
0.48	290.039	132.231
0.48	291.837	135.573
0.48	293.631	120.7
0.48	295.428	136.586
0.48	297.224	128.58
0.48	299.02	130.822
0.48	300.815	125.101
0.48	302.609	130.747
0.48	304.403	130.706
0.48	306.198	135.218
0.48	307.992	120.431
0.48	309.786	140.891
0.48	311.577	144.342
0.48	313.37	142.137
0.48	315.163	139.945
0.48	316.955	142.297
0.48	318.745	140.07
0.48	320.537	142.357
0.48	322.328	144.6
0.48	324.119	159.326
0.48	325.908	155.824
0.48	327.698	145.511
0.48	329.488	137.498
0.48	331.275	155.639
0.48	333.065	134.033
0.48	334.853	160.147
0.48	336.64	135.164
0.48	338.428	148.822
0.48	340.216	154.558
0.48	342.001	176.206
0.48	343.789	153.474
0.48	345.575	156.819
0.48	347.36	156.684
0.48	349.146	158.773
0.48	350.932	152.926
0.48	352.715	158.447
0.48	354.5	159.492
0.48	356.283	183.2
0.48	358.067	178.646
0.48	359.851	177.456
0.48	361.633	173.955
0.48	363.416	174.92
0.48	365.197	182.614
0.48	366.98	190.284
0.48	368.76	221.578
0.48	370.542	197.782
0.48	372.322	220.093
0.48	374.103	251.361
0.48	375.882	263.507
0.48	377.662	289.026
0.48	379.443	306.582
0.48	381.221	338.534
0.48	383	443.951
0.48	384.777	681.562
0.48	386.556	836.294
0.48	388.333	504.332
0.48	390.109	285.257
0.48	391.887	242.913
0.48	393.662	218.354
0.48	395.439	225.909
0.48	397.214	252.198
0.48	398.991	324.757
0.48	400.765	421.328
0.48	402.54	653.045
0.48	404.314	1064.46
0.48	406.087	1279.42
0.48	407.862	960.984
0.48	409.634	571.032
0.48	411.408	377.835
0.48	413.18	325.012
0.48	414.951	370.65
0.48	416.724	397.605
0.48	418.495	371.056
0.48	420.265	295.558
0.48	422.037	239.868
0.48	423.807	203.9
0.48	425.576	205.034
0.48	427.347	210.505
0.48	429.116	203.904
0.48	430.884	236.456
0.48	432.654	219.905
0.48	434.422	221.872
0.48	436.189	223.88
0.48	437.958	209.652
0.48	439.724	237.829
0.48	441.491	247.55
0.48	443.257	240.972
0.48	445.024	259.332
0.48	446.789	301.517
0.48	448.554	307.871
0.48	450.319	310.946
0.48	452.085	334.549
0.48	453.849	296.401
0.48	455.612	319.869
0.48	457.376	325.975
0.48	459.14	294.32
0.48	460.903	268.142
0.48	462.665	279.715
0.48	464.427	264.453
0.48	466.188	246.052
0.48	467.949	245.979
0.48	469.712	237.345
0.48	471.473	213.675
0.48	473.233	213.588
0.48	474.993	187.687
0.48	476.752	147.837
0.48	478.511	151.903
0.48	480.27	153.808
0.48	482.031	148.263
0.48	483.789	160.899
0.48	485.546	159.738
0.48	487.304	146.92
0.48	489.061	151.154
0.48	490.818	152.171
0.48	492.574	147.815
0.48	494.33	135.973
0.48	496.086	157.012
0.48	497.841	152.567
0.48	499.596	167.224
0.72	101.16	102.016
0.72	102.994	109.31
0.72	104.83	104.295
0.72	106.663	119.213
0.72	108.498	116.762
0.72	110.331	124.224
0.72	112.166	120.456
0.72	113.997	117.876
0.72	115.831	132.6
0.72	117.662	132.392
0.72	119.495	118.575
0.72	121.326	127.001
0.72	123.158	130.499
0.72	124.988	126.649
0.72	126.818	120.391
0.72	128.649	126.445
0.72	130.477	134.953
0.72	132.308	112.784
0.72	134.136	124.917
0.72	135.964	128.43
0.72	137.793	142.907
0.72	139.62	119.534
0.72	141.449	130.351
0.72	143.275	116.83
0.72	145.101	143.478
0.72	146.928	140.929
0.72	148.754	143.226
0.72	150.578	143.065
0.72	152.405	138.019
0.72	154.229	148.657
0.72	156.053	138.709
0.72	157.878	131.202
0.72	159.701	129.749
0.72	161.524	124.744
0.72	163.348	138.974
0.72	165.17	120.911
0.72	166.992	137.611
0.72	168.815	125.611
0.72	170.636	141.123
0.72	172.456	154.209
0.72	174.277	130.208
0.72	176.099	155.141
0.72	177.918	153.764
0.72	179.737	144.043
0.72	181.556	158.136
0.72	183.376	157.971
0.72	185.194	134.104
0.72	187.012	150.617
0.72	188.829	149.334
0.72	190.646	152.776
0.72	192.465	147.906
0.72	194.281	147.755
0.72	196.097	153.502
0.72	197.913	168.682
0.72	199.728	144.958
0.72	201.545	144.837
0.72	203.359	151.776
0.72	205.173	158.689
0.72	206.987	140.907
0.72	208.8	130.184
0.72	210.614	149.935
0.72	212.426	150.933
0.72	214.241	143.781
0.72	216.053	153.041
0.72	217.864	142.487
0.72	219.676	142.474
0.72	221.487	135.457
0.72	223.297	143.594
0.72	225.107	144.68
0.72	226.917	144.554
0.72	228.727	149.057
0.72	230.536	152.387
0.72	232.345	151.087
0.72	234.153	145.186
0.72	235.961	137.006
0.72	237.771	136.976
0.72	239.579	127.659
0.72	241.386	131.086
0.72	243.192	137.953
0.72	244.999	135.51
0.72	246.805	123.796
0.72	248.61	132.908
0.72	250.416	135.092
0.72	252.221	128.078
0.72	254.025	126.88
0.72	255.829	143.019
0.72	257.631	124.574
0.72	259.435	133.802
0.72	261.238	129.155
0.72	263.041	115.249
0.72	264.843	133.57
0.72	266.645	123.077
0.72	268.447	121.797
0.72	270.249	134.3
0.72	272.05	129.583
0.72	273.851	123.73
0.72	275.651	127.044
0.72	277.451	138.364
0.72	279.251	121.119
0.72	281.048	121.053
0.72	282.847	132.428
0.72	284.646	122.123
0.72	286.444	132.356
0.72	288.242	130.02
0.72	290.039	123.111
0.72	291.837	121.901
0.72	293.631	137.78
0.72	295.428	132.033
0.72	297.224	134.269
0.72	299.02	130.822
0.72	300.815	134.199
0.72	302.609	140.98
0.72	304.403	127.297
0.72	306.198	135.218
0.72	307.992	143.154
0.72	309.786	142.027
0.72	311.577	128.43
0.72	313.37	144.412
0.72	315.163	139.945
0.72	316.955	142.297
0.72	318.745	146.903
0.72	320.537	149.19
0.72	322.328	142.323
0.72	324.119	145.67
0.72	325.908	144.45
0.72	327.698	145.511
0.72	329.488	147.726
0.72	331.275	143.142
0.72	333.065	155.614
0.72	334.853	131.752
0.72	336.64	145.387
0.72	338.428	169.271
0.72	340.216	152.285
0.72	342.001	177.342
0.72	343.789	164.842
0.72	345.575	153.41
0.72	347.36	152.142
0.72	349.146	165.577
0.72	350.932	157.457
0.72	352.715	153.92
0.72	354.5	171.935
0.72	356.283	162.845
0.72	358.067	161.686
0.72	359.851	171.805
0.72	361.633	186.381
0.72	363.416	186.205
0.72	365.197	170.214
0.72	366.98	181.277
0.72	368.76	204.706
0.72	370.542	219.133
0.72	372.322	243.674
0.72	374.103	259.216
0.72	375.882	272.477
0.72	377.662	280.064
0.72	379.443	327.841
0.72	381.221	336.299
0.72	383	443.951
0.72	384.777	710.517
0.72	386.556	822.949
0.72	388.333	532.104
0.72	390.109	300.796
0.72	391.887	245.131
0.72	393.662	247.173
0.72	395.439	254.702
0.72	397.214	265.471
0.72	398.991	308.188
0.72	400.765	416.916
0.72	402.54	650.842
0.72	404.314	1052.36
0.72	406.087	1302.48
0.72	407.862	976.342
0.72	409.634	581.993
0.72	411.408	413.976
0.72	413.18	367.691
0.72	414.951	360.81
0.72	416.724	399.79
0.72	418.495	338.315
0.72	420.265	293.377
0.72	422.037	223.513
0.72	423.807	207.171
0.72	425.576	211.578
0.72	427.347	208.323
0.72	429.116	224.622
0.72	430.884	226.649
0.72	432.654	225.348
0.72	434.422	207.733
0.72	436.189	215.186
0.72	437.958	227.032
0.72	439.724	222.625
0.72	441.491	241.036
0.72	443.257	236.63
0.72	445.024	246.311
0.72	446.789	263.556
0.72	448.554	289.442
0.72	450.319	295.777
0.72	452.085	323.722
0.72	453.849	327.772
0.72	455.612	334.998
0.72	457.376	308.705
0.72	459.14	302.945
0.72	460.903	305.833
0.72	462.665	299.079
0.72	464.427	267.678
0.72	466.188	281.509
0.72	467.949	240.608
0.72	469.712	231.975
0.72	471.473	249.108
0.72	473.233	216.808
0.72	474.993	189.832
0.72	476.752	172.476
0.72	478.511	171.159
0.72	480.27	153.808
0.72	482.031	162.129
0.72	483.789	171.554
0.72	485.546	155.478
0.72	487.304	154.372
0.72	489.061	162.864
0.72	490.818	167.069
0.72	492.574	164.83
0.72	494.33	159.343
0.72	496.086	167.621
0.72	497.841	185.412
0.72	499.596	160.874
0.96	101.16	106.992
0.96	102.994	115.52
0.96	104.83	126.643
0.96	106.663	134.114
0.96	108.498	106.825
0.96	110.331	116.77
0.96	112.166	132.874
0.96	113.997	107.95
0.96	115.831	121.447
0.96	117.662	134.866
0.96	119.495	114.869
0.96	121.326	128.234
0.96	123.158	123.113
0.96	124.988	129.109
0.96	126.818	117.934
0.96	128.649	122.763
0.96	130.477	106.735
0.96	132.308	115.235
0.96	134.136	111.446
0.96	135.964	123.537
0.96	137.793	134.357
0.96	139.62	137.83
0.96	141.449	135.224
0.96	143.275	138.735
0.96	145.101	119.16
0.96	146.928	143.359
0.96	148.754	151.723
0.96	150.578	135.79
0.96	152.405	135.597
0.96	154.229	136.571
0.96	156.053	143.534
0.96	157.878	144.442
0.96	159.701	139.36
0.96	161.524	125.944
0.96	163.348	144.964
0.96	165.17	150.839
0.96	166.992	130.431
0.96	168.815	133.985
0.96	170.636	136.339
0.96	172.456	145.841
0.96	174.277	138.57
0.96	176.099	140.82
0.96	177.918	132.308
0.96	179.737	172.614
0.96	181.556	156.947
0.96	183.376	166.285
0.96	185.194	160.213
0.96	187.012	139.943
0.96	188.829	163.556
0.96	190.646	153.96
0.96	192.465	136.074
0.96	194.281	144.209
0.96	196.097	136.971
0.96	197.913	136.833
0.96	199.728	142.601
0.96	201.545	155.435
0.96	203.359	144.717
0.96	205.173	135.18
0.96	206.987	140.907
0.96	208.8	134.875
0.96	210.614	144.078
0.96	212.426	140.403
0.96	214.241	151.963
0.96	216.053	147.2
0.96	217.864	144.822
0.96	219.676	147.146
0.96	221.487	158.812
0.96	223.297	149.431
0.96	225.107	154.014
0.96	226.917	153.88
0.96	228.727	151.386
0.96	230.536	144.244
0.96	232.345	144.114
0.96	234.153	132.409
0.96	235.961	133.523
0.96	237.771	133.494
0.96	239.579	132.301
0.96	241.386	153.127
0.96	243.192	128.679
0.96	244.999	133.194
0.96	246.805	128.423
0.96	248.61	123.662
0.96	250.416	114.309
0.96	252.221	141.924
0.96	254.025	125.727
0.96	255.829	109.571
0.96	257.631	121.113
0.96	259.435	121.114
0.96	261.238	132.615
0.96	263.041	134.841
0.96	264.843	117.449
0.96	266.645	127.678
0.96	268.447	119.499
0.96	270.249	132.004
0.96	272.05	137.61
0.96	273.851	130.604
0.96	275.651	138.49
0.96	277.451	122.355
0.96	279.251	127.975
0.96	281.048	116.485
0.96	282.847	121.012
0.96	284.646	131.253
0.96	286.444	138.061
0.96	288.242	133.442
0.96	290.039	136.79
0.96	291.837	125.319
0.96	293.631	118.422
0.96	295.428	130.895
0.96	297.224	127.442
0.96	299.02	128.547
0.96	300.815	121.689
0.96	302.609	131.884
0.96	304.403	131.843
0.96	306.198	130.673
0.96	307.992	129.52
0.96	309.786	143.164
0.96	311.577	135.249
0.96	313.37	136.452
0.96	315.163	134.256
0.96	316.955	142.297
0.96	318.745	145.764
0.96	320.537	148.052
0.96	322.328	132.076
0.96	324.119	151.36
0.96	325.908	142.175
0.96	327.698	134.143
0.96	329.488	144.316
0.96	331.275	136.326
0.96	333.065	156.75
0.96	334.853	143.11
0.96	336.64	157.881
0.96	338.428	140.87
0.96	340.216	153.421
0.96	342.001	155.743
0.96	343.789	162.568
0.96	345.575	148.864
0.96	347.36	169.173
0.96	349.146	174.65
0.96	350.932	164.254
0.96	352.715	169.765
0.96	354.5	169.673
0.96	356.283	166.237
0.96	358.067	172.992
0.96	359.851	177.456
0.96	361.633	181.862
0.96	363.416	163.635
0.96	365.197	189.377
0.96	366.98	200.418
0.96	368.76	195.708
0.96	370.542	213.514
0.96	372.322	247.043
0.96	374.103	252.483
0.96	375.882	287.054
0.96	377.662	296.868
0.96	379.443	311.057
0.96	381.221	337.416
0.96	383	470.722
0.96	384.777	679.334
0.96	386.556	800.707
0.96	388.333	535.437
0.96	390.109	283.037
0.96	391.887	232.93
0.96	393.662	233.872
0.96	395.439	239.198
0.96	397.214	247.773
0.96	398.991	289.409
0.96	400.765	406.99
0.96	402.54	607.893
0.96	404.314	1032.57
0.96	406.087	1264.04
0.96	407.862	1005.96
0.96	409.634	566.648
0.96	411.408	400.834
0.96	413.18	341.427
0.96	414.951	356.436
0.96	416.724	392.144
0.96	418.495	364.508
0.96	420.265	274.836
0.96	422.037	237.687
0.96	423.807	222.436
0.96	425.576	199.581
0.96	427.347	219.23
0.96	429.116	230.074
0.96	430.884	225.559
0.96	432.654	203.575
0.96	434.422	214.259
0.96	436.189	217.359
0.96	437.958	222.687
0.96	439.724	229.141
0.96	441.491	252.979
0.96	443.257	236.63
0.96	445.024	268.012
0.96	446.789	261.387
0.96	448.554	292.695
0.96	450.319	308.779
0.96	452.085	318.309
0.96	453.849	328.853
0.96	455.612	336.079
0.96	457.376	303.308
0.96	459.14	305.101
0.96	460.903	291.833
0.96	462.665	288.321
0.96	464.427	283.803
0.96	466.188	264.317
0.96	467.949	228.793
0.96	469.712	248.084
0.96	471.473	235.15
0.96	473.233	201.782
0.96	474.993	185.542
0.96	476.752	175.69
0.96	478.511	164.74
0.96	480.27	181.578
0.96	482.031	150.396
0.96	483.789	158.768
0.96	485.546	138.44
0.96	487.304	157.566
0.96	489.061	161.799
0.96	490.818	166.004
0.96	492.574	147.815
0.96	494.33	150.845
0.96	496.086	154.89
0.96	497.841	156.805
0.96	499.596	172.516
1.2	101.16	123.166
1.2	102.994	124.216
1.2	104.83	117.952
1.2	106.663	122.938
1.2	108.498	134.153
1.2	110.331	132.919
1.2	112.166	120.456
1.2	113.997	130.284
1.2	115.831	132.6
1.2	117.662	127.443
1.2	119.495	124.75
1.2	121.326	122.069
1.2	123.158	132.962
1.2	124.988	125.42
1.2	126.818	132.675
1.2	128.649	133.811
1.2	130.477	126.365
1.2	132.308	127.495
1.2	134.136	123.692
1.2	135.964	128.43
1.2	137.793	133.136
1.2	139.62	145.149
1.2	141.449	146.188
1.2	143.275	144.82
1.2	145.101	139.83
1.2	146.928	154.293
1.2	148.754	151.723
1.2	150.578	144.277
1.2	152.405	154.969
1.2	154.229	158.326
1.2	156.053	161.626
1.2	157.878	134.813
1.2	159.701	148.971
1.2	161.524	157.13
1.2	163.348	137.776
1.2	165.17	142.459
1.2	166.992	141.201
1.2	168.815	131.592
1.2	170.636	149.494
1.2	172.456	132.691
1.2	174.277	151.71
1.2	176.099	167.075
1.2	177.918	165.683
1.2	179.737	159.519
1.2	181.556	164.081
1.2	183.376	169.848
1.2	185.194	157.84
1.2	187.012	162.476
1.2	188.829	149.334
1.2	190.646	162.25
1.2	192.465	153.823
1.2	194.281	144.209
1.2	196.097	145.237
1.2	197.913	146.27
1.2	199.728	164.993
1.2	201.545	141.304
1.2	203.359	151.776
1.2	205.173	158.689
1.2	206.987	150.301
1.2	208.8	139.566
1.2	210.614	137.05
1.2	212.426	150.933
1.2	214.241	139.105
1.2	216.053	141.359
1.2	217.864	163.509
1.2	219.676	149.481
1.2	221.487	154.141
1.2	223.297	151.766
1.2	225.107	156.348
1.2	226.917	150.382
1.2	228.727	149.057
1.2	230.536	136.101
1.2	232.345	158.06
1.2	234.153	139.378
1.2	235.961	124.234
1.2	237.771	152.067
1.2	239.579	146.228
1.2	241.386	131.086
1.2	243.192	140.272
1.2	244.999	135.51
1.2	246.805	123.796
1.2	248.61	140.998
1.2	250.416	142.02
1.2	252.221	138.463
1.2	254.025	133.801
1.2	255.829	138.405
1.2	257.631	151.103
1.2	259.435	130.341
1.2	261.238	140.687
1.2	263.041	144.061
1.2	264.843	135.873
1.2	266.645	138.031
1.2	268.447	132.138
1.2	270.249	134.3
1.2	272.05	129.583
1.2	273.851	129.458
1.2	275.651	138.49
1.2	277.451	142.938
1.2	279.251	133.688
1.2	281.048	151.888
1.2	282.847	138.136
1.2	284.646	138.101
1.2	286.444	142.625
1.2	288.242	130.02
1.2	290.039	134.511
1.2	291.837	133.294
1.2	293.631	138.919
1.2	295.428	126.342
1.2	297.224	139.959
1.2	299.02	142.198
1.2	300.815	131.925
1.2	302.609	139.843
1.2	304.403	148.892
1.2	306.198	140.899
1.2	307.992	149.97
1.2	309.786	147.709
1.2	311.577	150.025
1.2	313.37	155.783
1.2	315.163	143.358
1.2	316.955	142.297
1.2	318.745	145.764
1.2	320.537	151.468
1.2	322.328	154.847
1.2	324.119	134.289
1.2	325.908	159.236
1.2	327.698	162.563
1.2	329.488	147.726
1.2	331.275	151.095
1.2	333.065	159.022
1.2	334.853	149.925
1.2	336.64	144.251
1.2	338.428	168.135
1.2	340.216	172.741
1.2	342.001	170.521
1.2	343.789	158.021
1.2	345.575	164.773
1.2	347.36	179.391
1.2	349.146	175.784
1.2	350.932	173.317
1.2	352.715	166.369
1.2	354.5	193.427
1.2	356.283	177.546
1.2	358.067	177.515
1.2	359.851	169.544
1.2	361.633	182.992
1.2	363.416	185.077
1.2	365.197	180.359
1.2	366.98	192.536
1.2	368.76	199.083
1.2	370.542	204.524
1.2	372.322	241.428
1.2	374.103	267.071
1.2	375.882	256.779
1.2	377.662	295.748
1.2	379.443	320.009
1.2	381.221	353.058
1.2	383	456.221
1.2	384.777	682.675
1.2	386.556	850.751
1.2	388.333	564.319
1.2	390.109	306.346
1.2	391.887	247.35
1.2	393.662	246.064
1.2	395.439	244.735
1.2	397.214	276.532
1.2	398.991	314.815
1.2	400.765	410.298
1.2	402.54	621.108
1.2	404.314	1024.87
1.2	406.087	1296.99
1.2	407.862	996.088
1.2	409.634	573.224
1.2	411.408	415.071
1.2	413.18	342.522
1.2	414.951	359.716
1.2	416.724	423.821
1.2	418.495	391.791
1.2	420.265	293.377
1.2	422.037	245.319
1.2	423.807	232.25
1.2	425.576	212.669
1.2	427.347	226.865
1.2	429.116	235.526
1.2	430.884	231.007
1.2	432.654	211.196
1.2	434.422	224.047
1.2	436.189	226.054
1.2	437.958	244.413
1.2	439.724	236.743
1.2	441.491	250.807
1.2	443.257	253.997
1.2	445.024	268.012
1.2	446.789	297.179
1.2	448.554	319.796
1.2	450.319	309.862
1.2	452.085	320.474
1.2	453.849	337.507
1.2	455.612	329.595
1.2	457.376	302.229
1.2	459.14	308.336
1.2	460.903	300.448
1.2	462.665	284.018
1.2	464.427	278.428
1.2	466.188	264.317
1.2	467.949	257.794
1.2	469.712	229.827
1.2	471.473	237.297
1.2	473.233	212.515
1.2	474.993	188.76
1.2	476.752	187.474
1.2	478.511	170.089
1.2	480.27	168.761
1.2	482.031	167.463
1.2	483.789	170.489
1.2	485.546	179.972
1.2	487.304	173.536
1.2	489.061	145.832
1.2	490.818	171.325
1.2	492.574	180.781
1.2	494.33	172.091
1.2	496.086	166.56
1.2	497.841	161.043
1.2	499.596	148.173
1.44	101.16	103.26
1.44	102.994	118.005
1.44	104.83	121.677
1.44	106.663	104.311
1.44	108.498	119.247
1.44	110.331	105.59
1.44	112.166	111.763
1.44	113.997	124.08
1.44	115.831	116.49
1.44	117.662	118.781
1.44	119.495	130.926
1.44	121.326	117.137
1.44	123.158	114.495
1.44	124.988	134.027
1.44	126.818	135.132
1.44	128.649	117.852
1.44	130.477	120.231
1.44	132.308	120.139
1.44	134.136	137.164
1.44	135.964	110.083
1.44	137.793	129.471
1.44	139.62	129.292
1.44	141.449	130.351
1.44	143.275	135.084
1.44	145.101	136.182
1.44	146.928	147.003
1.44	148.754	152.937
1.44	150.578	147.914
1.44	152.405	142.862
1.44	154.229	132.945
1.44	156.053	145.946
1.44	157.878	131.202
1.44	159.701	141.763
1.44	161.524	123.545
1.44	163.348	140.172
1.44	165.17	141.262
1.44	166.992	135.218
1.44	168.815	129.2
1.44	170.636	124.379
1.44	172.456	133.887
1.44	174.277	145.738
1.44	176.099	139.627
1.44	177.918	163.299
1.44	179.737	146.424
1.44	181.556	158.136
1.44	183.376	150.844
1.44	185.194	151.906
1.44	187.012	155.361
1.44	188.829	146.963
1.44	190.646	158.697
1.44	192.465	139.624
1.44	194.281	141.845
1.44	196.097	132.248
1.44	197.913	138.013
1.44	199.728	161.457
1.44	201.545	140.127
1.44	203.359	124.715
1.44	205.173	132.829
1.44	206.987	139.733
1.44	208.8	138.393
1.44	210.614	146.421
1.44	212.426	143.913
1.44	214.241	143.781
1.44	216.053	141.359
1.44	217.864	137.815
1.44	219.676	134.3
1.44	221.487	158.812
1.44	223.297	147.096
1.44	225.107	155.181
1.44	226.917	156.211
1.44	228.727	157.209
1.44	230.536	152.387
1.44	232.345	151.087
1.44	234.153	123.117
1.44	235.961	138.167
1.44	237.771	128.851
1.44	239.579	126.498
1.44	241.386	117.165
1.44	243.192	135.635
1.44	244.999	123.928
1.44	246.805	107.598
1.44	248.61	125.973
1.44	250.416	121.236
1.44	252.221	129.232
1.44	254.025	132.647
1.44	255.829	121.105
1.44	257.631	121.113
1.44	259.435	115.346
1.44	261.238	114.164
1.44	263.041	112.944
1.44	264.843	131.267
1.44	266.645	127.678
1.44	268.447	116.052
1.44	270.249	118.23
1.44	272.05	113.528
1.44	273.851	123.73
1.44	275.651	107.587
1.44	277.451	108.633
1.44	279.251	117.691
1.44	281.048	133.616
1.44	282.847	127.861
1.44	284.646	119.84
1.44	286.444	119.805
1.44	288.242	128.88
1.44	290.039	141.35
1.44	291.837	124.18
1.44	293.631	133.225
1.44	295.428	127.48
1.44	297.224	127.442
1.44	299.02	119.446
1.44	300.815	120.552
1.44	302.609	148.938
1.44	304.403	130.706
1.44	306.198	136.354
1.44	307.992	134.064
1.44	309.786	132.938
1.44	311.577	128.43
1.44	313.37	143.274
1.44	315.163	139.945
1.44	316.955	114.976
1.44	318.745	138.932
1.44	320.537	151.468
1.44	322.328	145.739
1.44	324.119	157.05
1.44	325.908	141.038
1.44	327.698	146.648
1.44	329.488	140.907
1.44	331.275	140.87
1.44	333.065	154.478
1.44	334.853	138.567
1.44	336.64	147.658
1.44	338.428	146.55
1.44	340.216	169.332
1.44	342.001	168.248
1.44	343.789	176.211
1.44	345.575	162.501
1.44	347.36	158.954
1.44	349.146	158.773
1.44	350.932	159.723
1.44	352.715	155.052
1.44	354.5	151.574
1.44	356.283	173.022
1.44	358.067	176.384
1.44	359.851	152.59
1.44	361.633	182.992
1.44	363.416	169.278
1.44	365.197	189.377
1.44	366.98	203.796
1.44	368.76	205.831
1.44	370.542	195.534
1.44	372.322	222.338
1.44	374.103	230.04
1.44	375.882	271.356
1.44	377.662	306.951
1.44	379.443	308.82
1.44	381.221	331.83
1.44	383	472.953
1.44	384.777	692.698
1.44	386.556	842.967
1.44	388.333	523.217
1.44	390.109	278.597
1.44	391.887	247.35
1.44	393.662	226.113
1.44	395.439	234.769
1.44	397.214	257.728
1.44	398.991	281.677
1.44	400.765	377.21
1.44	402.54	634.323
1.44	404.314	1011.67
1.44	406.087	1269.54
1.44	407.862	966.469
1.44	409.634	574.32
1.44	411.408	412.881
1.44	413.18	351.276
1.44	414.951	361.903
1.44	416.724	416.175
1.44	418.495	360.142
1.44	420.265	251.933
1.44	422.037	228.964
1.44	423.807	223.527
1.44	425.576	214.85
1.44	427.347	200.688
1.44	429.116	216.989
1.44	430.884	233.187
1.44	432.654	217.728
1.44	434.422	216.434
1.44	436.189	224.967
1.44	437.958	230.291
1.44	439.724	222.625
1.44	441.491	234.521
1.44	443.257	238.801
1.44	445.024	278.863
1.44	446.789	279.825
1.44	448.554	288.358
1.44	450.319	308.779
1.44	452.085	311.813
1.44	453.849	347.243
1.44	455.612	340.401
1.44	457.376	311.943
1.44	459.14	310.492
1.44	460.903	293.987
1.44	462.665	281.866
1.44	464.427	287.028
1.44	466.188	265.392
1.44	467.949	262.091
1.44	469.712	252.38
1.44	471.473	225.486
1.44	473.233	209.295
1.44	474.993	193.05
1.44	476.752	166.048
1.44	478.511	159.392
1.44	480.27	166.625
1.44	482.031	145.063
1.44	483.789	140.653
1.44	485.546	159.738
1.44	487.304	138.403
1.44	489.061	152.219
1.44	490.818	141.529
1.44	492.574	156.322
1.44	494.33	147.658
1.44	496.086	158.073
1.44	497.841	166.341
1.44	499.596	147.115
1.68	101.16	109.481
1.68	102.994	111.794
1.68	104.83	122.919
1.68	106.663	105.553
1.68	108.498	113.036
1.68	110.331	119.255
1.68	112.166	103.07
1.68	113.997	110.431
1.68	115.831	126.404
1.68	117.662	123.731
1.68	119.495	130.926
1.68	121.326	135.633
1.68	123.158	125.575
1.68	124.988	115.583
1.68	126.818	142.503
1.68	128.649	116.624
1.68	130.477	130.045
1.68	132.308	117.687
1.68	134.136	138.388
1.68	135.964	134.545
1.68	137.793	139.243
1.68	139.62	134.171
1.68	141.449	136.442
1.68	143.275	144.82
1.68	145.101	138.614
1.68	146.928	139.714
1.68	148.754	134.73
1.68	150.578	134.578
1.68	152.405	136.808
1.68	154.229	143.823
1.68	156.053	145.946
1.68	157.878	139.627
1.68	159.701	129.749
1.68	161.524	151.133
1.68	163.348	140.172
1.68	165.17	129.291
1.68	166.992	140.004
1.68	168.815	144.751
1.68	170.636	138.731
1.68	172.456	150.623
1.68	174.277	121.846
1.68	176.099	162.301
1.68	177.918	143.036
1.68	179.737	173.804
1.68	181.556	158.136
1.68	183.376	160.346
1.68	185.194	136.478
1.68	187.012	148.245
1.68	188.829	163.556
1.68	190.646	155.145
1.68	192.465	137.257
1.68	194.281	148.937
1.68	196.097	146.418
1.68	197.913	152.168
1.68	199.728	144.958
1.68	201.545	142.482
1.68	203.359	131.774
1.68	205.173	151.637
1.68	206.987	145.604
1.68	208.8	133.702
1.68	210.614	130.022
1.68	212.426	140.403
1.68	214.241	167.159
1.68	216.053	155.378
1.68	217.864	145.99
1.68	219.676	156.488
1.68	221.487	143.631
1.68	223.297	159.938
1.68	225.107	150.514
1.68	226.917	163.206
1.68	228.727	149.057
1.68	230.536	154.713
1.68	232.345	148.763
1.68	234.153	138.217
1.68	235.961	138.167
1.68	237.771	132.333
1.68	239.579	107.93
1.68	241.386	124.125
1.68	243.192	130.997
1.68	244.999	126.244
1.68	246.805	124.952
1.68	248.61	127.129
1.68	250.416	127.009
1.68	252.221	120.001
1.68	254.025	122.266
1.68	255.829	132.639
1.68	257.631	118.806
1.68	259.435	132.648
1.68	261.238	114.164
1.68	263.041	119.859
1.68	264.843	131.267
1.68	266.645	129.979
1.68	268.447	128.691
1.68	270.249	130.856
1.68	272.05	127.289
1.68	273.851	120.293
1.68	275.651	123.611
1.68	277.451	110.92
1.68	279.251	138.259
1.68	281.048	121.053
1.68	282.847	118.728
1.68	284.646	119.84
1.68	286.444	127.792
1.68	288.242	136.864
1.68	290.039	124.251
1.68	291.837	123.041
1.68	293.631	137.78
1.68	295.428	110.407
1.68	297.224	125.166
1.68	299.02	130.822
1.68	300.815	128.513
1.68	302.609	137.569
1.68	304.403	130.706
1.68	306.198	144.308
1.68	307.992	138.609
1.68	309.786	144.3
1.68	311.577	129.567
1.68	313.37	143.274
1.68	315.163	139.945
1.68	316.955	149.127
1.68	318.745	157.152
1.68	320.537	146.913
1.68	322.328	143.461
1.68	324.119	158.188
1.68	325.908	156.961
1.68	327.698	136.417
1.68	329.488	147.726
1.68	331.275	136.326
1.68	333.065	145.391
1.68	334.853	151.061
1.68	336.64	156.745
1.68	338.428	145.414
1.68	340.216	146.603
1.68	342.001	139.828
1.68	343.789	175.074
1.68	345.575	163.637
1.68	347.36	153.277
1.68	349.146	151.968
1.68	350.932	155.192
1.68	352.715	172.028
1.68	354.5	157.23
1.68	356.283	178.677
1.68	358.067	169.6
1.68	359.851	177.456
1.68	361.633	197.676
1.68	363.416	168.149
1.68	365.197	180.359
1.68	366.98	192.536
1.68	368.76	210.33
1.68	370.542	211.267
1.68	372.322	231.322
1.68	374.103	235.651
1.68	375.882	250.051
1.68	377.662	304.71
1.68	379.443	318.89
1.68	381.221	341.886
1.68	383	441.72
1.68	384.777	681.562
1.68	386.556	788.474
1.68	388.333	546.545
1.68	390.109	300.796
1.68	391.887	260.66
1.68	393.662	253.823
1.68	395.439	249.165
1.68	397.214	275.426
1.68	398.991	302.665
1.68	400.765	394.857
1.68	402.54	614.501
1.68	404.314	1043.56
1.68	406.087	1335.43
1.68	407.862	955.499
1.68	409.634	575.416
1.68	411.408	383.311
1.68	413.18	337.05
1.68	414.951	354.25
1.68	416.724	398.698
1.68	418.495	369.964
1.68	420.265	284.652
1.68	422.037	242.048
1.68	423.807	204.99
1.68	425.576	179.95
1.68	427.347	215.958
1.68	429.116	214.808
1.68	430.884	209.214
1.68	432.654	223.171
1.68	434.422	210.996
1.68	436.189	214.099
1.68	437.958	219.428
1.68	439.724	240.001
1.68	441.491	258.407
1.68	443.257	249.655
1.68	445.024	248.481
1.68	446.789	267.895
1.68	448.554	288.358
1.68	450.319	294.694
1.68	452.085	318.309
1.68	453.849	340.753
1.68	455.612	317.708
1.68	457.376	325.975
1.68	459.14	312.648
1.68	460.903	296.141
1.68	462.665	286.169
1.68	464.427	273.053
1.68	466.188	268.615
1.68	467.949	257.794
1.68	469.712	235.197
1.68	471.473	225.486
1.68	473.233	188.902
1.68	474.993	200.557
1.68	476.752	159.621
1.68	478.511	152.973
1.68	480.27	177.306
1.68	482.031	158.93
1.68	483.789	144.915
1.68	485.546	154.413
1.68	487.304	141.597
1.68	489.061	149.026
1.68	490.818	155.363
1.68	492.574	144.625
1.68	494.33	154.032
1.68	496.086	150.646
1.68	497.841	167.4
1.68	499.596	155.582
1.92	101.16	109.481
1.92	102.994	110.552
1.92	104.83	125.402
1.92	106.663	115.487
1.92	108.498	126.7
1.92	110.331	118.012
1.92	112.166	110.521
1.92	113.997	122.839
1.92	115.831	131.361
1.92	117.662	126.205
1.92	119.495	119.81
1.92	121.326	127.001
1.92	123.158	144.042
1.92	124.988	122.961
1.92	126.818	133.904
1.92	128.649	128.901
1.92	130.477	130.045
1.92	132.308	121.365
1.92	134.136	133.49
1.92	135.964	121.091
1.92	137.793	127.029
1.92	139.62	136.611
1.92	141.449	141.315
1.92	143.275	138.735
1.92	145.101	158.069
1.92	146.928	149.433
1.92	148.754	148.082
1.92	150.578	139.428
1.92	152.405	128.333
1.92	154.229	140.197
1.92	156.053	141.121
1.92	157.878	138.424
1.92	159.701	133.353
1.92	161.524	135.539
1.92	163.348	125.795
1.92	165.17	138.868
1.92	166.992	149.577
1.92	168.815	139.966
1.92	170.636	131.555
1.92	172.456	144.645
1.92	174.277	133.792
1.92	176.099	151.561
1.92	177.918	151.38
1.92	179.737	166.662
1.92	181.556	161.703
1.92	183.376	166.285
1.92	185.194	155.466
1.92	187.012	156.547
1.92	188.829	152.889
1.92	190.646	152.776
1.92	192.465	157.372
1.92	194.281	145.391
1.92	196.097	154.683
1.92	197.913	145.09
1.92	199.728	143.779
1.92	201.545	155.435
1.92	203.359	147.07
1.92	205.173	149.286
1.92	206.987	151.476
1.92	208.8	138.393
1.92	210.614	155.792
1.92	212.426	148.593
1.92	214.241	148.456
1.92	216.053	149.536
1.92	217.864	156.502
1.92	219.676	134.3
1.92	221.487	143.631
1.92	223.297	149.431
1.92	225.107	150.514
1.92	226.917	162.04
1.92	228.727	152.551
1.92	230.536	146.57
1.92	232.345	144.114
1.92	234.153	145.186
1.92	235.961	131.201
1.92	237.771	127.69
1.92	239.579	126.498
1.92	241.386	132.246
1.92	243.192	133.316
1.92	244.999	123.928
1.92	246.805	133.051
1.92	248.61	123.662
1.92	250.416	128.164
1.92	252.221	116.539
1.92	254.025	144.182
1.92	255.829	132.639
1.92	257.631	115.346
1.92	259.435	132.648
1.92	261.238	118.777
1.92	263.041	133.689
1.92	264.843	123.207
1.92	266.645	129.979
1.92	268.447	135.585
1.92	270.249	128.56
1.92	272.05	114.675
1.92	273.851	123.73
1.92	275.651	111.021
1.92	277.451	137.22
1.92	279.251	121.119
1.92	281.048	133.616
1.92	282.847	123.295
1.92	284.646	125.547
1.92	286.444	131.215
1.92	288.242	119.756
1.92	290.039	131.091
1.92	291.837	124.18
1.92	293.631	126.393
1.92	295.428	126.342
1.92	297.224	136.545
1.92	299.02	125.134
1.92	300.815	137.611
1.92	302.609	135.295
1.92	304.403	132.98
1.92	306.198	139.763
1.92	307.992	140.881
1.92	309.786	136.346
1.92	311.577	140.932
1.92	313.37	120.532
1.92	315.163	159.286
1.92	316.955	151.404
1.92	318.745	148.042
1.92	320.537	152.607
1.92	322.328	136.63
1.92	324.119	158.188
1.92	325.908	148.999
1.92	327.698	142.101
1.92	329.488	152.271
1.92	331.275	147.686
1.92	333.065	147.663
1.92	334.853	153.332
1.92	336.64	163.56
1.92	338.428	165.863
1.92	340.216	164.786
1.92	342.001	145.512
1.92	343.789	152.337
1.92	345.575	169.319
1.92	347.36	162.36
1.92	349.146	153.102
1.92	350.932	167.653
1.92	352.715	175.424
1.92	354.5	175.328
1.92	356.283	169.63
1.92	358.067	178.646
1.92	359.851	200.062
1.92	361.633	170.567
1.92	363.416	163.635
1.92	365.197	193.886
1.92	366.98	181.277
1.92	368.76	203.582
1.92	370.542	198.906
1.92	372.322	221.215
1.92	374.103	224.429
1.92	375.882	270.235
1.92	377.662	291.267
1.92	379.443	325.603
1.92	381.221	345.237
1.92	383	455.106
1.92	384.777	702.721
1.92	386.556	799.595
1.92	388.333	534.326
1.92	390.109	269.717
1.92	391.887	234.039
1.92	393.662	230.547
1.92	395.439	236.983
1.92	397.214	251.091
1.92	398.991	293.828
1.92	400.765	398.166
1.92	402.54	620.007
1.92	404.314	958.891
1.92	406.087	1248.67
1.92	407.862	951.111
1.92	409.634	588.569
1.92	411.408	405.215
1.92	413.18	338.144
1.92	414.951	378.304
1.92	416.724	415.082
1.92	418.495	405.979
1.92	420.265	277.018
1.92	422.037	225.694
1.92	423.807	211.533
1.92	425.576	218.122
1.92	427.347	212.686
1.92	429.116	215.899
1.92	430.884	220.111
1.92	432.654	229.703
1.92	434.422	209.908
1.92	436.189	217.359
1.92	437.958	207.479
1.92	439.724	230.227
1.92	441.491	231.264
1.92	443.257	250.741
1.92	445.024	237.63
1.92	446.789	271.148
1.92	448.554	274.266
1.92	450.319	295.777
1.92	452.085	303.151
1.92	453.849	313.709
1.92	455.612	336.079
1.92	457.376	308.705
1.92	459.14	297.555
1.92	460.903	275.68
1.92	462.665	302.307
1.92	464.427	283.803
1.92	466.188	258.945
1.92	467.949	256.72
1.92	469.712	249.158
1.92	471.473	196.495
1.92	473.233	202.855
1.92	474.993	187.687
1.92	476.752	184.26
1.92	478.511	152.973
1.92	480.27	162.353
1.92	482.031	151.463
1.92	483.789	147.047
1.92	485.546	153.349
[truncated: 2,907 more rows]
