# Supplementary material for: Precise control of the interlayer twist angle in large scale MoS2 homostructures
Source: Nat Commun. 2020 May 1;11:2153. doi: 10.1038/s41467-020-16056-4 (PMC7195481; doi:10.1038/s41467-020-16056-4)
Supplement: Supplementary file 3 — Source Data [file 41467_2020_16056_MOESM3_ESM.zip › Source Data/Fig. S2c line scan Raman Y direction.txt]

Y	cm-1	Intensity
0	101.16	108.236
0	102.994	120.489
0	104.83	136.576
0	106.663	114.245
0	108.498	119.247
0	110.331	134.162
0	112.166	130.39
0	113.997	127.803
0	115.831	136.318
0	117.662	137.341
0	119.495	132.161
0	121.326	136.866
0	123.158	129.268
0	124.988	129.109
0	126.818	125.305
0	128.649	119.08
0	130.477	127.592
0	132.308	133.624
0	134.136	118.794
0	135.964	125.983
0	137.793	139.243
0	139.62	136.611
0	141.449	147.406
0	143.275	132.65
0	145.101	134.966
0	146.928	153.078
0	148.754	139.585
0	150.578	151.552
0	152.405	151.336
0	154.229	143.823
0	156.053	144.74
0	157.878	129.998
0	159.701	154.978
0	161.524	137.938
0	163.348	137.776
0	165.17	135.277
0	166.992	138.807
0	168.815	143.555
0	170.636	155.474
0	172.456	148.232
0	174.277	157.683
0	176.099	150.368
0	177.918	164.491
0	179.737	170.233
0	181.556	147.435
0	183.376	143.718
0	185.194	157.84
0	187.012	156.547
0	188.829	158.815
0	190.646	136.196
0	192.465	143.173
0	194.281	144.209
0	196.097	157.045
0	197.913	150.988
0	199.728	136.708
0	201.545	141.304
0	203.359	155.306
0	205.173	139.882
0	206.987	156.172
0	208.8	147.776
0	210.614	172.191
0	212.426	147.423
0	214.241	148.456
0	216.053	147.2
0	217.864	157.67
0	219.676	143.642
0	221.487	159.98
0	223.297	158.771
0	225.107	143.513
0	226.917	172.532
0	228.727	137.412
0	230.536	138.428
0	232.345	151.087
0	234.153	144.024
0	235.961	148.617
0	237.771	143.941
0	239.579	135.783
0	241.386	132.246
0	243.192	133.316
0	244.999	140.143
0	246.805	138.836
0	248.61	143.309
0	250.416	132.783
0	252.221	124.616
0	254.025	117.652
0	255.829	131.485
0	257.631	137.262
0	259.435	136.109
0	261.238	130.308
0	263.041	138.299
0	264.843	133.57
0	266.645	127.678
0	268.447	128.691
0	270.249	120.525
0	272.05	121.555
0	273.851	121.439
0	275.651	125.9
0	277.451	124.642
0	279.251	123.404
0	281.048	130.189
0	282.847	127.861
0	284.646	127.829
0	286.444	127.792
0	288.242	126.599
0	290.039	136.79
0	291.837	118.484
0	293.631	137.78
0	295.428	127.48
0	297.224	145.648
0	299.02	131.96
0	300.815	144.435
0	302.609	133.021
0	304.403	130.706
0	306.198	139.763
0	307.992	151.107
0	309.786	139.755
0	311.577	137.523
0	313.37	139.863
0	315.163	147.909
0	316.955	143.436
0	318.745	154.875
0	320.537	140.08
0	322.328	144.6
0	324.119	141.117
0	325.908	159.236
0	327.698	150.058
0	329.488	162.498
0	331.275	148.823
0	333.065	138.576
0	334.853	165.826
0	336.64	152.202
0	338.428	154.502
0	340.216	163.649
0	342.001	162.564
0	343.789	165.979
0	345.575	162.501
0	347.36	149.871
0	349.146	164.443
0	350.932	165.387
0	352.715	192.4
0	354.5	177.591
0	356.283	175.284
0	358.067	178.646
0	359.851	168.414
0	361.633	181.862
0	363.416	197.491
0	365.197	196.141
0	366.98	199.292
0	368.76	201.332
0	370.542	210.143
0	372.322	231.322
0	374.103	265.949
0	375.882	301.631
0	377.662	314.792
0	379.443	346.863
0	381.221	380.99
0	383	581.152
0	384.777	847.497
0	386.556	752.887
0	388.333	335.481
0	390.109	255.288
0	391.887	237.367
0	393.662	253.823
0	395.439	244.735
0	397.214	273.214
0	398.991	352.372
0	400.765	520.594
0	402.54	888.714
0	404.314	1322.87
0	406.087	1233.29
0	407.862	743.775
0	409.634	442.797
0	411.408	351.551
0	413.18	341.427
0	414.951	344.409
0	416.724	352.82
0	418.495	301.21
0	420.265	234.483
0	422.037	210.429
0	423.807	206.081
0	425.576	215.94
0	427.347	225.774
0	429.116	224.622
0	430.884	239.725
0	432.654	224.259
0	434.422	224.047
0	436.189	227.14
0	437.958	233.55
0	439.724	246.517
0	441.491	241.036
0	443.257	269.194
0	445.024	268.012
0	446.789	288.502
0	448.554	280.77
0	450.319	318.53
0	452.085	287.994
0	453.849	349.407
0	455.612	319.869
0	457.376	329.213
0	459.14	318.038
0	460.903	314.448
0	462.665	272.184
0	464.427	269.828
0	466.188	257.871
0	467.949	240.608
0	469.712	228.753
0	471.473	216.896
0	473.233	192.122
0	474.993	174.817
0	476.752	166.048
0	478.511	160.461
0	480.27	147.399
0	482.031	169.596
0	483.789	156.637
0	485.546	167.193
0	487.304	153.308
0	489.061	156.477
0	490.818	167.069
0	492.574	157.386
0	494.33	169.966
0	496.086	171.864
0	497.841	158.924
0	499.596	169.341
0.24	101.16	104.504
0.24	102.994	118.005
0.24	104.83	117.952
0.24	106.663	116.729
0.24	108.498	116.762
0.24	110.331	125.466
0.24	112.166	115.488
0.24	113.997	122.839
0.24	115.831	120.208
0.24	117.662	122.493
0.24	119.495	132.161
0.24	121.326	122.069
0.24	123.158	128.037
0.24	124.988	137.716
0.24	126.818	114.248
0.24	128.649	125.218
0.24	130.477	132.499
0.24	132.308	129.946
0.24	134.136	115.12
0.24	135.964	129.653
0.24	137.793	122.143
0.24	139.62	145.149
0.24	141.449	140.097
0.24	143.275	130.216
0.24	145.101	156.853
0.24	146.928	145.789
0.24	148.754	142.013
0.24	150.578	143.065
0.24	152.405	136.808
0.24	154.229	152.283
0.24	156.053	133.884
0.24	157.878	142.035
0.24	159.701	135.756
0.24	161.524	136.739
0.24	163.348	142.568
0.24	165.17	146.051
0.24	166.992	140.004
0.24	168.815	137.574
0.24	170.636	127.967
0.24	172.456	144.645
0.24	174.277	154.099
0.24	176.099	153.948
0.24	177.918	156.148
0.24	179.737	146.424
0.24	181.556	145.057
0.24	183.376	155.595
0.24	185.194	167.334
0.24	187.012	150.617
0.24	188.829	142.223
0.24	190.646	163.435
0.24	192.465	162.105
0.24	194.281	161.94
0.24	196.097	148.779
0.24	197.913	148.629
0.24	199.728	149.672
0.24	201.545	142.482
0.24	203.359	145.893
0.24	205.173	142.233
0.24	206.987	135.036
0.24	208.8	151.295
0.24	210.614	165.163
0.24	212.426	156.783
0.24	214.241	173.004
0.24	216.053	158.882
0.24	217.864	147.158
0.24	219.676	147.146
0.24	221.487	149.47
0.24	223.297	149.431
0.24	225.107	149.347
0.24	226.917	146.885
0.24	228.727	161.867
0.24	230.536	155.877
0.24	232.345	144.114
0.24	234.153	133.571
0.24	235.961	133.523
0.24	237.771	139.298
0.24	239.579	123.017
0.24	241.386	134.566
0.24	243.192	127.52
0.24	244.999	151.725
0.24	246.805	133.051
0.24	248.61	132.908
0.24	250.416	122.391
0.24	252.221	120.001
0.24	254.025	139.568
0.24	255.829	144.172
0.24	257.631	126.881
0.24	259.435	130.341
0.24	261.238	118.777
0.24	263.041	125.621
0.24	264.843	145.085
0.24	266.645	140.331
0.24	268.447	125.244
0.24	270.249	138.891
0.24	272.05	123.849
0.24	273.851	127.167
0.24	275.651	119.032
0.24	277.451	144.081
0.24	279.251	132.545
0.24	281.048	118.769
0.24	282.847	131.286
0.24	284.646	120.981
0.24	286.444	132.356
0.24	288.242	126.599
0.24	290.039	147.05
0.24	291.837	127.598
0.24	293.631	128.67
0.24	295.428	132.033
0.24	297.224	135.407
0.24	299.02	131.96
0.24	300.815	131.925
0.24	302.609	134.158
0.24	304.403	147.755
0.24	306.198	146.58
0.24	307.992	151.107
0.24	309.786	135.21
0.24	311.577	144.342
0.24	313.37	156.92
0.24	315.163	152.46
0.24	316.955	159.373
0.24	318.745	136.654
0.24	320.537	140.08
0.24	322.328	138.907
0.24	324.119	142.255
0.24	325.908	143.313
0.24	327.698	142.101
0.24	329.488	153.407
0.24	331.275	145.414
0.24	333.065	159.022
0.24	334.853	154.468
0.24	336.64	155.609
0.24	338.428	159.046
0.24	340.216	156.831
0.24	342.001	161.427
0.24	343.789	173.937
0.24	345.575	159.092
0.24	347.36	173.714
0.24	349.146	179.186
0.24	350.932	176.715
0.24	352.715	176.555
0.24	354.5	156.099
0.24	356.283	183.2
0.24	358.067	166.208
0.24	359.851	181.978
0.24	361.633	178.474
0.24	363.416	180.563
0.24	365.197	207.413
0.24	366.98	197.04
0.24	368.76	205.831
0.24	370.542	224.752
0.24	372.322	225.707
0.24	374.103	255.849
0.24	375.882	296.025
0.24	377.662	325.995
0.24	379.443	340.149
0.24	381.221	372.052
0.24	383	596.769
0.24	384.777	882.021
0.24	386.556	717.3
0.24	388.333	349.922
0.24	390.109	258.618
0.24	391.887	236.258
0.24	393.662	234.98
0.24	395.439	240.306
0.24	397.214	271.002
0.24	398.991	354.582
0.24	400.765	473.167
0.24	402.54	801.714
0.24	404.314	1279.99
0.24	406.087	1251.96
0.24	407.862	777.783
0.24	409.634	476.774
0.24	411.408	361.408
0.24	413.18	352.37
0.24	414.951	356.436
0.24	416.724	361.559
0.24	418.495	319.763
0.24	420.265	242.118
0.24	422.037	220.242
0.24	423.807	218.075
0.24	425.576	215.94
0.24	427.347	213.777
0.24	429.116	240.978
0.24	430.884	231.007
0.24	432.654	206.841
0.24	434.422	221.872
0.24	436.189	234.748
0.24	437.958	245.499
0.24	439.724	234.571
0.24	441.491	247.55
0.24	443.257	262.681
0.24	445.024	262.587
0.24	446.789	279.825
0.24	448.554	320.88
0.24	450.319	328.281
0.24	452.085	337.797
0.24	453.849	341.834
0.24	455.612	344.724
0.24	457.376	322.737
0.24	459.14	322.351
0.24	460.903	320.909
0.24	462.665	292.624
0.24	464.427	277.353
0.24	466.188	285.807
0.24	467.949	227.718
0.24	469.712	250.232
0.24	471.473	236.223
0.24	473.233	213.588
0.24	474.993	179.107
0.24	476.752	171.405
0.24	478.511	158.322
0.24	480.27	165.557
0.24	482.031	177.062
0.24	483.789	166.227
0.24	485.546	158.673
0.24	487.304	160.76
0.24	489.061	172.444
0.24	490.818	166.004
0.24	492.574	169.083
0.24	494.33	166.779
0.24	496.086	171.864
0.24	497.841	177.995
0.24	499.596	158.757
0.48	101.16	118.189
0.48	102.994	115.52
0.48	104.83	115.469
0.48	106.663	122.938
0.48	108.498	120.489
0.48	110.331	129.193
0.48	112.166	115.488
0.48	113.997	129.044
0.48	115.831	137.557
0.48	117.662	128.68
0.48	119.495	124.75
0.48	121.326	109.739
0.48	123.158	132.962
0.48	124.988	140.175
0.48	126.818	140.046
0.48	128.649	110.486
0.48	130.477	126.365
0.48	132.308	114.01
0.48	134.136	128.591
0.48	135.964	130.876
0.48	137.793	125.807
0.48	139.62	134.171
0.48	141.449	142.533
0.48	143.275	142.386
0.48	145.101	131.319
0.48	146.928	149.433
0.48	148.754	143.226
0.48	150.578	157.614
0.48	152.405	148.915
0.48	154.229	154.7
0.48	156.053	145.946
0.48	157.878	128.794
0.48	159.701	121.339
0.48	161.524	147.534
0.48	163.348	138.974
0.48	165.17	152.037
0.48	166.992	134.021
0.48	168.815	148.34
0.48	170.636	145.906
0.48	172.456	147.036
0.48	174.277	139.765
0.48	176.099	149.174
0.48	177.918	164.491
0.48	179.737	160.71
0.48	181.556	147.435
0.48	183.376	160.346
0.48	185.194	154.279
0.48	187.012	147.059
0.48	188.829	158.815
0.48	190.646	144.486
0.48	192.465	156.189
0.48	194.281	143.027
0.48	196.097	154.683
0.48	197.913	152.168
0.48	199.728	139.065
0.48	201.545	155.435
0.48	203.359	155.306
0.48	205.173	150.461
0.48	206.987	154.998
0.48	208.8	153.64
0.48	210.614	155.792
0.48	212.426	153.273
0.48	214.241	135.598
0.48	216.053	153.041
0.48	217.864	148.326
0.48	219.676	157.656
0.48	221.487	163.483
0.48	223.297	151.766
0.48	225.107	151.681
0.48	226.917	159.708
0.48	228.727	147.893
0.48	230.536	147.734
0.48	232.345	140.627
0.48	234.153	142.863
0.48	235.961	118.429
0.48	237.771	127.69
0.48	239.579	138.104
0.48	241.386	127.606
0.48	243.192	133.316
0.48	244.999	113.504
0.48	246.805	134.208
0.48	248.61	127.129
0.48	250.416	123.546
0.48	252.221	121.155
0.48	254.025	132.647
0.48	255.829	126.872
0.48	257.631	117.653
0.48	259.435	131.495
0.48	261.238	129.155
0.48	263.041	135.994
0.48	264.843	139.327
0.48	266.645	126.528
0.48	268.447	125.244
0.48	270.249	123.969
0.48	272.05	118.115
0.48	273.851	123.73
0.48	275.651	128.189
0.48	277.451	122.355
0.48	279.251	127.975
0.48	281.048	131.331
0.48	282.847	126.72
0.48	284.646	141.525
0.48	286.444	139.202
0.48	288.242	132.301
0.48	290.039	132.231
0.48	291.837	132.155
0.48	293.631	141.196
0.48	295.428	124.066
0.48	297.224	133.131
0.48	299.02	135.373
0.48	300.815	120.552
0.48	302.609	129.611
0.48	304.403	122.75
0.48	306.198	134.081
0.48	307.992	135.201
0.48	309.786	153.39
0.48	311.577	156.844
0.48	313.37	158.057
0.48	315.163	143.358
0.48	316.955	145.712
0.48	318.745	148.042
0.48	320.537	152.607
0.48	322.328	141.184
0.48	324.119	139.979
0.48	325.908	145.587
0.48	327.698	144.374
0.48	329.488	152.271
0.48	331.275	157.911
0.48	333.065	160.158
0.48	334.853	154.468
0.48	336.64	147.658
0.48	338.428	153.366
0.48	340.216	165.922
0.48	342.001	159.153
0.48	343.789	169.39
0.48	345.575	154.546
0.48	347.36	151.007
0.48	349.146	172.382
0.48	350.932	182.379
0.48	352.715	168.633
0.48	354.5	185.509
0.48	356.283	180.938
0.48	358.067	171.862
0.48	359.851	180.847
0.48	361.633	169.437
0.48	363.416	199.748
0.48	365.197	206.286
0.48	366.98	193.662
0.48	368.76	211.455
0.48	370.542	214.638
0.48	372.322	240.305
0.48	374.103	271.56
0.48	375.882	288.175
0.48	377.662	323.754
0.48	379.443	309.939
0.48	381.221	386.576
0.48	383	564.42
0.48	384.777	861.975
0.48	386.556	756.223
0.48	388.333	392.135
0.48	390.109	260.838
0.48	391.887	245.131
0.48	393.662	241.631
0.48	395.439	241.413
0.48	397.214	289.806
0.48	398.991	357.895
0.48	400.765	519.491
0.48	402.54	866.688
0.48	404.314	1300.88
0.48	406.087	1262.95
0.48	407.862	748.163
0.48	409.634	487.734
0.48	411.408	364.693
0.48	413.18	340.333
0.48	414.951	347.689
0.48	416.724	405.252
0.48	418.495	323.037
0.48	420.265	248.662
0.48	422.037	214.79
0.48	423.807	213.713
0.48	425.576	223.575
0.48	427.347	207.233
0.48	429.116	232.255
0.48	430.884	238.635
0.48	432.654	213.373
0.48	434.422	224.047
0.48	436.189	227.14
0.48	437.958	243.326
0.48	439.724	241.087
0.48	441.491	236.693
0.48	443.257	265.937
0.48	445.024	263.672
0.48	446.789	265.726
0.48	448.554	294.863
0.48	450.319	312.029
0.48	452.085	323.722
0.48	453.849	329.935
0.48	455.612	326.353
0.48	457.376	311.943
0.48	459.14	278.149
0.48	460.903	291.833
0.48	462.665	298.004
0.48	464.427	276.278
0.48	466.188	283.658
0.48	467.949	256.72
0.48	469.712	218.014
0.48	471.473	238.371
0.48	473.233	194.268
0.48	474.993	182.325
0.48	476.752	172.476
0.48	478.511	166.88
0.48	480.27	169.829
0.48	482.031	169.596
0.48	483.789	152.374
0.48	485.546	155.478
0.48	487.304	170.342
0.48	489.061	159.67
0.48	490.818	170.261
0.48	492.574	176.527
0.48	494.33	165.717
0.48	496.086	152.768
0.48	497.841	156.805
0.48	499.596	159.815
0.72	101.16	104.504
0.72	102.994	129.184
0.72	104.83	126.643
0.72	106.663	134.114
0.72	108.498	122.973
0.72	110.331	114.286
0.72	112.166	114.247
0.72	113.997	125.321
0.72	115.831	121.447
0.72	117.662	131.154
0.72	119.495	125.985
0.72	121.326	119.603
0.72	123.158	121.882
0.72	124.988	119.272
0.72	126.818	122.848
0.72	128.649	115.397
0.72	130.477	137.407
0.72	132.308	120.139
0.72	134.136	126.142
0.72	135.964	129.653
0.72	137.793	124.586
0.72	139.62	142.709
0.72	141.449	142.533
0.72	143.275	138.735
0.72	145.101	133.75
0.72	146.928	147.003
0.72	148.754	142.013
0.72	150.578	141.852
0.72	152.405	142.862
0.72	154.229	151.074
0.72	156.053	150.771
0.72	157.878	149.257
0.72	159.701	136.957
0.72	161.524	152.332
0.72	163.348	159.341
0.72	165.17	136.474
0.72	166.992	153.167
0.72	168.815	130.396
0.72	170.636	137.535
0.72	172.456	168.554
0.72	174.277	145.738
0.72	176.099	153.948
0.72	177.918	159.724
0.72	179.737	161.9
0.72	181.556	159.325
0.72	183.376	165.097
0.72	185.194	155.466
0.72	187.012	148.245
0.72	188.829	151.704
0.72	190.646	156.329
0.72	192.465	164.472
0.72	194.281	159.576
0.72	196.097	151.141
0.72	197.913	153.347
0.72	199.728	163.814
0.72	201.545	141.304
0.72	203.359	147.07
0.72	205.173	144.584
0.72	206.987	149.127
0.72	208.8	148.949
0.72	210.614	144.078
0.72	212.426	148.593
0.72	214.241	156.639
0.72	216.053	149.536
0.72	217.864	143.655
0.72	219.676	158.824
0.72	221.487	155.309
0.72	223.297	155.268
0.72	225.107	152.847
0.72	226.917	158.543
0.72	228.727	157.209
0.72	230.536	146.57
0.72	232.345	153.412
0.72	234.153	148.67
0.72	235.961	131.201
0.72	237.771	134.655
0.72	239.579	129.98
0.72	241.386	134.566
0.72	243.192	129.838
0.72	244.999	130.877
0.72	246.805	129.58
0.72	248.61	135.219
0.72	250.416	122.391
0.72	252.221	130.386
0.72	254.025	145.335
0.72	255.829	126.872
0.72	257.631	122.267
0.72	259.435	124.574
0.72	261.238	131.462
0.72	263.041	126.774
0.72	264.843	138.176
0.72	266.645	120.777
0.72	268.447	132.138
0.72	270.249	129.708
0.72	272.05	150.224
0.72	273.851	128.313
0.72	275.651	119.032
0.72	277.451	134.933
0.72	279.251	125.69
0.72	281.048	138.184
0.72	282.847	129.003
0.72	284.646	139.243
0.72	286.444	136.92
0.72	288.242	135.723
0.72	290.039	136.79
0.72	291.837	133.294
0.72	293.631	143.473
0.72	295.428	140.001
0.72	297.224	134.269
0.72	299.02	147.886
0.72	300.815	137.611
0.72	302.609	153.486
0.72	304.403	131.843
0.72	306.198	153.398
0.72	307.992	134.064
0.72	309.786	146.572
0.72	311.577	156.844
0.72	313.37	135.315
0.72	315.163	159.286
0.72	316.955	141.159
0.72	318.745	138.932
0.72	320.537	159.44
0.72	322.328	159.401
0.72	324.119	150.222
0.72	325.908	150.137
0.72	327.698	158.016
0.72	329.488	144.316
0.72	331.275	155.639
0.72	333.065	156.75
0.72	334.853	149.925
0.72	336.64	145.387
0.72	338.428	176.087
0.72	340.216	151.148
0.72	342.001	146.648
0.72	343.789	150.063
0.72	345.575	164.773
0.72	347.36	169.173
0.72	349.146	176.918
0.72	350.932	173.317
0.72	352.715	168.633
0.72	354.5	177.591
0.72	356.283	159.452
0.72	358.067	184.299
0.72	359.851	178.587
0.72	361.633	190.899
0.72	363.416	176.049
0.72	365.197	180.359
0.72	366.98	209.425
0.72	368.76	204.706
0.72	370.542	206.772
0.72	372.322	243.674
0.72	374.103	270.437
0.72	375.882	290.418
0.72	377.662	312.552
0.72	379.443	322.247
0.72	381.221	393.28
0.72	383	588.96
0.72	384.777	884.248
0.72	386.556	747.327
0.72	388.333	349.922
0.72	390.109	269.717
0.72	391.887	238.476
0.72	393.662	251.606
0.72	395.439	240.306
0.72	397.214	271.002
0.72	398.991	366.732
0.72	400.765	496.329
0.72	402.54	847.967
0.72	404.314	1256.89
0.72	406.087	1259.65
0.72	407.862	754.745
0.72	409.634	468.005
0.72	411.408	360.313
0.72	413.18	347.993
0.72	414.951	372.837
0.72	416.724	384.497
0.72	418.495	316.489
0.72	420.265	256.296
0.72	422.037	231.145
0.72	423.807	209.352
0.72	425.576	211.578
0.72	427.347	237.772
0.72	429.116	221.351
0.72	430.884	211.394
0.72	432.654	223.171
0.72	434.422	232.748
0.72	436.189	243.442
0.72	437.958	242.24
0.72	439.724	243.259
0.72	441.491	262.75
0.72	443.257	258.339
0.72	445.024	282.118
0.72	446.789	305.855
0.72	448.554	327.384
0.72	450.319	328.281
0.72	452.085	310.73
0.72	453.849	365.633
0.72	455.612	317.708
0.72	457.376	303.308
0.72	459.14	300.789
0.72	460.903	292.91
0.72	462.665	284.018
0.72	464.427	256.928
0.72	466.188	286.881
0.72	467.949	239.534
0.72	469.712	230.901
0.72	471.473	231.928
0.72	473.233	193.195
0.72	474.993	172.672
0.72	476.752	178.904
0.72	478.511	154.043
0.72	480.27	174.102
0.72	482.031	155.73
0.72	483.789	157.702
0.72	485.546	161.868
0.72	487.304	158.631
0.72	489.061	170.315
0.72	490.818	172.389
0.72	492.574	166.956
0.72	494.33	165.717
0.72	496.086	165.499
0.72	497.841	159.984
0.72	499.596	158.757
0.96	101.16	110.725
0.96	102.994	118.005
0.96	104.83	135.335
0.96	106.663	125.422
0.96	108.498	135.395
0.96	110.331	120.497
0.96	112.166	131.632
0.96	113.997	111.672
0.96	115.831	125.165
0.96	117.662	116.307
0.96	119.495	116.104
0.96	121.326	120.836
0.96	123.158	121.882
0.96	124.988	142.634
0.96	126.818	121.619
0.96	128.649	122.763
0.96	130.477	128.819
0.96	132.308	125.043
0.96	134.136	124.917
0.96	135.964	116.198
0.96	137.793	129.471
0.96	139.62	135.391
0.96	141.449	148.624
0.96	143.275	146.037
0.96	145.101	134.966
0.96	146.928	147.003
0.96	148.754	150.509
0.96	150.578	151.552
0.96	152.405	144.072
0.96	154.229	148.657
0.96	156.053	137.503
0.96	157.878	138.424
0.96	159.701	128.548
0.96	161.524	127.143
0.96	163.348	130.587
0.96	165.17	154.431
0.96	166.992	136.414
0.96	168.815	131.592
0.96	170.636	135.143
0.96	172.456	153.013
0.96	174.277	134.986
0.96	176.099	169.462
0.96	177.918	162.107
0.96	179.737	148.805
0.96	181.556	155.758
0.96	183.376	146.093
0.96	185.194	143.599
0.96	187.012	174.336
0.96	188.829	151.704
0.96	190.646	155.145
0.96	192.465	146.723
0.96	194.281	164.304
0.96	196.097	148.779
0.96	197.913	140.372
0.96	199.728	154.386
0.96	201.545	157.79
0.96	203.359	161.188
0.96	205.173	134.004
0.96	206.987	136.211
0.96	208.8	143.085
0.96	210.614	147.593
0.96	212.426	161.463
0.96	214.241	150.794
0.96	216.053	146.032
0.96	217.864	152.998
0.96	219.676	166.999
0.96	221.487	148.302
0.96	223.297	152.934
0.96	225.107	144.68
0.96	226.917	151.548
0.96	228.727	149.057
0.96	230.536	157.04
0.96	232.345	140.627
0.96	234.153	162.608
0.96	235.961	141.65
0.96	237.771	126.529
0.96	239.579	123.017
0.96	241.386	148.487
0.96	243.192	134.475
0.96	244.999	116.979
0.96	246.805	134.208
0.96	248.61	114.416
0.96	250.416	138.556
0.96	252.221	135.001
0.96	254.025	133.801
0.96	255.829	126.872
0.96	257.631	123.42
0.96	259.435	129.188
0.96	261.238	128.002
0.96	263.041	119.859
0.96	264.843	134.721
0.96	266.645	121.927
0.96	268.447	126.393
0.96	270.249	130.856
0.96	272.05	118.115
0.96	273.851	135.186
0.96	275.651	122.466
0.96	277.451	130.359
0.96	279.251	132.545
0.96	281.048	121.053
0.96	282.847	131.286
0.96	284.646	130.112
0.96	286.444	132.356
0.96	288.242	135.723
0.96	290.039	140.21
0.96	291.837	133.294
0.96	293.631	128.67
0.96	295.428	130.895
0.96	297.224	138.821
0.96	299.02	121.722
0.96	300.815	121.689
0.96	302.609	137.569
0.96	304.403	138.662
0.96	306.198	148.853
0.96	307.992	138.609
0.96	309.786	145.436
0.96	311.577	152.298
0.96	313.37	147.823
0.96	315.163	144.496
0.96	316.955	153.681
0.96	318.745	140.07
0.96	320.537	136.663
0.96	322.328	152.57
0.96	324.119	155.912
0.96	325.908	147.862
0.96	327.698	158.016
0.96	329.488	147.726
0.96	331.275	160.183
0.96	333.065	166.973
0.96	334.853	151.061
0.96	336.64	156.745
0.96	338.428	153.366
0.96	340.216	145.466
0.96	342.001	146.648
0.96	343.789	156.884
0.96	345.575	171.592
0.96	347.36	186.204
0.96	349.146	164.443
0.96	350.932	164.254
0.96	352.715	161.842
0.96	354.5	174.197
0.96	356.283	162.845
0.96	358.067	180.907
0.96	359.851	171.805
0.96	361.633	189.769
0.96	363.416	185.077
0.96	365.197	197.268
0.96	366.98	200.418
0.96	368.76	218.204
0.96	370.542	230.371
0.96	372.322	240.305
0.96	374.103	246.872
0.96	375.882	301.631
0.96	377.662	327.115
0.96	379.443	361.408
0.96	381.221	366.466
0.96	383	577.806
0.96	384.777	848.611
0.96	386.556	766.232
0.96	388.333	365.474
0.96	390.109	264.168
0.96	391.887	228.493
0.96	393.662	241.631
0.96	395.439	241.413
0.96	397.214	290.912
0.96	398.991	360.105
0.96	400.765	512.873
0.96	402.54	832.549
0.96	404.314	1272.29
0.96	406.087	1239.88
0.96	407.862	756.939
0.96	409.634	488.83
0.96	411.408	369.074
0.96	413.18	329.39
0.96	414.951	372.837
0.96	416.724	389.959
0.96	418.495	308.849
0.96	420.265	248.662
0.96	422.037	224.603
0.96	423.807	211.533
0.96	425.576	205.034
0.96	427.347	212.686
0.96	429.116	223.531
0.96	430.884	244.083
0.96	432.654	220.993
0.96	434.422	227.31
0.96	436.189	235.835
0.96	437.958	252.017
0.96	439.724	241.087
0.96	441.491	256.236
0.96	443.257	268.108
0.96	445.024	286.458
0.96	446.789	290.671
0.96	448.554	307.871
0.96	450.319	326.114
0.96	452.085	319.392
0.96	453.849	345.08
0.96	455.612	325.272
0.96	457.376	298.991
0.96	459.14	321.273
0.96	460.903	287.526
0.96	462.665	287.245
0.96	464.427	274.128
0.96	466.188	267.541
0.96	467.949	247.053
0.96	469.712	236.271
0.96	471.473	223.338
0.96	473.233	196.415
0.96	474.993	178.035
0.96	476.752	168.191
0.96	478.511	167.95
0.96	480.27	154.876
0.96	482.031	172.796
0.96	483.789	168.358
0.96	485.546	165.063
0.96	487.304	165.019
0.96	489.061	161.799
0.96	490.818	154.299
0.96	492.574	143.561
0.96	494.33	164.655
0.96	496.086	167.621
0.96	497.841	170.579
0.96	499.596	175.691
1.2	101.16	109.481
1.2	102.994	135.395
1.2	104.83	131.61
1.2	106.663	127.905
1.2	108.498	126.7
1.2	110.331	120.497
1.2	112.166	126.665
1.2	113.997	129.044
1.2	115.831	116.49
1.2	117.662	123.731
1.2	119.495	128.456
1.2	121.326	133.166
1.2	123.158	141.58
1.2	124.988	124.19
1.2	126.818	126.533
1.2	128.649	128.901
1.2	130.477	145.994
1.2	132.308	115.235
1.2	134.136	129.816
1.2	135.964	118.645
1.2	137.793	146.571
1.2	139.62	157.346
1.2	141.449	135.224
1.2	143.275	143.603
1.2	145.101	134.966
1.2	146.928	142.144
1.2	148.754	148.082
1.2	150.578	162.463
1.2	152.405	146.494
1.2	154.229	160.743
1.2	156.053	145.946
1.2	157.878	150.461
1.2	159.701	147.77
1.2	161.524	141.537
1.2	163.348	128.191
1.2	165.17	134.079
1.2	166.992	136.414
1.2	168.815	139.966
1.2	170.636	150.69
1.2	172.456	168.554
1.2	174.277	163.656
1.2	176.099	152.754
1.2	177.918	147.804
1.2	179.737	151.186
1.2	181.556	155.758
1.2	183.376	167.473
1.2	185.194	147.159
1.2	187.012	137.571
1.2	188.829	143.408
1.2	190.646	162.25
1.2	192.465	153.823
1.2	194.281	148.937
1.2	196.097	148.779
1.2	197.913	167.502
1.2	199.728	148.493
1.2	201.545	133.062
1.2	203.359	150.599
1.2	205.173	153.988
1.2	206.987	145.604
1.2	208.8	150.122
1.2	210.614	148.764
1.2	212.426	147.423
1.2	214.241	160.146
1.2	216.053	162.387
1.2	217.864	140.151
1.2	219.676	157.656
1.2	221.487	142.464
1.2	223.297	158.771
1.2	225.107	161.015
1.2	226.917	156.211
1.2	228.727	163.031
1.2	230.536	147.734
1.2	232.345	147.601
1.2	234.153	146.347
1.2	235.961	130.039
1.2	237.771	136.976
1.2	239.579	138.104
1.2	241.386	134.566
1.2	243.192	130.997
1.2	244.999	122.77
1.2	246.805	130.737
1.2	248.61	125.973
1.2	250.416	130.473
1.2	252.221	126.924
1.2	254.025	134.954
1.2	255.829	129.178
1.2	257.631	136.108
1.2	259.435	122.267
1.2	261.238	129.155
1.2	263.041	132.536
1.2	264.843	117.449
1.2	266.645	143.782
1.2	268.447	135.585
1.2	270.249	121.673
1.2	272.05	138.757
1.2	273.851	132.895
1.2	275.651	144.212
1.2	277.451	125.785
1.2	279.251	130.26
1.2	281.048	138.184
1.2	282.847	136.994
1.2	284.646	127.829
1.2	286.444	126.651
1.2	288.242	136.864
1.2	290.039	135.65
1.2	291.837	127.598
1.2	293.631	140.057
1.2	295.428	130.895
1.2	297.224	133.131
1.2	299.02	117.171
1.2	300.815	154.67
1.2	302.609	136.432
1.2	304.403	150.028
1.2	306.198	140.899
1.2	307.992	148.834
1.2	309.786	143.164
1.2	311.577	128.43
1.2	313.37	154.645
1.2	315.163	150.184
1.2	316.955	142.297
1.2	318.745	153.736
1.2	320.537	149.19
1.2	322.328	168.51
1.2	324.119	163.878
1.2	325.908	147.862
1.2	327.698	156.879
1.2	329.488	160.225
1.2	331.275	154.503
1.2	333.065	161.294
1.2	334.853	160.147
1.2	336.64	157.881
1.2	338.428	159.046
1.2	340.216	157.967
1.2	342.001	163.701
1.2	343.789	160.295
1.2	345.575	157.955
1.2	347.36	161.225
1.2	349.146	156.505
1.2	350.932	176.715
1.2	352.715	179.951
1.2	354.5	167.41
1.2	356.283	167.368
1.2	358.067	166.208
1.2	359.851	178.587
1.2	361.633	194.288
1.2	363.416	185.077
1.2	365.197	218.686
1.2	366.98	202.67
1.2	368.76	201.332
1.2	370.542	228.123
1.2	372.322	231.322
1.2	374.103	225.552
1.2	375.882	278.084
1.2	377.662	319.273
1.2	379.443	353.576
1.2	381.221	378.756
1.2	383	571.113
1.2	384.777	848.611
1.2	386.556	721.748
1.2	388.333	361.031
1.2	390.109	237.529
1.2	391.887	237.367
1.2	393.662	231.655
1.2	395.439	254.702
1.2	397.214	262.153
1.2	398.991	335.803
1.2	400.765	516.182
1.2	402.54	845.765
1.2	404.314	1264.59
1.2	406.087	1206.94
1.2	407.862	783.268
1.2	409.634	451.565
1.2	411.408	378.931
1.2	413.18	328.295
1.2	414.951	357.53
1.2	416.724	409.621
1.2	418.495	321.945
1.2	420.265	253.024
1.2	422.037	209.339
1.2	423.807	211.533
1.2	425.576	187.585
1.2	427.347	230.137
1.2	429.116	237.707
1.2	430.884	236.456
1.2	432.654	248.209
1.2	434.422	228.398
1.2	436.189	239.095
1.2	437.958	236.809
1.2	439.724	225.883
1.2	441.491	241.036
1.2	443.257	242.057
1.2	445.024	252.821
1.2	446.789	279.825
1.2	448.554	308.955
1.2	450.319	309.862
1.2	452.085	323.722
1.2	453.849	342.916
1.2	455.612	314.466
1.2	457.376	333.531
1.2	459.14	311.57
1.2	460.903	300.448
1.2	462.665	284.018
1.2	464.427	267.678
1.2	466.188	262.169
1.2	467.949	254.572
1.2	469.712	270.638
1.2	471.473	223.338
1.2	473.233	202.855
1.2	474.993	194.122
1.2	476.752	160.692
1.2	478.511	165.81
1.2	480.27	162.353
1.2	482.031	168.529
1.2	483.789	152.374
1.2	485.546	161.868
1.2	487.304	145.855
1.2	489.061	166.057
1.2	490.818	161.748
1.2	492.574	175.464
1.2	494.33	156.156
1.2	496.086	145.342
1.2	497.841	149.389
1.2	499.596	154.523
1.44	101.16	110.725
1.44	102.994	119.247
1.44	104.83	136.576
1.44	106.663	124.18
1.44	108.498	114.278
1.44	110.331	125.466
1.44	112.166	127.907
1.44	113.997	129.044
1.44	115.831	125.165
1.44	117.662	122.493
1.44	119.495	121.045
1.44	121.326	139.332
1.44	123.158	129.268
1.44	124.988	140.175
1.44	126.818	138.818
1.44	128.649	144.86
1.44	130.477	127.592
1.44	132.308	122.591
1.44	134.136	127.366
1.44	135.964	145.554
1.44	137.793	141.686
1.44	139.62	142.709
1.44	141.449	141.315
1.44	143.275	136.301
1.44	145.101	134.966
1.44	146.928	145.789
1.44	148.754	152.937
1.44	150.578	151.552
1.44	152.405	135.597
1.44	154.229	149.866
1.44	156.053	150.771
1.44	157.878	137.22
1.44	159.701	147.77
1.44	161.524	153.531
1.44	163.348	152.152
1.44	165.17	143.657
1.44	166.992	141.201
1.44	168.815	148.34
1.44	170.636	129.163
1.44	172.456	130.3
1.44	174.277	148.127
1.44	176.099	152.754
1.44	177.918	162.107
1.44	179.737	164.281
1.44	181.556	166.459
1.44	183.376	152.032
1.44	185.194	142.412
1.44	187.012	162.476
1.44	188.829	154.074
1.44	190.646	161.066
1.44	192.465	158.556
1.44	194.281	152.484
1.44	196.097	155.864
1.44	197.913	146.27
1.44	199.728	152.029
1.44	201.545	158.967
1.44	203.359	150.599
1.44	205.173	143.408
1.44	206.987	152.65
1.44	208.8	167.714
1.44	210.614	146.421
1.44	212.426	135.723
1.44	214.241	157.808
1.44	216.053	157.714
1.44	217.864	170.517
1.44	219.676	152.985
1.44	221.487	138.96
1.44	223.297	156.436
1.44	225.107	158.681
1.44	226.917	149.217
1.44	228.727	146.728
1.44	230.536	146.57
1.44	232.345	141.79
1.44	234.153	138.217
1.44	235.961	137.006
1.44	237.771	148.584
1.44	239.579	138.104
1.44	241.386	134.566
1.44	243.192	148.386
1.44	244.999	129.719
1.44	246.805	137.679
1.44	248.61	146.776
1.44	250.416	129.319
1.44	252.221	123.463
1.44	254.025	122.266
1.44	255.829	126.872
1.44	257.631	123.42
1.44	259.435	128.034
1.44	261.238	138.381
1.44	263.041	130.231
1.44	264.843	118.601
1.44	266.645	132.279
1.44	268.447	134.436
1.44	270.249	119.377
1.44	272.05	123.849
1.44	273.851	135.186
1.44	275.651	131.622
1.44	277.451	128.072
1.44	279.251	140.544
1.44	281.048	134.758
1.44	282.847	136.994
1.44	284.646	136.96
1.44	286.444	136.92
1.44	288.242	128.88
1.44	290.039	134.511
1.44	291.837	121.901
1.44	293.631	140.057
1.44	295.428	150.245
1.44	297.224	137.683
1.44	299.02	139.923
1.44	300.815	143.297
1.44	302.609	133.021
1.44	304.403	131.843
1.44	306.198	144.308
1.44	307.992	129.52
1.44	309.786	139.755
1.44	311.577	144.342
1.44	313.37	131.903
1.44	315.163	158.149
1.44	316.955	153.681
1.44	318.745	137.793
1.44	320.537	151.468
1.44	322.328	144.6
1.44	324.119	143.394
1.44	325.908	144.45
1.44	327.698	160.29
1.44	329.488	151.135
1.44	331.275	154.503
1.44	333.065	164.701
1.44	334.853	146.517
1.44	336.64	146.523
1.44	338.428	147.686
1.44	340.216	153.421
1.44	342.001	163.701
1.44	343.789	159.158
1.44	345.575	172.728
1.44	347.36	169.173
1.44	349.146	163.309
1.44	350.932	166.52
1.44	352.715	174.292
1.44	354.5	178.722
1.44	356.283	180.938
1.44	358.067	171.862
1.44	359.851	185.369
1.44	361.633	171.696
1.44	363.416	204.262
1.44	365.197	196.141
1.44	366.98	211.677
1.44	368.76	208.081
1.44	370.542	224.752
1.44	372.322	265.009
1.44	374.103	258.094
1.44	375.882	287.054
1.44	377.662	328.235
1.44	379.443	307.701
1.44	381.221	378.756
1.44	383	534.303
1.44	384.777	848.611
1.44	386.556	768.456
1.44	388.333	387.692
1.44	390.109	270.827
1.44	391.887	260.66
1.44	393.662	233.872
1.44	395.439	252.487
1.44	397.214	300.867
1.44	398.991	339.117
1.44	400.765	495.226
1.44	402.54	835.853
1.44	404.314	1289.88
1.44	406.087	1253.06
1.44	407.862	774.492
1.44	409.634	492.118
1.44	411.408	372.36
1.44	413.18	340.333
1.44	414.951	380.49
1.44	416.724	407.436
1.44	418.495	301.21
1.44	420.265	270.474
1.44	422.037	219.152
1.44	423.807	218.075
1.44	425.576	219.212
1.44	427.347	232.319
1.44	429.116	225.712
1.44	430.884	238.635
1.44	432.654	229.703
1.44	434.422	229.485
1.44	436.189	227.14
1.44	437.958	243.326
1.44	439.724	257.377
1.44	441.491	246.464
1.44	443.257	268.108
1.44	445.024	261.502
1.44	446.789	279.825
1.44	448.554	317.628
1.44	450.319	327.197
1.44	452.085	320.474
1.44	453.849	322.363
1.44	455.612	340.401
1.44	457.376	343.245
1.44	459.14	311.57
1.44	460.903	302.602
1.44	462.665	285.094
1.44	464.427	271.978
1.44	466.188	276.137
1.44	467.949	256.72
1.44	469.712	238.419
1.44	471.473	235.15
1.44	473.233	205.001
1.44	474.993	194.122
1.44	476.752	164.977
1.44	478.511	175.438
1.44	480.27	176.238
1.44	482.031	167.463
1.44	483.789	150.243
1.44	485.546	175.712
1.44	487.304	151.179
1.44	489.061	158.606
1.44	490.818	153.235
1.44	492.574	154.195
1.44	494.33	176.34
1.44	496.086	158.073
1.44	497.841	166.341
1.44	499.596	167.224
1.68	101.16	115.701
1.68	102.994	129.184
1.68	104.83	119.194
1.68	106.663	126.663
1.68	108.498	121.731
1.68	110.331	124.224
1.68	112.166	120.456
1.68	113.997	127.803
1.68	115.831	120.208
1.68	117.662	123.731
1.68	119.495	123.515
1.68	121.326	149.196
1.68	123.158	139.117
1.68	124.988	116.813
1.68	126.818	144.96
1.68	128.649	133.811
1.68	130.477	121.458
1.68	132.308	123.817
1.68	134.136	129.816
1.68	135.964	144.331
1.68	137.793	135.579
1.68	139.62	130.512
1.68	141.449	142.533
1.68	143.275	147.254
1.68	145.101	150.773
1.68	146.928	161.582
1.68	148.754	139.585
1.68	150.578	140.64
1.68	152.405	167.075
1.68	154.229	154.7
1.68	156.053	153.183
1.68	157.878	148.053
1.68	159.701	147.77
1.68	161.524	160.728
1.68	163.348	150.954
1.68	165.17	134.079
1.68	166.992	151.97
1.68	168.815	142.359
1.68	170.636	153.082
1.68	172.456	151.818
1.68	174.277	149.321
1.68	176.099	155.141
1.68	177.918	171.643
1.68	179.737	151.186
1.68	181.556	162.892
1.68	183.376	161.534
1.68	185.194	167.334
1.68	187.012	160.104
1.68	188.829	161.186
1.68	190.646	150.407
1.68	192.465	150.273
1.68	194.281	148.937
1.68	196.097	142.875
1.68	197.913	146.27
1.68	199.728	150.85
1.68	201.545	153.08
1.68	203.359	143.54
1.68	205.173	138.706
1.68	206.987	156.172
1.68	208.8	153.64
1.68	210.614	160.478
1.68	212.426	149.763
1.68	214.241	144.949
1.68	216.053	151.873
1.68	217.864	155.334
1.68	219.676	151.817
1.68	221.487	164.651
1.68	223.297	158.771
1.68	225.107	157.514
1.68	226.917	157.377
1.68	228.727	151.386
1.68	230.536	160.53
1.68	232.345	141.79
1.68	234.153	142.863
1.68	235.961	145.133
1.68	237.771	127.69
1.68	239.579	149.709
1.68	241.386	132.246
1.68	243.192	134.475
1.68	244.999	141.301
1.68	246.805	148.092
1.68	248.61	138.686
1.68	250.416	139.71
1.68	252.221	129.232
1.68	254.025	136.108
1.68	255.829	133.792
1.68	257.631	138.415
1.68	259.435	139.569
1.68	261.238	125.696
1.68	263.041	145.214
1.68	264.843	132.418
1.68	266.645	123.077
1.68	268.447	134.436
1.68	270.249	136.595
1.68	272.05	127.289
1.68	273.851	128.313
1.68	275.651	137.345
1.68	277.451	138.364
1.68	279.251	137.116
1.68	281.048	122.195
1.68	282.847	144.986
1.68	284.646	144.949
1.68	286.444	135.779
1.68	288.242	143.707
1.68	290.039	143.63
1.68	291.837	140.13
1.68	293.631	125.254
1.68	295.428	145.692
1.68	297.224	149.062
1.68	299.02	134.235
1.68	300.815	137.611
1.68	302.609	126.2
1.68	304.403	155.711
1.68	306.198	136.354
1.68	307.992	149.97
1.68	309.786	148.845
1.68	311.577	143.205
1.68	313.37	151.234
1.68	315.163	151.322
1.68	316.955	144.574
1.68	318.745	145.764
1.68	320.537	138.941
1.68	322.328	158.263
1.68	324.119	151.36
1.68	325.908	153.549
1.68	327.698	150.058
1.68	329.488	156.816
1.68	331.275	153.367
1.68	333.065	143.12
1.68	334.853	151.061
1.68	336.64	163.56
1.68	338.428	160.182
1.68	340.216	172.741
1.68	342.001	161.427
1.68	343.789	172.8
1.68	345.575	162.501
1.68	347.36	169.173
1.68	349.146	173.516
1.68	350.932	180.113
1.68	352.715	169.765
1.68	354.5	167.41
1.68	356.283	171.892
1.68	358.067	176.384
1.68	359.851	174.066
1.68	361.633	193.158
1.68	363.416	188.462
1.68	365.197	196.141
1.68	366.98	202.67
1.68	368.76	209.205
1.68	370.542	216.886
1.68	372.322	238.059
1.68	374.103	246.872
1.68	375.882	281.448
1.68	377.662	331.596
1.68	379.443	325.603
1.68	381.221	369.817
1.68	383	557.728
1.68	384.777	848.611
1.68	386.556	768.456
1.68	388.333	409.909
1.68	390.109	268.607
1.68	391.887	248.459
1.68	393.662	250.498
1.68	395.439	267.991
1.68	397.214	293.124
1.68	398.991	340.222
1.68	400.765	495.226
1.68	402.54	824.841
1.68	404.314	1247
1.68	406.087	1290.4
1.68	407.862	762.424
1.68	409.634	516.231
1.68	411.408	371.264
1.68	413.18	346.899
1.68	414.951	369.557
1.68	416.724	404.159
1.68	418.495	332.859
1.68	420.265	269.383
1.68	422.037	233.326
1.68	423.807	239.882
1.68	425.576	230.118
1.68	427.347	199.598
1.68	429.116	225.712
1.68	430.884	228.828
1.68	432.654	230.791
1.68	434.422	244.712
1.68	436.189	229.314
1.68	437.958	257.448
1.68	439.724	246.517
1.68	441.491	259.493
1.68	443.257	252.912
1.68	445.024	263.672
1.68	446.789	313.448
1.68	448.554	317.628
1.68	450.319	347.782
1.68	452.085	319.392
1.68	453.849	333.18
1.68	455.612	336.079
1.68	457.376	308.705
1.68	459.14	323.429
1.68	460.903	306.91
1.68	462.665	309.838
1.68	464.427	289.178
1.68	466.188	249.275
1.68	467.949	268.536
1.68	469.712	249.158
1.68	471.473	234.076
1.68	473.233	192.122
1.68	474.993	178.035
1.68	476.752	167.12
1.68	478.511	166.88
1.68	480.27	179.442
1.68	482.031	168.529
1.68	483.789	165.161
1.68	485.546	155.478
1.68	487.304	167.148
1.68	489.061	160.735
1.68	490.818	164.94
1.68	492.574	156.322
1.68	494.33	177.402
1.68	496.086	170.803
1.68	497.841	158.924
1.68	499.596	165.107
1.92	101.16	126.898
1.92	102.994	118.005
1.92	104.83	132.851
1.92	106.663	122.938
1.92	108.498	125.458
1.92	110.331	121.739
1.92	112.166	115.488
1.92	113.997	124.08
1.92	115.831	130.122
1.92	117.662	133.629
1.92	119.495	146.983
1.92	121.326	139.332
1.92	123.158	125.575
1.92	124.988	141.405
1.92	126.818	128.99
1.92	128.649	125.218
1.92	130.477	119.004
1.92	132.308	144.657
1.92	134.136	131.04
1.92	135.964	145.554
1.92	137.793	135.579
1.92	139.62	154.907
1.92	141.449	141.315
1.92	143.275	150.905
1.92	145.101	139.83
1.92	146.928	155.508
1.92	148.754	142.013
1.92	150.578	153.977
1.92	152.405	154.969
1.92	154.229	149.866
1.92	156.053	159.214
1.92	157.878	134.813
1.92	159.701	129.749
1.92	161.524	146.335
1.92	163.348	134.182
1.92	165.17	140.065
1.92	166.992	136.414
1.92	168.815	159.107
1.92	170.636	150.69
1.92	172.456	168.554
1.92	174.277	152.905
1.92	176.099	176.622
1.92	177.918	152.572
1.92	179.737	169.043
1.92	181.556	177.16
1.92	183.376	140.155
1.92	185.194	157.84
1.92	187.012	148.245
1.92	188.829	155.26
1.92	190.646	172.909
1.92	192.465	147.906
1.92	194.281	152.484
1.92	196.097	149.96
1.92	197.913	161.604
1.92	199.728	167.35
1.92	201.545	149.547
1.92	203.359	161.188
1.92	205.173	141.057
1.92	206.987	153.824
1.92	208.8	157.159
1.92	210.614	132.365
1.92	212.426	164.973
1.92	214.241	144.949
1.92	216.053	163.555
1.92	217.864	169.349
1.92	219.676	158.824
1.92	221.487	169.321
1.92	223.297	162.273
1.92	225.107	154.014
1.92	226.917	157.377
1.92	228.727	156.044
1.92	230.536	158.203
1.92	232.345	151.087
1.92	234.153	146.347
1.92	235.961	137.006
1.92	237.771	141.62
1.92	239.579	141.585
1.92	241.386	140.366
1.92	243.192	144.909
1.92	244.999	148.25
1.92	246.805	127.266
1.92	248.61	135.219
1.92	250.416	128.164
1.92	252.221	145.386
1.92	254.025	129.187
1.92	255.829	121.105
1.92	257.631	136.108
1.92	259.435	138.416
1.92	261.238	139.534
1.92	263.041	125.621
1.92	264.843	128.964
1.92	266.645	126.528
1.92	268.447	142.479
1.92	270.249	133.152
1.92	272.05	141.05
1.92	273.851	123.73
1.92	275.651	125.9
1.92	277.451	122.355
1.92	279.251	129.117
1.92	281.048	139.326
1.92	282.847	148.411
1.92	284.646	134.677
1.92	286.444	130.074
1.92	288.242	133.442
1.92	290.039	131.091
1.92	291.837	137.851
1.92	293.631	142.335
1.92	295.428	141.139
1.92	297.224	134.269
1.92	299.02	136.51
1.92	300.815	151.258
1.92	302.609	133.021
1.92	304.403	143.209
1.92	306.198	146.58
1.92	307.992	140.881
1.92	309.786	142.027
1.92	311.577	147.752
1.92	313.37	147.823
1.92	315.163	157.011
1.92	316.955	152.543
1.92	318.745	153.736
1.92	320.537	156.024
1.92	322.328	158.263
1.92	324.119	149.084
1.92	325.908	151.274
1.92	327.698	162.563
1.92	329.488	146.589
1.92	331.275	153.367
1.92	333.065	162.429
1.92	334.853	155.604
1.92	336.64	149.93
1.92	338.428	174.951
1.92	340.216	167.059
1.92	342.001	156.88
1.92	343.789	163.705
1.92	345.575	173.864
1.92	347.36	168.037
1.92	349.146	185.991
1.92	350.932	167.653
1.92	352.715	174.292
1.92	354.5	179.853
1.92	356.283	170.761
1.92	358.067	166.208
1.92	359.851	188.759
1.92	361.633	197.676
1.92	363.416	206.519
1.92	365.197	182.614
1.92	366.98	200.418
1.92	368.76	210.33
1.92	370.542	229.247
1.92	372.322	252.657
1.92	374.103	258.094
1.92	375.882	279.205
1.92	377.662	340.558
1.92	379.443	336.792
1.92	381.221	397.749
1.92	383	578.921
1.92	384.777	846.384
1.92	386.556	786.25
1.92	388.333	369.918
1.92	390.109	274.157
1.92	391.887	229.603
1.92	393.662	254.931
1.92	395.439	241.413
1.92	397.214	289.806
1.92	398.991	351.268
1.92	400.765	516.182
1.92	402.54	803.917
1.92	404.314	1223.91
1.92	406.087	1279.42
1.92	407.862	778.88
1.92	409.634	492.118
1.92	411.408	369.074
1.92	413.18	328.295
1.92	414.951	385.957
1.92	416.724	398.698
1.92	418.495	314.306
1.92	420.265	256.296
1.92	422.037	237.687
1.92	423.807	221.346
1.92	425.576	215.94
1.92	427.347	226.865
1.92	429.116	239.887
1.92	430.884	228.828
1.92	432.654	228.614
1.92	434.422	237.099
1.92	436.189	242.356
1.92	437.958	230.291
1.92	439.724	215.024
1.92	441.491	270.351
1.92	443.257	264.852
1.92	445.024	273.437
1.92	446.789	288.502
1.92	448.554	314.376
1.92	450.319	322.863
1.92	452.085	334.549
1.92	453.849	312.627
1.92	455.612	326.353
1.92	457.376	313.023
1.92	459.14	285.695
1.92	460.903	312.294
1.92	462.665	291.549
1.92	464.427	267.678
1.92	466.188	260.02
1.92	467.949	262.091
1.92	469.712	249.158
1.92	471.473	213.675
1.92	473.233	224.321
1.92	474.993	169.455
1.92	476.752	166.048
1.92	478.511	178.647
1.92	480.27	157.012
1.92	482.031	154.663
1.92	483.789	148.112
1.92	485.546	171.452
[truncated: 2,907 more rows]
