# Supplementary material for: Precise control of the interlayer twist angle in large scale MoS2 homostructures
Source: Nat Commun. 2020 May 1;11:2153. doi: 10.1038/s41467-020-16056-4 (PMC7195481; doi:10.1038/s41467-020-16056-4)
Supplement: Supplementary file 3 — Source Data [file 41467_2020_16056_MOESM3_ESM.zip › Source Data/Fig. S2d line scan PL X direction.txt]

X	nm	Intensity
5.04	535.02701	55.8781
5.04	535.08011	50.9159
5.04	535.13322	57.1446
5.04	535.18634	44.7359
5.04	535.23717	63.361
5.04	535.29031	43.466
5.04	535.34346	54.5805
5.04	535.39663	55.7432
5.04	535.44749	54.4186
5.04	535.50067	58.0308
5.04	535.55387	55.4801
5.04	535.60707	49.2614
5.04	535.65797	40.615
5.04	535.7112	55.3241
5.04	535.76212	58.9747
5.04	535.81537	56.4851
5.04	535.86863	58.8881
5.04	535.92189	51.4824
5.04	535.97286	53.862
5.04	536.02614	51.3521
5.04	536.07713	54.9479
5.04	536.13044	53.6759
5.04	536.18376	59.7131
5.04	536.23709	62.0987
5.04	536.28811	68.1194
5.04	536.34146	59.5626
5.04	536.39482	63.1226
5.04	536.44587	59.397
5.04	536.49926	59.2885
5.04	536.55033	61.5815
5.04	536.60373	56.6571
5.04	536.65715	52.9661
5.04	536.70825	62.4897
5.04	536.76168	51.6634
5.04	536.81513	62.4124
5.04	536.86626	56.4167
5.04	536.91973	58.7992
5.04	536.97088	49.2171
5.04	537.02437	50.3867
5.04	537.07554	64.6722
5.04	537.12905	70.5664
5.04	537.18024	57.3826
5.04	537.23377	60.885
5.04	537.28498	51.3185
5.04	537.33853	60.7745
5.04	537.39209	60.7361
5.04	537.44333	59.5167
5.04	537.49691	54.7419
5.04	537.54817	61.8027
5.04	537.60178	61.7475
5.04	537.65306	66.4126
5.04	537.70668	56.9101
5.04	537.75798	56.862
5.04	537.81163	70.9529
5.04	537.86295	47.3626
5.04	537.91661	59.0844
5.04	537.96796	62.5538
5.04	538.02164	54.2743
5.04	538.073	60.0722
5.04	538.12671	64.6884
5.04	538.17809	71.6453
5.04	538.23182	66.9271
5.04	538.28322	54.0593
5.04	538.33697	64.5678
5.04	538.3884	68.0719
5.04	538.44217	62.2263
5.04	538.49361	69.2048
5.04	538.54506	59.8278
5.04	538.59886	64.4324
5.04	538.65033	60.8776
5.04	538.70416	67.8
5.04	538.75565	57.3021
5.04	538.80949	60.766
5.04	538.861	50.3079
5.04	538.91487	59.5868
5.04	538.9664	57.2505
5.04	539.01794	59.5411
5.04	539.07184	43.277
5.04	539.1234	57.1266
5.04	539.17498	46.6658
5.04	539.2289	58.1751
5.04	539.2805	48.904
5.04	539.33444	47.7341
5.04	539.38606	54.6526
5.04	539.44003	48.8925
5.04	539.49166	58.1269
5.04	539.5433	47.7429
5.04	539.59496	47.7252
5.04	539.64897	48.8445
5.04	539.70064	53.4038
5.04	539.75232	55.6515
5.04	539.80637	59.0446
5.04	539.85807	53.257
5.04	539.91213	58.9415
5.04	539.96386	53.1663
5.04	540.01559	48.5476
5.04	540.06733	56.5145
5.04	540.12144	54.2013
5.04	540.1732	51.9014
5.04	540.22498	53.0339
5.04	540.27912	69.0001
5.04	540.33091	51.8696
5.04	540.38271	54.1295
5.04	540.43688	56.3836
5.04	540.48871	49.5259
5.04	540.54054	51.7865
5.04	540.59238	55.1888
5.04	540.6466	56.3173
5.04	540.69846	60.8574
5.04	540.75033	47.2006
5.04	540.80222	60.8315
5.04	540.85647	59.6837
5.04	540.90838	64.2237
5.04	540.96029	55.1401
5.04	541.01222	58.567
5.04	541.06415	55.1863
5.04	541.11846	64.3225
5.04	541.17041	55.2581
5.04	541.22238	64.3958
5.04	541.27435	58.7169
5.04	541.3287	67.8229
5.04	541.3807	66.6625
5.04	541.4327	57.531
5.04	541.48472	65.4643
5.04	541.53911	62.0317
5.04	541.59114	66.563
5.04	541.64319	62.0121
5.04	541.69524	58.6042
5.04	541.74731	60.8811
5.04	541.79939	66.5748
5.04	541.85384	66.6008
5.04	541.90594	63.2181
5.04	541.95804	60.9579
5.04	542.01016	73.4487
5.04	542.06228	60.9082
5.04	542.11442	66.5218
5.04	542.16657	67.5839
5.04	542.2211	70.9191
5.04	542.27089	74.2722
5.04	542.32544	68.5982
5.04	542.37763	64.0681
5.04	542.42982	61.7954
5.04	542.48203	75.3259
5.04	542.53425	61.7217
5.04	542.58647	72.9379
5.04	542.64109	84.1233
5.04	542.69096	70.5367
5.04	542.74559	78.3448
5.04	542.79786	83.9049
5.04	542.85014	86.0965
5.04	542.90243	82.6751
5.04	542.95472	102.779
5.04	543.00703	109.387
5.04	543.05935	112.595
5.04	543.11168	132.512
5.04	543.16402	177.987
5.04	543.21637	234.472
5.04	543.26873	235.308
5.04	543.32109	142.952
5.04	543.37347	90.7117
5.04	543.42586	95.0886
5.04	543.47826	76.1836
5.04	543.53067	96.0258
5.04	543.58309	110.273
5.04	543.63552	127.774
5.04	543.68796	199.2
5.04	543.74041	272.619
5.04	543.79287	348.063
5.04	543.84534	346.57
5.04	543.89782	226.745
5.04	543.95031	182.749
5.04	544.00281	147.586
5.04	544.05532	203.245
5.04	544.10784	306.863
5.04	544.16037	339.337
5.04	544.21291	213.648
5.04	544.26546	130.697
5.04	544.31802	93.6247
5.04	544.37059	90.3741
5.04	544.42317	96.9346
5.04	544.47577	106.738
5.04	544.52837	106.685
5.04	544.58098	104.422
5.04	544.6336	89.0987
5.04	544.68384	91.207
5.04	544.73888	79.211
5.04	544.78914	82.4482
5.04	544.84419	84.6063
5.04	544.89447	87.8475
5.04	544.94715	95.4205
5.04	544.99985	99.7257
5.04	545.05255	123.537
5.04	545.10526	129.976
5.04	545.15799	109.322
5.04	545.21072	107.076
5.04	545.26107	111.301
5.04	545.31382	106.864
5.04	545.36658	106.743
5.04	545.41936	108.781
5.04	545.47214	94.6862
5.04	545.52494	95.6895
5.04	545.57774	85.9678
5.04	545.62815	91.3138
5.04	545.68098	92.3749
5.04	545.73381	81.6253
5.04	545.78666	80.5302
5.04	545.83951	77.2663
5.04	545.88998	72.907
5.04	545.94285	78.1662
5.04	545.99574	68.4373
5.04	546.04863	90.7544
5.04	546.10154	94.9216
5.04	546.15446	83.1434
5.04	546.20498	73.5375
5.04	546.25791	59.6916
5.04	546.31086	65.0036
5.04	546.36382	66.037
5.04	546.41678	63.8553
5.04	546.46735	61.659
5.04	546.52034	69.0026
5.04	546.57334	61.519
5.04	546.62635	65.7094
5.04	546.67695	68.8649
5.04	546.72998	58.294
5.04	546.78302	66.7676
5.04	546.83607	68.8975
5.04	546.88913	67.8501
5.04	546.93978	78.4349
5.04	546.99286	64.6849
5.04	547.04595	58.3354
5.04	547.09664	71.0102
5.04	547.14975	67.8056
5.04	547.20287	65.6533
5.04	547.256	61.3978
5.04	547.30672	63.4895
5.04	547.35987	65.5951
5.04	547.41303	70.8732
5.04	547.46379	78.2569
5.04	547.51697	70.8624
5.04	547.57016	62.4057
5.04	547.62094	64.4879
5.04	547.67415	68.6827
5.04	547.72737	66.5737
5.04	547.77819	67.6349
5.04	547.83143	72.9056
5.04	547.88468	71.8394
5.04	547.93552	70.7481
5.04	547.98879	61.2313
5.04	548.04208	71.6851
5.04	548.09295	71.6478
5.04	548.14625	75.8365
5.04	548.19714	66.4054
5.04	548.25046	67.4713
5.04	548.3038	74.8211
5.04	548.35714	68.5032
5.04	548.40807	75.8021
5.04	548.45901	73.6518
5.04	548.51238	69.4144
5.04	548.56577	82.9766
5.04	548.61916	80.8489
5.04	548.67014	87.0879
5.04	548.72355	88.0952
5.04	548.77455	82.8316
5.04	548.82799	102.609
5.04	548.879	130.696
5.04	548.93246	126.441
5.04	548.98593	104.49
5.04	549.03697	79.4506
5.04	549.08803	87.7211
5.04	549.14152	83.5269
5.04	549.19503	86.6281
5.04	549.24612	76.2463
5.04	549.29964	80.4254
5.04	549.35075	84.6119
5.04	549.4043	82.5537
5.04	549.45542	75.2778
5.04	549.50899	90.8479
5.04	549.56013	94.964
5.04	549.61372	102.192
5.04	549.66488	88.6739
5.04	549.71849	80.3726
5.04	549.77211	85.5793
5.04	549.8233	76.2521
5.04	549.87694	76.249
5.04	549.92815	63.7673
5.04	549.97938	69.9403
5.04	550.03305	68.8423
5.04	550.08429	72.928
5.04	550.13798	71.8618
5.04	550.18924	74.9618
5.04	550.24295	69.8104
5.04	550.29423	81.2147
5.04	550.34796	70.8827
5.04	550.39926	67.773
5.04	550.45301	74.9894
5.04	550.50433	71.8573
5.04	550.55811	72.8692
5.04	550.60944	78.032
5.04	550.66079	77.0172
5.04	550.7146	76.0134
5.04	550.76596	78.1063
5.04	550.81979	87.4159
5.04	550.87118	78.0861
5.04	550.92502	81.1294
5.04	550.97643	75.8944
5.04	551.02784	76.8479
5.04	551.08172	69.5706
5.04	551.13316	57.1748
5.04	551.1846	68.4406
5.04	551.23851	68.3933
5.04	551.28997	68.3414
5.04	551.3439	66.236
5.04	551.39539	62.0892
5.04	551.44688	71.2639
5.04	551.50084	56.9154
5.04	551.55235	67.1283
5.04	551.60388	70.1741
5.04	551.65787	61.9609
5.04	551.70941	58.8406
5.04	551.76096	60.8041
5.04	551.81498	69.8777
5.04	551.86656	62.6792
5.04	551.91814	67.7006
5.04	551.97219	68.6816
5.04	552.02379	58.5216
5.04	552.0754	63.5734
5.04	552.12948	60.4979
5.04	552.18112	64.4872
5.04	552.23276	61.369
5.04	552.28687	58.2478
5.04	552.33853	62.1876
5.04	552.3902	64.1159
5.04	552.44188	57.0188
5.04	552.49603	64.0034
5.04	552.54774	68.9809
5.04	552.59945	71.9397
5.04	552.65117	64.8655
5.04	552.70536	74.7901
5.04	552.7571	59.716
5.04	552.80885	64.6278
5.04	552.86307	74.5209
5.04	552.91484	71.4816
5.04	552.96662	75.4311
5.04	553.01841	70.4426
5.04	553.07021	62.4765
5.04	553.12448	59.478
5.04	553.1763	67.3995
5.04	553.22813	73.3196
5.04	553.27997	63.3574
5.04	553.33182	74.2227
5.04	553.38614	76.1538
5.04	553.43801	72.1383
5.04	553.48989	81.9696
5.04	553.54177	80.9216
5.04	553.59614	75.9421
5.04	553.64805	79.8729
5.04	553.69997	92.708
5.04	553.75189	85.8143
5.04	553.80383	94.7107
5.04	553.85577	98.6522
5.04	553.9102	114.41
5.04	553.96217	118.306
5.04	554.01415	135.019
5.04	554.06613	160.614
5.04	554.11813	168.495
5.04	554.17013	163.583
5.04	554.22462	191.185
5.04	554.27665	169.478
5.04	554.32868	136.91
5.04	554.38073	128.964
5.04	554.43278	122.008
5.04	554.48484	103.273
5.04	554.53692	109.15
5.04	554.589	86.5365
5.04	554.64357	99.328
5.04	554.69568	86.56
5.04	554.74779	83.6154
5.04	554.79991	85.5699
5.04	554.85205	86.5165
5.04	554.90419	81.5451
5.04	554.95634	74.6013
5.04	555.0085	85.2977
5.04	555.06068	79.3432
5.04	555.11286	86.1323
5.04	555.16505	76.3295
5.04	555.21974	76.3291
5.04	555.27195	89.0479
5.04	555.32417	81.2392
5.04	555.3764	67.5501
5.04	555.42864	73.3869
5.04	555.48089	79.1984
5.04	555.53316	79.1394
5.04	555.58543	77.1343
5.04	555.63771	69.3004
5.04	555.69	73.1704
5.04	555.7423	71.2092
5.04	555.79461	68.2806
5.04	555.84693	68.2709
5.04	555.89926	70.203
5.04	555.9516	76.9927
5.04	556.00395	74.0592
5.04	556.05631	78.9049
5.04	556.10867	80.8412
5.04	556.16105	73.0711
5.04	556.21344	73.0825
5.04	556.26584	76.0183
5.04	556.31825	78.9625
5.04	556.37067	80.9374
5.04	556.4231	76.097
5.04	556.47554	79.9918
5.04	556.52798	78.0268
5.04	556.58044	65.3513
5.04	556.63291	67.2439
5.04	556.68289	73.0109
5.04	556.73788	64.2409
5.04	556.78787	75.8433
5.04	556.84038	73.8984
5.04	556.8929	72.9354
5.04	556.94542	68.0989
5.04	556.99796	68.0969
5.04	557.05051	69.0503
5.04	557.10306	67.0892
5.04	557.15563	77.703
5.04	557.20821	69.9435
5.04	557.26079	72.8362
5.04	557.31339	59.3082
5.04	557.366	67.0583
5.04	557.41611	69.0094
5.04	557.47124	72.8877
5.04	557.52137	69.0141
5.04	557.57401	64.1588
5.04	557.62667	63.1579
5.04	557.67933	67.9403
5.04	557.73201	75.6032
5.04	557.7847	59.166
5.04	557.83488	64.9031
5.04	557.88759	63.8993
5.04	557.9403	71.5473
5.04	557.99303	60.9333
5.04	558.04576	59.9399
5.04	558.0985	64.7168
5.04	558.14875	63.7525
5.04	558.20151	70.4816
5.04	558.25428	65.7101
5.04	558.30707	59.9785
5.04	558.35986	66.7236
5.04	558.41267	64.8166
5.04	558.46297	67.7041
5.04	558.51579	79.2344
5.04	558.56862	69.6377
5.04	558.62147	72.5358
5.04	558.6718	69.6724
5.04	558.72718	81.2174
5.04	558.77754	66.8001
5.04	558.83042	69.6638
5.04	558.88332	73.476
5.04	558.93622	66.7349
5.04	558.98661	68.6569
5.04	559.03953	66.7741
5.04	559.09247	68.766
5.04	559.14289	73.6711
5.04	559.19584	67.9909
5.04	559.2488	68.0694
5.04	559.30177	69.0879
5.04	559.35476	61.3897
5.04	559.40523	67.1935
5.04	559.45823	67.1923
5.04	559.51124	68.1515
5.04	559.56426	60.4186
5.04	559.61477	74.8839
5.04	559.66781	71.0112
5.04	559.72086	71.9727
5.04	559.7714	67.1641
5.04	559.82447	70.0971
5.04	559.87755	65.3241
5.04	559.92811	76.0182
5.04	559.98121	72.2018
5.04	560.03432	65.4509
5.04	560.08492	74.1527
5.04	560.13805	70.2533
5.04	560.19119	63.4523
5.04	560.24181	68.2576
5.04	560.29497	71.1392
5.04	560.34814	75.9573
5.04	560.39879	74.9771
5.04	560.45198	72.0533
5.04	560.50518	79.7201
5.04	560.55585	66.1687
5.04	560.60907	66.1078
5.04	560.65977	70.8508
5.04	560.71301	69.8222
5.04	560.76626	74.5484
5.04	560.81698	72.5567
5.04	560.87025	83.0106
5.04	560.92353	73.3753
5.04	560.97429	66.6322
5.04	561.02759	70.4027
5.04	561.0809	69.3952
5.04	561.13168	64.5648
5.04	561.18501	67.3349
5.04	561.23581	79.5722
5.04	561.28915	68.0668
5.04	561.34251	66.0746
5.04	561.39334	70.7314
5.04	561.44672	75.4182
5.04	561.49757	78.2496
5.04	561.55097	67.8793
5.04	561.60183	72.6234
5.04	561.65525	70.7392
5.04	561.70868	73.5538
5.04	561.75958	79.1712
5.04	561.81303	66.8452
5.04	561.86394	71.494
5.04	561.91741	69.5538
5.04	561.96834	76.0975
5.04	562.02183	69.4967
5.04	562.07278	65.7395
5.04	562.12629	81.742
5.04	562.17726	64.8418
5.04	562.23079	76.1553
5.04	562.28178	75.2338
5.04	562.33532	66.7751
5.04	562.38888	71.4884
5.04	562.4399	69.6194
5.04	562.49093	69.6471
5.04	562.54452	76.2902
5.04	562.59811	70.7073
5.04	562.64917	71.7373
5.04	562.70024	71.8299
5.04	562.75386	79.4882
5.04	562.80495	71.0394
5.04	562.8586	72.0363
5.04	562.91225	72.0664
5.04	562.96337	68.2894
5.04	563.01449	74.9404
5.04	563.06818	68.3137
5.04	563.11932	83.5141
5.04	563.17303	74.9996
5.04	563.22419	74.0749
5.04	563.27791	67.4512
5.04	563.32909	74.1235
5.04	563.38028	72.2511
5.04	563.43404	79.8857
5.04	563.48525	69.4589
5.04	563.53903	77.089
5.04	563.59025	67.5835
5.04	563.64405	65.6661
5.04	563.6953	70.3809
5.04	563.74655	73.1744
5.04	563.79781	72.1652
5.04	563.85165	74.0098
5.04	563.90294	71.1347
5.04	563.95679	70.1741
5.04	564.0081	71.1174
5.04	564.06197	72.0565
5.04	564.1133	62.5684
5.04	564.16463	71.9744
5.04	564.21853	73.7801
5.04	564.26988	72.7367
5.04	564.32124	69.815
5.04	564.37518	66.9171
5.04	564.42656	76.2562
5.04	564.47795	76.2127
5.04	564.53192	79.9255
5.04	564.58332	69.5619
5.04	564.63474	69.4994
5.04	564.68874	69.4209
5.04	564.74017	74.938
5.04	564.79419	73.9138
5.04	564.84565	72.9008
5.04	564.89711	68.1772
5.04	564.95116	73.6928
5.04	565.00264	76.4123
5.04	565.05414	80.0552
5.04	565.10564	73.5027
5.04	565.15973	76.2352
5.04	565.21125	69.7248
5.04	565.26278	67.861
5.04	565.31432	78.0349
5.04	565.36845	70.6287
5.04	565.42001	74.3216
5.04	565.47158	86.3342
5.04	565.52315	72.4561
5.04	565.57732	73.3843
5.04	565.62892	69.7012
5.04	565.68053	73.426
5.04	565.73473	70.6791
5.04	565.78635	65.1511
5.04	565.83799	67.9481
5.04	565.88963	69.8167
5.04	565.94387	69.8341
5.04	565.99554	67.0768
5.04	566.04721	78.2243
5.04	566.09889	77.3327
5.04	566.15317	71.8035
5.04	566.20487	75.544
5.04	566.25659	74.6392
5.04	566.30831	76.5105
5.04	566.36004	81.1618
5.04	566.41178	73.7486
5.04	566.46612	74.7021
5.04	566.51788	75.6788
5.04	566.56965	72.9647
5.04	566.62143	85.1662
5.04	566.67322	72.232
5.04	566.72761	70.4564
5.04	566.77941	77.0583
5.04	566.83123	81.7562
5.04	566.88306	80.8067
5.04	566.93489	80.768
5.04	566.98674	72.326
5.04	567.04119	70.4365
5.04	567.09305	78.8292
5.04	567.14493	73.2477
5.04	567.19681	74.2086
5.04	567.24871	84.5086
5.04	567.30061	77.9962
5.04	567.35512	75.2006
5.04	567.40704	73.3168
5.04	567.45897	75.1432
5.04	567.51092	71.3546
5.04	567.56287	71.2889
5.04	567.61483	79.5982
5.04	567.6668	76.7524
5.04	567.71878	70.2106
5.04	567.77077	76.6823
5.04	567.82277	69.2259
5.04	567.87477	69.1855
5.04	567.92679	78.3938
5.04	567.98142	78.3139
5.04	568.03346	75.4537
5.04	568.08551	74.447
5.04	568.13756	75.2927
5.04	568.18963	74.3029
5.04	568.2417	84.3677
5.04	568.29379	72.3574
5.04	568.34588	80.5903
5.04	568.39799	83.309
5.04	568.4501	68.5833
5.04	568.50223	81.3926
5.04	568.55436	78.5912
5.04	568.6065	79.4571
5.04	568.66126	74.8377
5.04	568.71082	74.8155
5.04	568.76299	71.1507
5.04	568.81517	73.8999
5.04	568.86997	83.9622
5.04	568.92217	72.9609
5.04	568.97177	85.7064
5.04	569.02399	80.1463
5.04	569.07883	81.8881
5.04	569.13107	69.9782
5.04	569.1807	81.7879
5.04	569.23296	79.9715
5.04	569.28523	74.54
5.04	569.34012	90.0775
5.04	569.38979	81.9214
5.04	569.44208	74.6607
5.04	569.49439	75.6012
5.04	569.54671	79.283
5.04	569.59903	82.065
5.04	569.65136	85.7764
5.04	569.70371	77.6097
5.04	569.75606	79.4922
5.04	569.80842	75.8683
5.04	569.8608	78.636
5.04	569.91318	80.4794
5.04	569.96557	78.6621
5.04	570.01797	74.1079
5.04	570.07039	74.1478
5.04	570.12281	85.2051
5.04	570.17524	92.6117
5.04	570.22768	79.8212
5.04	570.28013	80.7958
5.04	570.32996	73.4901
5.04	570.38243	75.3705
5.04	570.43491	81.8424
5.04	570.4874	80.9336
5.04	570.5399	78.1619
5.04	570.5924	79.9733
5.04	570.64492	85.453
5.04	570.69745	78.0693
5.04	570.74998	83.571
5.04	570.7999	80.8262
5.04	570.85246	76.2598
5.04	570.90502	82.7295
5.04	570.9576	86.4365
5.04	571.01018	86.4448
5.04	571.06278	83.6661
5.04	571.11275	76.2674
5.04	571.16799	84.4655
5.04	571.21798	80.7146
5.04	571.27062	87.9659
5.04	571.32326	78.7454
5.04	571.37591	80.534
5.04	571.42857	88.7399
5.04	571.48124	85.9832
5.04	571.53129	85.0554
5.04	571.58398	75.8976
5.04	571.63668	85.9139
5.04	571.68939	81.3112
5.04	571.74211	86.7456
5.04	571.7922	93.9982
5.04	571.84494	90.3081
5.04	571.89769	72.0467
5.04	571.95044	82.0055
5.04	572.00321	87.3903
5.04	572.05335	86.4003
5.04	572.10613	85.4125
5.04	572.15893	91.6829
5.04	572.21174	87.9933
5.04	572.26191	87.9371
5.04	572.31474	90.5965
5.04	572.36757	92.3464
5.04	572.42042	81.4506
5.04	572.47327	84.1012
5.04	572.52349	90.3574
5.04	572.57636	95.7151
5.04	572.62925	98.3813
5.04	572.68214	89.3567
5.04	572.7324	90.2421
5.04	572.78531	87.5235
5.04	572.83823	79.3982
5.04	572.88851	95.5344
5.04	572.94145	87.3873
5.04	572.9944	82.841
5.04	573.04472	89.9701
5.04	573.09769	81.8722
5.04	573.15066	89.9323
5.04	573.20365	90.836
5.04	573.254	94.4322
5.04	573.30701	89.9514
5.04	573.36003	99.7931
5.04	573.4104	90.7993
5.04	573.46344	90.7581
5.04	573.51649	90.72
5.04	573.56689	83.5395
5.04	573.61996	91.5845
5.04	573.67303	88.0191
5.04	573.72347	94.3046
5.04	573.77656	91.6463
5.04	573.82967	95.2451
5.04	573.88012	97.9368
5.04	573.93325	94.3501
5.04	573.98372	90.7565
5.04	574.03687	95.2213
5.04	574.09002	90.754
5.04	574.14318	88.9813
5.04	574.1937	94.3657
5.04	574.24688	83.6321
5.04	574.30007	96.1399
5.04	574.35061	94.3143
5.04	574.40382	93.383
5.04	574.45438	85.3272
5.04	574.50761	95.1819
5.04	574.55819	85.4125
5.04	574.61144	102.502
5.04	574.6647	93.6321
5.04	574.71531	90.9927
5.04	574.76859	91.0015
5.04	574.81921	86.5002
5.04	574.87251	91.847
5.04	574.92582	91.827
5.04	574.97647	91.8233
5.04	575.02979	98.9926
5.04	575.08046	90.9363
5.04	575.13381	90.9251
5.04	575.18717	86.4248
5.04	575.23787	95.339
5.04	575.29124	91.7311
5.04	575.34196	84.56
5.04	575.39268	91.6999
5.04	575.44609	88.1171
5.04	575.4995	98.8264
5.04	575.55025	100.593
5.04	575.60369	97.0007
5.04	575.65446	92.5249
5.04	575.70791	96.099
5.04	575.7587	95.2241
5.04	575.81217	103.286
5.04	575.86298	86.3344
5.04	575.91647	84.5475
5.04	575.9673	85.4193
5.04	576.02081	89.8437
5.04	576.07166	91.583
5.04	576.12519	92.4365
5.04	576.17605	91.5207
5.04	576.2296	92.3977
5.04	576.28048	88.8219
5.04	576.33405	97.7052
5.04	576.38495	88.7684
5.04	576.43854	91.3983
5.04	576.48946	91.364
5.04	576.54307	93.1258
5.04	576.594	102.912
5.04	576.64495	99.3834
5.04	576.69859	97.6368
5.04	576.75223	92.3189
5.04	576.80321	95.8726
5.04	576.85419	93.1761
5.04	576.90787	94.9099
5.04	576.95887	96.6395
5.04	577.00988	88.6123
5.04	577.06358	93.9174
5.04	577.1173	94.7986
5.04	577.16834	93.0283
5.04	577.21939	88.5999
5.04	577.27313	99.2533
5.04	577.3242	92.1495
5.04	577.37527	82.3704
5.04	577.42904	100.947
5.04	577.48014	92.0163
5.04	577.53393	106.096
5.04	577.58504	93.6289
5.04	577.63616	100.634
5.04	577.68999	97.0636
5.04	577.74113	87.3483
5.04	577.79497	89.1401
5.04	577.84613	86.5391
5.04	577.89729	92.7931
5.04	577.95116	84.9054
5.04	578.00235	99.1395
5.04	578.05354	95.6477
5.04	578.10744	100.979
5.04	578.15866	91.2056
5.04	578.20988	87.6067
5.04	578.26381	92.8437
5.04	578.31505	92.7794
5.04	578.3663	92.7443
5.04	578.42026	91.8627
5.04	578.47153	95.4279
5.04	578.52281	90.1696
5.04	578.57679	99.9287
5.04	578.62809	94.6338
5.04	578.6794	102.571
5.04	578.73071	89.2809
5.04	578.78474	100.737
5.04	578.83607	93.668
5.04	578.89012	103.413
5.04	578.94147	96.3942
5.04	578.99283	93.7846
5.04	579.0442	98.2171
5.04	579.09829	98.1849
5.04	579.14968	107.834
5.04	579.20108	102.459
5.04	579.25519	95.3523
5.04	579.30661	97.1127
5.04	579.35803	104.21
5.04	579.40947	106.042
5.04	579.46091	99.9229
5.04	579.51508	107.912
5.04	579.56654	99.0872
5.04	579.61801	99.9613
5.04	579.6722	102.596
5.04	579.7237	99.9373
5.04	579.7752	95.5279
5.04	579.82671	100.849
5.04	579.87823	100.881
5.04	579.92975	111.52
5.04	579.984	99.1723
5.04	580.03555	105.375
5.04	580.08711	89.4667
5.04	580.13867	100.082
5.04	580.19296	107.175
5.04	580.24454	101.91
5.04	580.29614	101.97
5.04	580.34774	98.4947
5.04	580.40207	100.324
5.04	580.45369	99.475
5.04	580.50532	104.805
5.04	580.55696	101.248
5.04	580.60861	104.771
5.04	580.66027	106.523
5.04	580.71193	101.198
5.04	580.76633	104.745
5.04	580.81802	110.962
5.04	580.86971	111.874
5.04	580.92142	103.931
5.04	580.97313	105.737
5.04	581.02485	99.5673
5.04	581.07931	93.3949
5.04	581.13105	106.736
5.04	581.1828	105.874
5.04	581.23456	108.542
5.04	581.28633	99.6491
5.04	581.33811	106.699
5.04	581.3899	92.4532
5.04	581.44169	98.5888
5.04	581.49623	105.608
5.04	581.54804	91.4123
5.04	581.59987	106.419
5.04	581.6517	113.477
5.04	581.70355	103.752
5.04	581.7554	96.6867
5.04	581.80726	99.3525
5.04	581.85913	101.143
5.04	581.91101	100.283
5.04	581.9629	100.298
5.04	582.0148	97.6388
5.04	582.06671	87.8842
5.04	582.12136	102.856
5.04	582.17329	91.3225
5.04	582.22523	101.874
5.04	582.27717	98.3292
5.04	582.32913	100.983
5.04	582.38109	98.3539
5.04	582.43307	103.663
5.04	582.48505	104.548
5.04	582.53704	104.541
5.04	582.58904	100.121
5.04	582.64106	93.9455
5.04	582.69308	101.893
5.04	582.74511	101.911
5.04	582.79714	99.2861
5.04	582.84919	101.077
5.04	582.90125	97.5784
5.04	582.95332	94.9711
5.04	583.00539	95.0236
5.04	583.05748	104.809
5.04	583.10957	103.104
5.04	583.16168	104.93
5.04	583.21379	108.517
5.04	583.26591	88.264
5.04	583.31804	97.96
5.04	583.37019	93.0089
5.04	583.42234	106.201
5.04	583.4745	101.519
5.04	583.52667	105.825
5.04	583.57884	105.276
5.04	583.63103	95.9546
5.04	583.68323	102.765
5.04	583.73544	110.087
5.04	583.78765	94.7525
5.04	583.83988	99.6513
5.04	583.89211	105.638
5.04	583.94436	100.626
5.04	583.99661	103.24
5.04	584.04887	104.476
5.04	584.10114	102.737
5.04	584.15067	109.479
5.04	584.20296	107.833
5.04	584.25526	102.798
5.04	584.30757	95.9665
5.04	584.35989	103.579
5.04	584.41222	99.4966
5.04	584.46456	95.1043
5.04	584.5169	108.559
5.04	584.56926	108.81
5.04	584.62162	108.476
5.04	584.674	108.277
5.04	584.72362	104.75
5.04	584.77602	100.756
5.04	584.82842	102.88
5.04	584.88083	102.498
5.04	584.93325	106.094
5.04	584.98568	106.946
5.04	585.03812	111.836
5.04	585.08781	100.766
5.04	585.14027	102.036
5.04	585.19274	101.154
5.04	585.24521	105.68
5.04	585.2977	100.245
5.04	585.3502	108.949
5.04	585.4027	110.68
5.04	585.45522	111.556
5.04	585.50497	103.158
5.04	585.55751	104.858
5.04	585.61005	105.431
5.04	585.6626	105.12
5.04	585.71516	102.641
5.04	585.76497	100.098
5.04	585.81755	107.79
5.04	585.87014	108.888
5.04	585.92273	107.27
5.04	585.97534	108.924
5.04	586.02796	105.569
5.04	586.07782	106.052
5.04	586.13045	111.437
5.04	586.1831	106.412
5.04	586.23575	108.266
5.04	586.28564	106.676
5.04	586.33832	110.159
5.04	586.391	116.161
5.04	586.44369	120.285
5.04	586.49362	114.046
5.04	586.54633	114.651
5.04	586.59905	114.279
5.04	586.65178	119.638
5.04	586.70174	105.2
5.04	586.75449	114.228
5.04	586.80725	113.561
5.04	586.86001	114.196
5.04	586.91279	104.966
5.04	586.9628	106.675
5.04	587.01559	108.036
5.04	587.0684	122.585
5.04	587.12121	127.671
5.04	587.17126	109.946
5.04	587.22409	115.215
5.04	587.27693	108.563
5.04	587.327	117.013
5.04	587.37986	118.175
5.04	587.43273	126.828
5.04	587.48283	115.813
5.04	587.53571	120.355
5.04	587.58861	122.822
5.04	587.63873	119.621
5.04	587.69165	115.873
5.04	587.74458	102.427
5.04	587.79751	122.822
5.04	587.84767	123.749
5.04	587.90063	117.603
5.04	587.95359	109.367
5.04	588.00377	124.229
5.04	588.05676	118.375
5.04	588.10975	116.587
5.04	588.15996	108.868
5.04	588.21297	115.307
5.04	588.26599	124.616
5.04	588.31623	113.594
5.04	588.36927	123.309
5.04	588.42232	113.366
5.04	588.42511	112.55
5.04	588.47817	118.18
5.04	588.52844	119.303
5.04	588.58152	112.246
5.04	588.63461	120.581
5.04	588.68491	129.789
5.04	588.73801	108.951
5.04	588.79113	129.887
5.04	588.84425	125.347
5.04	588.89459	124.437
5.04	588.94773	116.276
5.04	589.00088	126.294
5.04	589.05125	110.914
5.04	589.10442	123.689
5.04	589.1548	118.308
5.04	589.20799	131.079
5.04	589.26119	122.955
5.04	589.3144	113.011
5.04	589.36482	124.867
5.04	589.41804	124.024
5.04	589.47128	113.199
5.04	589.52173	120.54
5.04	589.57498	119.694
5.04	589.62825	111.56
5.04	589.67872	134.296
5.04	589.732	123.413
5.04	589.7853	130.701
5.04	589.8358	121.663
5.04	589.88911	112.644
5.04	589.93963	129.969
5.04	589.99296	117.331
5.04	590.0463	117.404
5.04	590.09684	125.65
5.04	590.1502	132.082
5.04	590.20076	132.157
5.04	590.25414	124.962
5.04	590.30472	119.578
5.04	590.35812	134.186
5.04	590.41153	116.038
5.04	590.46213	124.241
5.04	590.51556	126.977
5.04	590.56899	140.622
5.04	590.61963	121.581
5.04	590.67308	128.912
5.04	590.72373	138.992
5.04	590.77721	130.898
5.04	590.82787	139.147
5.04	590.88137	132.82
5.04	590.93205	135.555
5.04	590.98556	121.926
5.04	591.03908	144.638
5.04	591.0898	124.695
5.04	591.14334	123.849
5.04	591.19407	133.015
5.04	591.24763	130.379
5.04	591.29838	145.904
5.04	591.35195	139.598
5.04	591.40272	135.091
5.04	591.45632	131.486
5.04	591.5071	132.434
5.04	591.56072	140.673
5.04	591.61152	139.859
5.04	591.66516	138.164
5.04	591.71598	137.393
5.04	591.76963	134.801
5.04	591.82047	140.39
5.04	591.87414	138.667
5.04	591.925	138.742
5.04	591.97869	132.42
5.04	592.02956	131.568
5.04	592.08327	138.937
5.04	592.13417	144.503
5.04	592.1879	147.348
5.04	592.23881	138.323
5.04	592.29255	130.188
5.04	592.34348	143.945
5.04	592.39725	136.689
5.04	592.4482	152.268
5.04	592.50198	138.646
5.04	592.55295	142.399
5.04	592.60392	149.826
5.04	592.65774	136.223
5.04	592.70873	142.714
5.04	592.76256	128.135
5.04	592.81357	137.31
5.04	592.86459	140.974
5.04	592.91845	135.491
5.04	592.97232	151.038
5.04	593.02337	145.59
5.04	593.07442	141.995
5.04	593.12832	146.643
5.04	593.17939	143.985
5.04	593.23331	159.6
5.04	593.2844	149.596
5.04	593.3355	136.83
5.04	593.38945	154.222
5.04	593.44057	135.977
5.04	593.49169	137.86
5.04	593.54567	139.768
5.04	593.59681	148.099
5.04	593.65081	159.193
5.04	593.70197	137.345
5.04	593.75314	158.501
5.04	593.80717	146.676
5.04	593.85836	156.803
5.04	593.9124	146.755
5.04	593.96361	146.759
5.04	594.01482	153.152
5.04	594.06889	163.192
5.04	594.12013	146.714
5.04	594.17137	160.408
5.04	594.22262	167.704
5.04	594.27673	155.831
5.04	594.328	149.455
5.04	594.38213	132.147
5.04	594.43342	155.021
5.04	594.48472	156.924
5.04	594.53887	147.882
5.04	594.59019	157.099
5.04	594.64151	142.548
5.04	594.69285	160.854
5.04	594.74704	157.213
5.04	594.79839	163.604
5.04	594.84975	153.569
5.04	594.90398	164.537
5.04	594.95535	160.007
5.04	595.00674	158.223
5.04	595.06099	156.442
5.04	595.1124	147.366
5.04	595.16381	151.98
5.04	595.21524	162.996
5.04	595.26953	164.91
5.04	595.32097	155.882
5.04	595.37242	161.455
5.04	595.42388	147.832
5.04	595.47821	164.316
5.04	595.52969	151.562
5.04	595.58117	164.393
5.04	595.63267	151.692
5.04	595.68703	157.288
5.04	595.73855	161.08
5.04	595.79007	168.53
5.04	595.8416	161.326
5.04	595.89601	156.837
5.04	595.94756	161.482
5.04	595.99912	165.206
5.04	596.05068	167.099
5.04	596.10513	161.673
5.04	596.15671	162.663
5.04	596.20831	174.659
5.04	596.25991	173.863
5.04	596.31439	176.768
5.04	596.36601	176.953
5.04	596.41765	167.961
5.04	596.46929	171.797
5.04	596.52094	174.668
5.04	596.57259	169.211
5.04	596.62713	174.749
5.04	596.67881	166.493
5.04	596.73049	168.37
5.04	596.78219	172.117
5.04	596.83389	164.851
5.04	596.8856	164.011
5.04	596.9402	170.494
5.04	596.99193	164.983
5.04	597.04367	178.751
5.04	597.09542	180.579
5.04	597.14718	176.947
5.04	597.19894	173.382
5.04	597.2536	168.953
5.04	597.30538	174.663
5.04	597.35718	175.758
5.04	597.40898	180.485
5.04	597.46079	169.482
5.04	597.51261	177.775
5.04	597.56732	166.705
5.04	597.61916	174.065
5.04	597.67101	182.379
5.04	597.72287	193.503
5.04	597.77474	183.496
5.04	597.82661	187.317
5.04	597.8785	190.213
5.04	597.93039	181.094
5.04	597.98229	189.449
5.04	598.03709	173.794
5.04	598.08901	181.159
5.04	598.14094	189.435
5.04	598.19288	181.147
5.04	598.24483	190.386
5.04	598.29678	189.526
5.04	598.34875	181.316
5.04	598.40073	182.314
5.04	598.45271	186.985
5.04	598.5047	193.481
5.04	598.55671	193.514
5.04	598.60872	181.57
5.04	598.66074	184.367
5.04	598.71277	181.652
5.04	598.76481	172.506
5.04	598.81685	196.538
5.04	598.8718	190.19
5.04	598.92387	189.372
5.04	598.97594	186.692
5.04	599.02803	174.759
5.04	599.08012	182.149
5.04	599.13222	195.967
5.04	599.18434	186.766
5.04	599.23646	189.598
5.04	599.28859	186.058
5.04	599.34073	199.192
5.04	599.39287	205.932
5.04	599.44503	178.47
5.04	599.4972	194.432
5.04	599.54937	200.185
5.04	599.60156	185.509
5.04	599.65375	190.259
5.04	599.70595	215.384
5.04	599.75816	186.677
5.04	599.81038	193.182
5.04	599.86261	195.034
5.04	599.91485	186.706
5.04	599.9671	198.821
5.04	600.01936	200.812
5.04	600.07162	193.589
5.04	600.1239	196.608
5.04	600.17618	208.004
5.04	600.22557	215.68
5.04	600.27787	196.332
5.04	600.33309	203.988
5.04	600.38541	207.939
5.04	600.43483	205.38
5.04	600.48717	200.954
5.04	600.53952	206.803
5.04	600.59187	203.267
5.04	600.64424	223.128
5.04	600.69661	195.169
5.04	600.749	206.591
5.04	600.80139	207.72
5.04	600.85379	233.308
5.04	600.90621	193.103
5.04	600.95863	202.722
5.04	601.01106	207.649
5.04	601.06058	220.145
5.04	601.11303	209.093
5.04	601.16549	199.935
5.04	601.21795	207.807
5.04	601.27043	196.731
5.04	601.32291	220.694
5.04	601.3754	211.4
5.04	601.42791	211.532
5.04	601.48042	207.824
5.04	601.53002	227.87
5.04	601.58255	227.05
5.04	601.63509	205.357
5.04	601.68764	212.246
5.04	601.74019	207.747
5.04	601.79276	214.703
5.04	601.84534	227.397
5.04	601.895	213.314
5.04	601.94759	208.728
5.04	602.00019	217.48
5.04	602.05281	219.465
5.04	602.10543	220.437
5.04	602.15806	209.905
5.04	602.20777	229.072
5.04	602.26334	209.079
5.04	602.31308	220.762
5.04	602.36574	228.695
5.04	602.41842	212.657
5.04	602.4711	227.274
5.04	602.52087	227.395
5.04	602.57357	225.499
5.04	602.62628	220.664
5.04	602.67901	217.747
5.04	602.73174	222.539
5.04	602.78155	234.093
5.04	602.83429	238.009
5.04	602.88705	222.75
5.04	602.93982	236.305
5.04	602.99259	243.151
5.04	603.04538	217.335
5.04	603.09524	208.804
5.04	603.14804	237.758
5.04	603.20086	232.078
5.04	603.25074	247.524
5.04	603.30357	232.162
5.04	603.35641	235.049
5.04	603.40926	229.269
5.04	603.46212	234.055
5.04	603.51205	253.248
5.04	603.56493	226.345
5.04	603.61781	234.039
5.04	603.67071	242.719
5.04	603.72067	236.064
5.04	603.77358	233.267
5.04	603.82651	228.553
5.04	603.87944	220.952
5.04	603.92944	244.088
5.04	603.98239	234.555
5.04	604.03535	235.589
5.04	604.08831	243.344
5.04	604.13835	247.244
5.04	604.19133	238.637
5.04	604.24433	236.75
5.04	604.29439	260.814
5.04	604.3474	224.351
5.04	604.40043	237.867
5.04	604.45346	249.464
5.04	604.50355	236.064
5.04	604.5566	221.695
5.04	604.60671	254.425
5.04	604.65978	239.128
5.04	604.71286	245.015
5.04	604.763	252.861
5.04	604.81609	258.792
5.04	604.8692	232.929
5.04	604.92231	253.22
5.04	604.97248	252.29
5.04	605.02562	244.61
5.04	605.07581	260.052
5.04	605.12896	253.394
5.04	605.18212	253.499
5.04	605.23529	247.817
5.04	605.28551	244.979
5.04	605.3387	251.715
5.04	605.38894	253.601
5.04	605.44214	263.203
5.04	605.49536	242.087
5.04	605.54563	259.566
5.04	605.59886	249.217
5.04	605.6521	262.992
5.04	605.70239	255.521
5.04	605.75566	257.611
5.04	605.80597	251.884
5.04	605.85925	249.963
5.04	605.90957	252.872
5.04	605.96287	255.834
5.04	606.01618	268.525
5.04	606.06653	258.091
5.04	606.11986	262.151
5.04	606.17319	273.912
5.04	606.22357	263.348
5.04	606.27692	250.787
5.04	606.32732	273.012
5.04	606.38069	243.025
5.04	606.4311	263.331
5.04	606.48449	245.979
5.04	606.53789	260.563
5.04	606.58833	259.722
5.04	606.64175	252.139
5.04	606.69221	251.342
5.04	606.74564	258.296
5.04	606.79612	273.005
5.04	606.84957	280.935
5.04	606.90006	266.556
5.04	606.95353	273.493
5.04	607.00701	275.563
5.04	607.05753	244.605
5.04	607.11103	253.41
5.04	607.16157	264.131
5.04	607.21509	273.86
5.04	607.26564	256.403
5.04	607.31918	261.263
5.04	607.36975	283.583
5.04	607.4233	285.524
5.04	607.47389	288.435
5.04	607.52746	271.962
5.04	607.57807	289.448
5.04	607.63166	285.643
5.04	607.68228	275.099
5.04	607.73589	260.713
5.04	607.78653	268.675
5.04	607.84016	277.622
5.04	607.89081	265.164
5.04	607.94446	276.941
5.04	607.99514	267.248
5.04	608.0488	263.303
5.04	608.09949	268.033
5.04	608.15318	279.509
5.04	608.20389	275.461
5.04	608.2546	273.406
5.04	608.30831	274.339
5.04	608.35905	275.365
5.04	608.41278	256.127
5.04	608.46353	265.989
5.04	608.51728	267.129
5.04	608.56805	274.043
5.04	608.62182	268.28
5.04	608.6726	272.153
5.04	608.72639	300.227
5.04	608.77719	297.271
5.04	608.82801	299.191
5.04	608.88182	285.64
5.04	608.93265	296.311
5.04	608.98648	283.7
5.04	609.03733	274.914
5.04	609.09118	286.406
5.04	609.14204	300.775
5.04	609.19292	291.02
5.04	609.24679	295.846
5.04	609.29769	287.238
5.04	609.34859	289.308
5.04	609.40249	283.642
5.04	609.45341	291.453
5.04	609.50733	285.649
5.04	609.55827	294.278
5.04	609.61221	298.046
5.04	609.66316	298.937
5.04	609.71412	295.052
5.04	609.76809	294.111
5.04	609.81907	304.773
5.04	609.87006	289.382
5.04	609.92405	284.588
5.04	609.97506	298.105
5.04	610.02607	293.287
5.04	610.0801	300.051
5.04	610.13113	306.828
5.04	610.18217	303.971
5.04	610.23622	315.574
5.04	610.28728	306.913
5.04	610.34135	305.943
5.04	610.39242	300.135
5.04	610.44351	281.798
5.04	610.4946	299.103
5.04	610.54871	291.373
5.04	610.59982	292.322
5.04	610.65093	316.381
5.04	610.70507	318.322
5.04	610.7562	305.856
5.04	610.80735	310.746
5.04	610.8585	320.489
5.04	610.91267	324.496
5.04	610.96384	327.566
5.04	611.01803	305.581
5.04	611.06922	323.08
5.04	611.12042	297.147
5.04	611.17163	309.718
5.04	611.22585	296.201
5.04	611.27708	317.343
5.04	611.32831	328.833
5.04	611.37955	316.276
5.04	611.43381	316.299
5.04	611.48507	315.423
5.04	611.53634	323.256
5.04	611.58761	314.705
5.04	611.64191	320.556
5.04	611.69321	324.41
5.04	611.74451	308.933
5.04	611.79884	301.12
5.04	611.85016	327.919
5.04	611.90148	294.145
5.04	611.95282	313.284
5.04	612.00719	330.55
5.04	612.05854	316.186
5.04	612.1099	323.004
5.04	612.16127	322.158
5.04	612.21266	310.725
5.04	612.26707	323.264
5.04	612.31846	325.169
5.04	612.36987	319.339
5.04	612.42129	313.498
5.04	612.47574	328.802
5.04	612.52717	312.499
5.04	612.57861	323.126
5.04	612.63006	328.985
5.04	612.68152	328.098
5.04	612.73601	321.364
5.04	612.78749	349.043
5.04	612.83898	297.056
5.04	612.89047	307.355
5.04	612.94197	321.512
5.04	612.99651	329.077
5.04	613.04804	307.144
5.04	613.09956	313.977
5.04	613.1511	311.265
5.04	613.20265	297.969
5.04	613.2542	315.183
5.04	613.30577	337.064
5.04	613.36037	313.958
5.04	613.41196	320.476
5.04	613.46355	318.438
5.04	613.51514	329.798
5.04	613.56675	318.292
5.04	613.62141	329.65
5.04	613.67303	313.343
5.04	613.72467	339.852
5.04	613.77631	314.021
5.04	613.82796	311.072
5.04	613.87962	333.84
5.04	613.93129	330.045
5.04	613.98297	315.813
5.04	614.03465	313.901
5.04	614.08939	315.729
5.04	614.14109	323.194
5.04	614.19281	311.662
5.04	614.24453	344.702
5.04	614.29626	322.821
5.04	614.348	335.098
5.04	614.39975	332.25
5.04	614.4515	319.931
5.04	614.50327	319.886
5.04	614.55504	330.203
5.04	614.60987	341.426
5.04	614.66166	329.021
5.04	614.71346	318.551
5.04	614.76527	347.792
5.04	614.81709	348.753
5.04	614.86892	311.04
5.04	614.92075	331.857
5.04	614.9726	332.83
5.04	615.02445	340.387
5.04	615.07631	331.888
5.04	615.12818	324.338
5.04	615.18006	323.406
5.04	615.23195	347.948
5.04	615.28385	347.958
5.04	615.33575	339.464
5.04	615.38767	355.471
5.04	615.43959	328.112
5.04	615.49152	329.993
5.04	615.54652	353.574
5.04	615.59847	334.773
5.04	615.65043	348.013
5.04	615.7024	345.21
5.04	615.75437	329.175
5.04	615.80636	336.642
5.04	615.85835	330.894
5.04	615.91036	339.267
5.04	615.96237	330.751
5.04	616.01439	344.88
5.04	616.06642	328.052
5.04	616.11845	338.549
5.04	616.1705	330.237
5.04	616.21949	343.546
5.04	616.27156	338.939
5.04	616.32363	334.325
5.04	616.37877	335.394
5.04	616.43087	358.196
5.04	616.48296	336.764
5.04	616.53507	362.491
5.04	616.58719	330.624
5.04	616.63932	353.427
5.04	616.69145	360.112
5.04	616.74053	346.933
5.04	616.79268	324.341
5.04	616.84484	357.561
5.04	616.89701	353.11
5.04	616.94919	356.279
5.04	617.00137	337.663
5.04	617.05357	326.534
5.04	617.10577	358.912
5.04	617.15799	345.719
5.04	617.21021	357.135
5.04	617.26244	354.348
5.04	617.31468	355.416
5.04	617.36693	370.801
5.04	617.41919	341.674
5.04	617.47145	354.358
5.04	617.52065	375.641
5.04	617.57294	349.347
5.04	617.62523	361.071
5.04	617.67753	370.849
5.04	617.72984	349.109
5.04	617.78216	343.518
5.04	617.83449	340.74
5.04	617.88683	356.999
5.04	617.93917	357.008
5.04	617.99153	362.715
5.04	618.04081	364.599
5.04	618.09318	333.133
5.04	618.14556	356.984
5.04	618.19795	370.396
5.04	618.25035	347.635
5.04	618.30276	360.184
5.04	618.35518	351.769
5.04	618.40452	372.919
5.04	618.45695	354.907
5.04	618.50939	350.207
5.04	618.56184	384.605
5.04	618.6143	365.526
5.04	618.66677	343.59
5.04	618.71925	354.119
5.04	618.76865	352.262
5.04	618.82115	362.825
5.04	618.87365	360.98
5.04	618.92616	370.569
5.04	618.97869	351.503
5.04	619.03122	369.629
5.04	619.08067	365.793
5.04	619.13321	373.399
5.04	619.18577	349.537
5.04	619.23834	354.279
5.04	619.29091	355.193
5.04	619.3435	339.884
5.04	619.39299	333.126
5.04	619.4456	362.508
5.04	619.49821	349.979
5.04	619.55083	356.454
5.04	619.60345	379.049
5.04	619.65299	360.795
5.04	619.70564	353.942
5.04	619.75829	341.419
5.04	619.81096	353.547
5.04	619.86053	360.957
5.04	619.91321	337.186
5.04	619.9659	368.278
5.04	620.0186	358.715
5.04	620.07131	363.294
5.04	620.12092	375.365
5.04	620.17365	364.742
5.04	620.22638	362.583
5.04	620.27913	366.068
5.04	620.32877	371.443
5.04	620.38153	370.26
5.04	620.4343	358.773
5.04	620.48398	360.431
5.04	620.53676	365.823
5.04	620.58956	374.013
5.04	620.64236	365.375
5.04	620.69207	375.489
5.04	620.74489	382.852
5.04	620.79773	352.913
5.04	620.84746	352.887
5.04	620.90031	385.501
5.04	620.95316	362.966
5.04	621.00603	380.444
5.04	621.05579	368.934
5.04	621.10868	362.058
5.04	621.16157	371
5.04	621.21447	377.2
5.04	621.26427	365.857
5.04	621.31719	361.088
5.04	621.37012	373.044
5.04	621.41994	375.762
5.04	621.47289	355.351
5.04	621.52585	371.978
5.04	621.57569	358.998
5.04	621.62867	372.848
5.04	621.68165	376.498
5.04	621.73152	369.939
5.04	621.78452	367.961
5.04	621.83753	368.723
5.04	621.89055	376.863
5.04	621.94045	386.872
5.04	621.99349	376.653
5.04	622.04653	387.706
5.04	622.09647	366.553
5.04	622.14953	368.465
5.04	622.19948	364.832
5.04	622.25255	381.431
5.04	622.30252	363.874
5.04	622.35562	377.591
5.04	622.40872	386.687
5.04	622.45871	401.333
5.04	622.51184	378.315
5.04	622.56497	394.01
5.04	622.61498	393.195
5.04	622.66813	385.036
5.04	622.72129	395.279
5.04	622.77133	370.523
5.04	622.82451	388.109
5.04	622.87457	378.99
5.04	622.92776	408.548
5.04	622.98096	372.693
5.04	623.03105	384.687
5.04	623.08427	377.284
5.04	623.1375	408.501
5.04	623.1876	365.172
5.04	623.24085	386.306
5.04	623.29098	381.758
5.04	623.34424	381.876
5.04	623.39438	376.489
5.04	623.44767	390.384
5.04	623.49782	377.503
5.04	623.55112	382.949
5.04	623.60443	392.037
5.04	623.65462	383.697
5.04	623.70794	393.843
5.04	623.75814	377.448
5.04	623.81149	399.757
5.04	623.8617	400.011
5.04	623.91507	380.859
5.04	623.96844	377.238
5.04	624.01868	387.31
5.04	624.07207	381.662
5.04	624.12233	364.983
5.04	624.17574	380.548
5.04	624.22601	374.123
5.04	624.27944	384.295
5.04	624.32973	385.27
5.04	624.38317	384.349
5.04	624.43348	375.998
5.04	624.48694	392.392
5.04	624.53726	386.743
5.04	624.59074	391.248
5.04	624.64108	377.492
5.04	624.69458	399.577
5.04	624.74494	391.4
5.04	624.79845	380.416
5.04	624.84883	384.017
5.04	624.90236	381.116
5.04	624.95275	391.926
5.04	625.0063	386.286
5.04	625.05671	364.271
5.04	625.11028	387.203
5.04	625.1607	395.564
5.04	625.21429	410.336
5.04	625.26473	394.818
5.04	625.31833	387.412
5.04	625.36879	400.911
5.04	625.42241	412.459
5.04	625.47289	403.887
5.04	625.52653	393.572
5.04	625.57702	401.616
5.04	625.62752	411.614
5.04	625.68119	386.183
5.04	625.7317	382.641
5.04	625.78539	388.168
5.04	625.83592	397.259
5.04	625.88646	401.716
5.04	625.94017	398.855
5.04	625.99073	381.459
5.04	626.04446	422.328
5.04	626.09504	432.301
5.04	626.14878	389.552
5.04	626.19937	404.071
5.04	626.25314	426.744
5.04	626.30375	390.352
5.04	626.35753	386.701
5.04	626.40816	393.981
5.04	626.45879	423.073
5.04	626.50943	410.372
5.04	626.56325	398.542
5.04	626.61391	413.909
5.04	626.66774	431.071
5.04	626.71842	415.603
5.04	626.77227	408.366
5.04	626.82297	415.701
5.04	626.87367	383.151
5.04	626.92755	407.75
5.04	626.97827	422.349
5.04	627.03217	407.891
5.04	627.0829	404.325
5.04	627.13365	399.869
5.04	627.18757	413.582
5.04	627.23833	400.061
5.04	627.2891	411.019
5.04	627.34305	407.41
5.04	627.39384	414.655
5.04	627.44463	412.81
5.04	627.49861	410.979
5.04	627.54942	415.54
5.04	627.60342	410.181
5.04	627.65424	425.763
5.04	627.70508	411.44
5.04	627.75592	420.736
5.04	627.80996	422.743
5.04	627.86082	429.231
5.04	627.91169	419.278
5.04	627.96575	407.434
5.04	628.01663	405.547
5.04	628.06753	422.731
5.04	628.11843	422.701
5.04	628.17252	420.004
5.04	628.22344	423.704
5.04	628.27756	411.982
5.04	628.32849	406.595
5.04	628.37944	443.844
5.04	628.43358	405.722
5.04	628.48454	414.81
5.04	628.53551	418.483
5.04	628.58649	427.644
5.04	628.63748	414.139
5.04	628.69166	429.678
5.04	628.74267	415.212
5.04	628.79368	413.395
5.04	628.84789	428.764
5.04	628.89892	425.036
5.04	628.94996	450.328
5.04	629.0042	422.135
5.04	629.05525	425.717
5.04	629.10631	417.56
5.04	629.15739	430.3
5.04	629.20847	446.735
5.04	629.26275	424.256
5.04	629.31384	425.379
5.04	629.36495	421.036
5.04	629.41926	438.381
5.04	629.47038	442.876
5.04	629.52151	444.499
5.04	629.57265	447.843
5.04	629.6238	416.776
5.04	629.67815	450.97
5.04	629.72932	431.885
5.04	629.78049	431.897
5.04	629.83167	446.427
5.04	629.88606	455.532
5.04	629.93726	426.62
5.04	629.98847	452.835
5.04	630.03968	446.454
5.04	630.09091	420.154
5.04	630.14534	438.993
5.04	630.19658	438.808
5.04	630.24783	444.007
5.04	630.29909	460.922
5.04	630.35356	458.026
5.04	630.40483	446.167
5.04	630.45611	487.442
5.04	630.50741	451.268
5.04	630.55871	452.832
5.04	630.61001	464.2
5.04	630.66454	456.652
5.04	630.71586	443.738
5.04	630.7672	461.342
5.04	630.81854	451.236
5.04	630.86989	463.581
5.04	630.92125	453.636
5.04	630.97261	468.795
5.04	631.0272	447.345
5.04	631.07858	474.175
5.04	631.12998	468.773
5.04	631.18138	467.735
5.04	631.23279	460.324
5.04	631.28421	457.293
5.04	631.33563	453.411
5.04	631.39028	470.831
5.04	631.44172	482.018
5.04	631.49318	460.793
5.04	631.54464	473.332
5.04	631.5961	466.848
5.04	631.64758	470.706
5.04	631.69907	474.173
5.04	631.75056	476.291
5.04	631.80528	450.478
5.04	631.85679	484.807
5.04	631.90831	462.445
5.04	631.95984	468.638
5.04	632.01138	468.099
5.04	632.06292	491.096
5.04	632.11447	466.02
5.04	632.16604	485.01
5.04	632.21761	484.884
5.04	632.27241	495.05
5.04	632.32077	507.546
5.04	632.37559	505.814
5.04	632.42719	501.783
5.04	632.47881	496.684
5.04	632.53043	485.923
5.04	632.58206	493.299
5.04	632.63369	492.852
5.04	632.68534	504.018
5.04	632.737	490.385
5.04	632.78866	485.323
5.04	632.84033	509.26
5.04	632.89201	516.364
5.04	632.9437	511.6
5.04	632.9954	490.118
5.04	633.0471	509.982
5.04	633.09881	526.31
5.04	633.15054	515.801
5.04	633.2055	515.287
5.04	633.25724	519.658
5.04	633.30899	503.612
5.04	633.35751	526.759
5.04	633.41251	507.342
5.04	633.46428	503.856
5.04	633.51607	505.775
5.04	633.56786	507.792
5.04	633.61965	504.293
5.04	633.67146	518.587
5.04	633.72328	516.454
5.04	633.7751	532.803
5.04	633.82693	534.843
5.04	633.87878	518.462
5.04	633.93063	539.089
5.04	633.98248	518.695
5.04	634.03435	543.025
5.04	634.08623	534.001
5.04	634.13811	551.038
5.04	634.19	539.094
5.04	634.2419	537.299
5.04	634.29057	547.951
5.04	634.34248	550.438
5.04	634.39441	548.619
5.04	634.44959	526.793
5.04	634.50153	544.374
5.04	634.55348	543.319
5.04	634.6022	540.322
5.04	634.65416	555.508
5.04	634.70614	564.234
5.04	634.75813	565.055
5.04	634.81012	565.496
5.04	634.86212	575.882
5.04	634.91413	574.543
5.04	634.96615	581.026
5.04	635.01818	564.509
5.04	635.07022	580.245
5.04	635.12226	573.915
5.04	635.17431	584.523
5.04	635.22638	584.369
5.04	635.27845	594.461
5.04	635.33053	583.489
5.04	635.38261	566.388
5.04	635.43145	594.922
5.04	635.48356	605.5
5.04	635.53567	599.492
5.04	635.58779	584.351
5.04	635.63992	600.272
5.04	635.69206	598.678
5.04	635.74421	568.435
5.04	635.79636	604.466
5.04	635.84852	615.652
5.04	635.89744	594.701
5.04	635.94962	610.895
5.04	636.00181	611.828
5.04	636.054	629.622
5.04	636.10621	622.451
5.04	636.15842	629.079
5.04	636.21065	634.105
5.04	636.26288	636.539
5.04	636.31185	630.722
5.04	636.3641	619.447
5.04	636.41636	639.387
5.04	636.46863	637.822
5.04	636.5209	624.626
5.04	636.5307	622.043
5.04	636.58299	658.414
5.04	636.63528	625.113
5.04	636.68758	665.775
5.04	636.73989	646.248
5.04	636.79221	656.826
5.04	636.84454	631.269
5.04	636.8936	674.489
5.04	636.94595	642.853
5.04	636.9983	677.421
5.04	637.05066	670.728
5.04	637.10303	652.91
5.04	637.15541	685.908
5.04	637.2078	687.188
5.04	637.26019	706.614
5.04	637.3126	700.252
5.04	637.36173	692.965
5.04	637.41415	675.205
5.04	637.46658	662.446
5.04	637.51902	677.113
5.04	637.57147	714.11
5.04	637.62393	708.163
5.04	637.67639	694.663
5.04	637.72886	690.838
5.04	637.78134	710.419
5.04	637.83055	724.063
5.04	637.88305	704.944
5.04	637.93556	715.947
5.04	637.98807	746.762
5.04	638.0406	721.431
5.04	638.09313	726.273
5.04	638.14239	740.55
5.04	638.19494	720.15
5.04	638.2475	731.615
5.04	638.30006	747.329
5.04	638.35264	726.76
5.04	638.40522	721.842
5.04	638.45453	757.68
5.04	638.50713	754.742
5.04	638.55974	782.991
5.04	638.61236	767.959
5.04	638.66498	767.555
5.04	638.71762	760.162
5.04	638.76697	770.954
5.04	638.81963	790.499
5.04	638.87229	784.205
5.04	638.92496	801.467
5.04	638.97764	780.652
5.04	639.02703	802.367
5.04	639.07973	783.174
5.04	639.13243	850.827
5.04	639.18514	831.444
[truncated: 110,663 more rows]
