# Supplementary material for: Precise control of the interlayer twist angle in large scale MoS2 homostructures
Source: Nat Commun. 2020 May 1;11:2153. doi: 10.1038/s41467-020-16056-4 (PMC7195481; doi:10.1038/s41467-020-16056-4)
Supplement: Supplementary file 3 — Source Data [file 41467_2020_16056_MOESM3_ESM.zip › Source Data/Fig. S2e line scan PL Y direction.txt]

Y	nm	Intensity
0	535.02701	55.8781
0	535.08011	64.5763
0	535.13322	63.3578
0	535.18634	59.647
0	535.23717	62.125
0	535.29031	55.8848
0	535.34346	58.3088
0	535.39663	55.7538
0	535.44749	60.6097
0	535.50067	66.6801
0	535.55387	62.8854
0	535.60707	55.4284
0	535.65797	60.2943
0	535.7112	56.5717
0	535.76212	57.7687
0	535.81537	74.9007
0	535.86863	57.6872
0	535.92189	57.6261
0	535.97286	62.4429
0	536.02614	61.1428
0	536.07713	59.8529
0	536.13044	56.1424
0	536.18376	60.9626
0	536.23709	62.1335
0	536.28811	65.7274
0	536.34146	62.026
0	536.39482	76.4854
0	536.44587	57.0193
0	536.49926	65.3654
0	536.55033	64.0343
0	536.60373	67.5211
0	536.65715	68.6131
0	536.70825	67.3318
0	536.76168	56.5028
0	536.81513	67.2507
0	536.86626	63.6478
0	536.91973	66.03
0	536.97088	64.8158
0	537.02437	58.8081
0	537.07554	69.5062
0	537.12905	67.0495
0	537.18024	71.7355
0	537.23377	70.4638
0	537.28498	65.6409
0	537.33853	63.2151
0	537.39209	63.1765
0	537.44333	73.8113
0	537.49691	64.2896
0	537.54817	67.7932
0	537.60178	66.5512
0	537.65306	66.4882
0	537.70668	68.7867
0	537.75798	76.9809
0	537.81163	67.4995
0	537.86295	60.3897
0	537.91661	62.695
0	537.96796	69.6862
0	538.02164	64.9199
0	538.073	60.1599
0	538.12671	74.141
0	538.17809	65.8896
0	538.23182	65.8509
0	538.28322	74.0091
0	538.33697	59.9916
0	538.3884	68.1686
0	538.44217	70.4973
0	538.49361	72.8055
0	538.54506	66.9255
0	538.59886	70.3597
0	538.65033	71.4547
0	538.70416	67.9058
0	538.75565	55.086
0	538.80949	55.0688
0	538.861	52.74
0	538.91487	62.0199
0	538.9664	64.3251
0	539.01794	60.8155
0	539.07184	53.8202
0	539.1234	57.2445
0	539.17498	61.8145
0	539.2289	59.4509
0	539.2805	54.7969
0	539.33444	62.8544
0	539.38606	55.9315
0	539.44003	58.247
0	539.49166	61.7157
0	539.5433	68.6316
0	539.59496	52.4674
0	539.64897	58.1917
0	539.70064	58.1408
0	539.75232	59.2358
0	539.80637	60.3303
0	539.85807	63.7199
0	539.91213	68.25
0	539.96386	59.0328
0	540.01559	60.1293
0	540.06733	58.9454
0	540.12144	52.0635
0	540.1732	57.7582
0	540.22498	57.7492
0	540.27912	57.7402
0	540.33091	64.5696
0	540.38271	61.1243
0	540.43688	63.3761
0	540.48871	65.6271
0	540.54054	61.052
0	540.59238	67.8668
0	540.6466	56.479
0	540.69846	56.4712
0	540.75033	59.8728
0	540.80222	64.4078
0	540.85647	74.6242
0	540.90838	57.5759
0	540.96029	66.6727
0	541.01222	68.9672
0	541.06415	61.0447
0	541.11846	61.0852
0	541.17041	59.9877
0	541.22238	61.1581
0	541.27435	72.563
0	541.3287	69.143
0	541.3807	55.4632
0	541.4327	74.7793
0	541.48472	69.0611
0	541.53911	62.2191
0	541.59114	61.0712
0	541.64319	62.2026
0	541.69524	71.29
0	541.74731	71.2968
0	541.79939	76.9935
0	541.85384	78.1605
0	541.90594	73.6465
0	541.95804	78.2102
0	542.01016	74.7863
0	542.06228	69.0607
0	542.11442	79.2053
0	542.16657	65.523
0	542.2211	76.7864
0	542.27089	73.3495
0	542.32544	78.9867
0	542.37763	82.3713
0	542.42982	80.0953
0	542.48203	85.7089
0	542.53425	85.6439
0	542.58647	86.6873
0	542.64109	84.3425
0	542.69096	85.3838
0	542.74559	92.0557
0	542.79786	88.6212
0	542.85014	95.3007
0	542.90243	119.913
0	542.95472	118.696
0	543.00703	143.197
0	543.05935	130.711
0	543.11168	169.574
0	543.16402	203.848
0	543.21637	246.946
0	543.26873	238.879
0	543.32109	158.733
0	543.37347	117.578
0	543.42586	106.417
0	543.47826	101.904
0	543.53067	100.697
0	543.58309	119.36
0	543.63552	136.849
0	543.68796	189.533
0	543.74041	271.77
0	543.79287	404.347
0	543.84534	400.595
0	543.89782	301.551
0	543.95031	190.674
0	544.00281	167.547
0	544.05532	215.535
0	544.10784	296.198
0	544.16037	323.226
0	544.21291	211.73
0	544.26546	128.782
0	544.31802	100.434
0	544.37059	98.2769
0	544.42317	105.93
0	544.47577	113.553
0	544.52837	123.307
0	544.58098	110.142
0	544.6336	101.342
0	544.68384	103.443
0	544.73888	105.565
0	544.78914	102.279
0	544.84419	100.09
0	544.89447	98.9871
0	544.94715	94.6209
0	544.99985	115.199
0	545.05255	136.836
0	545.10526	132.434
0	545.15799	119.36
0	545.21072	124.682
0	545.26107	114.839
0	545.31382	119.038
0	545.36658	123.219
0	545.41936	112.312
0	545.47214	113.281
0	545.52494	108.895
0	545.57774	98.0923
0	545.62815	99.1387
0	545.68098	91.6076
0	545.73381	78.7121
0	545.78666	84.0604
0	545.83951	80.7959
0	545.88998	86.0799
0	545.94285	81.6912
0	545.99574	94.3995
0	546.04863	126.285
0	546.10154	148.533
0	546.15446	128.197
0	546.20498	82.3772
0	546.25791	70.6603
0	546.31086	66.3927
0	546.36382	72.7455
0	546.41678	67.3712
0	546.46735	71.5403
0	546.52034	80.9924
0	546.57334	69.2622
0	546.62635	70.2748
0	546.67695	74.4879
0	546.72998	78.723
0	546.78302	73.4518
0	546.83607	74.5263
0	546.88913	72.423
0	546.93978	78.7779
0	546.99286	73.4919
0	547.04595	74.5462
0	547.09664	68.1859
0	547.14975	72.3815
0	547.20287	73.3958
0	547.256	74.4139
0	547.30672	84.9415
0	547.35987	77.5527
0	547.41303	85.9963
0	547.46379	76.5057
0	547.51697	64.8955
0	547.57016	75.4145
0	547.62094	77.492
0	547.67415	77.4715
0	547.72737	85.8922
0	547.77819	80.6379
0	547.83143	80.6453
0	547.88468	76.4205
0	547.93552	80.5883
0	547.98879	75.2689
0	548.04208	81.5114
0	548.09295	79.3708
0	548.14625	76.2144
0	548.19714	74.1308
0	548.25046	80.4476
0	548.3038	83.6001
0	548.35714	82.5264
0	548.40807	92.9629
0	548.45901	77.1815
0	548.51238	85.5049
0	548.56577	90.6895
0	548.61916	82.2859
0	548.67014	88.526
0	548.72355	94.7573
0	548.77455	87.4036
0	548.82799	105.093
0	548.879	130.053
0	548.93246	137.26
0	548.98593	106.974
0	549.03697	102.741
0	549.08803	91.2451
0	549.14152	78.7378
0	549.19503	92.2305
0	549.24612	84.967
0	549.29964	88.1103
0	549.35075	77.7485
0	549.4043	96.483
0	549.45542	98.564
0	549.50899	95.422
0	549.56013	93.3052
0	549.61372	100.535
0	549.66488	101.55
0	549.71849	95.326
0	549.77211	90.156
0	549.8233	92.2505
0	549.87694	76.6767
0	549.92815	84.947
0	549.97938	76.591
0	550.03305	89.9871
0	550.08429	75.4312
0	550.13798	79.5363
0	550.18924	71.2622
0	550.24295	75.42
0	550.29423	72.3434
0	550.34796	76.4974
0	550.39926	82.699
0	550.45301	82.6723
0	550.50433	85.7395
0	550.55811	80.5487
0	550.60944	89.8445
0	550.66079	88.8331
0	550.7146	78.5325
0	550.76596	82.6951
0	550.81979	92.0062
0	550.87118	84.7431
0	550.92502	96.044
0	550.97643	76.3538
0	551.02784	87.6129
0	551.08172	80.3266
0	551.13316	75.1223
0	551.1846	78.1548
0	551.23851	67.8335
0	551.28997	70.8618
0	551.3439	70.806
0	551.39539	66.6573
0	551.44688	72.7603
0	551.50084	69.6653
0	551.55235	65.5591
0	551.60388	64.5184
0	551.65787	66.526
0	551.70941	67.4845
0	551.76096	58.2292
0	551.81498	69.3438
0	551.86656	72.3092
0	551.91814	75.2929
0	551.97219	70.1843
0	552.02379	77.2658
0	552.0754	69.1333
0	552.12948	63.0167
0	552.18112	71.0531
0	552.23276	70.9589
0	552.28687	64.7977
0	552.33853	60.6722
0	552.3902	60.5937
0	552.44188	74.5968
0	552.49603	73.5395
0	552.54774	75.5034
0	552.59945	71.4438
0	552.65117	75.3847
0	552.70536	67.3004
0	552.7571	73.2071
0	552.80885	67.1344
0	552.86307	83.0026
0	552.91484	75.9775
0	552.96662	82.9107
0	553.01841	70.9609
0	553.07021	69.955
0	553.12448	74.9054
0	553.1763	76.8614
0	553.22813	79.7997
0	553.27997	74.7946
0	553.33182	77.7238
0	553.38614	76.6828
0	553.43801	79.5963
0	553.48989	84.4791
0	553.54177	78.4912
0	553.59614	78.4518
0	553.64805	84.3577
0	553.69997	87.3238
0	553.75189	108.071
0	553.80383	103.15
0	553.85577	105.117
0	553.9102	128.769
0	553.96217	131.673
0	554.01415	149.368
0	554.06613	145.394
0	554.11813	175.944
0	554.17013	184.831
0	554.22462	174.984
0	554.27665	171.018
0	554.32868	141.407
0	554.38073	152.164
0	554.43278	124.535
0	554.48484	121.535
0	554.53692	101.847
0	554.589	107.745
0	554.64357	90.0617
0	554.69568	91.0596
0	554.74779	98.9321
0	554.79991	94.0039
0	554.85205	93.9656
0	554.90419	90.9536
0	554.95634	84.002
0	555.0085	91.7509
0	555.06068	87.7488
0	555.11286	95.511
0	555.16505	93.525
0	555.21974	93.5248
0	555.27195	85.7217
0	555.32417	95.5083
0	555.3764	77.9095
0	555.42864	78.859
0	555.48089	81.7401
0	555.53316	86.5577
0	555.58543	89.4215
0	555.63771	84.5035
0	555.69	66.9512
0	555.7423	84.4583
0	555.79461	76.6634
0	555.84693	75.6806
0	555.89926	77.6123
0	555.9516	84.4014
0	556.00395	73.6917
0	556.05631	79.5109
0	556.10867	77.5625
0	556.16105	83.3952
0	556.21344	80.4942
0	556.26584	82.4611
0	556.31825	76.6598
0	556.37067	83.4973
0	556.4231	84.4945
0	556.47554	84.5003
0	556.52798	83.5078
0	556.58044	96.0937
0	556.63291	84.3704
0	556.68289	85.2744
0	556.73788	79.4051
0	556.78787	85.1896
0	556.84038	84.2133
0	556.8929	67.7539
0	556.94542	70.6679
0	556.99796	75.5098
0	557.05051	67.7485
0	557.10306	78.3712
0	557.15563	77.3734
0	557.20821	71.5497
0	557.26079	79.2775
0	557.31339	76.3856
0	557.366	59.9666
0	557.41611	81.26
0	557.47124	77.4032
0	557.52137	79.3325
0	557.57401	77.3746
0	557.62667	73.4691
0	557.67933	73.4192
0	557.73201	79.1507
0	557.7847	68.4938
0	557.83488	61.7094
0	557.88759	78.9892
0	557.9403	71.2464
0	557.99303	69.2798
0	558.04576	76.9224
0	558.0985	82.653
0	558.14875	79.7685
0	558.20151	72.109
0	558.25428	69.2589
0	558.30707	64.4901
0	558.35986	74.1191
0	558.41267	76.0567
0	558.46297	68.3796
0	558.51579	73.1877
0	558.56862	78.9615
0	558.62147	82.8232
0	558.6718	79.9632
0	558.72718	73.2512
0	558.77754	66.5238
0	558.83042	72.2711
0	558.88332	78.9641
0	558.93622	75.1018
0	558.98661	67.4282
0	559.03953	81.8683
0	559.09247	67.5374
0	559.14289	66.6673
0	559.19584	68.6876
0	559.2488	71.6619
0	559.30177	78.4767
0	559.35476	67.8856
0	559.40523	66.9304
0	559.45823	78.5197
0	559.51124	68.8572
0	559.56426	79.4673
0	559.61477	70.7674
0	559.66781	68.827
0	559.72086	76.5433
0	559.7714	69.8071
0	559.82447	75.6385
0	559.87755	74.735
0	559.92811	67.0673
0	559.98121	82.5962
0	560.03432	72.9461
0	560.08492	84.551
0	560.13805	74.8456
0	560.19119	73.8428
0	560.24181	73.8147
0	560.29497	78.6277
0	560.34814	79.5838
0	560.39879	72.8129
0	560.45198	78.5749
0	560.50518	81.4186
0	560.55585	73.6469
0	560.60907	80.3156
0	560.65977	74.4732
0	560.71301	77.2834
0	560.76626	75.2904
0	560.81698	75.2162
0	560.87025	74.1868
0	560.92353	76.9896
0	560.97429	72.1557
0	561.02759	67.3351
0	561.0809	84.4482
0	561.13168	82.4608
0	561.18501	86.1589
0	561.23581	79.3784
0	561.28915	80.1965
0	561.34251	87.6495
0	561.39334	83.7778
0	561.44672	78.0689
0	561.49757	82.7904
0	561.55097	79.0347
0	561.60183	85.6723
0	561.65525	76.231
0	561.70868	75.2675
0	561.75958	93.1553
0	561.81303	80.8181
0	561.86394	72.2678
0	561.91741	75.9755
0	561.96834	74.9934
0	562.02183	73.0953
0	562.07278	74.98
0	562.12629	82.5233
0	562.17726	83.4952
0	562.23079	83.5255
0	562.28178	76.0196
0	562.33532	75.0911
0	562.38888	74.1595
0	562.4399	81.7046
0	562.49093	81.7376
0	562.54452	74.2572
0	562.59811	78.1036
0	562.64917	90.4729
0	562.70024	76.4093
0	562.75386	79.3411
0	562.80495	75.6298
0	562.8586	78.5266
0	562.91225	78.5602
0	562.96337	73.8373
0	563.01449	81.4387
0	563.06818	74.8142
0	563.11932	80.5287
0	563.17303	73.9129
0	563.22419	71.0905
0	563.27791	72.0643
0	563.32909	69.2403
0	563.38028	77.8196
0	563.43404	78.8038
0	563.48525	75.0338
0	563.53903	80.7644
0	563.59025	83.6246
0	563.64405	83.6053
0	563.6953	76.9085
0	563.74655	92.0395
0	563.79781	75.8401
0	563.85165	79.5793
0	563.90294	78.5973
0	563.95679	78.5832
0	564.0081	82.3673
0	564.06197	72.8937
0	564.1133	81.3835
0	564.16463	72.8147
0	564.21853	86.8951
0	564.26988	83.9494
0	564.32124	77.2487
0	564.37518	77.1645
0	564.42656	78.0433
0	564.47795	80.8165
0	564.53192	84.5285
0	564.58332	77.913
0	564.63474	77.8443
0	564.68874	70.2762
0	564.74017	92.6053
0	564.79419	75.7048
0	564.84565	84.0074
0	564.89711	85.7874
0	564.95116	79.2034
0	565.00264	78.2054
0	565.05414	80.9211
0	565.10564	87.3457
0	565.15973	86.3656
0	565.21125	78.0008
0	565.26278	72.4348
0	565.31432	73.3566
0	565.36845	68.7282
0	565.42001	74.2731
0	565.47158	65.9416
0	565.52315	73.3356
0	565.57732	87.2103
0	565.62892	82.6058
0	565.68053	76.1601
0	565.73473	80.8183
0	565.78635	79.9228
0	565.83799	71.6143
0	565.88963	73.4848
0	565.94387	76.2828
0	565.99554	78.1604
0	566.04721	74.4854
0	566.09889	75.4476
0	566.15317	84.7583
0	566.20487	78.2988
0	566.25659	79.252
0	566.30831	72.772
0	566.36004	77.4245
0	566.41178	81.152
0	566.46612	78.3946
0	566.51788	83.0909
0	566.56965	85.9647
0	566.62143	77.6965
0	566.67322	82.4702
0	566.72761	79.774
0	566.77941	77.0397
0	566.83123	69.5875
0	566.88306	91.0703
0	566.93489	78.8865
0	566.98674	82.5817
0	567.04119	77.8907
0	567.09305	85.3512
0	567.14493	76.0401
0	567.19681	86.3362
0	567.24871	79.8363
0	567.30061	81.7287
0	567.35512	80.8023
0	567.40704	79.8522
0	567.45897	80.7436
0	567.51092	73.2237
0	567.56287	77.8143
0	567.61483	81.4684
0	567.6668	83.2706
0	567.71878	83.2291
0	567.77077	74.8415
0	567.82277	73.8838
0	567.87477	87.7518
0	567.92679	82.1222
0	567.98142	87.593
0	568.03346	78.2543
0	568.08551	73.5544
0	568.13756	77.1698
0	568.18963	84.4704
0	568.2417	87.1664
0	568.29379	79.7541
0	568.34588	80.6325
0	568.39799	88.8641
0	568.4501	80.5635
0	568.50223	77.7711
0	568.55436	87.8093
0	568.6065	81.3419
0	568.66126	84.0476
0	568.71082	85.8541
0	568.76299	93.1698
0	568.81517	89.5151
0	568.86997	87.6832
0	568.92217	81.2552
0	568.97177	74.8055
0	569.02399	81.1271
0	569.07883	76.4875
0	569.13107	85.538
0	569.1807	81.8627
0	569.23296	92.7954
0	569.28523	85.548
0	569.34012	83.7764
0	569.38979	81.0891
0	569.44208	89.337
0	569.49439	84.8083
0	569.54671	99.4484
0	569.59903	78.496
0	569.65136	83.1198
0	569.70371	92.328
0	569.75606	75.9187
0	569.80842	82.3647
0	569.8608	86.0508
0	569.91318	78.7386
0	569.96557	80.586
0	570.01797	89.7756
0	570.07039	78.8252
0	570.12281	77.963
0	570.17524	81.6939
0	570.22768	75.3259
0	570.28013	77.2175
0	570.32996	83.705
0	570.38243	84.6714
0	570.43491	83.7844
0	570.4874	83.7977
0	570.5399	84.7083
0	570.5924	77.32
0	570.64492	83.7226
0	570.69745	86.45
0	570.74998	84.6017
0	570.7999	87.3712
0	570.85246	79.1317
0	570.90502	81.0063
0	570.9576	78.2761
0	571.01018	85.6436
0	571.06278	88.3838
0	571.11275	80.9841
0	571.16799	90.0982
0	571.21798	92.7626
0	571.27062	87.1797
0	571.32326	89.8598
0	571.37591	86.156
0	571.42857	83.3901
0	571.48124	89.7773
0	571.53129	81.5394
0	571.58398	93.3966
0	571.63668	92.4491
0	571.68939	87.8449
0	571.74211	87.805
0	571.7922	84.1197
0	571.84494	95.926
0	571.89769	94.963
0	571.95044	89.4394
0	572.00321	89.3661
0	572.05335	83.8369
0	572.10613	101.902
0	572.15893	86.4112
0	572.21174	99.0259
0	572.26191	77.2499
0	572.31474	88.056
0	572.36757	85.2927
0	572.42042	84.3352
0	572.47327	87.888
0	572.52349	92.3409
0	572.57636	94.997
0	572.62925	84.1585
0	572.68214	87.7427
0	572.7324	89.5302
0	572.78531	88.6131
0	572.83823	91.2814
0	572.88851	88.5381
0	572.94145	86.6853
0	572.9944	93.8081
0	573.04472	91.0673
0	573.09769	82.9709
0	573.15066	94.6177
0	573.20365	88.3523
0	573.254	89.2607
0	573.30701	102.709
0	573.36003	87.4574
0	573.4104	92.8028
0	573.46344	91.8674
0	573.51649	98.9892
0	573.56689	90.0188
0	573.61996	102.537
0	573.67303	94.5012
0	573.72347	88.2642
0	573.77656	82.0263
0	573.82967	94.575
0	573.88012	92.7931
0	573.93325	99.9474
0	573.98372	83.8287
0	574.03687	91.8745
0	574.09002	95.4596
0	574.14318	82.0582
0	574.1937	101.76
0	574.24688	94.6065
0	574.30007	89.2226
0	574.35061	97.2375
0	574.40382	92.7321
0	574.45438	93.6131
0	574.50761	96.3214
0	574.55819	92.8137
0	574.61144	92.9025
0	574.6647	95.672
0	574.71531	93.0346
0	574.76859	93.0449
0	574.81921	97.5061
0	574.87251	89.414
0	574.92582	94.7696
0	574.97647	93.8718
0	575.02979	101.043
0	575.08046	87.6155
0	575.13381	99.2445
0	575.18717	101.007
0	575.23787	80.3986
0	575.29124	100.046
0	575.34196	98.238
0	575.39268	84.8216
0	575.44609	91.9646
0	575.4995	97.3145
0	575.55025	97.2972
0	575.60369	100.851
0	575.65446	99.0542
0	575.70791	89.2386
0	575.7587	98.1855
0	575.81217	100.891
0	575.86298	106.269
0	575.91647	93.7657
0	575.9673	99.9931
0	576.02081	99.058
0	576.07166	95.4433
0	576.12519	89.1659
0	576.17605	98.055
0	576.2296	80.224
0	576.28048	98.9196
0	576.33405	91.7742
0	576.38495	93.5224
0	576.43854	96.1519
0	576.48946	96.1175
0	576.54307	86.3239
0	576.594	89.8885
0	576.64495	93.4716
0	576.69859	90.8352
0	576.75223	87.2966
0	576.80321	89.0736
0	576.85419	97.0509
0	576.90787	97.8962
0	576.95887	99.6262
0	577.00988	108.466
0	577.06358	104.893
0	577.1173	104
0	577.16834	93.3575
0	577.21939	94.2547
0	577.27313	97.8109
0	577.3242	106.679
0	577.37527	96.0104
0	577.42904	99.5113
0	577.48014	96.7848
0	577.53393	100.244
0	577.58504	99.2778
0	577.63616	97.4469
0	577.68999	91.2315
0	577.74113	100.059
0	577.79497	98.3228
0	577.84613	87.7753
0	577.89729	90.494
0	577.95116	95.8788
0	578.00235	91.5245
0	578.05354	99.548
0	578.10744	97.7919
0	578.15866	106.623
0	578.20988	98.59
0	578.26381	92.3233
0	578.31505	104.633
0	578.3663	96.6454
0	578.42026	106.364
0	578.47153	94.9153
0	578.52281	94.077
0	578.57679	106.491
0	578.62809	99.4294
0	578.6794	96.7602
0	578.73071	96.7278
0	578.78474	107.3
0	578.83607	96.6992
0	578.89012	98.4957
0	578.94147	100.314
0	578.99283	105.664
0	579.0442	118.057
0	579.09829	111.832
0	579.14968	109.991
0	579.20108	103.734
0	579.25519	109.859
0	579.30661	101.037
0	579.35803	109.018
0	579.40947	105.558
0	579.46091	100.323
0	579.51508	96.8274
0	579.56654	103.908
0	579.61801	98.5986
0	579.6722	108.301
0	579.7237	100.345
0	579.7752	103.002
0	579.82671	103.909
0	579.87823	102.176
0	579.92975	99.5599
0	579.984	96.0506
0	580.03555	103.138
0	580.08711	104.913
0	580.13867	102.269
0	580.19296	108.48
0	580.24454	109.408
0	580.29614	100.622
0	580.34774	113.973
0	580.40207	106.951
0	580.45369	101.673
0	580.50532	105.232
0	580.55696	93.7005
0	580.60861	103.43
0	580.66027	108.726
0	580.71193	114.917
0	580.76633	100.752
0	580.81802	112.284
0	580.86971	112.312
0	580.92142	99.0532
0	580.97313	102.632
0	581.02485	107.989
0	581.07931	102.708
0	581.13105	113.39
0	581.1828	98.3327
0	581.23456	108.989
0	581.28633	107.195
0	581.33811	105.376
0	581.3899	106.198
0	581.44169	104.356
0	581.49623	98.1021
0	581.54804	99.8307
0	581.59987	96.2708
0	581.6517	106.869
0	581.70355	114.822
0	581.7554	111.294
0	581.80726	122.802
0	581.85913	112.22
0	581.91101	101.637
0	581.9629	91.9258
0	582.0148	98.9959
0	582.06671	107.804
0	582.12136	105.1
0	582.17329	105.043
0	582.22523	92.649
0	582.27717	104.987
0	582.32913	97.0559
0	582.38109	99.7216
0	582.43307	96.208
0	582.48505	108.566
0	582.53704	100.62
0	582.58904	104.141
0	582.64106	99.731
0	582.69308	110.326
0	582.74511	105.053
0	582.79714	102.431
0	582.84919	85.6898
0	582.90125	92.7816
0	582.95332	105.187
0	583.00539	110.547
0	583.05748	107.965
0	583.10957	109.801
0	583.16168	100.124
0	583.21379	94.8555
0	583.26591	96.7552
0	583.31804	116.009
0	583.37019	108.106
0	583.42234	99.7563
0	583.4745	111.012
0	583.52667	101.631
0	583.57884	101.084
0	583.63103	109.291
0	583.68323	109.959
0	583.73544	98.9387
0	583.78765	111.436
0	583.83988	108.785
0	583.89211	106.291
0	583.94436	105.905
0	583.99661	113.211
0	584.04887	104.96
0	584.10114	103.309
0	584.15067	99.6072
0	584.20296	110.088
0	584.25526	114.734
0	584.30757	113.534
0	584.35989	113.887
0	584.41222	104.825
0	584.46456	106.098
0	584.5169	116.795
0	584.56926	105.063
0	584.62162	105.536
0	584.674	106.868
0	584.72362	104.688
0	584.77602	100.4
0	584.82842	103.915
0	584.88083	108.33
0	584.93325	101.994
0	584.98568	115.324
0	585.03812	104.491
0	585.08781	106.614
0	585.14027	112.974
0	585.19274	102.618
0	585.24521	111.143
0	585.2977	107.491
0	585.3502	115.8
0	585.4027	104.017
0	585.45522	105.218
0	585.50497	113.855
0	585.55751	108.941
0	585.61005	110.104
0	585.6626	110.039
0	585.71516	108.597
0	585.76497	110.078
0	585.81755	119.85
0	585.87014	119.08
0	585.92273	119.893
0	585.97534	111.142
0	586.02796	110.798
0	586.07782	111.35
0	586.13045	107.628
0	586.1831	113.39
0	586.23575	108.598
0	586.28564	120.142
0	586.33832	112.507
0	586.391	112.622
0	586.44369	116.638
0	586.49362	115.525
0	586.54633	117.415
0	586.59905	112.997
0	586.65178	116.677
0	586.70174	125.272
0	586.75449	131.24
0	586.80725	121.405
0	586.86001	117.837
0	586.91279	123.86
0	586.9628	110.6
0	587.01559	128.217
0	587.0684	117.801
0	587.12121	122.361
0	587.17126	117.403
0	587.22409	120.855
0	587.27693	131.348
0	587.327	120.889
0	587.37986	115.24
0	587.43273	125.653
0	587.48283	122.864
0	587.53571	127.376
0	587.58861	129.38
0	587.63873	117.096
0	587.69165	126.543
0	587.74458	115.093
0	587.79751	127.15
0	587.84767	121.737
0	587.90063	113.915
0	587.95359	121.166
0	588.00377	119.951
0	588.05676	120.816
0	588.10975	122.172
0	588.15996	125.278
0	588.21297	126.438
0	588.26599	114.214
0	588.31623	111.723
0	588.36927	119.282
0	588.42232	125.801
0	588.42511	126.228
0	588.47817	123.732
0	588.52844	120.331
0	588.58152	121.444
0	588.63461	118.887
0	588.68491	130.821
0	588.73801	119.073
0	588.79113	133.643
0	588.84425	137.276
0	588.89459	130.91
0	588.94773	121.837
0	589.00088	132.76
0	589.05125	130.088
0	589.10442	126.522
0	589.1548	124.772
0	589.20799	140.267
0	589.26119	129.417
0	589.3144	122.195
0	589.36482	134.05
0	589.41804	125.941
0	589.47128	126.016
0	589.52173	113.371
0	589.57498	129.787
0	589.62825	129.827
0	589.67872	128.032
0	589.732	129.862
0	589.7853	137.147
0	589.8358	132.647
0	589.88911	128.166
0	589.93963	125.515
0	589.99296	128.316
0	590.0463	132.933
0	590.09684	122.099
0	590.1502	131.255
0	590.20076	124.058
0	590.25414	138.679
0	590.30472	140.571
0	590.35812	146.085
0	590.41153	141.573
0	590.46213	148.859
0	590.51556	135.229
0	590.56899	139.784
0	590.61963	129.826
0	590.67308	138.065
0	590.72373	133.606
0	590.77721	148.234
0	590.82787	127.393
0	590.88137	140.155
0	590.93205	140.16
0	590.98556	133.794
0	591.03908	139.247
0	591.0898	154.712
0	591.14334	139.34
0	591.19407	136.701
0	591.24763	138.607
0	591.29838	133.232
0	591.35195	154.188
0	591.40272	145.134
0	591.45632	137.892
0	591.5071	140.654
0	591.56072	143.442
0	591.61152	151.716
0	591.66516	147.299
0	591.71598	133.795
0	591.76963	134.842
0	591.82047	148.63
0	591.87414	151.467
0	591.925	151.542
0	591.97869	145.22
0	592.02956	136.163
0	592.08327	141.707
0	592.13417	148.186
0	592.1879	133.694
0	592.23881	146.571
0	592.29255	150.307
0	592.34348	135.757
0	592.39725	144.024
0	592.4482	142.251
0	592.50198	141.413
0	592.55295	143.339
0	592.60392	141.625
0	592.65774	138.992
0	592.70873	152.8
0	592.76256	138.22
0	592.81357	161.11
0	592.86459	149.222
0	592.91845	151.96
0	592.97232	148.312
0	593.02337	151.085
0	593.07442	155.712
0	593.12832	161.276
0	593.17939	154.05
0	593.23331	155.037
0	593.2844	166.06
0	593.3355	157.861
0	593.38945	167.022
0	593.44057	157.912
0	593.49169	167.105
0	593.54567	153.479
0	593.59681	154.499
0	593.65081	149.128
0	593.70197	173.039
0	593.75314	146.595
0	593.80717	148.504
0	593.85836	164.124
0	593.9124	157.736
0	593.96361	164.141
0	594.01482	152.226
0	594.06889	160.435
0	594.12013	156.753
0	594.17137	159.476
0	594.22262	159.464
0	594.27673	156.722
0	594.328	162.21
0	594.38213	156.764
0	594.43342	148.604
0	594.48472	174.241
0	594.53887	156.984
0	594.59019	156.155
0	594.64151	169.006
0	594.69285	167.214
0	594.74704	163.569
0	594.79839	166.305
0	594.84975	162.656
0	594.90398	172.707
0	594.95535	170
0	595.00674	165.477
0	595.06099	161.869
0	595.1124	171.034
0	595.16381	164.701
0	595.21524	165.683
0	595.26953	162.122
0	595.32097	168.61
0	595.37242	179.664
0	595.42388	173.348
0	595.47821	167.914
0	595.52969	167.94
0	595.58117	178.03
0	595.63267	193.642
0	595.68703	169.106
0	595.73855	181.131
0	595.79007	180.36
0	595.8416	177.734
0	595.89601	176.91
0	595.94756	170.572
0	595.99912	168.802
0	596.05068	179.85
0	596.10513	174.424
0	596.15671	180.909
0	596.20831	184.665
0	596.25991	189.37
0	596.31439	177.614
0	596.36601	173.212
0	596.41765	168.809
0	596.46929	177.24
0	596.52094	167.242
0	596.57259	172.816
0	596.62713	173.755
0	596.67881	184.798
0	596.73049	185.754
0	596.78219	181.229
0	596.83389	189.594
0	596.8856	192.435
0	596.9402	191.56
0	596.99193	177.768
0	597.04367	200.717
0	597.09542	175.898
0	597.14718	180.53
0	597.19894	187.074
0	597.2536	186.332
0	597.30538	187.456
0	597.35718	197.77
0	597.40898	196.977
0	597.46079	179.524
0	597.51261	188.733
0	597.56732	176.736
0	597.61916	192.373
0	597.67101	179.517
0	597.72287	179.594
0	597.77474	193.522
0	597.82661	185.371
0	597.8785	198.403
0	597.93039	193.896
0	597.98229	183.811
0	598.03709	189.356
0	598.08901	192.106
0	598.14094	187.48
0	598.19288	199.45
0	598.24483	205.002
0	598.29678	194.934
0	598.34875	204.221
0	598.40073	201.538
0	598.45271	194.233
0	598.5047	191.516
0	598.55671	193.39
0	598.60872	186.049
0	598.66074	213.709
0	598.71277	194.415
0	598.76481	210.135
0	598.81685	194.564
0	598.8718	201.115
0	598.92387	199.377
0	598.97594	191.167
0	599.02803	207.81
0	599.08012	208.74
0	599.13222	207.805
0	599.18434	200.442
0	599.23646	197.747
0	599.28859	209.881
0	599.34073	212.889
0	599.39287	206.714
0	599.44503	201.45
0	599.4972	211.881
0	599.54937	209.31
0	599.60156	202.982
0	599.65375	208.665
0	599.70595	220.807
0	599.75816	225.488
0	599.81038	197.672
0	599.86261	213.427
0	599.91485	204.167
0	599.9671	194.035
0	600.01936	215.498
0	600.07162	223.137
0	600.1239	202.031
0	600.17618	216.223
0	600.22557	222.045
0	600.27787	209.224
0	600.33309	224.348
0	600.38541	226.451
0	600.43483	215.504
0	600.48717	215.765
0	600.53952	218.821
0	600.59187	219.978
0	600.64424	211.732
0	600.69661	224.092
0	600.749	227.086
0	600.80139	233.864
0	600.85379	219.06
0	600.90621	224.936
0	600.95863	235.525
0	601.01106	240.48
0	601.06058	233.201
0	601.11303	230.662
0	601.16549	215.859
0	601.21795	233.22
0	601.27043	226.916
0	601.32291	237.628
0	601.3754	235.942
0	601.42791	240.833
0	601.48042	220.979
0	601.53002	222.021
0	601.58255	225
0	601.63509	233.746
0	601.68764	225.427
0	601.74019	243.818
0	601.79276	227.915
0	601.84534	213.877
0	601.895	222.73
0	601.94759	232.506
0	602.00019	214.461
0	602.05281	248.041
0	602.10543	246.134
0	602.15806	221.238
0	602.20777	222.221
0	602.26334	243.383
0	602.31308	235.933
0	602.36574	237.172
0	602.41842	240.339
0	602.4711	239.609
0	602.52087	261.835
0	602.57357	240.716
0	602.62628	230.111
0	602.67901	238.708
0	602.73174	252.131
0	602.78155	229.132
0	602.83429	244.564
0	602.88705	235.065
0	602.93982	231.337
0	602.99259	223.771
0	603.04538	237.347
0	603.09524	237.474
0	603.14804	248.166
0	603.20086	240.563
0	603.25074	266.587
0	603.30357	223.334
0	603.35641	250.258
0	603.40926	256.966
0	603.46212	257.898
0	603.51205	237.697
0	603.56493	229.043
0	603.61781	249.217
0	603.67071	251.174
0	603.72067	248.359
0	603.77358	234.999
0	603.82651	245.652
0	603.87944	260.147
0	603.92944	251.582
0	603.98239	248.775
0	604.03535	252.691
0	604.08831	246.992
0	604.13835	258.579
0	604.19133	241.321
0	604.24433	268.262
0	604.29439	248.119
0	604.3474	256.819
0	604.40043	248.233
0	604.45346	256.946
0	604.50355	250.273
0	604.5566	241.669
0	604.60671	263.825
0	604.65978	261.024
0	604.71286	265.955
0	604.763	249.762
0	604.81609	267.24
0	604.8692	265.444
0	604.92231	250.116
0	604.97248	253.998
0	605.02562	256.904
0	605.07581	263.682
0	605.12896	273.388
0	605.18212	260.98
0	605.23529	249.519
0	605.28551	266.904
0	605.3387	272.671
0	605.38894	272.622
0	605.44214	272.593
0	605.49536	268.796
0	605.54563	272.809
0	605.59886	270.179
0	605.6521	284.939
0	605.70239	257.219
0	605.75566	277.655
0	605.80597	269.996
0	605.85925	272.898
0	605.90957	282.559
0	605.96287	286.486
0	606.01618	260.559
0	606.06653	277.176
0	606.11986	280.28
0	606.17319	278.507
0	606.22357	265.04
0	606.27692	270.854
0	606.32732	270.832
0	606.38069	267.91
0	606.4311	265.981
0	606.48449	286.32
0	606.53789	280.609
0	606.58833	273.005
0	606.64175	263.493
0	606.69221	252.055
0	606.74564	290.965
0	606.79612	280.501
0	606.84957	279.71
0	606.90006	302.181
0	606.95353	291.669
0	607.00701	288.891
0	607.05753	278.318
0	607.11103	279.359
0	607.16157	297.844
0	607.21509	280.391
0	607.26564	298.837
0	607.31918	291.075
0	607.36975	282.344
0	607.4233	284.284
0	607.47389	297.86
0	607.52746	282.353
0	607.57807	285.294
0	607.63166	282.457
0	607.68228	281.61
0	607.73589	285.664
0	607.78653	285.873
0	607.84016	286.087
0	607.89081	279.465
0	607.94446	302.912
0	607.99514	303.908
0	608.0488	285.369
0	608.09949	279.398
0	608.15318	297.652
0	608.20389	290.678
0	608.2546	300.235
0	608.30831	271.136
0	608.35905	291.53
0	608.41278	284.89
0	608.46353	301.551
0	608.51728	287.192
0	608.56805	282.472
0	608.62182	296.108
0	608.6726	306.762
0	608.72639	325.126
0	608.77719	314.406
0	608.82801	312.445
0	608.88182	309.547
0	608.93265	288.247
0	608.98648	313.403
0	609.03733	290.082
0	609.09118	325.744
0	609.14204	300.451
0	609.19292	299.389
0	609.24679	305.177
0	609.29769	303.331
0	609.34859	304.44
0	609.40249	299.745
0	609.45341	301.755
0	609.50733	285.315
0	609.55827	309.4
0	609.61221	314.123
0	609.66316	302.457
0	609.71412	291.814
0	609.76809	283.152
0	609.81907	289.954
0	609.87006	317.981
0	609.92405	307.393
0	609.97506	324.764
0	610.02607	309.331
0	610.0801	320.913
0	610.13113	322.865
0	610.18217	302.649
0	610.23622	308.465
0	610.28728	306.552
0	610.34135	315.219
0	610.39242	309.407
0	610.44351	304.551
0	610.4946	311.253
0	610.54871	311.221
0	610.59982	302.537
0	610.65093	315.044
0	610.70507	295.814
0	610.7562	304.516
0	610.80735	319.028
0	610.8585	315.296
0	610.91267	319.301
0	610.96384	344.524
0	611.01803	323.51
0	611.06922	325.589
0	611.12042	325.689
0	611.17163	324.759
0	611.22585	335.334
0	611.27708	327.553
0	611.32831	345.778
0	611.37955	320.697
0	611.43381	337.085
0	611.48507	357.394
0	611.53634	324.785
0	611.58761	316.233
0	611.64191	321.12
0	611.69321	337.494
0	611.74451	328.75
0	611.79884	320.924
0	611.85016	333.281
0	611.90148	335.063
0	611.95282	324.399
0	612.00719	336.858
0	612.05854	308.085
0	612.1099	324.507
0	612.16127	311.171
0	612.21266	331.445
0	612.26707	299.78
0	612.31846	338.195
0	612.36987	343.882
0	612.42129	327.469
0	612.47574	326.453
0	612.52717	323.581
0	612.57861	349.559
0	612.63006	336.229
0	612.68152	322.863
0	612.73601	346.834
0	612.78749	317.916
0	612.83898	342.601
0	612.89047	348.064
0	612.94197	314.368
0	612.99651	321.934
0	613.04804	314.337
0	613.09956	321.172
0	613.1511	339.507
0	613.20265	323.343
0	613.2542	328.116
0	613.30577	346.164
0	613.36037	332.6
0	613.41196	329.556
0	613.46355	340.866
0	613.51514	334.095
0	613.56675	349.276
0	613.62141	318.693
0	613.67303	337.624
0	613.72467	327.952
0	613.77631	329.706
0	613.82796	328.648
0	613.87962	331.452
0	613.93129	324.805
0	613.98297	354.274
0	614.03465	337.154
0	614.08939	335.173
0	614.14109	328.39
0	614.19281	344.35
0	614.24453	339.461
0	614.29626	345.996
0	614.348	343.113
0	614.39975	357.304
0	614.4515	358.23
0	614.50327	364.794
0	614.55504	339.146
0	614.60987	341.854
0	614.66166	323.777
0	614.71346	321.806
0	614.76527	339.714
0	614.81709	348.227
0	614.86892	342.609
0	614.92075	356.816
0	614.9726	362.506
0	615.02445	326.642
0	615.07631	357.776
0	615.12818	349.277
0	615.18006	335.132
0	615.23195	334.204
0	615.28385	346.474
0	615.33575	341.751
0	615.38767	347.384
0	615.43959	350.187
0	615.49152	362.429
0	615.54652	355.851
0	615.59847	353.068
0	615.65043	340.864
0	615.7024	350.31
0	615.75437	341.807
0	615.80636	350.209
0	615.85835	356.687
0	615.91036	361.281
0	615.96237	343.352
0	616.01439	370.643
0	616.06642	356.64
0	616.11845	347.388
0	616.1705	355.078
0	616.21949	351.448
0	616.27156	346.842
0	616.32363	363.885
0	616.37877	340.472
0	616.43087	343.488
0	616.48296	357.876
0	616.53507	357.2
0	616.58719	356.481
0	616.63932	350.018
0	616.69145	370.867
0	616.74053	351.076
0	616.79268	350.204
0	616.84484	344.699
0	616.89701	349.693
0	616.94919	359.483
0	617.00137	351.288
0	617.05357	360.066
0	617.10577	360.226
0	617.15799	365.044
0	617.21021	348.02
0	617.26244	354.711
0	617.31468	371.897
0	617.36693	370.214
0	617.41919	342.037
0	617.47145	352.821
0	617.52065	360.789
0	617.57294	352.568
0	617.62523	343.338
0	617.67753	362.637
0	617.72984	345.661
0	617.78216	375.359
0	617.83449	343.966
0	617.88683	355.455
0	617.93917	365.953
0	617.99153	349.725
0	618.04081	346.842
0	618.09318	368.756
0	618.14556	358.291
0	618.19795	362.17
0	618.25035	372.773
0	618.30276	353.859
0	618.35518	369.292
0	618.40452	357.046
0	618.45695	371.482
0	618.50939	352.464
0	618.56184	366.815
0	618.6143	364.917
0	618.66677	363.974
0	618.71925	376.408
0	618.76865	368.825
0	618.82115	351.712
0	618.87365	368.952
0	618.92616	374.722
0	618.97869	369.968
0	619.03122	360.42
0	619.08067	354.676
0	619.13321	373.727
0	619.18577	350.816
0	619.23834	381.295
0	619.29091	357.421
0	619.3435	363.067
0	619.39299	345.821
0	619.4456	384.71
0	619.49821	381.674
0	619.55083	366.265
0	619.60345	372.705
0	619.65299	352.554
0	619.70564	377.942
0	619.75829	373.924
0	619.81096	375.61
0	619.86053	360.296
0	619.91321	362.054
0	619.9659	345.874
0	620.0186	365.604
0	620.07131	358.847
0	620.12092	381.295
0	620.17365	371.606
0	620.22638	369.437
0	620.27913	369.148
0	620.32877	384.855
0	620.38153	381.779
0	620.4343	369.34
0	620.48398	392.549
0	620.53676	373.556
0	620.58956	366.76
0	620.64236	353.449
0	620.69207	371.978
0	620.74489	386.814
0	620.79773	382.086
0	620.84746	368.046
0	620.90031	359.585
0	620.95316	376.242
0	621.00603	376.927
0	621.05579	364.486
0	621.10868	382.717
0	621.16157	382.343
0	621.21447	374.61
0	621.26427	366.046
0	621.31719	371.467
0	621.37012	396.384
0	621.41994	387.054
0	621.47289	372.192
0	621.52585	376.782
0	621.57569	389.705
0	621.62867	379.496
0	621.68165	378.518
0	621.73152	403.384
0	621.78452	368.126
0	621.83753	380.888
0	621.89055	386.249
0	621.94045	383.339
0	621.99349	406.306
0	622.04653	388.78
0	622.09647	392.511
0	622.14953	370.457
0	622.19948	372.354
0	622.25255	375.126
0	622.30252	387.974
0	622.35562	392.468
0	622.40872	381.302
0	622.45871	405.15
0	622.51184	359.128
0	622.56497	423.585
0	622.61498	396.087
0	622.66813	398.052
0	622.72129	385.282
0	622.77133	378.018
0	622.82451	411.256
0	622.87457	381.879
0	622.92776	394.858
0	622.98096	382.028
0	623.03105	398.624
0	623.08427	388.453
0	623.1375	369.042
0	623.1876	391.049
0	623.24085	399.297
0	623.29098	386.469
0	623.34424	404.988
0	623.39438	379.36
0	623.44767	392.333
0	623.49782	410.739
0	623.55112	395.932
0	623.60443	403.173
0	623.65462	381.958
0	623.70794	397.617
0	623.75814	394.095
0	623.81149	412.734
0	623.8617	394.586
0	623.91507	393.847
0	623.96844	413.245
0	624.01868	407.655
0	624.07207	399.234
0	624.12233	387.141
0	624.17574	411.889
0	624.22601	398.106
0	624.27944	411.953
0	624.32973	412.928
0	624.38317	401.89
0	624.43348	381.587
0	624.48694	408.994
0	624.53726	395.074
0	624.59074	395.904
0	624.64108	402.325
0	624.69458	390.469
0	624.74494	419.904
0	624.79845	419.006
0	624.84883	406.086
0	624.90236	426.081
0	624.95275	423.12
0	625.0063	418.374
0	625.05671	403.67
0	625.11028	401.892
0	625.1607	406.594
0	625.21429	424.114
0	625.26473	391.2
0	625.31833	429.549
0	625.36879	417.408
0	625.42241	428.936
0	625.47289	433.117
0	625.52653	433.711
0	625.57702	412.572
0	625.62752	419.833
0	625.68119	411.711
0	625.7317	422.751
0	625.78539	413.699
0	625.83592	411.85
0	625.88646	410.835
0	625.94017	432.542
0	625.99073	399.662
0	626.04446	422.332
0	626.09504	409.57
0	626.14878	418.646
0	626.19937	427.703
0	626.25314	414.927
0	626.30375	436.68
0	626.35753	415.759
0	626.40816	450.282
0	626.45879	431.236
0	626.50943	403.095
0	626.56325	423.041
0	626.61391	437.49
0	626.66774	413.813
0	626.71842	427.374
0	626.77227	435.553
0	626.82297	418.398
0	626.87367	422.137
0	626.92755	424.057
0	626.97827	431.396
0	627.03217	431.456
0	627.0829	444.224
0	627.13365	420.712
0	627.18757	424.442
0	627.23833	441.786
0	627.2891	446.39
0	627.34305	435.514
0	627.39384	456.366
0	627.44463	449.973
0	627.49861	450.856
0	627.54942	453.598
0	627.60342	450.963
0	627.65424	425.717
0	627.70508	424.104
0	627.75592	461.562
0	627.80996	437.234
0	627.86082	428.275
0	627.91169	475.572
0	627.96575	450.994
0	628.01663	477.247
0	628.06753	460.811
0	628.11843	448.061
0	628.17252	445.361
0	628.22344	440.891
0	628.27756	430.077
0	628.32849	455.557
0	628.37944	449.226
0	628.43358	429.256
0	628.48454	473.738
0	628.53551	447.457
0	628.58649	445.727
0	628.63748	450.38
0	628.69166	449.58
0	628.74267	492.317
0	628.79368	451.449
0	628.84789	460.452
0	628.89892	463.059
0	628.94996	466.568
0	629.0042	474.631
0	629.05525	460.977
0	629.10631	451.001
0	629.15739	462.834
0	629.20847	464.771
0	629.26275	451.365
0	629.31384	439.8
0	629.36495	484.464
0	629.41926	462.791
0	629.47038	476.351
0	629.52151	468.884
0	629.57265	456.8
0	629.6238	475.516
0	629.67815	448.146
0	629.72932	484.232
0	629.78049	469.766
0	629.83167	487.914
0	629.88606	497.018
0	629.93726	498.851
0	629.98847	473.512
0	630.03968	486.107
0	630.09091	509.494
0	630.14534	495.771
0	630.19658	479.301
0	630.24783	491.687
0	630.29909	506.764
0	630.35356	481.313
0	630.40483	491.054
0	630.45611	502.6
0	630.50741	486.208
0	630.55871	488.644
0	630.61001	493.689
0	630.66454	495.082
0	630.71586	484.815
0	630.7672	490.733
0	630.81854	522.67
0	630.86989	493.823
0	630.92125	512.478
0	630.97261	483.815
0	631.0272	478.453
0	631.07858	486.508
0	631.12998	523.997
0	631.18138	502.386
0	631.23279	525.294
0	631.28421	519.521
0	631.33563	482.683
0	631.39028	506.29
0	631.44172	491.893
0	631.49318	497.088
0	631.54464	486.497
0	631.5961	510.318
0	631.64758	502.313
0	631.69907	521.932
0	631.75056	501.008
0	631.80528	538.752
0	631.85679	531.923
0	631.90831	512.539
0	631.95984	533.843
0	632.01138	531.416
0	632.06292	548.526
0	632.11447	536.813
0	632.16604	526.257
0	632.21761	536.377
0	632.27241	546.076
0	632.32077	523.338
0	632.37559	543.81
0	632.42719	546.017
0	632.47881	555.704
0	632.53043	531.952
0	632.58206	531.042
0	632.63369	555.767
0	632.68534	552.2
0	632.737	558.828
0	632.78866	540.759
0	632.84033	547.334
0	632.89201	558.405
0	632.9437	552.266
0	632.9954	558.241
0	633.0471	549.19
0	633.09881	551.432
0	633.15054	572.798
0	633.2055	573.651
0	633.25724	581.809
0	633.30899	572.047
0	633.35751	573.809
0	633.41251	572.928
0	633.46428	592.854
0	633.51607	589.661
0	633.56786	576.159
0	633.61965	577.885
0	633.67146	583.978
0	633.72328	590.117
0	633.7751	586.326
0	633.82693	592.503
0	633.87878	601.883
0	633.93063	596.366
0	633.98248	588.223
0	634.03435	593.915
0	634.08623	587.488
0	634.13811	601.466
0	634.19	607.065
0	634.2419	599.023
0	634.29057	612.985
0	634.34248	602.059
0	634.39441	602.348
0	634.44959	610.884
0	634.50153	621.845
0	634.55348	615.737
0	634.6022	632.32
0	634.65416	628.059
0	634.70614	617.456
0	634.75813	627.011
0	634.81012	624.42
0	634.86212	648.224
0	634.91413	631.452
0	634.96615	633.563
0	635.01818	641.081
0	635.07022	648.183
0	635.12226	658.603
0	635.17431	671.995
0	635.22638	656.733
0	635.27845	652.21
0	635.33053	657.314
0	635.38261	667.061
0	635.43145	663.38
0	635.48356	674.621
0	635.53567	670.237
0	635.58779	662.912
0	635.63992	682.049
0	635.69206	681.904
0	635.74421	688.052
0	635.79636	706.228
0	635.84852	686.754
0	635.89744	720.567
0	635.94962	704.751
0	636.00181	688.741
0	636.054	695.568
0	636.10621	721.043
0	636.15842	709.294
0	636.21065	686.885
0	636.26288	732.763
0	636.31185	717.85
0	636.3641	722.16
0	636.41636	736.477
0	636.46863	740.5
0	636.5209	731.374
0	636.5307	729.415
0	636.58299	722.766
0	636.63528	763.402
0	636.68758	750.723
0	636.73989	775.897
0	636.79221	734.854
0	636.84454	774.64
0	636.8936	769.67
0	636.94595	763.805
0	636.9983	762.223
0	637.05066	783.875
0	637.10303	758.297
0	637.15541	766.347
0	637.2078	801.172
0	637.26019	803.408
0	637.3126	783.288
0	637.36173	785.477
0	637.41415	794.403
0	637.46658	801.414
0	637.51902	812.573
0	637.57147	790.983
0	637.62393	839.199
0	637.67639	850.634
0	637.72886	806.386
0	637.78134	784.674
0	637.83055	848.326
0	637.88305	832.713
0	637.93556	847.218
0	637.98807	861.675
0	638.0406	869.191
0	638.09313	874.067
0	638.14239	858.981
0	638.19494	880.928
0	638.2475	869.032
0	638.30006	877.795
0	638.35264	883.981
0	638.40522	893.738
0	638.45453	874.271
0	638.50713	901.618
0	638.55974	897.035
0	638.61236	898.467
0	638.66498	875.573
0	638.71762	901.947
0	638.76697	904.086
0	638.81963	927.983
0	638.87229	913.935
0	638.92496	945.141
0	638.97764	931.362
0	639.02703	908.002
0	639.07973	964.491
0	639.13243	942.633
0	639.18514	942.414
[truncated: 110,663 more rows]
