# Supplementary material for: Precise control of the interlayer twist angle in large scale MoS2 homostructures
Source: Nat Commun. 2020 May 1;11:2153. doi: 10.1038/s41467-020-16056-4 (PMC7195481; doi:10.1038/s41467-020-16056-4)
Supplement: Supplementary file 3 — Source Data [file 41467_2020_16056_MOESM3_ESM.zip › Source Data/Fig. S6f.txt]

Number	Smaple 1 angle	Number	Smaple 2 angle	Number	Smaple 3 angle	Number	Smaple 4 angle	Number	Smaple 5 angle	Number	Smaple 6 angle	Number	Smaple 7 angle	Number	Smaple 8 angle
1	29.92	18	29.56	21	29.96	25	29.86	45	29.76	54	29.71	74	29.76	95	28.95
2	29.57	19	29.99	22	29.77	26	29.6	46	29.39	55	29.79	75	29.8	96	29.29
3	29.89	20	29.94	23	29.94	27	29.71	47	29.92	56	29.52	76	29.72	97	29.77
4	29.84			24	29.88	28	29.79	48	29.86	57	29.51	77	29.7	98	29.84
5	29.69					29	29.82	49	29.9	58	29.99	78	29.88	99	29.93
6	29.81					30	29.58	50	29.82	59	29.56	79	29.92	100	29.76
7	29.67					31	29.68	51	29.73	60	29.77	80	29.96	101	29.79
8	29.58					32	29.88	52	29.68	61	29.77	81	29.95	102	29.5
9	29.96					33	29.84	53	29.93	62	29.62	82	29.81	103	29.7
10	29.78					34	29.95			63	29.64	83	29.69	104	29.84
11	29.91					35	29.7			64	29.61	84	29.64	105	29.99
12	29.98					36	29.86			65	29.79	85	29.79	106	29.31
13	29.42					37	29.77			66	29.08	86	29.84	107	29.98
14	29.46					38	29.91			67	29.71	87	29.81	108	29.93
15	29.72					39	29.66			68	29.59	88	29.88	109	29.72
16	29.6					40	29.99			69	29.46	89	29.82	110	29.49
17	29.71					41	29.93			70	29.94	90	29.71	111	29.84
						42	29.8			71	29	91	29.65	112	29.82
						43	29.73			72	29.92	92	29.81	113	29.49
						44	29.97			73	29.86	93	29.7	114	29.49
												94	29.95
