# Supplementary material for: Precise control of the interlayer twist angle in large scale MoS2 homostructures
Source: Nat Commun. 2020 May 1;11:2153. doi: 10.1038/s41467-020-16056-4 (PMC7195481; doi:10.1038/s41467-020-16056-4)
Supplement: Supplementary file 3 — Source Data [file 41467_2020_16056_MOESM3_ESM.zip › Source Data/Fig. S7b 30 bilayer indirect bandgap mapping 2 raw data.txt]

nm/coordinate		575.085	575.477	575.869	576.261	576.653	577.045	577.437	577.829	578.221	578.613	579.005	579.396	579.788	580.18	580.572	580.964	581.356	581.748	582.14	582.532	582.924	583.316	583.708	584.099	584.491	584.883	585.275	585.667	586.059	586.451	586.843	587.234	587.626	588.018	588.41	588.802	589.194	589.586	589.978	590.369	590.761	591.153	591.545	591.937	592.328	592.72	593.112	593.504
-100	-100	132	130	118	117	116	126	131	119	132	128	123	124	127	130	127	133	131	132	131	141	140	124	137	135	134	142	143	129	140	131	134	135	125	132	138	152	143	142	152	143	151	164	155	166	151	151	163	163
-100	-80	132	126	121	105	129	113	112	116	114	122	105	109	116	123	117	126	128	134	120	126	124	120	132	130	132	116	131	137	129	132	135	140	139	145	133	140	143	138	137	131	149	142	143	138	141	143	135	138
-100	-60	121	113	119	119	116	116	106	115	118	122	119	107	106	117	115	117	108	120	117	131	115	131	127	128	119	122	133	110	117	142	132	125	119	133	118	135	120	135	124	127	128	148	132	138	146	140	143	151
-100	-40	120	123	108	112	110	117	122	109	118	109	122	128	130	114	117	123	120	113	119	119	121	127	122	125	127	127	112	126	141	126	128	129	117	131	129	130	120	127	136	136	146	134	126	131	138	132	139	135
-100	-20	108	115	113	115	110	125	112	112	101	116	111	113	124	115	106	120	117	123	114	123	117	114	134	117	109	113	118	128	126	118	129	117	116	123	128	122	135	130	132	118	127	147	128	132	133	131	132	138
-100	0	115	115	106	100	110	119	116	117	123	110	119	112	123	120	115	119	130	126	104	119	120	131	131	118	127	133	126	128	125	117	129	128	128	149	133	135	136	127	131	136	132	144	139	131	136	131	145	141
-100	20	114	115	110	111	111	107	119	114	106	121	115	127	124	108	112	116	127	120	124	114	121	132	120	125	123	121	124	123	120	115	134	126	132	121	128	122	132	140	124	134	136	137	133	133	129	140	136	141
-100	40	124	112	110	118	115	110	110	115	115	115	115	115	112	112	124	118	116	108	123	124	119	114	118	118	118.667	123.333	119	127.667	133.333	128	123	130	136	117	125	125	129	121	125	122	141	135	135	137	138	136	140	125
-100	60	129	111	120	115	107	101	105	113	131	129	109	116	120	118	122	120	118	127	121	126	131	125	133	126	122	125	111	120	131	132	116	125	121	133	122	130	125	125	133	133	132	128	126	126	137	131	142	138
-100	80	117	109	109	115	115	100	118	111	119	113	117	109	112	110	110	120	116	107	115	113	120	130	128	121	126	118	111	107	128	127	119	137	139	114	138	122	116	137	126	129	136	149	134	130	131	140	142	140
-100	100	117	122	125	120	115	113	115	122	108	114	121	120	113	128	120	111	116	131	122	122	118	125	130	122	130	130	135	128	131	138	133	141	131	143	136	126	138	140	141	133	147	141	140	148	146	144	159	146
-80	-100	114	122	108	99	104	111	122	118	126	119	125	119	118	123	110	123	121	121	122	122	116	113	125	114	111	122	119	118	124	121	124	134	121	137	136	130	124	131	132	130	128	128	131	137	127	144	140	147
-80	-80	119	112	111	108	113	115	107	116	115	118	110	108	107	118	108	116	115	122	122	121	127	112	129	119	125	128	128	116	126	135	121	125	123	132	133	117	116	122	124	126	131	132	131	134	125	133	128	131
-80	-60	116	112	116	107	108	117	108	114	110	108	128	110	114	116	115	120	119	111	119	112	132	120	122	124	123	119	115	116	122	131	125	121	130	122	125	132	126	128	126	125	128	134	122	133	137	133	139	138
-80	-40	122	118	110	116	111	108	111	115	124	119	108	111	116	122	114	129	116	115	117	108	119	120	127	128	129	112	123	127	131	120	123	136	131	119	119	125	128	126	131	134	128	128	147	133	132	137	128	142
-80	-20	117	112	115	115	114	120	115	116	112	115	115	115	117	129	121	120	115	120	129	121	130	124	135	118	122	120	130	127	142	125	129	143	139	127	133	132	121	123	131	120	130	145	142	146	130	137	152	150
-80	0	119	112	116	118	101	111	113	113	126	122	123	116	123	111	123	99	119	121	121	122	131	113	124	118	132	125	127	132	128	131	136	133	121	143	126	121	120	140	133	130	126	133	150	145	143	146	139	151
-80	20	113	109	119	114	109	106	104	106	123	114	124	112	128	124	121	110	105	116	122	120	128	114	125	127	119	114	132	131	120	123	122	134	124	114	126	133	137	125	140	130	139	133	136	129	141	140	144	138
-80	40	107	119	114	113	113	115	114	111	112	118	122	115	115	104	104	107	113	117	127	125	127	116	140	120	117	118	117	119	128	114	131	123	128	137	127	130	128	121	134	134	125	131	131	125	139	127	130	137
-80	60	110	113	115	112	118	119	120	112	111	120	113	112	116	127	107	121	109	123	126	139	132	117	123	109	129	127	127	115	137	115	122	124	117	120	130	132	134	127	124	122	135	142	131	142	132	135	139	128
-80	80	121	122	117	125	114	112	116	107	112	118	118	123	119	131	123	119	115	123	117	127	116	130	126	120	120	123	124	137	137	114	120	132	130	127	127	134	130	135	132	125	138	136	140	150	144	147	143	142
-80	100	118	112	120	112	101	110	104	120	115	117	112	105	125	117	115	127	120	121	122	122	128	114	110	112	120	115	110	119	115	122	122	124	119	136	120	123	121	130	123	133	137	130	131	140	138	135	137	146
-60	-100	102	109	113	110	117	110	118	116	119	119	118	116	123	122	110	124	118	126	112	125	116	122	128	119	118	118	114	121	128	126	131	123	140	136	136	122	129	133	136	126	127	146	129	132	123	137	144	148
-60	-80	115	118	104	103	115	118	104	116	116	113	111	102	115	117	113	113	119	117	121	118	124	125	125	117	121	131	115	122	134	113	124	125	127	123	130	121	128	127	126	128	130	143	126	139	132	130	137	136
-60	-60	110	118	113	109	105	115	115	117	126	119	122	122	117	113	115	120	121	124	121	131	123	125	142	126	122	121	121	127	130	120	127	132	132	125	132	133	143	134	131	145	122	147	135	135	151	140	145	145
-60	-40	117	115	118	108	122	113	117	117	113	114	123	123	119	122	126	109	112	133	123	131	121	125	130	132	115	122	133	127	119	124	119	136	125	129	127	127	134	137	138	136	138	139	140	149	130	123	149	150
-60	-20	113	121	106	102	118	104	119	115	105	114	124	114	133	109	117	118	117	121	123	115	124	110	127	119	124	125	131	118	122	128	127	136	123	123	121	110	136	131	122	121	137	137	123	136	136	132	141	131
-60	0	125	123	112	105	113	113	120	119	118	115	117	119	129	129	127	126	126	130	118	117	122	132	123	128	132	129	124	137	130	129	140	141	142	132	139	136	145	139	143	151	142	162	147	138	147	154	160	158
-60	20	116	113	106	111	105	107	123	112	118	120	123	128	119	113	116	122	124	111	122	116	118	122	132	129	128	114	133	118	124	132	131	119	133	135	137	135	136	120	136	125	145	135	129	125	138	138	143	143
-60	40	110	117	112	119	111	118	113	116	115	127	112	126	130	119	123	124	115	123	130	129	124	127	138	119	121	131	115	120	122	122	135	124	138	134	131	137	128	137	130	141	137	133	127	143	151	145	145	146
-60	60	133	104	108	109	113	115	103	112	115	117	125	110	112	117	114	121	120	115	117	121	116	115	129	128	116	122	119	114	131	127	121	121	131	122	133	122	140	127	115	129	136	134	127	130	135	131	130	135
-60	80	116	128	109	119	114	115	110	110	118	122	125	119	127	118	123	130	127	124	122	136	124	121	135	125	128	121	120	128	123	126	122	125	123	138	122	123	126	146	139	129	151	140	147	134	147	131	148	133
-60	100	129	111	120	120	108	114	112	128	111	109	106	121	126	113	125	124	117	133	117	117	125	126	132	124	120	117	127	119	120	128	129	122	130	131	139	126	132	138	145	137	156	138	134	133	142	135	133	141
-40	-100	121	106	104	105	112	111	113	112	105	112	114	121	107	108	118	125	115	122	119	118	126	112	137	123	133	118	119	112	116	126	128	131	121	131	133	127	130	126	127	128	130	129	129	130	130	140	144	135
-40	-80	113	105	111	123	117	115	115	116	106	115	118	106	112	118	118	114	110	115	112	114	126	130	115	122	120	110	112	119	132	123	115	125	116	133	134	108	121	122	123	124	125	137	127	122	127	118	139	127
-40	-60	112	121	111	101	108	109	108	118	116	116	114	105	121	112	118	124	121	126	121	116	129	115	131	114	130	110	126	123	121	122	129	133	118	125	126	128	127	115	135	145	137	137	130	130	136	137	146	142
-40	-40	119	129	118	115	107	112	119	114	113	116	122	110	135	127	130	118	129	122	123	120	135	122	131	126	120	122	120	116	133	125	124	135	128	137	120	123	142	135	129	134	134	138	129	145	136	151	153	152
-40	-20	128	109	115	108	117	120	118	116	126	114	111	130	125	130	110	125	122	122	132	131	121	127	139	131	120	126	130	136	126	132	126	127	125	143	123	121	145	129	129	131	146	140	145	140	136	143	147	146
-40	0	122	118	115	101	113	112	121	116	123	118	118	112	125	117	129	120	120	115	122	129	117	121	135	124	127	148	124	124	128	131	128	129	127	134	129	126	126	140	122	132	137	138	129	145	140	144	144	154
-40	20	109	113	103.833	105.667	112.5	114.333	110.167	113	110	118	119	108	107	117	119	127	119	117	126	110	110	135	129	128	121	119	126	121	130	127	123	110	125	123	136	131	123	120	137	132	121	131	131	137	134	137	147	132
-40	40	121	112	114	115	115	110	119	115	115	112	119	122	117	106	123	115	118	127	115	120	125	117	121	121	112	118	113	131	116	121	126	125	131	128	124	134	121	125	129	141	137	130	132	132	136	147	126	151
-40	60	119	115	123	111	112	108	115	124	114	126	124	112	114	126	129	121	118	117	129	124	136	126	145	124	111	121	120	119	122	131	122	138	127	121	132	130	130	128	130	130	126	130	120	138	147	136	138	141
-40	80	117	119	110	115	102	99	116	112	108	124	121	114	116	121	120	121	118	119	127	120	120	127	124	125	119	119	135	121	126	131	132	122	135	132	118	130	139	130	120	128	140	138	141	139	145	136	148	144
-40	100	117	108	114	123	109	111	114	121	118	116	126	115	114	121	114	130	126	122	126	116	118	119	140	117	117	142	126	136	135	126	126	122	134	137	127	126	126	133	138	142	129	138	143	131	137	158	139	143
-20	-100	120	123	115	117	105	122	121	117	120	122	111	118	125	129	115	116	119	123	121	125	119	111	134	119	107	135	133	129	127	121	125	132	120	122	134	132	132	123	131	133	147	137	130	134	146	140	136	137
-20	-80	124	113	111	86	99	108	110	113	101	114	109	114	110	128	115	109	118	120	125	124	110	118	119	117	127	111	123	126	118	125	115	123	125	120	118	123	129	129	120	125	126	133	130	123	133	131	125	132
-20	-60	108	123	118	114	116	115	115	115	112	116	121	110	118	115	114	119	114	112	111	125	115	109	130	117	111	112	119	117	122	117	125	119	117	129	131	126	121	126	123	122	135	134	131	130	128	136	128	139
-20	-40	116	111	118	116	108	114	111	113	114	111	115	111	121	127	107	110	115	116	121	117	114	119	134	132	128	128	132	114	123	127	122	137	126	129	128	128	124	130	128	121	142	140	137	134	124	125	139	150
-20	-20	116	122	120	117	108	99	108	114	111	109	112	116	113	117	120	113	128	124	111	118	116	125	129	117	122	126	125	121	126	115	121	125	123	114	130	118	130	125	128	128	131	136	134	140	140	134	144	145
-20	0	137	124	123	110	110	116	118	107	110	120	115	117	119	134	116	111	129	112	115	132	116	112	133	126	135	128	134	132	125	127	119	131	133	140	135	131	137	140	137	140	142	142	134	138	128	148	147	140
-20	20	124	108	124	111	120	109	117	117	111	123	116	115	128	130	125	117	133	122	135	122	114	127	126	119	121	118	131	131	124	124	125	122	127	124	135	127	135	125	123	137	132	140	140	130	137	143	154	146
-20	40	113	105	112	120	119	103	112	116	113	111	108	124	118	127	114	124	117	107	121	123	121	123	127	124	123	126	121	113	128	127	127	123	119	144	116	129	133	121	132	126	131	136	131	141	134	138	142	142
-20	60	121	115	120	114	119	104	103	104	113	117	136	118	119	116	117	122	115	108	118	137	122	121	118	126	119	131	119	122	121	121	132	132	124	120	132	116	120	127	121	138	129	121	137	136	128	155	142	132
-20	80	113	129	122	102	112	110	112	119	126	118	118	113	120	112	107	127	113	128	131	116	128	121	128	114	125	122	125	131	135	134	139	124	116	123	126	134	129	141	127	136	131	137	131	149	146	137	150	147
-20	100	107	118	119	114	115	99	108	116	119	126	110	120	120	116	128	116	115	119	119	122	128	121	143	128	123	122	136	130	125	127	123	129	132	122	131	129	128	132	142	137	128	146	125	138	132	141	152	136
0	-100	113	122	120	118	117	112	117	124	115	114	133	118	124	125	115	116	126	128	124	116	130	135	132	128	123	124	124	128	127	123	138	130	138	135	124	134	139	141	122	130	132	140	138	132	147	142	139	149
0	-80	121	116	117	120	111	109	111	112	118	114	118	119	121	115	110	129	115	108	114	120	130	121	127	122	119	119	120	122	120	127	120	115	130	129	120	133	126	124	129	137	124	133	145	133	130	127	134	146
0	-60	115	100	120	111	101	110	116	120	115	109	113	124	117	126	119	112	111	119	109	120	131	120	126	119	117	120	121	133	132	134	133	133	131	122	127	134	124	130	132	129	123	139	135	123	138	141	134	142
0	-40	118	118	110	112	112	117	110	110	117	124	117	124	124	112	116	120	126	121	124	125	128	120	130	121	124	125	125	135	135	116	125	115	122	130	130	138	144	139	134	136	134	144	137	136	158	142	135	151
0	-20	117	122	101	113	108	114	113	117	123	114	109	118	105	113	123	123	121	114	114	125	131	118	123	129	122	122	130	116	115	126	121	121	134	117	128	124	127	140	123	128	131	133	124	124	132	126	145	126
0	0	126	122	111	114	109	111	111	117	121	102	104	126	121	111	124	113	117	120	110	124	139	126	135	126	120	120	126	123	123	124	119	143	139	137	125	122	124	139	131	126	126	132	132	137	135	139	142	139
0	20	114	128	112	116	116	116	112	111	113	119	114	107	124	123	112	114	119	128	125	123	125	121	129	124	133	123	123	131	116	133	120	134	132	144	128	139	136	125	139	135	128	138	147	146	146	130	153	146
0	40	116	120	109	109	113	106	116	122	118	103	122	117	120	128	117	120	126	119	129	116	115	113	129	124	112	120	120	132	130	127	116	119	134	138	133	136	128	131	133	138	134	123	126	146	148	134	154	135
0	60	119	115	122	113	117	115	128	110	110	113	122	117	122	127	119	117	118	111	111	129	123	122	130	133	124	127	129	126	129	126	126	125	121	129	134	124	130	128	134	127	143	131	132	118	136	135	133	143
0	80	107	117	112	111	104	123	112	114	108	111	100	117	113	117	120	121	116	110	123	118	127	117	124	116	120	122	118	124	115	128	129	122	137	127	118	125	124	121	135	127	135	147	122	124	133	133	137	139
0	100	113	107	120	115	101	117	108	114	125	100	105	117	121	119	125	115	109	113	114	125	110	124	129	121	113	117	134	126	130	125	132	130	122	119	130	121	135	125	132	128	134	139	125	130	138	146	139	150
20	-100	122	112	118	105	112	114	110	113	120	116	116	106	121	115	111	109	123	120	121	116	128	119	124	120	115	127	127	128	121	119	124	133	123	139	125	123	136	123	140	128	126	121	139	144	147	140	156	146
20	-80	123	119	109	116	115	107	110	114	118	121	104	115	122	105	121	120	105	114	123	123	122	119	117	125	110	129	113	130	122	124	129	128	127	129	117	128	133	127	129	130	131	140	131	124	133	131	131	143
20	-60	112	118	123	128	97	109	115	110	114	104	114	107	113	119	118	134	123	119	117	121	127	118	130	122	122	122	113	128	133	123	121	122	135	121	135	131	131	122	130	133	138	137	140	134	136	130	135	135
20	-40	116	110	111	117	110	104	117	114	117	112	120	113	116	115	118	112	118	123	122	126	124	121	142	121	114	119	125	117	120	130	134	129	122	127	127	124	131	131	136	131	137	131	136	137	142	130	134	144
20	-20	120	118	112	114	103	123	99	109	104	110	115	115	115	117	116	103	112	117	131	130	116	126	125	117	124	122	129	118	119	123	124	119	121	130	122	116	123	140	137	123	140	141	124	135	143	132	145	145
20	0	109	108	111	107	109	118	113	113	113	112	102	124	117	117	106	114	116	110	126	119	131	114	118	120	116	116	120	124	135	129	130	127	134	126	127	119	121	119	126	123	127	134	121	126	130	131	129	136
20	20	120	112	100	108	114	110	112	108	113	111	113	113	108	110	117	111	117	109	121	135	113	122	128	127	125	125	127	123	121	126	116	130	144	119	126	123	112	135	124	121	131	126	118	135	142	130	139	134
20	40	110	116	110	109	107	122	107	111	114	121	116	111	126	124	119	119	120	126	129	128	139	117	131	127	121	122	130	111	125	133	123	121	122	128	133	125	125	125	128	132	132	131	130	125	119	138	136	140
20	60	125	120	109	116	113	111	112	108	108	109	111	123	116	112	113	117	112	112	117	120	122	121	130	120	128	123	135	123	116	123	127	119	132	127	116	121	127	123	134	128	138	134	129	136	130	139	147	152
20	80	115	110	109	120	121	108	119	122	118	111	121	113	109	124	120	133	110	121	110	117	113	108	142	125	124	123	127	131	115	133	122	126	131	143	109	116	126	128	125	136	123	133	139	135	136	138	136	150
20	100	123	105	113	125	114	120	103	115	123	114	114	113	117	122	114	115	119	114	122	125	123	124	125	125	123	116	135	126	130	135	127	128	145	131	137	133	127	129	125	130	143	146	133	134	147	154	138	142
40	-100	110	123	120	105	104	102	119	114	106	116	118	115	126	124	113	118	115	118	111	115	112	124	123	128	117	122	121	120	125	124	131	133	127	133	110	122	139	138	139	133	125	142	142	136	127	136	138	138
40	-80	110	123	109	101	116	108	106	108	112	112	122	117	119	121	113	128	117	117	111	117	124	118	119	120	126	127	119	120	126	136	127	126	137	126	119	135	133	123	139	143	129	137	140	128	128	136	144	142
40	-60	116	113	115	101	107	111	105	107	119	118	115	116	120	113	127	113	122	105	118	128	120	124	126	114	123	125	116	123	126	129	122	121	129	129	131	135	128	124	129	120	131	134	155	143	134	130	149	146
40	-40	123	111	121	107	99	104	112	107	115	111	114	124	115	116	117	124	110	119	115	113	117	128	133	127	125	113	119	130	124	121	125	124	137	127	131	124	132	126	132	119	149	134	127	133	136	129	139	137
40	-20	120	114	115	118	105	109	112	114	122	108	119	120	127	118	119	128	121	118	114	116	119	128	128	125	129	124	120	119	116	126	129	121	126	126	121	139	130	136	129	135	141	153	129	134	145	136	151	147
40	0	120	119	108	121	112	110	109	113	116	114	109	113	112	114	113	114	116	119	119	126	128	127	128	114	131	126	108	131	126	125	124	135	120	122	132	130	119	127	140	128	129	138	142	126	125	138	136	155
40	20	119	115	115	116	109	110	105	123	119	118	121	118	119	126	114	121	120	115	131	122	117	117	129	128	121	131	123	129	133	123	130	118	142	136	137	127	129	138	128	122	134	136	136	123	147	131	144	153
40	40	114	116	116	116	117	100	125	113	114	115	115	120	120	122	126	121	113	113	121	125	116	129	124	117	114	125	123	121	116	132	129	121	122	126	124	129	129	136	136	118	142	132	134	121	135	134	138	148
40	60	117	114	111	118	117	110	121	113	108	117	122	109	105	123	117	129	123	116	130	134	119	113	123	121	128	118	130	133	130	116	131	134	124	128	124	137	136	134	139	134	144	136	143	134	141	141	133	138
40	80	110	121	117	120	118	114	118	109	124	112	115	114	121	121	115	119	118	117	117	128	120	119	128	120	123	127	119	119	129	126	126	124	132	134	121	131	130	135	138	122	133	140	125	131	145	140	130	148
40	100	128	118	120	120	122	118	113	124	126	118	120	115	132	122	133	134	117	117	130	125	137	123	129	125	130	135	142	126	134	128	139	141	139	143	130	136	136	143	140	147	131	146	136	142	148	147	154	144
60	-100	116	112	124	105	112	112	103	111	114	114	113	107	118	121	114	114	110	115	114	122	122	118	118	122	115	125	115	129	125	122	124	131	133	132	121	129	139	127	133	128	136	138	128	134	125	143	130	138
60	-80	107	110	118	115	107	116	111	111	114	117	120	111	117	119	121	114	112	134	129	119	129	114	128	129	124	123	124	127	120	127	131	129	127	139	131	123	124	124	128	130	134	129	142	129	138	137	147	133
60	-60	123	118	112	112	117	113	122	120	123	122	117	116	123	120	127	115	128	128	125	123	131	133	133	124	132	130	127	132	132	135	142	140	134	138	125	126	141	144	128	145	141	144	151	158	147	149	158	154
60	-40	126	120	125	123	107	114	115	113	123	121	120	120	117	123	123	122	110	117	109	124	125	120	140	120	127	125	128	115	129	129	128	137	130	141	145	132	136	124	132	131	129	145	130	135	131	143	143	146
60	-20	125	117	113	124	105	116	119	115	120	108	123	110	116	126	113	116	122	114	125	124	130	117	144	123	120	124	114	126	118	135	131	129	128	136	125	131	135	128	133	145	140	139	147	135	146	149	153	157
60	0	117	110	109	112	104	115	118	107	114	119	124	115	120	121	112	110	113	110	126	116	121	128	121	104	122	124	119	113	127	118	116	128	123	133	133	122	127	125	116	129	131	134	136	127	138	127	145	147
60	20	111	116	106	113	103	120	114	111	109	114	116	124	122	121	121	122	110	118	117	123	115	127	126	122	118	126	120	120	122	127	133	112	133	129	129	138	124	121	130	127	125	129	141	138	135	135	143	139
60	40	115	134	127	105	113	116	103	123	117	113	127	115	119	122	108	116	129	117	123	132	128	116	134	131	127	131	127	114	124	118	131	127	123	146	141	132	125	134	139	130	121	143	135	143	143	144	137	146
60	60	117	122	127	109	121	113	116	114	119	118	122	118	136	128	126	129	127	125	124	129	120	126	143	113	135	123	128	124	133	132	131	133	143	139	135	137	133	135	133	136	133	139	123	143	144	146	149	137
60	80	117	113	113	104	112	104	118	114	124	114	120	126	115	122	124	114	121	114	120	128	134	125	123	129	128	124	130	123	125	138	123	128	126	127	114	131	128	141	122	137	138	143	124	136	134	141	149	141
60	100	124	118	118	103	113	117	122	124	122	120	137	129	128	119	127	121	135	127	123	128	128	130	145	137	116	129	137	128	123	127	135	145	138	141	136	138	134	141	143	134	139	142	149	144	159	152	143	156
80	-100	112	114	117	116	113	116	102	109	115	114	113	112	106	111	118	117	114	118	120	120	116	113	115	128	118	117	119	118	116	122	121	123	126	124	124	117	118	116	137	119	134	136	133	132	137	120	136	132
80	-80	126	114	117	113	117	105	108	111	107	109	110	111	119	121	112	111	111	110	115	120	121	117	132	121	115	115	119	130	130	114	124	120	124	123	126	127	125	129	146	119	123	133	127	130	130	129	139	139
80	-60	114	113	113	98	105	112	114	116	115	99	121	114	125	118	114	122	115	116	109	112	119	106	125	117	129	119	118	120	120	117	122	120	135	126	134	114	131	126	133	129	121	137	129	126	134	131	130	134
80	-40	120	110	112	105	116	108	122	122	112	115	120	117	122	123	115	122	113	114	126	113	126	123	133	128	124	117	113	122	113	121	129	115	127	137	122	128	127	131	132	133	134	134	137	140	142	133	140	137
80	-20	124	121	116	116	110	114	113	113	120	113	130	126	124	120	120	131	113	119	127	123	111	131	139	135	131	120	129	137	132	131	139	126	125	141	132	127	140	135	136	135	133	148	143	132	142	149	150	144
80	0	116	108	114	111	102	111	118	112	110	113	114	107	125	121	115	108	117	132	120	117	122	122	128	112	124	121	123	120	114	125	130	127	133	127	125	128	129	133	134	132	131	128	138	143	130	139	133	150
80	20	116	118	122	105	119	110	111	114	111	112	112	115	111	118	112	118	121	130	112	119	119	119	136	122	116	124	130	123	127	127	128	125	130	124	128	123	128	130	131	134	136	144	134	129	130	142	132	135
80	40	131	121	121	116	115	118	125	124	114	119	122	119	127	125	119	107	122	129	122	125	109	127	126	133	128	126	123	128	130	127	128	137	120	131	129	135	129	140	129	136	141	144	144	148	151	141	144	151
80	60	121	121	116	105	102	121	110	122	122	121	115	113	117	133	115	124	117	129	128	127	129	120	117	129	119	115	127	115	131	130	128	126	137	133	121	139	140	126	144	150	134	144	137	136	143	144	139	154
80	80	115	119	108	115	125	120	112	106	123	123	116	123	124	132	121	125	110	115	122	126	130	133	139	130	125	117	119	126	129	126	140	133	128	125	132	140	140	138	146	143	155	137	143	138	147	149	155	158
80	100	108	116	124	107	110	117	111	115	114	122	115	122	116	124	123	110	116	125	119	118	120	113	121	125	126	114	137	111	124	119	118	123	123	133	138	119	121	121	125	130	131	126	122	129	127	128	141	143
100	-100	116	125	113	115	110	104	110	109	110	114	120	109	122	113	117	117	108	111	114	125	115	124	117	119	119	112	119	113	137	117	122	124	133	140	126	128	122	129	128	132	145	130	138	138	129	133	131	142
100	-80	105	107	106	95	106	115	109	104	113	97	113	113	112	112	111	113	117	122	122	118	117	110	124	122	112	126	122	123	125	125	128	113	120	122	119	122	132	126	124	126	131	132	127	122	147	128	125	131
100	-60	109	113	109	107	103	114	113	105	108	115	118	113	109	110	113	109	116	113	111	123	114	121	124	117	117	121	118	128	126	114	137	119	117	120	132	127	127	126	126	122	130	141	131	129	127	130	126	133
100	-40	111	106	108	106	107	106	122	117	113	119	119	111	112	121	114	109	122	128	114	125	119	133	126	116	110	124	123	130	115	137	123	136	125	118	130	123	126	137	128	123	134	133	140	134	129	130	132	138
100	-20	125	111	110	104	103	113	105	109	110	117	118	113	125	114	117	121	124	110	125	111	130	108	133	125	130	116	118	132	125	119	122	122	126	119	125	121	114	127	132	126	122	127	122	137	133	140	127	136
100	0	108	112	121	110	113	101	110	115	112	114	115	120	126	110	108	112	120	118	117	122	122	117	112	112	123	117	117	112	116	120	121	121	124	134	133	123	142	134	132	125	134	135	133	129	138	138	141	147
100	20	118	115	113	121	117	113	109	109	112	125	108	117	124	129	110	113	118	114	125	121	129	127	128	118	117	131	115	129	126	122	123	126	128	121	118	131	129	127	123	131	136	127	126	138	129	135	138	145
100	40	119	108	113	108	117	119	114	133	116	108	107	118	118	124	115	128	109	124	119	122	129	124	126	130	115	127	128	134	134	133	124	131	137	122	139	124	136	125	139	130	136	154	144	137	157	152	143	150
100	60	122	114	122	112	112	111	104	117	117	125	121	115	126	119	118	119	125	130	135	114	129	118	125	135	113	120	133	103	128	121	130	130	128	132	132	124	130	144	136	134	132	136	136	139	128	146	137	140
100	80	113	123	110	113	115	108	120	123	121	105	118	118	119	127	129	114	109	116	112	130	118	119	126	128	125	124	126	129	114	128	130	126	130	127	135	129	126	140	128	139	131	148	126	139	141	137	145	140
100	100	120	105	135	109	107	106	98	122	119	110	119	125	126	111	122	116	117	117	126	122	120	119	128	112	122	117	117	124	127	130	128	125	129	138	131	124	129	133	132	137	132	141	139	142	136	138	143	146
[truncated: 731 more columns]
