# Supplementary material for: Precise control of the interlayer twist angle in large scale MoS2 homostructures
Source: Nat Commun. 2020 May 1;11:2153. doi: 10.1038/s41467-020-16056-4 (PMC7195481; doi:10.1038/s41467-020-16056-4)
Supplement: Supplementary file 3 — Source Data [file 41467_2020_16056_MOESM3_ESM.zip › Source Data/Fig. S7b 30 bilayer indirect bandgap mapping 2.txt]

	-100	-80	-60	-40	-20	0	20	40	60	80	100
-100	722.871	722.871	722.941	725.471	728.452	723.551	728.329	729.147	729.34	725.871	722.871
-80	723.344	728.882	731.721	723.123	722.871	722.871	725.476	723.849	722.871	722.871	726.772
-60	730.035	730.458	722.871	722.871	726.663	722.871	722.871	722.871	727.125	722.871	725.965
-40	723.917	733.835	722.871	722.871	722.871	722.871	727.057	723.474	722.871	722.871	722.871
-20	724.4	730.402	724.051	727.302	724.235	723.025	722.871	725.954	723.661	723.892	722.871
0	722.871	726.237	725.881	722.871	727.159	725.106	724.769	722.871	722.871	728.855	722.871
20	722.871	724.832	725.891	723.394	725.817	729.392	723.539	724.809	728.191	722.871	722.871
40	723.393	722.871	722.871	722.896	724.602	723.644	722.871	722.871	723.025	727.794	722.871
60	728.374	723.448	722.871	726.438	723.178	724.181	722.871	723.401	722.871	722.871	722.871
80	728.624	724.244	725.493	722.939	722.871	722.871	723.908	722.871	722.871	722.871	724.208
100	722.917	723.857	727.609	731.15	727.347	723.037	726.732	722.871	723.511	722.871	722.871
