# Supplementary material for: Precise control of the interlayer twist angle in large scale MoS2 homostructures
Source: Nat Commun. 2020 May 1;11:2153. doi: 10.1038/s41467-020-16056-4 (PMC7195481; doi:10.1038/s41467-020-16056-4)
Supplement: Supplementary file 3 — Source Data [file 41467_2020_16056_MOESM3_ESM.zip › Source Data/Fig. S7d 0 bilayer indirect bandgap mapping 2 raw data.txt]

nm/coordinate		575.085	575.477	575.869	576.261	576.653	577.045	577.437	577.829	578.221	578.613	579.005	579.396	579.788	580.18	580.572	580.964	581.356	581.748	582.14	582.532	582.924	583.316	583.708	584.099	584.491	584.883	585.275	585.667	586.059	586.451	586.843	587.234	587.626	588.018	588.41	588.802	589.194	589.586	589.978	590.369	590.761	591.153	591.545	591.937	592.328	592.72	593.112	593.504
-100	-100	112	114	91	109	110	113	105	103	114	94	119	112	120	109	111	105	118	112	112	118	123	121	124	108	109	122	124	112	116	127	116	123	132	125	127	117	118	123	137	126	130	134	118	123	137	132	124	136
-100	-80	116	118	112	118	105	115	111	108	110	101	115	107	124	117	111	113	109	113	124	113	107	116	130	125	116	107	118	122	116	123	124	120	119	131	125	118	123	129	119	131	126	129	132	135	127	137	124	145
-100	-60	106	111	102	110	107	104	108	105	111	115	111	111	127	114	104	110	103	107	111	120	117	117	122	126	110	118	104	123	111	113	119	120	114	118	118	128	124	126	118	133	135	135	135	137	124	127	127	132
-100	-40	112	129	114	113	121	114	117	119	107	111	123	119	104	130	121	122	108	110	131	134	115	134	135	111	118	114	120	127	125	120	138	142	130	127	132	119	119	134	132	130	132	140	128	137	130	134	134	144
-100	-20	109	104	112	99	94	113	105	107	111	116	118	108	118	118	115	113	117	108	116	122	120	121	124	120	122	119	115	135	111	118	116	111	128	117	129	124	128	131	127	131	132	130	130	122	140	131	136	143
-100	0	103	116	108	98	99	99	110	109	98	116	105	117	111	95	110	106	111	105	109	109	121	113	114	121	109	113	120	110	117	114	125	121	120	124	128	112	120	129	123	132	125	139	126	114	129	126	136	132
-100	20	106	119	110	107	113	113	101	96	109	105	104	112	106	120	105	115	108	117	114	116	120	122	124	112	112	109	109	110	130	126	121	121	134	114	113	120	124	129	126	110	132	136	132	125	134	133	136	161
-100	40	112	116	116	106	100	103	111	103	111	111	106	117	111	116	115	112	111	120	103	116	116	115	120	116	112	119	119	128	123	118	117	119	128	127	127	116	129	127	123	128	124	127	136	112	142	123	129	138
-100	60	112	104	105	114	102	109	97	114	108	99	111	109	115	113	121	106	111	110	117	108	113	116	140	123	120	117	124	124	125	119	122	119	123	121	125	120	123	121	126	128	133	145	135	137	136	136	125	141
-100	80	116	105	111	96	106	107	101	107	105	101	114	105	121	116	118	119	110	120	125	117	122	114	125	111	124	112	122	126	124	123	118	121	118	120	114	123	133	121	125	121	137	136	136	121	126	140	141	134
-100	100	102	112	106	98	103	109	112	112	107	112	105	104	126	106	110	120	113	117	115	106	122	121	118	120	115	112	114	112	119	131	134	121	122	119	124	129	131	126	131	139	123	121	134	127	137	141	145	125
-80	-100	105	115	108	105	112	100	115	110	116	116	119	119	113	101	119	106	111	115	106	121	119	122	113	128	120	120	115	118	116	132	122	117	128	128	127	121	137	130	122	124	122	135	130	122	129	132	141	137
-80	-80	113	109	113	104	105	106	107	112	112	122	110	104	119	113	109	120	110	115	122	109	124	111	111	123	123	110	121	124	118	123	129	115	120	120	123	115	123	137	116	122	126	119	135	128	143	123	130	141
-80	-60	107	109	109	107	108	102	101	102	111	110	109	107	110	116	116	107	118	114	119	112	119	123	117	108	125	116	117	114	114	126	115	108	117	118	121	119	124	126	128	121	121	135	124	127	127	136	119	135
-80	-40	103	111	109	95	104	110	101	109	109	101	104	110	110	115	110	111	114	108	115	102	110	121	124	107	123	111	121	111	117	123	117	126	125	115	120	132	124	130	119	124	124	137	121	132	129	141	136	139
-80	-20	123	115	106	108	105	113	107	105	118	119	108	112	116	109	109	122	113	116	122	115	115	123	131	119	120	131	115	126	130	115	125	123	126	135	131	130	127	117	117	134	131	134	126	141	137	127	129	132
-80	0	109	108	113	108	113	123	111	104	108	123	116	105	109	114	109	121	112	113	116	109	116	116	122	125	113	113	126	110	124	118	113	116	123	124	132	118	124	131	118	124	134	130	132	126	136	141	135	141
-80	20	117	109	98	100	119	102	111	111	105	105	106	103	109	113	112	113	114	121	120	118	116	110	120	116	112	119	121	115	126	119	123	118	122	126	137	131	128	128	133	118	140	142	134	142	135	128	128	125
-80	40	112	106	104	103	104	96	107	108	106	114	116	115	114	118	108	116	106	119	112	119	124	114	112	123	112	111	126	131	125	120	119	118	130	111	113	126	133	124	133	134	133	135	141	120	139	134	135	132
-80	60	110	100	105	109	111	102	108	107	103	111	112	110	116	123	120	111	114	113	115	121	123	98	128	111	119	115	115	114	120	125	123	130	120	123	129	132	129	126	132	115	121	138	133	139	134	130	130	137
-80	80	110	108	104	110	102	89	104	102	113	109	120	115	106	119	114	107	109	105	112	116	123	119	125	118	125	118	126	115	113	115	116	113	126	125	124	125	120	135	125	125	134	123	122	136	129	142	128	134
-80	100	101	108	96	107	104	111	110	106	117	100	116	117	116	106	110	114	106	125	104	96	119	109	118	121	118	120	116	125	115	121	117	138	135	119	126	118	130	128	128	128	121	129	117	137	137	135	125	131
-60	-100	107	113	109	114	111	110	105	111	106	116	108	119	115	117	121	113	123	117	108	124	121	123	120	118	116	109	119	128	120	127	118	125	120	122	124	131	122	127	126	137	127	132	130	134	134	128	140	143
-60	-80	108	103	109	106	106	116	97	107	105	108	103	114	104	111	117	105	110	109	100	116	111	116	127	119	113	116	110	117	104	123	127	120	123	136	123	124	127	119	127	132	130	131	123	126	145	124	139	147
-60	-60	109	110	101	108	105	104	103	122	107	109	110	110	113	108	114	106	105	113	120	115	121	115	125	113	121	112	119	126	120	127	115	125	127	130	127	131	117	136	123	119	135	148	125	133	129	133	132	134
-60	-40	100	105	99	112	111	112	102	107	109	104	120	105	110	115	111	102	109	98	121	114	121	126	127	129	111	111	124	124	114	122	118	116	121	130	124	130	126	122	127	122	126	132	126	142	129	134	127	134
-60	-20	108	118	101	104	100	101	111	109	104	112	109	118	103	107	113	108	107	109	119	104	119	109	120	115	117	117	114	125	122	117	113	117	118	121	126	119	117	128	127	122	125	127	121	128	117	125	132	142
-60	0	113	101	114	97	107	99	112	108	104	106	111	110	126	114	111	101	113	106	113	128	105	113	124	119	108	106	111	125	122	128	108	132	123	122	116	129	122	125	122	126	128	118	130	125	141	131	137	133
-60	20	102	101	107	105	111	103	107	110	97	107	108	103	109	102	101	105	109	111	104	113	113	114	113	124	114	120	120	111	119	127	115	119	112	128	126	124	120	117	124	129	117	124	127	129	129	121	124	123
-60	40	107	114	102	110	97	113	103	106	108	108	113	111	104	121	113	111	108	110	107	109	113	120	119	121	120	130	129	124	115	129	114	117	122	124	117	120	121	119	131	124	135	135	128	119	136	134	135	138
-60	60	104	108	109	109	107	107	116	102	106	98	104	121	116	118	109	112	105	105	116	119	122	111	118	128	115	112	118	126	115	116	120	120	127	107	115	129	126	123	124	123	121	121	129	123	130	134	147	133
-60	80	110	113	113	103	98	111	89	112	114	114	102	118	108	111	113	109	112	109	112	112	124	110	121	122	111	124	127	119	112	120	121	118	126	123	116	127	118	128	110	139	126	127	136	127	119	128	134	138
-60	100	112	105	108	107	108	102	105	94	113	107	114	106	118	118	104	113	105	106	110	115	113	106	125	119	117	116	122	113	116	131	121	121	127	122	123	119	114	122	128	118	129	141	128	126	136	137	131	131
-40	-100	109	107	105	100	101	109	108	102	109	108	105	101	116	124	106	112	105	112	114	115	121	117	115	115	121	118	116	119	119	128	119	130	125	116	129	115	119	128	135	120	133	125	121	119	137	131	142	145
-40	-80	109	108	114	110	109	106	104	118	109	104	115	102	106	119	108	112	123	116	120	112	116	115	124	125	120	115	115	111	124	130	120	128	121	122	117	128	122	127	115	133	128	124	126	122	137	133	139	133
-40	-60	115	107	106	107	109	105	111	108	111	105	114	113	117	112	106	115	113	110	117	119	102	107	110	126	112	128	120	108	122	116	115	127	125	127	123	122	118	124	121	127	131	140	125	127	130	125	136	137
-40	-40	92	104	104	115	103	109	98	106	105	113	112	109	121	116	109	113	113	113	119	120	110	111	116	117	126	115	112	119	129	123	129	116	127	118	131	115	126	123	130	126	136	127	121	125	133	141	134	137
-40	-20	108	105	112	99	101	103	101	106	109	107	95	107	104	107	112	118	112	114	117	115	109	125	118	112	119	113	123	123	113	124	116	128	119	120	132	122	118	128	132	128	125	133	137	132	130	136	126	139
-40	0	102	113	99	98	104	107	107	107	107	103	109	123	124	108	109	120	114	110	124	111	116	109	109	108	107	116	128	115	113	126	120	123	120	118	129	125	121	132	136	133	120	131	134	130	128	131	138	140
-40	20	118	103	96	110	113	103	101	113	109	120	114	107	102	112	111	111	114	113	121	117	110	117	129	116	117	115	108	120	119	128	119	130	135	115	116	121	127	126	131	124	125	134	127	138	128	126	136	130
-40	40	109	108	96	109	106	110	103	107	108	106	100	116	113	109	104	115	121	113	119	122	117	110	122	119	125	115	116	131	128	107	121	120	119	118	132	118	126	120	131	135	133	132	137	119	141	131	126	134
-40	60	120	100	106	98	101	113	99	110	115	105	109	109	107	114	111	109	109	106	96	117	110	108	111	112	110	119	114	116	121	115	116	122	130	121	122	121	131	123	118	117	118	133	128	123	140	134	123	127
-40	80	100	117	120	118	110	111	102	107	114	115	109	126	108	109	120	111	115	116	116	112	116	120	125	122	123	120	118	123	114	124	120	111	124	133	121	129	129	132	136	131	127	136	132	141	133	139	134	144
-40	100	111	116	102	114	107	104	102	102	112	106	124	118	107	111	110	107	105	118	120	114	120	110	122	118	121	110	110	122	126	120	122	120	118	129	119	116	117	136	134	124	140	137	130	125	130	134	128	133
-20	-100	105	104	110	106	102	105	113	106	109	112	109	115	118	124	110	113	119	125	112	113	109	113	118	132	103	127	106	117	121	109	129	123	118	134	133	119	129	141	116	123	128	137	130	122	128	121	139	136
-20	-80	107	107	120	107	105	99	94	104	109	111	118	109	115	113	112	104	105	111	111	117	128	120	123	113	112	111	115	114	126	118	103	121	125	125	128	121	122	119	132	129	126	126	133	121	123	135	124	133
-20	-60	108	109	120	109	109	103	108	108	112	110	108	116	112	104	108	109	117	115	114	120	117	118	124	120	116	121	115	117	110	116	128	119	123	120	119	120	133	118	125	122	127	140	118	131	127	136	139	141
-20	-40	114	102	104	116	101	100	97	114	113	115	108	103	111	113	126	107	107	124	116	110	115	119	117	122	120	131	122	118	135	118	132	123	117	125	127	127	119	137	123	120	130	122	130	116	127	131	142	133
-20	-20	108	109	113	94	101	97	100	105	110	106	110	114	113	112	109	108	106	113	107	114	123	119	124	118	111	117	117	113	120	111	119	123	117	128	122	127	122	113	128	116	128	121	136	125	125	139	145	139
-20	0	112	101	100	112	109	107	109	115	112	101	110	106	112	119	115	118	119	114	131	115	108	113	129	108	119	126	108	114	113	116	125	130	118	120	129	134	127	122	125	129	144	133	129	140	137	128	121	137
-20	20	111	108	104	111	111	110	108	94	106	112	111	105	117	103	112	111	111	126	125	116	116	113	117	125	121	122	118	130	122	119	124	110	130	123	120	124	122	117	117	129	130	134	129	127	127	144	133	146
-20	40	109	95	104	101	105	104	102	112	111	115	115	106	121	122	102	105	113	108	117	116	113	120	119	126	114	121	113	125	126	128	129	114	131	132	121	114	121	134	119	122	133	137	128	137	136	142	144	142
-20	60	108	111	112	107	108	103	120	108	100	105	111	111	116	116	110	119	115	110	111	114	123	105	119	110	114	120	118	113	119	119	121	111	123	136	118	108	125	128	128	119	124	124	128	127	134	119	145	134
-20	80	113	106	104	110	101	111	112	106	103	110	115	101	106	116	102	102	115	106	106	128	121	106	112	117	112	109	124	124	120	121	117	114	133	132	119	119	114	118	126	129	120	125	130	129	138	139	126	139
-20	100	107	113	111	104	95	106	105	102	104	112	95	104	117	117	111	116	110	114	112	113	120	123	120	127	127	113	117	129	109	130	128	126	128	120	121	118	117	126	133	129	131	132	129	129	126	123	134	143
0	-100	121	110	100	103	109	100	109	113	106	118	112	115	110	116	113	111	114	110	119	112	97	106	125	123	132	109	114	125	127	113	121	126	120	123	121	115	112	122	129	134	135	140	124	130	137	123	137	135
0	-80	108	108	109	97	109	107	104	109	103	96	103	108	119	116	121	113	112	113	115	113	124	115	127	118	119	117	125	106	121	117	118	126	117	114	119	130	119	122	131	118	127	139	123	130	125	133	132	144
0	-60	114	106	111	104	95	112	104	105	105	108	114	118	114	116	117	119	109	112	113	116	120	109	115	119	118	117	117	116	111	120	123	123	120	123	121	117	116	136	120	129	136	127	126	127	147	127	129	137
0	-40	102	92	109	115	103	115	119	107	112	99	105	98	110	102	108	109	116	126	112	118	106	107	118	121	121	115	119	118	129	120	127	117	128	120	112	133	123	129	127	127	117	123	129	131	126	128	136	135
0	-20	109	107	108	108	98	108	105	106	114	112	103	109	118	117	113	117	105	119	121	114	111	109	123	111	127	122	124	129	115	113	113	118	115	127	116	114	120	122	131	125	113	131	128	127	130	128	145	140
0	0	120	102	115	99	101	108	103	114	93	111	110	112	114	115	108	106	114	107	117	112	115	115	118	107	113	117	116	117	120	131	122	105	117	133	124	130	118	121	120	130	127	140	134	131	136	132	142	136
0	20	122	113	121	103	114	114	107	107	99	107	104	111	120	127	105	112	105	108	112	111	121	119	116	120.833	123.667	128.5	116.333	117.167	117	130	130	125	122	129	127	119	115	138	128	129	124	137	134	124	137	119	128	134
0	40	106	112	105	111	99	113	98	111	109	102	117	118	112	115	113	109	113	115	104	116	117	120	114	109	112	128	111	125	124	119	131	123	123	119	118	119	124	121	129	119	131	127	119	129	133	123	134	134
0	60	110	106	113	101	99	106	106	111	108	93	99	105	120	117	101	105	112	105	115	114	121	107	113	114	119	121	123	118	128	119	127	107	121	122	124	117	123	121	121	122	140	118	138	140	134	126	137	140
0	80	104	102	100	113	97	107	99	109	112	110	110	117	119	113	105	106	117	121	109	118	121	114	131	112	121	126	118	122	115	121	132	122	116	134	124	129	121	128	127	133	121	137	140	127	128	138	139	143
0	100	109	115	103	117	110	98	107	99	114	110	118	108	121	116	119	112	114	129	113	104	117	116	123	120	115	122	114	110	113	121	120	124	126	128	120	115	132	119	117	142	125	130	121	123	132	140	137	126
20	-100	121	124	108	109	99	102	119	122	116	117	115	119	112	112	101	120	118	119	107	108	108	115	119	116	122	121	124	108	119	131	119	105	121	127	128	127	125	131	114	118	129	144	126	132	135	126	138	142
20	-80	109	105	107	107	110	115	112	104	101	113	106	112	108	126	116	113	120	115	112	101	112	117	122	111	117	113	123	127	129	114	128	130	114	133	126	112	126	128	135	124	125	132	130	145	123	140	136	136
20	-60	110	107	111	95	113	108	103	106	101	109	117	112	104	108	112	122	104	117	114	132	123	116	120	119	120	124	112	121	119	121	118	125	126	112	127	116	113	126	121	134	128	133	124	125	136	129	141	135
20	-40	104	107	108	103	118	115	100	108	113	113	120	110	123	121	105	106	109	110	125	109	118	123	115	118	114	115	127	120	108	124	125	116	122	120	123	126	130	126	136	124	126	132	131	128	129	121	130	148
20	-20	110	99	108	108	97	103	98	108	104	108	104	106	107	124	104	109	110	119	114	111	113	112	120	121	118	111	125	120	121	120	126	114	133	116	120	131	122	131	117	123	137	123	127	130	132	137	142	138
20	0	107	100	109	102	103	111	107	109	100	107	112	108	109	114	105	105	99	112	114	106	121	117	123	119	111	121	126	112	116	123	122	118	126	122	122	115	124	112	126	122	122	140	131	131	139	133	142	151
20	20	96	111	105	113	107	105	103	108	117	112	103	108	104	108	114	99	112	107	106	110	115	119	128	116	119	126	122	111	107	131	116	125	118	122	117	116	123	127	126	129	124	132	125	125	127	127	123	134
20	40	110	107	103	101	105	101	107	99	107	108	117	103	107	110	113	99	114	100	113	109	114	115	116	115	120	112	125	115	123	118	127	119	140	130	117	123	126	115	123	113	118	121	141	128	124	125	135	127
20	60	105	104	109	96	96	105	102	107	116	110	121	104	113	105	108	107	114	128	119	112	106	122	123	115	124	112	119	114	132	114	118	120	122	117	119	135	120	119	123	124	129	133	124	132	140	129	140	123
20	80	108	104	106	106	94	103	106	109	109	106	103	114	103	107	117	120	106	106	113	114	107	108	120	122	120	109	114	121	116	118	118	122	127	120	126	121	127	116	117	116	128	120	125	132	135	123	122	132
20	100	117	113	106	110	98	105	110	102	116	113	108	114	127	110	112	103	109	109	123	111	121	110	124	110	119	109	114	125	128	125	119	127	121	134	128	123	129	126	122	129	133	128	126	139	131	138	134	130
40	-100	107	107	103	118	105	109	109	101	114	108	116	115	123	109	114	116	110	114	118	115	109	120	130	115	124	123	123	111	125	120	120	133	132	122	134	122	132	136	124	123	131	135	134	136	132	136	140	138
40	-80	105	90	103	111	109	102	104	110	104	117	112	112	105	105	110	113	106	112	110	115	116	123	112	107	117	120	122	120	108	109	119	118	121	125	128	121	125	125	123	125	118	133	122	132	135	129	138	122
40	-60	122	117	112	118	101	123	105	104	105	111	111	114	115	112	112	116	115	114	116	109	116	110	121	119	123	121	122	121	122	121	127	115	123	122	123	123	127	119	135	129	127	130	126	126	135	142	135	130
40	-40	112	114	99	107	105	111	112	107	105	107	119	114	106	115	113	117	109	119	109	114	117	114	119	122	103	121	112	114	109	129	125	114	129	122	124	130	121	123	128	133	137	128	126	135	130	130	138	136
40	-20	111	109	108	107	110	110	101	107	104	103	103	104	117	117	104	115	109	105	113	106	113	104	125	112	116	117	125	113	118	122	116	123	122	117	121	120	120	117	128	116	121	132	115	123	134	139	137	125
40	0	114	110	105	96	109	113	103	101	112	120	114	107	118	116	111	110	111	112	108	105	107	112	122	126	119	115	113	113	122	116	121	114	121	111	120	117	126	123	125	118	137	136	137	116	133	131	132	131
40	20	100	106	108	103	105	103	101	105	110	98	112	123	119	107	105	113	112	119	113	105	123	106	123	112	106	125	111	120	116	118	121	126	118	116	123	124	119	124	121	134	127	140	133	130	140	131	139	128
40	40	113	101	100	113	106	108	94	117	106	115	111	113	124	114	123	108	112	134	101	123	115	111	128	111	108	109	121	112	118	129	128	113	109	113	129	124	122	119	123	122	122	135	125	137	134	125	134	140
40	60	115	109	106	103	97	109	104	115	102	104	114	114	109	122	115	114	105	109	111	118	112	114	118	109	112	122	109	117	128	123	126	124	126	112	124	132	125	117	128	125	134	129	135	137	131	126	128	143
40	80	116	114	103	113	103	115	114	110	109	105	103	119	116	122	110	100	113	119	117	115	120	108	125	128	122	125	121	123	123	126	121	123	125	115	127	114	128	124	121	126	135	139	132	129	132	136	136	137
40	100	108	118	99	94	93	110	102	119	101	102	104	110	124	115	118	118	110	101	113	120	128	108	130	119	124	116	111	114	120	121	110	122	119	127	117	127	132	132	142	131	126	122	129	129	137	131	137	139
60	-100	0	0	0	0	0	0	0	105.874	101.8	106.443	107.682	106.442	113.855	113.194	106.379	117.874	126.349	115.893	115.199	120.853	119.325	115.927	120.631	113.628	112.854	117.113	119.438	121.859	120.771	120.852	123.104	122.838	119.356	126.674	124.253	124.597	124.154	127.039	132.469	128.013	127.716	122.911	127.689	133.487	133.485	131.799	134.113	143.006
60	-80	111	108	102	97	116	111	102	113	105	121	103	114	113	109	111	107	113	121	116	114	113	117	114	120	116	117	129	116	121	124	117	128	131	130	125	113	125	112	118	120	123	142	123	128	137	132	138	136
60	-60	101	106	98	105	120	110	111	109	104	106	99	121	127	114	106	114	107	123	118	117	112	119	129	126	126	126	123	117	118	129	125	121	115	130	130	117	131	115	129	130	133	131	130	142	142	128	141	137
60	-40	103	101	113	109	96	98	103	114	113	101	110	115	105	104	113	115	110	111	108	118	113	115	117	125	122	113	109	112	116	110	121	117	114	130	128	125	116	116	121	125	137	136	126	129	136	123	129	136
60	-20	108	110	107	101	106	105	107	111	99	116	102	111	104	113	116	106	115	119	105	121	112	104	119	116	121	130	118	116	133	113	114	121	124	131	129	125	117	126	126	125	132	128	128	138	138	138	135	135
60	0	106	111	101	107	102	101	101	111	106	112.167	118.333	115.5	118.667	110.833	125	116	112	113	115	119	111	106	114	119	119	115	108	121	124	120	114	116	118	122	118	120	119	113	119	133	131	122	132	122	140	145	135	142
60	20	91	105	108	107	100	105	95	110	111	105	109	112	105	109	113	109	100	112	110	109	114	108	109	117	114	120	115	108	116	127	120	126	125	127	111	111	130	125	104	125	115	126	125	132	122	136	134	132
60	40	108	102	101	110	102	111	98	118	110	101	119	106	117	113	113	108	107	118	102	115	114	104	134	118	120	116	113	122	124	121	127	115	115	110	114	122	123	119	118	132	117	130	118	134	133	138	138	124
60	60	109	95	117	113	102	102	107	108	108	113	106	108	106	120	123	107	111	113	123	123	122	123	124	116	115	114	115	116	118	125	119	126	129	130	109	118	133	123	123	120	111	135	124	118	138	143	139	148
60	80	105	120	105	100	97	109	106	100	103	94	114	102	104	122	109	112	107	108	117	113	117	109	118	107	116	112	118	117	112	124	108	116	116	116	127	131	130	127	129	137	118	134	118	132	126	136	137	125
60	100	97	119	100	112	110	107	101	105	109	107	109	105	118	117	107	106	118	114	119	117	113	102	126	120	126	123	129	127	117	111	122	114	123	129	119	120	115	120	129	119	134	130	129	134	133	128	132	137
80	-100	114	106	99	94	106	107	98	107	100	112	111	109	113	120	115	106	103	100	121	112	113	114	133	114	103	113	115	120	119	121	126	113	124	123	122	121	126	135	133	136	124	130	120	139	149	132	129	136
80	-80	104	103	107	101	113	95	102	104	105	107	117	113	109	123	111	114	116	106	115	110	110	118	122	117	118	110	115	119	129	108	116	123	129	102	126	118	118	125	116	133	127	131	130	134	135	117	134	144
80	-60	115	112	112	101	101	104	95	98	107	108	110	115	115	111	114	110	112	114	120	115	105	115	126	114	120	120	116	117	124	124	117	121	124	129	123	125	129	127	130	119	126	124	124	120	135	126	128	136
80	-40	108	112	110	106	105	106	115	103	107	107	106	110	109	99	114	111	113	118	111	106	109	114	121	117	111	130	123	120	112	124	123	123	128	118	115	132	123	125	128	122	142	128	127	130	126	134	145	134
80	-20	118	111	100	102	96	102	120	102	108	105	110	107	120	109	108	121	110	122	114	120	119	115	112	116	113	107	122	115	111	127	112	123	122	120	113	111	124	130	125	114	132	130	135	131	129	117	136	139
80	0	104	106	102	98	113	106	105	97	110	116	112	116	95	114	111	110	103	119	113	118	118	114	118	114	110	114	118	119	104	121	116	116	121	130	128	118	111	122	124	121	132	123	129	135	136	138	123	139
80	20	110	97	105	105	98	112	90	105	115	102	109	109	106	106	103	110	113	113	116	117	120	115	119	107	119	128	103	116	119	125	108	125	122	118	121	130	132	124	120	126	127	134	132	123	141	131	129	128
80	40	110	107	100	96	116	106	101	108	104	107	104	104	116	109	118	105	126	120	110	110	106	108	123	113	116	108	114	115	118	121	130	120	124	128	110	122	123	123	120	131	124	115	126	117	144	126	132	128
80	60	113	103	112	101	99	116	105	117	105	111	110	107	108	105	114	116	121	126	114	122	121	117	127	106	110	118	118	113	121	122	121	121	118	113	123	132	134	127	140	133	121	133	127	122	133	125	129	139
80	80	108	111	127	108	107	105	113	112	113	100	109	103	116	108	106	117	114	113	121	110	109	124	117	118	119	117	115	128	113	118	120	121	133	110	119	123	124	125	117	130	124	120	126	137	127	131	129	147
80	100	110	102	96	105	101	92	107	106	102	117	114	110	98	125	108	117	114	114	122	121	114	122	129	112	109	117	127	123	135	112	112	121	124	131	120	118	127	117	117	126	127	127	124	137	132	131	133	129
100	-100	102	105	97	106	100	106	105	98	111	108	111	101	107	105	107	106	110	102	120	113	115	111	130	115	114	118	115	120	127	110	112	135	111	123	121	111	127	116	120	118	126	132	118	133	134	137	131	127
100	-80	115	91	108	108	103	104	104	108	118	115	106	116	108	119	104	99	111	111	105	114	112	112	128	117	110	102	113	119	114	129	133	125	118	119	117	121	126	122	121	120	112	145	126	140	138	138	136	143
100	-60	114	108	99	110	88	102	108	111	110	105	104	104	100	113	113	121	108	117	121	115	112	109	118	126	113	110	114	107	115	119	122	121	119	125	120	119	118	116	121	121	128	127	136	137	138	127	131	130
100	-40	110	106	102	106	105	100	103	110	115	106	102	107	114	107	113	114	102	106	108	132	108	109	114	124	114	119	111	112	119	123	120	124	123	121	111	111	121	132	117	121	123	126	119	123	126	135	133	132
100	-20	108	105	105	110	105	109	102	105	113	113	100	107	116	103	104	122	109	118	119	109	111	121	115	126	131	120	124	112	123	117	115	115	125	132	125	118	135	136	120	135	121	128	124	133	139	134	138	137
100	0	109	99	104	104	109	110	99	109	109	102	116	103	118	127	102	112	113	117	115	105	118	116	107	127	109	124	118	113	115	121	112	132	121	132	123	131	126	121	123	137	127	136	130	125	127	135	131	129
100	20	104	106	101	112	104	109	105	101	101	102	104	114	113	121	100	114	114	123	112	124	120	118	119	113	123	102	129	114	121	115	119	126	129	123	120	121	127	124	125	129	122	139	130	123	138	150	126	130
100	40	110	105	106	104	107	107	106	102	109	109	111	117	110	123	103	106	100	104	106	121	122	118	114	112	123	117	120	122	111	131	123	121	132	122	108	128	139	125	128	124	120	129	118	121	131	144	139	133
100	60	108	105	108	109	108	110	101	106	113	111	123	111	104	116	120	107	120	113	112	116	110	107	137	109	120	113	116	112	129	126	116	121	115	121	128	119	120	120	123	126	133	133	138	130	135	139	136	141
100	80	111	118	110	99	105	102	106	111	108	95	107	102	110	121	99	113	105	113	112	111	110	118	123	122	111	113	124	125	124	120	123	111	126	105	121	123	115	122	118	123	118	133	128	127	132	130	129	126
100	100	113	109	106	104	104	102	95	97	114	103	113	103	106	112	102	115	107	99	119	115	113	109	117	123	104	126	121	125	116	106	119	129	125	128	118	127	113	125	125	120	120	134	124	122	130	129	129	134
[truncated: 731 more columns]
