# Supplementary material for: Precise control of the interlayer twist angle in large scale MoS2 homostructures
Source: Nat Commun. 2020 May 1;11:2153. doi: 10.1038/s41467-020-16056-4 (PMC7195481; doi:10.1038/s41467-020-16056-4)
Supplement: Supplementary file 3 — Source Data [file 41467_2020_16056_MOESM3_ESM.zip › Source Data/Fig. S7d 0 bilayer indirect bandgap mapping 2.txt]

	-100	-80	-60	-40	-20	0	20	40	60	80	100
-100	805.02	804.039	802.224	800.338	801.649	803.024	802.358	805.298	803.495	796.102	804.341
-80	802.123	803.004	805.537	806.088	805.563	800.631	800.523	803.939	804.852	803.743	801.662
-60	800.193	810.722	801.982	801.682	801.327	804.679	801.156	803.528	802.647	803.162	802.004
-40	805.617	800.919	802.399	801.764	802.214	803.55	801.868	801.488	801.578	796.133	804.136
-20	801.651	804.482	803.59	802.925	804.047	799.043	800.971	802.809	805.878	804.325	806.5
0	803.815	801.649	803.498	800.142	803.799	802.959	801.671	800.527	803.488	802.43	803.169
20	804.244	802.007	802.648	803.734	802.937	804.063	804.499	801.938	801.837	803.146	802.642
40	802.85	802.809	800.511	802.595	805.702	802.699	804.699	807.769	806.385	806.759	802.27
60	802.704	796.19	802.559	806.03	805.809	804.824	803.275	805.48	801.576	805.774	801.369
80	801.036	803.303	801.81	801.657	800.146	800.536	802.723	802.705	803.99	800.618	801.17
100	804.007	802.075	803.762	802.347	802.116	800.763	802.762	801.581	805.317	800.919	802.068
