# Supplementary material for: Precise control of the interlayer twist angle in large scale MoS2 homostructures
Source: Nat Commun. 2020 May 1;11:2153. doi: 10.1038/s41467-020-16056-4 (PMC7195481; doi:10.1038/s41467-020-16056-4)
Supplement: Supplementary file 3 — Source Data [file 41467_2020_16056_MOESM3_ESM.zip › Source Data/Fig. S8 top bottom monolayer and bilayer compare.txt]

nm	Top layer	Bottom layer	stack
549.95029	8036.0303	4024.82455	942.30347
550.00277	7906.38861	3841.17594	783.51862
550.05517	7747.74628	3687.52673	667.7334
550.10767	7584.10455	3543.87815	564.94855
550.16009	7558.46222	3479.72896	550.16333
550.21249	7459.81967	3404.07956	555.37799
550.26499	7494.17773	3433.43076	554.59302
550.31737	7561.53497	3516.78114	643.8075
550.36986	7595.89288	3539.63217	654.0224
550.42227	7615.25012	3592.98255	649.23694
550.47475	7655.60779	3641.83334	632.45172
550.52718	7656.96503	3605.68375	662.66626
550.57959	7629.32208	3567.03395	662.88068
550.63206	7676.67957	3631.38455	699.09534
550.68449	7681.03662	3656.23477	698.30969
550.73696	7715.39386	3648.58515	708.52423
550.78938	7764.75067	3708.93512	695.73853
550.8418	7732.10754	3681.78512	706.95282
550.89427	7769.4646	3719.13535	644.16724
550.94669	7730.82123	3700.48514	610.38135
550.99911	7708.17786	3657.8349	516.59552
551.05158	7601.53467	3623.18488	497.80981
551.104	7567.89111	3582.53448	410.02383
551.15642	7479.24756	3478.88408	362.23788
551.20889	7407.60419	3445.73388	274.45203
551.26131	7328.96042	3348.08327	214.66594
551.31373	7205.31662	3242.43264	160.87984
551.36623	7119.67326	3162.28242	118.094
551.41864	7071.02927	3110.13161	104.30779
551.47104	7108.38508	3111.98059	43.52145
551.52354	7063.74151	3067.83018	48.73548
551.57595	7062.09731	3075.17915	39.94914
551.62838	7033.45313	3051.52814	27.1628
551.68078	6997.80872	3022.87691	19.37634
551.73325	7005.16474	3025.22609	0.59012
551.78568	6986.52033	2995.07487	34.80365
551.83808	7002.87573	3039.42344	15.01707
551.8905	7008.23113	3020.77202	37.23048
551.94298	7020.58694	3060.62101	78.44415
551.99542	7010.94234	3037.96958	36.65756
552.04783	7046.29752	3063.81795	65.87084
552.10022	7003.6525	3040.66612	50.08401
552.15271	7073.00809	3076.51489	67.29754
552.20513	7060.36309	3071.36307	35.51071
552.25755	7069.71807	3063.71124	69.72388
552.30995	7095.07284	3045.5592	55.93691
552.36239	7043.42782	3082.40736	55.15007
552.41485	7075.78281	3047.75555	7.36325
552.46728	7041.13758	3043.6035	33.57628
552.51969	7050.49216	3063.95128	11.7892
552.57211	7003.84672	3011.29904	-7.99788
552.62451	7016.20108	3022.1466	49.21491
552.67695	7041.55565	3049.99436	21.42782
552.72937	7054.91001	3039.34192	52.64061
552.78183	7013.26458	3025.18968	44.85353
552.83424	7088.61874	3068.03705	76.0662
552.88667	7049.9729	3065.38441	116.27887
552.93909	7110.32705	3082.73177	137.49153
552.9915	7137.681	3114.57892	189.70409
553.04392	7153.03494	3157.92607	165.91663
553.09635	7140.3889	3146.77324	179.12918
553.14876	7201.74263	3166.12019	146.34158
553.20118	7148.09637	3122.46714	127.55401
553.25361	7095.45013	3100.8141	109.76643
553.30607	7104.80408	3081.16126	42.97897
553.35849	7136.15762	3105.50802	124.19128
553.41089	7133.51094	3095.35456	92.40345
553.46333	7187.86447	3131.20131	201.61574
553.51574	7194.2178	3181.54785	189.82791
553.56817	7208.57114	3180.89441	236.04008
553.62058	7225.92427	3241.74076	299.25214
553.67299	7253.27737	3243.08709	287.46417
553.72542	7318.63052	3271.43345	275.67624
553.77782	7333.98343	3288.7796	250.88815
553.83024	7333.33633	3284.12574	316.1001
553.88266	7297.68927	3247.97189	342.31201
553.93507	7300.04196	3246.81783	328.5238
553.98748	7369.39468	3283.66377	363.7356
554.0399	7366.74738	3315.50971	440.94742
554.09234	7443.1001	3391.35565	502.15921
554.14475	7484.45261	3455.20138	541.37091
554.19714	7540.80493	3496.54693	576.58246
554.24957	7618.15741	3551.39267	654.79413
554.30199	7636.5097	3571.73821	702.00568
554.35435	7704.86157	3629.58331	734.21698
554.40675	7703.21368	3647.42868	782.42841
554.45919	7642.56598	3606.2742	816.63995
554.51161	7727.91809	3675.11954	787.85138
554.56401	7830.26996	3746.46466	775.06268
554.61642	7795.62183	3711.80979	800.27399
554.66884	7810.97369	3751.65491	770.48529
554.72127	7722.32562	3666.00006	707.69659
554.77368	7779.67731	3700.845	674.90778
554.8261	7724.02899	3638.18994	592.11896
554.87847	7619.38025	3572.53446	534.3299
554.93087	7622.73169	3546.37916	468.54095
554.98329	7598.08319	3522.7239	441.75201
555.03572	7488.43463	3458.06862	352.96304
555.08813	7453.78592	3410.91317	326.17398
555.14054	7386.13718	3399.25768	334.38492
555.19291	7411.48801	3355.60178	319.59561
555.24531	7451.83908	3413.4461	394.80643
555.29773	7441.19012	3428.79042	462.01721
555.35015	7627.5412	3528.13476	482.22803
555.40256	7661.89203	3590.47885	562.43872
555.45491	7651.24249	3595.8226	582.64917
555.50733	7652.59332	3632.66669	506.85983
555.55974	7673.94397	3609.01062	452.0704
555.61218	7659.29486	3550.85475	483.2811
555.66457	7570.64526	3528.69846	372.49152
555.71694	7483.99551	3451.04196	354.70181
555.76936	7482.34595	3458.38569	281.91226
555.82178	7434.69638	3388.7294	293.12271
555.87418	7390.0466	3381.57289	250.33301
555.92656	7376.39664	3326.91622	207.5432
555.97895	7349.74667	3324.25952	233.75339
556.03138	7349.09689	3340.60303	209.9637
556.08373	7352.4465	3345.94592	194.17365
556.13615	7343.79654	3336.28924	243.38383
556.18858	7390.14658	3380.63256	215.59402
556.24092	7399.49597	3376.47525	284.80383
556.29334	7387.84579	3399.81835	324.01389
556.34577	7418.19562	3415.16147	321.22397
556.39811	7471.5448	3453.50396	347.43365
556.45053	7477.89441	3467.34686	368.64359
556.50296	7543.24402	3515.68976	418.85355
556.5553	7593.59302	3559.03207	435.06311
556.60771	7568.94244	3567.37478	480.27292
556.66014	7631.29187	3615.7175	431.48273
556.71248	7580.64063	3573.55957	438.69217
556.76493	7582.99005	3557.90228	382.90201
556.81732	7548.33905	3536.24457	373.11157
556.86969	7491.68781	3484.58664	312.32101
556.9221	7472.0368	3467.42894	275.53058
556.97446	7439.38538	3433.27084	256.7399
557.02686	7391.73416	3361.11293	195.94934
557.07928	7355.08298	3364.95503	167.1588
557.13164	7342.43134	3327.79672	170.368
557.18406	7298.78012	3314.13881	121.57743
557.23641	7316.1283	3303.98031	92.78651
557.28883	7332.47687	3328.82219	93.99583
557.3412	7263.82504	3268.66368	120.2049
557.39361	7307.1734	3291.00536	102.41409
557.44596	7319.52136	3317.34663	129.62303
557.49839	7256.86975	3257.18834	96.83224
557.55074	7309.2175	3298.02942	97.04106
557.60315	7296.56567	3289.8709	83.25013
557.65552	7308.91342	3294.71197	112.45896
557.70792	7246.26138	3263.55326	73.66791
557.76027	7277.60892	3302.39413	75.8766
557.8127	7268.95688	3284.23542	116.08556
557.86504	7291.30423	3293.57609	91.29413
557.91748	7305.65219	3308.91739	75.50308
557.96981	7263.99933	3299.75786	60.71153
558.02225	7269.34708	3297.59894	128.92035
558.0746	7318.69421	3313.9394	93.12881
558.12702	7283.04178	3307.78029	99.33751
558.17936	7265.3887	3295.62056	42.54584
558.2318	7316.73624	3329.46143	69.75453
558.28415	7305.08316	3331.3017	67.96286
558.33649	7272.4299	3292.64178	87.17107
558.38893	7304.77722	3303.48245	58.37965
558.44129	7304.12396	3318.32252	76.58785
558.49368	7273.47089	3301.1628	59.79618
558.54606	7282.8176	3312.50285	69.00439
558.59841	7313.16412	3315.84272	22.21246
558.65081	7293.51083	3293.18278	44.42067
558.70318	7302.85736	3305.52266	58.62875
558.75553	7297.20367	3307.36232	69.8367
558.80796	7323.55038	3325.70239	80.04491
558.8603	7335.89648	3336.04183	48.25274
558.91271	7268.24301	3330.88171	80.46082
558.96507	7342.58911	3325.72117	124.66865
559.01744	7333.93521	3363.56064	104.87649
559.06979	7357.2811	3355.89989	96.08419
559.12221	7294.62741	3313.73955	105.29214
559.17455	7352.97311	3395.57861	91.49973
559.22693	7342.319	3353.41786	65.70744
559.27931	7346.66489	3397.25713	103.91515
559.33168	7345.01059	3370.59617	82.12273
559.38403	7340.35605	3366.43503	109.33019
559.43644	7385.70197	3381.27429	114.5379
559.48881	7418.04742	3430.61313	77.74536
559.54118	7344.39291	3381.45198	131.95282
559.59354	7381.73819	3400.29065	109.16016
559.64593	7396.08368	3398.1295	126.36761
559.6983	7385.42896	3398.96814	112.57495
559.75065	7413.77402	3424.3066	125.78217
559.80301	7429.11908	3453.14503	118.98937
559.85535	7433.46396	3445.48329	132.19647
559.9078	7419.80945	3453.82214	165.40393
559.96012	7465.15411	3502.16019	191.61089
560.01249	7549.49896	3578.99841	266.81796
560.06484	7650.84363	3692.83649	266.02493
560.1172	7658.18829	3720.17453	341.2319
560.16963	7772.53333	3856.51294	411.43912
560.22197	7894.87781	3974.35085	457.64597
560.27433	7962.22223	4030.68861	495.85281
560.32669	8053.5667	4158.52645	591.05963
560.37903	8173.9109	4310.8641	648.26636
560.43139	8206.2551	4343.7017	743.47308
560.48375	8252.5995	4408.53945	697.67981
560.53619	8183.9441	4316.87745	680.88678
560.58853	8142.2881	4332.71485	716.09332
560.6409	8176.6322	4328.0523	671.29993
560.69323	8221.976	4372.38955	696.50641
560.74558	8190.3198	4331.72675	652.71289
560.79794	8186.6637	4331.06405	720.91931
560.85031	8202.0074	4360.40115	687.12579
560.90266	8235.3511	4367.23825	753.33215
560.95501	8218.6947	4381.57525	741.53851
561.00738	8203.0383	4403.9123	703.74481
561.05972	8242.3817	4392.74915	764.95105
561.11208	8268.7252	4404.586	726.15729
561.16444	8283.0686	4436.4228	742.36353
561.21685	8294.4122	4435.7598	749.56982
561.26923	8261.7556	4432.5966	773.77606
561.32156	8225.0986	4427.9331	772.98206
561.37393	8334.4419	4459.2697	800.18811
561.42628	8302.7849	4484.60615	848.3941
561.47864	8349.1278	4526.9425	836.6001
561.53098	8364.4707	4519.2788	817.80591
561.58336	8341.8137	4545.1152	789.0119
561.63565	8359.156	4546.451	830.21747
561.68799	8423.4987	4571.28705	846.42322
561.74036	8432.8414	4559.6232	815.62909
561.79272	8337.1841	4472.9593	797.83478
561.84505	8330.5265	4461.2951	779.04041
561.89743	8229.869	4385.1311	727.24609
561.94984	8169.2118	4301.9673	670.45197
562.00227	8075.5546	4183.30355	580.65784
562.05439	8004.8953	4088.1377	530.86243
562.10683	7927.23816	4011.97393	445.06827
562.15929	7934.58093	3983.31017	430.27411
562.21144	7859.92169	3931.14439	387.47873
562.26391	7850.26447	3923.4806	388.68457
562.31639	7815.60724	3848.31677	367.89041
562.36857	7795.948	3846.651	352.09503
562.42076	7802.28876	3842.9852	352.29965
562.47327	7748.63153	3798.32141	348.50549
562.52548	7790.97229	3822.15561	334.71011
562.57801	7769.31506	3798.49182	301.91595
562.63024	7743.65582	3808.32602	272.12054
562.68248	7757.99652	3771.66021	287.32516
562.73504	7690.33936	3706.49643	218.53101
562.78729	7709.68005	3712.83063	265.73563
562.83956	7668.02081	3672.66482	247.94022
562.89215	7698.36359	3693.00104	211.14607
562.94444	7633.70435	3649.33524	223.35068
562.99673	7640.04504	3657.66943	204.5553
563.04903	7596.3858	3614.50363	227.7599
563.10135	7620.7265	3603.8378	189.96451
563.15367	7578.06726	3600.67199	161.16911
563.20601	7519.40802	3544.00623	161.37372
563.25835	7547.74872	3571.3404	134.57834
563.3107	7530.08948	3518.67461	141.78294
563.36306	7546.43018	3541.50876	129.98755
563.41544	7539.77094	3558.34299	142.19215
563.46782	7582.11163	3546.17717	115.39677
563.52021	7557.45239	3526.01136	111.60138
563.57261	7549.79315	3552.84558	112.80598
563.6247	7477.13177	3506.6777	105.00934
563.67713	7497.47253	3523.51193	105.21395
563.72956	7537.81323	3497.3461	113.41856
563.78168	7528.15192	3520.67829	107.62193
563.83413	7500.49268	3497.0125	84.82655
563.88659	7518.83344	3523.34671	88.03116
563.93874	7478.17206	3482.67883	73.23451
563.99122	7483.51279	3501.51305	80.43912
564.04339	7493.85147	3472.84522	41.64249
564.09589	7486.1922	3491.67941	90.8471
564.14808	7504.53088	3519.0116	82.05048
564.2006	7513.87158	3523.84577	78.25508
564.2528	7484.21027	3477.17793	47.45844
564.30503	7500.54892	3488.0101	79.66181
564.35757	7499.88968	3486.3443	62.86642
564.40981	7506.22833	3486.67646	75.06979
564.46206	7529.56702	3519.00865	49.27316
564.51432	7526.9057	3508.84082	88.47653
564.56691	7494.24643	3465.67502	80.68114
564.61918	7513.58508	3520.00717	80.8845
564.67147	7530.92371	3539.33933	99.08787
564.72377	7549.26239	3521.6715	90.29124
564.77607	7581.60107	3552.00366	103.49461
564.82839	7569.93976	3555.33584	122.69798
564.88072	7549.27844	3541.16803	86.90134
564.93305	7614.61707	3592.00018	129.10472
564.9854	7607.95575	3579.83236	114.30808
565.03776	7565.29443	3555.66452	96.51145
565.09012	7574.63306	3578.99668	82.71481
565.14249	7599.97174	3606.82885	137.91818
565.19488	7574.31042	3576.66104	147.12155
565.24695	7638.64703	3611.99118	130.32367
565.29935	7572.98572	3589.32337	136.52705
565.35177	7635.32434	3609.65548	119.73042
565.40419	7624.66302	3627.48767	124.93378
565.4563	7605.99963	3591.81781	143.13591
565.50875	7618.33832	3593.14999	118.33929
565.56088	7665.67493	3619.48017	103.54141
565.61334	7581.01355	3576.81228	168.74477
565.66549	7646.35016	3635.14242	144.9469
565.71797	7617.68884	3623.47461	170.15027
565.77014	7655.02545	3642.80475	141.3524
565.82264	7678.36414	3656.13694	118.55576
565.87483	7657.70074	3647.96707	145.75789
565.92735	7638.03937	3652.29922	146.96126
565.97956	7674.37598	3654.62937	152.16339
566.03178	7723.71259	3683.95954	159.36552
566.08401	7699.04919	3666.28967	200.56764
566.13657	7701.38788	3687.12186	176.77103
566.18882	7676.72449	3669.45199	133.97314
566.24108	7688.0611	3697.78214	195.17528
566.29334	7695.39771	3654.61231	189.37741
566.34562	7714.73431	3698.44244	148.57953
566.39791	7704.07086	3694.77255	178.78166
566.45052	7716.40955	3705.60471	196.98502
566.50283	7714.74615	3707.43488	178.18715
566.55515	7684.08276	3671.26501	174.38927
566.60715	7710.4173	3686.59314	188.59016
566.65981	7737.75592	3709.42526	188.79353
566.71183	7689.09052	3691.75342	150.99442
566.76418	7688.42706	3670.58352	181.19655
566.81655	7727.76367	3722.41369	198.39868
566.86892	7720.10028	3692.24384	203.6008
566.9213	7746.43689	3702.57398	202.80293
566.97338	7725.77142	3690.9021	200.00381
567.02578	7722.10803	3715.73224	209.20595
567.07819	7776.44464	3726.56238	195.40808
567.13029	7751.77917	3744.3905	187.60896
567.18272	7811.11578	3768.72064	202.8111
567.23516	7760.45239	3760.05078	228.01323
567.28729	7783.78693	3757.37891	227.21411
567.33975	7791.12354	3739.20905	201.41624
567.3919	7785.45807	3751.53717	203.61713
567.44438	7777.79468	3763.86731	228.81926
567.49655	7812.12921	3779.69544	232.02014
567.54873	7833.46375	3789.02356	277.22104
567.60124	7825.80035	3765.85369	221.42316
567.65343	7841.13489	3791.18183	204.62404
567.70564	7822.46942	3819.50992	206.82494
567.75818	7794.80603	3768.34009	244.02705
567.8104	7752.14056	3758.16818	218.22795
567.86264	7798.4751	3762.99631	230.42883
567.91488	7855.80963	3807.82443	214.62973
567.96714	7822.14417	3799.65253	230.83061
568.0194	7823.4787	3780.98065	199.03149
568.072	7793.81531	3779.31079	234.23363
568.12428	7897.14984	3830.63892	281.43451
568.17657	7895.48438	3856.96704	230.63541
568.22887	7813.81891	3819.79513	239.83629
568.28118	7861.15344	3783.12326	279.03717
568.33351	7811.48798	3816.95138	275.23807
568.38552	7861.8205	3863.2775	265.43771
568.43786	7903.15503	3870.60562	271.63861
568.49021	7892.48956	3877.43375	232.83949
568.54257	7882.8241	3872.26184	322.04037
568.59494	7905.15863	3882.08996	252.24127
568.64699	7929.49109	3878.41604	243.44092
568.69938	7912.82568	3871.7442	289.64182
568.75178	7964.16022	3882.5723	273.84268
568.80387	7970.49268	3908.39841	285.04233
568.85628	7978.82721	3913.7265	272.24323
568.90871	7951.16174	3913.05463	259.44412
568.96083	7936.4942	3887.88071	273.64377
569.01327	7952.82874	3929.70883	257.84464
569.0654	7923.16119	3890.03491	300.04428
569.11787	7950.49573	3936.36304	304.24518
569.17002	7970.82825	3935.68915	272.44485
569.22251	7958.16278	3956.51727	260.64572
569.27468	8010.4952	3921.34333	319.84537
569.32686	7971.8277	3926.66944	261.04501
569.37905	8007.1602	3949.49553	314.24466
569.43157	8004.4948	3959.32369	298.44556
569.48378	8019.8272	3962.14975	323.6452
569.536	7988.15967	3952.47583	262.84485
569.58823	7990.49213	3939.30191	323.04449
569.64079	8034.8267	3993.13006	324.24539
569.69305	8037.1592	3955.95615	313.44504
569.7453	8008.4916	3938.7822	276.64468
569.79757	8042.8241	3969.10834	316.84433
569.84984	8010.1566	3951.43444	316.04398
569.90213	8030.489	3997.76049	287.24362
569.95443	8044.8215	4001.58659	285.44327
570.00673	8023.154	3950.9127	339.64291
570.05905	8003.4865	3941.23879	317.84256
570.11137	8050.819	4007.56492	300.04224
570.16338	8017.1494	3966.88897	335.24063
570.21572	8011.4818	3969.21502	342.44028
570.26808	8023.8143	3973.54112	332.63992
570.32044	8013.1468	3996.36726	309.83957
570.37249	8001.4772	3981.6913	318.03796
570.42487	8046.8097	4004.5174	338.23761
570.47726	8027.1421	3962.84348	319.43729
570.52934	8051.4725	4003.16752	293.63568
570.58175	8034.8051	3983.99368	313.83533
570.63417	8013.1375	3975.81976	325.03497
570.68627	8039.4679	4012.6438	314.2334
570.73871	8101.8003	4060.96985	303.43304
570.79083	8040.1307	3989.29393	302.63144
570.84297	8091.4612	4052.11805	340.82986
570.89544	8080.7937	4010.44415	337.02951
570.94759	8082.124	4029.26815	352.22791
570.99975	8046.4545	3995.09227	316.4263
571.05225	8116.7869	4033.41832	343.62595
571.10443	8093.1173	4055.7424	342.82437
571.15662	8076.4478	4031.56652	339.0228
571.20915	8072.7803	4011.89262	330.22244
571.26136	8055.1106	4011.71661	337.42084
571.31357	8109.441	4038.04069	310.61923
571.3658	8131.7715	4090.8648	341.81763
571.41804	8124.1018	4061.18881	362.01605
571.47029	8071.4323	4060.0129	360.21448
571.52255	8087.7627	4061.337	339.41287
571.57481	8107.093	4075.661	365.61127
571.62709	8126.4235	4065.4851	354.80969
571.67938	8123.7539	4065.80915	380.00809
571.73167	8154.0844	4103.63325	393.20651
571.78398	8093.4147	4072.4573	375.40491
571.83629	8176.7451	4120.28135	354.6033
571.88861	8147.0756	4081.6055	372.80173
571.94062	8176.4039	4137.42745	371.9989
571.99297	8144.7343	4103.25155	400.1973
572.04532	8196.0647	4125.0756	387.39572
572.09768	8152.395	4121.89965	365.59412
572.14973	8157.7234	4129.22175	401.79129
572.20211	8188.0538	4153.54575	393.98969
572.2545	8260.3843	4188.3699	444.18811
572.30657	8251.7125	4178.6919	415.38525
572.35898	8226.043	4160.51595	440.58368
572.41107	8243.3713	4174.338	431.78085
572.4635	8246.7018	4186.1621	448.97925
572.51562	8241.03	4174.48405	442.17642
572.56806	8266.3605	4211.3082	401.37482
572.62019	8257.6888	4165.63025	426.57199
572.67233	8317.0172	4231.45225	433.76917
572.72481	8286.3475	4205.7763	440.96756
572.77697	8294.6759	4253.5984	442.16473
572.82914	8303.0043	4216.9204	449.36191
572.88132	8330.3326	4270.74245	470.55908
572.93383	8366.663	4297.5665	471.75748
572.98603	8346.9913	4285.88855	467.95465
573.03824	8323.3197	4265.71065	486.15182
573.09045	8369.6481	4285.03265	489.349
573.14268	8335.9764	4249.8547	491.54614
573.19491	8352.3048	4291.67675	500.74332
573.24716	8362.6331	4306.4988	441.94049
573.29941	8368.9614	4314.8208	472.13766
573.35167	8374.2898	4279.1429	490.33481
573.40395	8403.6182	4307.4649	469.53201
573.45623	8408.9464	4328.7869	515.72919
573.50852	8433.2748	4359.10895	526.92633
573.56082	8413.6031	4349.931	483.1235
573.61314	8432.9315	4373.7531	514.32068
573.66513	8429.2578	4366.5731	521.5166
573.71746	8437.5861	4352.39515	555.71375
573.7698	8452.9144	4364.71715	484.91092
573.82215	8459.2428	4379.53925	520.10809
573.87417	8486.5691	4407.35925	490.30402
573.92655	8479.8975	4397.6813	516.50122
573.97892	8461.2257	4382.0033	488.69836
574.03098	8487.552	4411.8233	511.89429
574.08338	8431.8804	4372.6454	575.09143
574.13546	8509.2067	4403.4654	531.28735
574.18787	8527.535	4418.28745	540.48456
574.23997	8449.8613	4381.10745	515.68048
574.2924	8464.1896	4397.92945	551.87762
574.34452	8423.5159	4374.74955	541.07355
574.39664	8503.8422	4430.56955	571.26953
574.44911	8490.1705	4437.8916	537.46667
574.50125	8517.4968	4448.7116	585.6626
574.5534	8510.8231	4444.0316	558.85852
574.60557	8535.1493	4444.85155	576.05444
574.65807	8509.4777	4433.17365	564.25159
574.71025	8467.804	4417.49365	560.44757
574.76244	8492.1302	4433.81365	592.64349
574.81464	8556.4565	4452.6337	572.83942
574.86685	8527.7828	4452.4537	591.03534
574.91907	8543.1091	4470.77375	571.23126
574.97129	8529.4353	4461.5937	571.42719
575.02354	8533.7616	4451.91375	603.62311
575.07578	8548.0879	4492.23375	547.81903
575.12804	8576.4142	4479.05385	557.01495
575.18031	8582.7405	4504.37385	580.21088
575.23258	8553.0668	4498.19385	607.4068
575.28487	8608.3931	4523.01385	557.60278
575.33717	8593.7194	4513.83395	620.79871
575.38914	8641.0435	4533.1518	624.99335
575.44145	8643.3698	4534.9719	583.18933
575.49378	8615.696	4531.79185	582.38519
575.54611	8606.0223	4533.11185	602.58112
575.59812	8642.3466	4575.9299	600.77582
575.65047	8586.6729	4526.74995	638.97174
575.70284	8601.9991	4557.5699	604.16772
575.75488	8602.3234	4521.38795	634.36237
575.80725	8596.6495	4498.70785	618.55829
575.85932	8598.9739	4510.02595	596.75299
575.91172	8616.3	4542.84585	609.94891
575.96379	8606.6243	4512.16395	581.14362
576.01588	8635.9485	4570.98195	613.33832
576.0683	8652.2748	4583.30195	603.53424
576.12041	8597.599	4563.11995	642.72894
576.17286	8631.9253	4565.43995	640.92487
576.22499	8652.2495	4567.75795	661.11957
576.27712	8662.5737	4578.0759	587.31421
576.32926	8691.8979	4608.8939	660.50891
576.38175	8673.2242	4608.2139	629.70483
576.43391	8713.5485	4603.03195	675.89954
576.48608	8706.8727	4613.35	679.09424
576.53827	8690.1968	4599.66785	631.28888
576.59046	8694.5211	4660.98595	652.48358
576.64266	8719.8452	4648.80385	664.67828
576.69487	8728.1694	4627.62185	688.87299
576.74709	8744.4937	4636.4399	655.06763
576.79931	8714.8179	4617.25785	701.26233
576.85155	8723.1421	4657.57585	737.45703
576.9038	8782.4663	4646.89385	719.65173
576.95606	8780.7905	4694.71185	669.84637
577.00832	8763.1147	4678.5298	720.04108
577.0606	8702.439	4641.84785	699.23578
577.11289	8757.7632	4672.66585	708.43048
577.16485	8777.0853	4697.98175	693.6239
577.21715	8780.4095	4709.7997	732.8186
577.26947	8779.7338	4705.11775	734.01331
577.32146	8746.0559	4710.4337	696.20673
577.37379	8807.3801	4745.7517	733.40143
577.42613	8758.7043	4696.0697	686.59613
577.47815	8813.0265	4753.8857	671.78955
577.53051	8815.3507	4729.70365	709.98425
577.58288	8763.6749	4724.02165	748.17896
577.63493	8815.9971	4722.33765	735.37238
577.68698	8821.3192	4745.65355	747.5658
577.73938	8835.6434	4750.97155	690.7605
577.79146	8890.9656	4776.28755	767.95398
577.84388	8876.2898	4786.60555	778.14868
577.89597	8813.6119	4745.9215	776.3421
577.94807	8887.9341	4769.2375	765.53552
578.00052	8859.2583	4812.0555	693.73022
578.05264	8859.5804	4800.8714	752.92371
578.10477	8782.9026	4767.6874	689.11713
578.15691	8852.2247	4804.00335	757.31061
578.20906	8814.5469	4771.81935	754.50403
578.26156	8891.8711	4812.13735	811.69873
578.31373	8891.1932	4814.95325	765.89215
578.36591	8862.5154	4812.76925	763.08563
578.41809	8886.8375	4823.5852	736.27905
578.47029	8894.1597	4840.9012	779.47253
578.5225	8920.4818	4829.2171	779.66595
578.57471	8903.804	4846.0331	769.85938
578.62694	8984.1261	4865.34905	791.05286
578.67917	8941.4482	4867.665	777.24628
578.73141	8995.7704	4863.48095	782.43976
578.78334	8899.0905	4846.29495	789.63196
578.8356	8977.4126	4926.1109	807.82538
578.88787	8974.7347	4899.9268	808.01886
578.94015	8941.0569	4856.2428	790.21228
578.99245	8993.379	4885.05875	799.40576
579.04441	9030.6992	4943.87275	841.59796
579.09672	9074.0212	4953.18865	858.79138
579.14904	8978.3435	4917.5047	845.98486
579.20104	9065.6636	4965.8186	866.17706
579.25337	9011.9857	4935.63455	849.37048
579.30538	9054.3057	4949.44845	831.56268
579.35774	9051.6279	4953.76445	830.75616
579.40978	9033.948	4944.57845	843.94836
579.46215	9002.2701	4947.39435	873.14178
579.5142	9054.5903	4981.70835	848.33405
579.5666	9077.9124	4979.5243	854.52747
579.61867	9066.2324	4979.3382	835.71967
579.67074	9129.5525	5000.15215	852.91187
579.72317	9035.8746	4967.46805	853.10535
579.77527	9081.1948	4963.7821	885.29755
579.82737	9141.5149	5031.596	899.48975
579.87949	9090.835	4996.41	873.68195
579.93195	9045.1571	4993.72595	874.87537
579.98408	9110.4773	5002.5399	887.06763
580.03622	9161.7974	5052.35385	887.25983
580.08838	9150.1174	5058.66775	892.45203
580.14054	9163.4375	5003.98175	892.64423
580.19271	9084.7576	5008.29565	928.83643
580.2449	9133.0776	5058.60955	902.02863
580.29708	9245.3977	5110.4235	887.22083
580.34929	9171.7178	5084.23745	924.41309
580.4015	9158.0378	5046.05135	911.60529
580.45371	9190.3579	5076.8653	926.79749
580.50594	9167.678	5069.17925	893.98969
580.55818	9166.998	5077.49315	955.18188
580.61043	9187.3181	5086.3071	921.37408
580.66235	9217.6362	5076.61905	946.56506
580.71461	9202.9563	5124.933	942.75726
580.76689	9232.2764	5089.24695	949.94946
580.81918	9191.5964	5101.06085	932.14172
580.87113	9297.9146	5167.8729	948.33264
580.92343	9228.2346	5121.68675	917.52484
580.97541	9278.5525	5158.9986	932.71582
581.02773	9224.8726	5142.8125	945.90802
581.08006	9352.1926	5241.12645	911.10022
581.13207	9325.5107	5193.93845	907.2912
581.18442	9224.8308	5154.2523	978.4834
581.23644	9262.1489	5148.5643	964.67438
581.28881	9315.469	5206.8783	949.86658
581.34085	9362.7869	5210.1901	1010.0576
581.3929	9279.105	5232.5021	986.24854
581.4453	9281.425	5200.816	1015.4407
581.49736	9302.7432	5226.62795	946.63171
581.54944	9339.061	5233.4398	979.82269
581.60187	9398.3811	5260.2538	972.01489
581.65397	9377.6992	5267.06565	1012.2059
581.70607	9398.0171	5250.87755	1021.3969
581.75819	9386.3352	5252.68955	1020.5878
581.81031	9361.6533	5302.50145	993.77875
581.86245	9401.9712	5282.31335	1002.9697
581.91493	9350.2913	5253.6272	997.16193
581.96708	9367.6094	5257.4392	1044.3529
582.01925	9438.9272	5312.2511	1002.5439
582.07141	9427.2454	5300.063	1036.7349
582.1236	9467.5635	5307.375	1064.9258
582.17579	9467.8813	5337.68685	1083.1168
582.22765	9438.1973	5300.9967	1059.3065
582.27986	9414.5154	5300.30875	1051.4974
582.33207	9442.8335	5335.1206	1053.6885
582.3843	9463.1514	5334.9325	1055.8794
582.43654	9334.4695	5282.2444	1066.0703
582.48879	9435.7874	5324.0563	1076.2614
582.54071	9414.1035	5322.86635	1105.451
582.59297	9473.4214	5373.1781	1042.642
582.64524	9454.7395	5339.9901	1052.833
582.69719	9503.0554	5362.2999	1060.0227
582.74948	9518.3733	5422.6118	1083.2136
582.80178	9490.6914	5375.4237	1065.4047
582.85375	9508.0073	5386.73365	1111.5944
582.90607	9414.3254	5359.0455	1058.7854
582.95807	9407.6414	5385.8555	1030.9751
583.01041	9492.9595	5387.1675	1079.166
583.06242	9456.2754	5422.9773	1093.3558
583.11477	9474.5933	5385.7892	1092.5468
583.1668	9483.9092	5418.599	1132.7365
583.21884	9467.2253	5362.40905	1084.9261
583.27123	9474.5432	5375.7208	1088.1172
583.32328	9488.8591	5373.03075	1086.3069
583.37535	9526.175	5428.84055	1126.4966
583.42776	9471.4932	5444.6526	1093.6876
583.47984	9515.8091	5396.9624	1123.8773
583.53194	9528.125	5431.77235	1102.067
583.58404	9528.4409	5425.08215	1075.2567
583.63616	9501.7571	5423.3922	1108.4465
583.68828	9490.073	5431.70205	1110.6362
583.74041	9555.3889	5475.51185	1081.8259
583.79255	9445.7048	5429.32175	1128.0156
583.8447	9482.0208	5463.1316	1158.2054
583.89686	9461.3367	5436.44155	1113.3951
583.94902	9528.6526	5474.75135	1121.5848
584.0012	9553.9688	5468.56145	1163.7745
584.05339	9594.2847	5523.37125	1094.9644
584.10558	9483.6006	5447.18115	1145.1541
584.15779	9497.9165	5413.99095	1151.3438
584.21	9576.2324	5505.8009	1151.5334
584.26223	9574.5483	5474.1107	1142.7233
584.31412	9574.8623	5515.9187	1179.9117
584.36636	9553.1782	5461.2285	1194.1014
584.41861	9629.4941	5551.0383	1127.2911
584.47053	9570.8081	5538.3463	1156.4796
584.5228	9588.124	5535.1561	1167.6694
584.57508	9549.4399	5518.96605	1132.8591
584.62702	9606.7539	5542.2739	1161.0476
584.67933	9588.0698	5505.08385	1177.2373
584.73129	9673.3838	5550.89175	1124.4258
584.78361	9575.6997	5518.20155	1204.6156
584.83559	9604.0137	5553.00955	1176.8041
584.88793	9566.3296	5532.81935	1171.9938
584.93993	9619.6433	5556.1272	1161.1823
584.99229	9634.9595	5535.93715	1213.3719
585.04431	9663.2732	5594.7449	1165.5604
585.09634	9609.5872	5590.5529	1175.7489
585.14872	9682.9031	5600.8627	1233.9387
585.20077	9630.217	5578.6705	1173.1272
585.25283	9656.5308	5581.4784	1210.3157
585.3049	9714.8447	5619.28625	1232.5042
585.35732	9676.1606	5624.09615	1236.6938
585.40941	9678.4746	5597.90405	1203.8823
585.4615	9688.7886	5624.21195	1194.0708
585.5136	9748.1023	5666.5198	1144.2593
585.56572	9682.4163	5641.32765	1268.4478
585.61784	9778.7302	5679.6355	1207.6364
585.66997	9723.0439	5691.94335	1230.8248
585.72212	9745.3579	5695.7512	1258.0133
585.77426	9732.6719	5667.0591	1252.2018
585.82643	9812.9856	5694.86695	1230.3903
585.8786	9735.2996	5723.1748	1271.5787
585.93078	9814.6135	5748.98265	1214.7672
585.98297	9844.9272	5780.2905	1268.9557
586.03482	9719.2393	5692.09645	1280.1429
586.08703	9805.553	5755.9042	1246.3314
586.13924	9831.8669	5747.21215	1229.5199
586.19147	9802.1809	5776.52	1273.7084
586.24336	9875.4927	5797.8258	1301.8956
586.2956	9777.8066	5730.63365	1304.0841
586.34786	9846.1204	5772.94155	1303.2727
586.39978	9866.4324	5803.74745	1296.4598
586.45205	9793.7461	5766.5552	1298.6484
586.50399	9892.0579	5808.8611	1362.8357
586.55628	9870.3718	5805.66895	1336.024
586.60823	9901.6836	5862.47475	1266.2113
586.66054	9884.9976	5793.7826	1316.3999
586.71252	9869.3093	5786.5885	1326.587
586.76484	9893.6233	5805.39635	1361.7756
586.81684	9877.9351	5855.70215	1336.9629
586.86884	9866.2468	5812.5079	1285.15
586.9212	10004.5608	5900.3159	1333.3386
586.97321	9917.8726	5867.1217	1384.5258
587.02525	9945.1843	5879.4275	1344.713
587.07763	9969.4983	5895.73535	1326.9015
587.12968	9969.8101	5912.0413	1374.0887
587.18173	9981.1221	5878.8472	1384.276
587.2338	9970.4338	5909.15295	1356.4633
587.28588	10012.7456	5933.95875	1323.6505
587.33796	10041.0574	5943.76455	1350.8378
587.3904	10050.3713	6000.5725	1359.0262
587.44251	10006.6831	5923.3783	1408.2135
587.49462	9988.9949	5937.6841	1348.4008
587.5464	9974.3047	5906.4879	1399.5868
587.59852	10023.6165	5974.2937	1416.774
587.65067	9969.9285	5929.59975	1409.9613
587.70282	10031.2402	5949.4055	1398.1486
587.75498	10023.552	5967.2113	1406.3358
587.80715	10001.8638	5970.5171	1401.5229
587.85932	10041.1758	6022.323	1414.7102
587.91151	10027.4875	6000.6289	1443.8975
587.96336	10033.7974	5983.43275	1401.0835
588.01557	10064.1091	5989.7385	1470.2708
588.06778	10073.4209	6054.0443	1454.458
588.12001	10165.7327	6076.8501	1456.6453
588.17189	10098.0425	6035.15395	1479.8313
588.22414	10089.3542	6032.4598	1473.0186
588.27604	10096.6641	6028.7637	1434.2045
588.32831	10100.9758	6033.56945	1462.3917
588.38057	10014.2876	6013.37525	1409.579
588.4325	10163.5974	6104.17905	1470.765
588.48479	10083.9092	6050.98485	1494.9523
588.53675	10125.219	6088.7887	1478.1383
588.58871	10143.5288	6100.09255	1435.3242
588.64102	10173.8406	6145.39845	1480.5115
588.693	10135.1504	6096.2023	1460.6975
588.74534	10209.4622	6144.0081	1438.8848
588.79734	10195.772	6128.3119	1430.0708
588.84934	10154.0818	6123.11575	1493.2568
588.90136	10158.3914	6101.91945	1466.4427
588.95373	10255.7034	6187.72535	1542.63
589.00577	10209.0129	6137.02905	1547.816
589.05781	10249.3228	6192.83305	1499.0021
589.10986	10195.6326	6144.63685	1484.1881
589.16192	10167.9424	6183.4407	1497.374
589.214	10240.252	6175.2444	1530.5601
589.26608	10174.5618	6158.54825	1488.7461
589.31817	10291.8716	6224.35205	1516.9321
589.37027	10227.1814	6177.6559	1518.1182
589.42237	10289.4912	6286.4597	1513.3041
589.47449	10264.8008	6248.76345	1496.4901
589.52662	10242.1106	6231.56725	1529.6761
589.57875	10274.4204	6226.8711	1558.8622
589.6309	10286.7302	6251.6749	1510.0481
589.68305	10267.0398	6253.47865	1582.2341
589.73522	10316.3496	6252.28245	1559.4202
589.78739	10369.6594	6288.5863	1583.6062
589.83922	10390.967	6339.38805	1537.7909
589.89141	10361.2769	6278.6919	1501.9769
589.94361	10346.5867	6321.99585	1574.163
589.99548	10345.8943	6310.7975	1544.3477
590.0477	10315.2041	6311.60145	1591.5337
590.09992	10415.5139	6351.40525	1553.7197
590.15181	10405.8215	6362.707	1598.9045
590.20406	10421.1313	6342.51085	1589.0905
590.25596	10446.439	6347.81265	1638.2753
590.30823	10507.7488	6435.11645	1619.4613
590.36016	10388.0564	6351.9182	1605.6461
590.41244	10451.3662	6412.22205	1642.832
590.46438	10426.6738	6376.0238	1595.0168
590.51669	10425.9836	6388.8276	1668.2029
590.56865	10477.2913	6467.6294	1644.3876
590.62062	10461.5991	6399.93125	1671.5724
590.67295	10523.9087	6470.235	1662.7584
590.72494	10461.2166	6386.0369	1684.9431
590.77694	10520.5242	6465.8385	1680.1279
590.82895	10454.8318	6447.14025	1648.3126
590.88096	10603.1396	6496.9421	1676.4974
590.93334	10572.4492	6505.24585	1671.6835
590.98538	10582.7571	6499.04775	1693.8682
591.03742	10543.0647	6508.8495	1730.053
591.08947	10549.3723	6452.15125	1643.2378
591.14153	10541.6799	6483.953	1701.4225
591.19361	10597.9878	6528.7549	1692.6073
591.24569	10582.2954	6525.05665	1692.7921
591.29778	10629.603	6571.3584	1694.9768
591.34988	10567.9109	6534.1603	1723.1616
591.40199	10670.2185	6631.46205	1736.3463
591.45411	10561.5261	6546.7638	1760.5311
591.50624	10620.834	6617.0657	1745.7159
591.55802	10631.1396	6600.86545	1759.8994
591.61017	10657.4473	6640.16715	1731.0842
591.66232	10644.7549	6608.9689	1736.2689
591.71449	10679.0625	6623.27065	1783.4537
591.76666	10704.3704	6624.57255	1706.6384
591.81849	10712.676	6669.8723	1803.822
591.87069	10714.9836	6655.67405	1804.0068
591.92289	10747.2913	6673.97585	1752.1915
591.97475	10799.5969	6694.7756	1740.3751
592.02697	10677.9045	6659.07735	1781.5598
592.07884	10742.2102	6688.87705	1777.7434
592.13108	10638.5181	6620.67895	1753.9281
592.18297	10811.8235	6734.97865	1777.1117
592.23524	10788.1313	6769.2805	1772.2964
592.28715	10733.437	6726.5803	1789.48
592.33942	10780.7446	6735.88205	1789.6648
592.39136	10774.0503	6721.6819	1824.8483
592.4433	10835.356	6737.9816	1806.0317
592.4956	10809.6636	6739.78335	1758.2166
592.54756	10880.9692	6824.0831	1859.4
592.59952	10840.2747	6823.88285	1822.5836
592.65186	10867.5825	6789.6847	1835.7684
592.70385	10805.8882	6789.4845	1804.9519
592.75584	10850.1938	6823.2843	1829.1354
592.80785	10897.4993	6811.0839	1859.319
592.85986	10966.8049	6871.38365	1893.5024
592.91189	10897.1106	6886.18345	1847.686
592.96392	10925.4163	6900.9833	1821.8695
593.01631	10932.7239	6866.78505	1808.0543
593.06837	10938.0295	6882.0848	1841.2378
593.12043	10906.3352	6866.8845	1867.4214
593.1725	10922.6409	6917.18435	1874.6049
593.22457	11014.9465	6939.4841	1881.7885
593.27666	10968.252	6933.78385	1881.9719
593.32841	10972.5557	6917.58155	1923.1542
593.38051	10951.8613	6905.38135	1918.3378
593.43263	11003.167	6969.18115	1865.5212
593.48475	11042.4724	6995.98085	1929.7048
593.53689	10999.7781	6937.78065	1931.8883
593.58868	11028.0818	7016.5784	1933.0707
593.64083	11065.3875	7068.8782	1926.2542
593.69299	11072.6929	7040.17785	1948.4376
593.74516	11088.9985	7026.47765	1986.6212
593.79699	11031.3022	7035.27535	1915.8035
593.84918	11095.6077	7076.0751	1971.9871
593.90102	11056.9114	7022.37295	1983.1693
593.95323	11149.2168	7099.6726	1980.3528
594.00545	11118.5225	7091.4723	1979.5364
594.05732	11155.8262	7088.77015	1956.7186
594.1092	11158.1299	7098.568	1999.9009
594.16144	11203.4355	7142.86775	2016.0845
594.21334	11226.7388	7188.1653	1994.2667
594.2656	11135.0444	7121.46505	2004.4503
594.31752	11199.3481	7157.2629	1993.6326
594.36945	11231.6519	7152.0607	2048.8149
594.42174	11202.9575	7157.8606	1989.9984
594.47368	11183.2607	7183.15795	2060.1807
594.52564	11230.5645	7204.45585	2003.3629
594.57795	11293.8701	7243.2556	2050.5464
594.62993	11341.1738	7265.55345	2076.7288
594.68191	11276.4771	7248.3511	2045.911
594.7339	11302.7808	7296.14895	2060.0933
594.7859	11269.0845	7251.94655	2062.2756
594.8379	11297.3877	7274.24415	2111.458
594.89028	11357.6934	7302.54395	2058.6414
594.94231	11352.9971	7297.8418	2104.8237
594.99434	11346.3008	7301.63965	2089.0061
595.04639	11309.604	7264.93725	2133.1882
595.09844	11348.9077	7352.7351	2137.3706
595.15015	11416.209	7343.03055	2160.5518
595.20222	11460.5127	7367.82835	2141.7339
595.25431	11348.8164	7332.6262	2106.9163
595.3064	11356.1201	7314.42405	2151.0984
595.3585	11430.4233	7386.22165	2144.2808
595.4106	11384.7271	7367.0193	2179.4631
595.46272	11496.0308	7433.31715	2182.6453
595.5145	11476.332	7470.6128	2149.8264
595.56663	11526.6357	7473.9106	2190.0088
595.61878	11460.9395	7447.2085	2205.1909
595.67057	11572.2407	7516.50415	2166.3721
595.72274	11432.5444	7459.30175	2186.5544
595.77491	11503.8477	7513.0994	2211.7366
595.82674	11491.1494	7493.39525	2186.9177
595.87893	11518.4531	7525.1931	2186.0999
595.93078	11572.7544	7519.98875	2231.281
595.98299	11570.0581	7522.28635	2248.4634
596.03485	11579.3594	7507.08205	2270.6443
596.08708	11590.6631	7583.3799	2231.8267
596.13896	11593.9644	7597.67555	2193.0076
596.1912	11646.2681	7596.9734	2233.1899
596.24311	11732.5698	7601.76905	2198.3711
596.29501	11592.8711	7572.0647	2269.552
596.34728	11613.1748	7589.86255	2219.7344
596.39921	11737.4761	7651.1582	2323.9153
596.45115	11633.7778	7600.9541	2272.0964
596.50309	11579.0791	7597.2495	2250.2776
596.5554	11771.3828	7717.04735	2264.4597
596.60736	11737.6841	7706.84305	2304.6409
596.65933	11636.9858	7621.1389	2270.8218
596.71132	11747.2871	7718.9343	2317.0029
596.76331	11785.5889	7694.23025	2336.1838
596.8153	11730.8901	7705.02585	2279.365
596.86731	11700.1919	7687.3218	2270.5461
596.91933	11786.4932	7715.61745	2300.7271
596.97136	11739.7944	7748.91285	2310.9082
597.02339	11653.0962	7663.20875	2265.0891
597.07543	11753.3975	7759.5044	2294.2703
597.12748	11838.6992	7797.8003	2303.4512
597.17955	11761.0005	7758.0957	2335.6323
597.23163	11847.3022	7881.8916	2380.8135
597.2837	11836.6035	7804.68725	2352.9944
597.33544	11870.9033	7788.9812	2387.1743
597.38753	11769.2046	7790.7766	2412.3552
597.43964	11791.5059	7827.5723	2371.5364
597.49176	11803.8076	7771.36815	2355.7173
597.54353	11957.1069	7876.66185	2374.8972
597.59566	11886.4087	7859.4575	2375.0781
597.64781	11944.71	7890.7532	2414.2593
597.6996	11899.0093	7880.0469	2333.439
597.75176	11856.311	7858.34275	2391.6201
597.80358	11896.6104	7936.63625	2428.8
597.85576	11827.9121	7869.4321	2409.981
597.90795	11985.2134	7946.7278	2428.1621
597.95979	12022.5127	7934.52125	2502.3418
598.012	12033.9946	7974.20725	2456.4028
598.06386	12008.8037	7972.63085	2453.4827
598.11573	11985.9131	7989.29445	2467.6826
598.16796	12095.6851	8068.0303	2464.1436
598.21985	12096.394	8029.2939	2467.6333
598.27174	12109.5835	8005.1875	2471.6531
598.324	12102.1948	8038.6533	2483.7942
598.37592	12235.1147	8154.467	2521.334
598.42784	12290.0537	8187.27565	2593.1838
598.47977	12229.2334	8149.2744	2506.7537
598.53207	12292.9551	8213.93505	2575.5747
598.58402	12338.8843	8230.21875	2567.5344
598.63598	12311.2935	8203.9075	2623.9443
598.68795	12270.603	8177.9111	2524.5039
598.73992	12399.6826	8318.72975	2569.2439
598.79191	12351.1519	8269.15845	2596.5537
598.8439	12376.8813	8287.71215	2604.4536
598.89591	12483.2007	8367.15065	2571.5532
598.94792	12444.4507	8342.08475	2635.7432
598.99994	12437.8896	8315.35815	2636.2629
599.05197	12475.6689	8366.33175	2692.4929
599.10401	12513.8882	8384.35035	2673.5525
599.15606	12576.2681	8448.29935	2653.6624
599.20812	12618.6274	8475.9531	2729.2822
599.25982	12605.7847	8447.78445	2711.6409
599.3119	12633.0942	8502.17845	2693.3906
599.36398	12662.5034	8539.88205	2690.8503
599.41608	12665.2134	8544.14575	2727.6802
599.46782	12720.7007	8585.37745	2743.7087
599.51993	12729.8701	8599.7412	2741.6985
599.57205	12711.4692	8598.4397	2757.7683
599.62383	12798.1265	8652.21635	2777.697
599.67597	12830.3159	8688.03	2815.6965
599.72775	12792.5835	8626.8218	2732.0952
599.77991	12850.4526	8661.01025	2799.375
599.83171	12896.4399	8713.562	2788.0237
599.8839	12900.6099	8705.12575	2842.4133
599.93608	12912.6094	8729.26465	2837.8232
599.98791	12973.9766	8786.3262	2874.1619
600.03975	12966.7539	8789.3828	2861.6204
600.09196	12988.6631	8787.9114	2849.0103
600.14383	13067.0205	8870.21315	2834.4187
600.19569	13108.9678	8890.1145	2869.6973
600.24793	13092.6074	8853.5034	2903.457
600.29982	13139.7944	8891.05005	2883.6855
600.35172	13090.5923	8910.30665	2882.4241
600.40362	13131.3999	8922.9087	2894.033
600.4559	13204.8789	8971.06225	2904.7727
600.50782	13243.3965	8967.54885	2888.5811
600.55976	13235.4438	8978.7456	2926.04
600.61169	13243.3413	8988.907	2949.8884
600.66364	13328.1187	9060.04885	2968.0271
600.7156	13326.9458	9056.70045	2948.9653
600.76757	13335.2935	9090.07205	2976.7241
600.81955	13346.2808	9094.2039	2964.2224
600.87153	13391.248	9095.4155	2967.8711
600.92353	13416.1353	9128.11695	2988.6797
600.97553	13455.293	9148.584	2986.8884
601.02755	13445.1699	9149.5305	2996.447
601.07957	13431.2275	9134.677	3002.2456
601.1316	13475.2148	9195.89865	3058.1638
601.18364	13543.7725	9231.07035	3037.0125
601.23533	13535.6177	9241.40015	3020.0999
601.28739	13537.1348	9246.27175	3023.1887
601.33945	13525.7524	9261.86325	3048.1772
601.39153	13582.1396	9294.7751	3115.2156
601.44326	13656.7949	9351.57445	3064.0132
601.49535	13646.2319	9321.406	3104.1013
601.54745	13617.0498	9273.22805	3096.5898
601.5992	13678.8345	9346.6924	3076.4475
601.65133	13732.4424	9406.08935	3113.2061
601.70345	13732.4497	9393.74095	3117.3047
601.75523	13761.3447	9412.6355	3130.082
601.80702	13788.9106	9439.25045	3184.769
601.85918	13816.2178	9492.73685	3163.5181
601.91134	13835.6851	9487.0386	3204.4963
601.96315	13831.9404	9461.0332	3188.3635
602.01498	13828.8057	9473.53275	3188.2612
602.06717	13905.9028	9542.45435	3226.1594
602.11901	13961.1885	9579.6492	3218.8672
602.17085	13966.7134	9571.0586	3187.8345
602.22308	14013.6006	9575.2002	3155.1726
602.27494	14014.9468	9594.0403	3199.27
602.32682	13955.9712	9562.30445	3202.5376
602.37906	14054.6982	9641.5808	3199.7458
602.43096	14042.814	9632.68095	3262.9634
602.48286	14188.5791	9714.11525	3253.5508
602.53477	14138.395	9713.12035	3274.458
602.5867	14076.9502	9704.1001	3293.1355
602.63862	14140.7354	9742.7344	3280.2424
602.69056	14199.0308	9784.5142	3328.6296
602.7425	14223.1758	9782.13355	3329.9272
602.79447	14243.3813	9775.1533	3340.8545
602.84643	14274.5469	9832.24805	3312.9717
602.8984	14296.2119	9835.49265	3306.5193
602.95038	14348.8872	9903.97215	3325.2664
603.00238	14390.7725	9870.647	3366.8938
603.05438	14407.5581	9903.9419	3383.0913
603.10639	14482.2827	9941.6909	3406.6987
603.15841	14432.9482	9954.5808	3404.8159
603.21007	14510.3813	10005.7683	3397.3921
603.26211	14584.8862	10040.9326	3430.7295
603.31415	14455.5918	9981.61745	3395.6567
603.35602	14543.3999	10028.31565	3460.8892
603.40844	14626.6973	10089.10745	3409.0679
603.46051	14628.9922	10075.39675	3404.2451
603.5126	14623.2876	10149.1865	3366.4224
603.56468	14640.583	10113.47605	3403.5999
603.61715	14588.8804	10079.26785	3455.7783
603.66925	14645.1758	10141.05765	3497.9556
603.72137	14582.4712	10087.34715	3479.1331
603.77349	14758.7661	10173.6367	3482.3103
603.82562	14606.0615	10132.42625	3500.4875
603.87777	14686.3569	10190.71605	3472.665
603.93029	14828.6543	10270.5078	3458.8435
603.98245	14755.9497	10228.29735	3521.021
604.03462	14687.2446	10206.5869	3525.1982
604.0868	14835.54	10295.37645	3514.3755
604.13899	14829.8354	10265.16625	3541.553
604.19118	14776.1309	10219.45585	3551.7302
604.24339	14819.4263	10272.2456	3553.9075
604.29561	14749.7212	10207.53515	3534.085
604.34783	14801.0166	10299.8247	3541.2622
604.39969	14827.3101	10291.61255	3553.4382
604.45194	14851.605	10384.40185	3599.6157
604.50419	14842.9004	10318.19165	3645.793
604.55645	14915.1958	10390.9812	3609.9702
604.60836	14913.4893	10384.76905	3586.1462
604.66063	14845.7842	10336.55835	3654.3237
604.71292	14931.0796	10416.34815	3680.501
604.76521	14939.375	10423.1377	3571.6782
604.81716	15022.668	10462.4253	3678.8545
604.86947	15049.9634	10466.2151	3612.0317
604.92179	15025.2588	10471.50465	3640.209
604.97377	15108.5522	10541.79245	3644.3853
605.0261	15066.8472	10529.5818	3612.5625
605.07809	15050.1406	10498.8696	3676.7385
605.13044	14970.436	10506.15915	3659.9158
605.18245	15080.729	10570.4468	3643.092
605.23483	15111.0244	10536.7363	3645.2693
605.28684	15070.3174	10562.52395	3670.4453
605.33925	15093.6128	10579.8135	3676.6228
605.39128	15151.9063	10572.10135	3657.7988
605.44333	15105.1992	10570.88865	3764.9749
605.49576	15124.4946	10573.17845	3734.1523
605.54782	15044.7881	10562.46605	3658.3284
605.59989	15159.0811	10598.7537	3767.5044
605.65198	15228.374	10644.541	3698.6804
605.70443	15258.6699	10625.83105	3736.8579
605.75653	15195.9629	10605.6184	3686.0339
605.80864	15204.2559	10633.90605	3729.21
605.86076	15222.5498	10684.19385	3728.386
605.91289	15232.8428	10670.98145	3789.5623
605.96503	15219.1357	10688.7688	3775.7383
606.01718	15298.4287	10725.5564	3738.9143
606.06933	15228.7227	10665.34425	3787.0903
606.12149	15228.0156	10640.1318	3788.2666
606.17367	15323.3086	10708.41945	3820.4426
606.22585	15243.6025	10709.70725	3791.6187
606.27804	15280.8955	10727.49465	3775.7947
606.33024	15266.1885	10727.78225	3784.9709
606.38245	15357.4814	10770.06955	3804.147
606.43466	15447.7754	10827.85765	3754.323
606.4869	15435.0684	10810.6453	3817.499
606.53913	15354.3613	10773.4326	3821.6753
606.591	15391.6523	10777.218	3846.8501
606.64326	15433.9463	10808.5061	3900.0261
606.69552	15376.2393	10813.2935	3841.2021
606.74779	15400.5322	10868.08105	3900.3782
606.79971	15350.8232	10756.36645	3849.5532
606.852	15469.1172	10827.65455	3889.7292
606.90429	15433.4102	10822.4419	3806.9053
606.95624	15474.7012	10853.22755	3824.0801
607.00855	15426.9941	10809.01485	3893.2563
607.0605	15589.2852	10970.80055	3898.4312
607.11285	15520.5791	10952.0884	3857.6072
607.16482	15416.8701	10881.374	3880.782
607.21717	15532.1631	10939.1614	3896.958
607.26917	15550.4541	10957.947	3925.1331
607.32153	15495.748	10933.23485	3981.3091
607.37354	15515.0391	10916.5203	3891.4839
607.42557	15579.3301	10977.8059	3940.6587
607.47796	15581.623	10990.59325	3956.8347
607.53	15635.9141	10997.37895	3948.0098
607.58205	15606.2061	10959.6648	3989.1846
607.63447	15709.499	11065.9524	3938.3606
607.68653	15717.79	11087.73775	3942.5354
607.73861	15717.0811	11072.52345	4042.7102
607.79069	15543.3721	11010.30885	3986.8853
607.84315	15701.666	11079.0969	3945.0613
607.89525	15654.957	11074.3823	3957.2361
607.94736	15664.248	11000.6677	4049.4109
607.99948	15728.5391	11089.4534	3990.5857
608.05161	15728.8301	11080.2388	4051.7607
608.10374	15626.1211	11058.5244	4043.9355
608.15589	15668.4131	11079.8103	4086.1104
608.20804	15816.7041	11173.09595	4063.2852
608.2602	15733.9951	11149.38135	4025.46
608.31238	15697.2861	11120.167	4024.6348
608.36456	15832.5771	11209.45235	4042.8098
608.41674	15896.8682	11155.2378	4077.9846
608.46894	15697.1602	11156.52395	4123.1592
608.52078	15780.4492	11172.80735	4049.333
608.573	15834.7402	11179.093	4110.5078
608.62522	15970.0313	11282.87845	4129.6826
608.67745	15835.3223	11219.16385	4165.8574
608.72971	15923.6133	11263.44945	4110.0322
608.78158	15842.9023	11266.2329	4063.2061
608.83384	15902.1934	11302.0186	4148.3809
608.88612	15969.4854	11340.30445	4146.5557
608.93802	15929.7744	11331.5879	4025.7292
608.99031	15953.0654	11333.3735	4124.9043
609.04224	16050.3545	11373.157	4080.0779
609.09454	16106.6455	11454.4426	4228.2524
609.14686	16014.9365	11372.728	4197.4272
609.19881	16078.2256	11443.01175	4179.6011
609.25114	15976.5166	11376.7971	4191.7759
609.30311	16020.8057	11372.0806	4239.9497
609.35509	16080.0947	11443.86425	4246.123
609.40746	16119.3867	11465.65015	4275.2979
609.45945	16036.6758	11415.9336	4286.4717
609.51182	16043.9668	11412.21925	4246.6465
609.56385	16085.2559	11467.5027	4302.8198
609.61587	16200.5449	11517.28635	4294.9937
609.66827	16213.8359	11537.57175	4302.1685
609.72031	16180.125	11566.3552	4286.3423
609.77236	16166.4141	11510.63895	4326.5156
609.82443	16231.7031	11549.42235	4325.6895
609.87649	16316.9922	11616.70605	4382.8628
609.92894	16262.2832	11551.49145	4349.0376
609.98103	16295.5723	11622.2749	4355.2114
610.03312	16229.8613	11619.0586	4324.3848
610.08523	16280.1514	11639.34255	4361.5586
610.13734	16185.4404	11560.12595	4354.7324
610.18946	16221.7295	11581.90965	4397.9058
610.24159	16435.0186	11718.69315	4469.0796
610.29373	16383.3076	11695.47655	4424.2529
610.34589	16496.5967	11763.76025	4429.4268
610.39804	16286.8857	11633.0437	4418.6001
610.4502	16334.1748	11687.3274	4392.7739
610.50238	16318.4639	11631.61085	4414.9473
610.55456	16445.7529	11773.89425	4363.1211
610.60639	16415.04	11749.676	4450.2935
610.65859	16480.3291	11817.95945	4452.4668
610.71079	16299.6182	11677.74295	4438.6406
610.76302	16551.9072	11820.0266	4562.8145
610.81487	16382.1943	11760.3081	4493.9868
610.86712	16395.4834	11754.09155	4486.1602
610.91936	16462.7725	11809.37525	4497.334
610.97124	16506.0596	11806.15675	4442.5063
611.02351	16485.3486	11850.4404	4495.6797
611.07578	16563.6377	11900.72365	4489.8535
611.12769	16479.9248	11825.00535	4516.0259
611.17998	16489.2139	11886.7891	4530.1992
611.23191	16595.501	11910.5703	4548.3716
611.28421	16667.79	11985.354	4605.5454
611.33616	16657.0771	11986.6357	4540.7178
611.38849	16637.3662	11969.41895	4563.8911
611.44044	16616.6533	11948.20065	4548.0635
611.4928	16687.9424	11959.9844	4596.2373
611.54477	16635.2295	11916.76565	4641.4097
611.59677	16780.5166	12024.04735	4539.582
611.64913	16656.8057	11955.83105	4580.7559
611.70114	16698.0928	12030.6123	4600.9282
611.75315	16687.3799	11987.39405	4633.1006
611.80517	16722.667	12010.6758	4567.2729
611.85759	16724.9561	12062.459	4719.4463
611.90963	16770.2432	12013.74075	4720.6187
611.96168	16720.5303	12066.52245	4650.791
612.01374	16848.8164	12095.8032	4623.9634
612.0658	16930.1035	12152.08495	4772.1357
612.11826	16814.3926	12103.86865	4679.3096
612.17034	16938.6797	12160.1499	4732.4819
612.22244	16836.9668	12105.43165	4754.6543
612.27454	16824.2539	12138.2134	4755.8267
612.32666	16904.541	12161.4946	4781.999
612.37878	17016.828	12273.7763	4666.1714
612.43091	16916.1152	12159.5581	4706.3438
612.48267	16931.4004	12265.8374	4785.5146
612.53482	16957.6875	12208.11915	4781.687
612.58698	16952.9746	12196.9004	4702.8594
612.63914	16871.2617	12140.1821	4744.0317
612.69132	17048.549	12250.96395	4773.2041
612.7435	16908.835	12205.24465	4806.3765
612.7957	17008.122	12213.02635	4739.5488
612.84752	17085.407	12268.80605	4745.7202
612.89974	17171.694	12356.58725	4817.8926
612.95195	17023.981	12270.3689	4820.0649
613.0038	17101.267	12341.64915	4889.2358
613.05604	16945.5537	12261.93015	4815.4082
613.10828	17198.841	12350.712	4884.5806
613.16016	17135.126	12355.9912	4829.752
613.21242	17171.413	12384.7729	4835.9243
613.26433	17225.697	12449.0521	4944.0952
613.31661	17248.984	12475.8333	4893.2676
613.3689	17209.271	12487.615	4962.4399
613.42082	17061.557	12445.3952	4900.6113
613.47313	17156.844	12396.1764	4873.7837
613.52507	17088.129	12436.9561	4902.9546
613.57702	17339.414	12537.2358	4943.126
613.62935	17243.701	12491.517	4986.2983
613.68132	17255.985	12505.2962	4917.4692
613.7333	17247.271	12462.07595	4908.6406
613.78565	17269.558	12560.3576	5002.8125
613.83765	17261.843	12528.6373	4912.9839
613.88965	17469.128	12615.91655	4987.1548
613.94166	17501.413	12591.69625	4988.3262
613.99406	17321.699	12584.97745	5107.4985
614.04609	17321.984	12557.75665	5031.6694
614.09813	17387.27	12666.53685	4949.8408
614.15018	17455.555	12680.31605	5059.0117
614.20223	17477.84	12671.5958	5117.1831
614.2543	17438.125	12652.8755	5013.354
614.30637	17345.409	12589.6542	5041.5254
614.35883	17579.696	12762.4359	5121.6978
614.41092	17494.981	12716.2156	5103.8687
614.46264	17516.265	12714.99335	4989.0386
614.51475	17501.55	12721.27305	5096.21
614.56687	17618.834	12793.55175	5099.3809
614.61899	17543.119	12784.83145	5222.5522
614.67112	17640.404	12836.1112	5125.7231
614.72327	17626.689	12766.3904	5184.894
614.77542	17562.975	12854.1706	5142.0654
614.82758	17670.26	12828.9498	5244.2363
614.87975	17888.544	12994.72905	5211.4077
614.93155	17745.827	12896.00675	5250.5776
614.98374	17900.112	13021.786	5230.7485
615.03594	17765.397	12923.0657	5306.9199
615.08776	17660.68	12917.34295	5323.0898
615.13998	17656.965	12878.12265	5218.2607
615.1922	17846.25	13019.40235	5246.4321
615.24406	17762.533	12927.6796	5262.6021
615.29629	17892.818	13026.4593	5337.7729
615.34855	17847.103	12995.2385	5378.9438
615.40042	17753.386	12977.51625	5329.1138
615.45269	17993.671	13101.29595	5247.2852
615.50459	17937.954	13077.5732	5377.4551
615.55688	17934.238	13124.8524	5373.626
615.60879	17839.521	13077.12965	5332.7959
615.66109	17915.807	13101.40985	5415.9673
615.71302	18108.09	13209.1876	5338.1372
615.76497	18027.372	13158.9643	5437.3071
615.81729	17848.657	13050.74405	5414.478
615.86926	18023.94	13150.02125	5419.6479
615.92122	18071.223	13199.299	5441.8179
615.97358	18037.508	13214.0787	5470.9888
616.02556	18034.791	13207.85595	5481.1587
616.07756	18037.074	13212.6337	5504.3286
616.12956	18052.356	13267.4104	5520.4985
616.18158	17971.64	13220.68865	5481.6685
616.23359	18097.923	13254.9664	5545.8384
616.286	18082.208	13245.2456	5463.0093
616.33804	18206.49	13310.02285	5528.1792
616.39009	18223.773	13257.30005	5423.3491
616.44215	18146.057	13264.5783	5532.519
616.49421	18219.339	13345.85555	5573.689
616.54629	18227.622	13379.1328	5489.8589
616.59837	18064.905	13256.4105	5522.0288
616.65046	18069.188	13287.68775	5534.1987
616.70256	18242.471	13347.9655	5540.3687
616.75467	18130.754	13247.7427	5600.5386
616.80678	18117.037	13316.52045	5617.7085
616.85891	18229.319	13342.2977	5649.8784
616.91066	18207.601	13367.57345	5506.0469
616.96281	18270.884	13414.3512	5607.2168
617.01495	18215.166	13332.1279	5553.3867
617.06712	18205.449	13392.40565	5690.5566
617.11891	18173.73	13329.6809	5631.7251
617.17109	18147.013	13382.45865	5543.895
617.22327	18315.296	13444.7364	5588.0649
617.27547	18270.579	13484.5136	5581.2349
617.32729	18219.859	13391.2889	5594.4033
617.37951	18326.143	13419.0666	5684.5732
617.43136	18375.424	13452.34235	5672.7422
617.48358	18327.706	13441.1191	5648.9121
617.53545	18284.987	13433.89485	5658.0806
617.58769	18420.271	13476.1731	5701.2505
617.63996	18298.553	13430.44985	5699.4204
617.69183	18313.834	13409.7256	5651.5889
617.74373	18370.115	13470.00085	5695.7578
617.79601	18305.397	13436.2781	5691.9277
617.84793	18256.679	13456.05385	5732.0962
617.90023	18227.961	13421.3311	5655.2661
617.95216	18403.242	13501.60685	5702.4346
618.0041	18418.523	13528.3821	5620.6035
618.05643	18369.806	13483.65985	5686.7734
618.10839	18389.087	13483.4351	5720.9419
618.16035	18426.368	13483.71085	5651.1104
618.21232	18390.648	13506.4856	5665.2793
618.2643	18462.93	13546.2619	5708.4478
618.31667	18376.212	13487.0386	5711.6177
618.36867	18485.493	13604.31435	5764.7861
618.42068	18363.774	13521.59015	5721.9551
618.47269	18378.055	13517.3654	5766.1235
618.52472	18434.336	13544.64115	5851.2925
618.57676	18434.616	13531.4159	5803.4609
618.6288	18354.897	13469.19165	5830.6294
618.68086	18401.179	13568.96745	5753.7983
618.73291	18627.459	13609.2427	5760.9668
618.78498	18381.74	13476.01795	5864.1357
618.83706	18439.021	13579.7937	5871.3042
618.88915	18433.302	13562.06895	5799.4727
618.94125	18527.582	13704.8442	5785.6416
618.99335	18512.863	13612.62	5842.8101
619.04546	18595.145	13648.89575	5855.9785
619.09758	18606.425	13705.671	5824.1475
619.14933	18494.704	13665.9443	5784.3149
619.20146	18509.984	13619.71955	5854.4834
619.25362	18591.266	13683.4953	5808.6519
619.30577	18505.546	13641.77055	5798.8208
619.35756	18542.825	13694.54385	5908.9883
619.40973	18617.106	13787.8196	5864.1567
619.46191	18500.387	13666.59485	5854.3252
619.51372	18658.666	13771.36865	5986.4927
619.56592	18599.946	13705.6434	5941.6616
619.61775	18773.226	13811.4177	5930.8291
619.66997	18681.506	13785.19295	5954.9976
619.72181	18709.785	13744.46625	6056.165
619.77405	18891.065	13878.2415	5980.3335
619.8259	18848.345	13921.51525	6036.501
619.87816	18662.625	13809.79055	5977.6694
619.93003	18751.904	13877.064	6109.8369
619.98231	18882.185	13975.3395	6045.0059
620.03421	18800.464	13859.61285	6083.1733
620.08649	18892.744	13934.3881	5999.3418
620.13841	18873.023	13985.1615	6106.5093
620.19032	18940.302	14027.435	6050.6768
620.24226	18809.581	13941.2085	6059.8438
620.29458	18803.861	13895.4837	6085.0127
620.34653	19045.141	14037.7575	6181.1802
620.39849	18937.419	13985.531	6220.3477
620.45045	18998.698	14086.804	6135.5146
620.50281	19107.979	14080.58	6234.6836
620.55479	19079.258	14097.8535	6193.8511
620.60678	18991.536	14103.6265	6218.0181
620.65879	18950.815	14107.4	6169.1855
620.71079	19085.094	14176.1735	6146.353
620.76281	18915.373	14046.947	6226.5205
620.81483	19059.651	14179.72	6266.688
620.86687	19242.931	14207.4945	6243.8555
620.91892	19374.209	14341.767	6317.0229
620.97096	19112.488	14154.541	6355.1899
621.02303	19249.767	14301.314	6232.3574
621.07509	19220.046	14280.588	6338.5249
621.12718	19329.324	14331.3605	6337.6924
621.17927	19150.604	14298.135	6289.8599
621.23135	19247.882	14290.908	6383.0273
621.28308	19376.158	14365.679	6427.1934
621.33519	19390.438	14439.953	6412.3608
621.38731	19309.716	14363.726	6385.5283
621.43906	19397.993	14470.4975	6383.6943
621.49119	19372.271	14408.771	6423.8618
621.54334	19355.551	14397.0445	6459.0293
621.59551	19532.829	14478.818	6502.1968
621.64728	19504.105	14544.5885	6483.3628
621.69946	19575.385	14581.363	6474.5303
621.75125	19503.661	14515.1335	6507.6963
621.80344	19630.94	14559.9075	6432.8638
621.85565	19531.219	14602.681	6536.0313
621.90746	19514.496	14513.9525	6501.1973
621.95969	19545.774	14532.7255	6527.3647
622.01153	19466.051	14512.497	6573.5308
622.06376	19656.33	14647.2705	6503.6982
622.11562	19621.606	14614.042	6525.8643
622.16748	19736.884	14693.3135	6613.0308
622.21975	19707.162	14644.087	6550.1978
622.27163	19561.439	14612.858	6604.3643
622.32391	19626.718	14674.132	6628.5317
622.37581	19827.994	14729.403	6694.6978
622.42772	19694.271	14697.6745	6638.8638
622.47964	19671.548	14694.946	6734.0303
622.53196	19793.827	14778.7195	6602.1973
622.58388	19601.104	14674.491	6687.3638
622.63583	19739.38	14730.2625	6670.5298
622.68779	19710.657	14797.5335	6648.6958
622.73974	19739.934	14778.8055	6676.8623
622.7921	19627.212	14669.578	6744.0298
622.84409	19859.489	14826.35	6691.1958
622.89607	19899.766	14847.6215	6686.3618
622.94807	19905.042	14801.8925	6754.5278
623.00007	19786.319	14844.664	6698.6943
623.05209	19920.596	14883.4355	6644.8604
623.10411	19757.873	14812.207	6686.0264
623.15614	19692.149	14776.4785	6730.1929
623.20818	19937.426	14875.2495	6751.3589
623.26023	20032.703	14962.0215	6715.5249
623.31189	19975.978	14910.791	6729.6899
623.36396	19990.254	14922.0615	6688.856
623.41604	19959.531	14936.8335	6774.0225
623.46812	19791.808	14797.1045	6758.1885
623.52021	19953.084	14943.376	6751.3545
623.57193	19744.359	14819.6455	6771.5195
623.62403	19810.636	14795.917	6756.6855
623.67615	20026.912	14982.688	6872.8521
623.72828	20016.189	15014.4595	6834.0181
623.78002	19956.464	14933.229	6775.1831
623.83217	19921.74	14894.0005	6759.3491
623.88432	19880.018	14893.272	6836.5151
623.93609	19805.292	14810.5415	6806.6802
623.98826	19915.568	14969.8125	6852.8462
624.04005	20063.843	15035.582	6859.0112
624.09224	19993.12	14984.8535	6879.1777
624.14404	20061.395	15004.6235	6844.3423
624.19625	19993.671	15003.894	6848.5088
624.24807	20099.946	15037.1635	6852.6733
624.3003	19992.223	15051.935	6918.8398
624.35213	20043.497	14966.704	6880.0044
624.40399	19831.771	14908.9735	6802.1694
624.45624	19969.049	14967.745	6879.3359
624.5081	20226.323	15161.5145	6865.5005
624.56037	19911.6	15003.786	6901.667
624.61226	20154.875	15050.5555	6781.8315
624.66414	20105.149	15052.3245	6900.9966
624.71605	20200.424	15130.5945	6959.1616
624.76835	20159.701	15150.8655	6903.3276
624.82026	20103.976	15086.635	6957.4927
624.87219	20153.25	15163.9045	6958.6577
624.92413	20140.524	15068.673	6899.8228
624.97607	20158.799	15127.443	6980.9873
625.02803	20415.074	15254.2125	6943.1523
625.08038	20156.351	15138.984	6909.3184
625.13235	20207.625	15195.253	6928.4834
625.18433	20267.9	15247.023	6909.6484
625.23632	20193.175	15129.292	6985.8135
625.28832	20220.449	15161.5615	7136.9785
625.34032	20254.724	15185.331	7027.1431
625.39194	20357.996	15259.0975	7097.3066
625.44397	20333.271	15303.3675	6987.4717
625.49599	20413.546	15290.137	7041.6367
625.54804	20157.82	15225.406	7025.8018
625.60009	20336.095	15241.6755	7095.9668
625.65214	20403.37	15339.4455	7151.1313
625.70421	20370.645	15286.7145	7086.2964
625.7559	20357.917	15271.482	7151.46
625.80797	20291.191	15315.751	7017.625
625.86007	20510.467	15366.5205	7091.79
625.91217	20393.741	15338.29	7172.9551
625.96388	20377.014	15351.5575	7072.1187
626.016	20441.288	15388.3265	7133.2837
626.06813	20437.563	15410.096	7122.4482
626.11988	20432.836	15366.864	7158.6123
626.17201	20503.11	15398.1325	7140.7769
626.22378	20458.383	15435.9	7264.9409
626.27594	20501.657	15449.6695	7112.1055
626.32771	20557.93	15465.4365	7208.2695
626.3799	20583.204	15533.706	7143.4341
626.43169	20452.478	15462.974	7117.5981
626.48388	20525.752	15436.743	7160.7627
626.5357	20508.024	15445.51	7095.9268
626.58791	20550.299	15446.28	7202.0913
626.63974	20586.571	15460.0465	7240.2554
626.69157	20577.844	15484.814	7141.4189
626.74382	20520.119	15421.084	7214.584
626.79568	20580.392	15512.3515	7222.7476
626.84753	20534.664	15515.6185	7150.9111
626.8998	20469.938	15456.3875	7189.0762
626.95168	20610.211	15514.6555	7260.2397
627.00357	20686.484	15506.4225	7244.4033
627.05546	20597.757	15562.69	7271.5674
627.10777	20579.031	15558.4595	7129.7319
627.15969	20718.304	15628.7265	7235.896
627.2116	20467.576	15498.994	7247.0596
627.26354	20592.849	15499.2615	7234.2231
627.31548	20757.121	15630.5285	7259.3867
627.36743	20673.395	15592.7965	7287.5503
627.41938	20612.667	15608.5635	7302.7144
627.47135	20758.939	15663.831	7267.8779
627.52333	20806.212	15698.598	7261.0415
627.57531	20798.484	15693.8655	7193.2051
627.62731	20618.757	15581.133	7280.3691
627.67931	20753.029	15596.4	7285.5327
627.73132	20729.302	15643.1675	7270.6963
627.78333	20728.575	15638.935	7317.8599
627.83536	20753.848	15673.703	7274.0239
627.88701	20773.118	15689.4675	7301.186
627.93905	20913.391	15710.735	7256.3496
627.9911	20776.663	15733.0025	7294.5137
628.04316	20700.936	15675.27	7319.6772
628.09484	20802.206	15771.535	7291.8398
628.14691	20868.479	15641.3025	7254.0034
628.19901	20764.751	15702.5695	7253.167
628.2511	20796.023	15723.3365	7375.3306
628.30282	20889.294	15751.102	7359.4932
628.35492	20960.567	15804.37	7230.6567
628.40665	20847.838	15757.6355	7309.8193
628.45878	20809.11	15687.402	7284.9829
628.51092	20877.383	15769.67	7372.1465
628.56267	20777.653	15702.935	7327.3091
628.61483	20712.926	15692.2025	7296.4727
628.6666	20886.196	15823.4675	7316.6353
628.71838	20887.467	15803.733	7378.7979
628.77056	20808.739	15698.5005	7358.9614
628.82236	21001.01	15789.2655	7275.124
628.87456	20991.282	15842.533	7273.2876
628.92636	20885.553	15771.7985	7349.4497
628.97858	21053.825	15873.0655	7278.6138
629.03041	20929.096	15791.831	7330.7759
629.08226	20757.366	15736.096	7396.9385
629.1341	20947.637	15815.862	7301.1011
629.18635	20844.91	15791.6295	7239.2646
629.23821	20964.181	15839.8945	7403.4272
629.29009	21004.451	15878.16	7357.5894
629.34196	20896.722	15845.9255	7359.752
629.39385	20848.992	15823.691	7337.9146
629.44615	21032.265	15873.458	7397.0781
629.49806	21044.535	15907.723	7358.2407
629.54997	20861.806	15833.989	7473.4028
629.60189	20920.076	15823.754	7450.5654
629.65383	20951.347	15791.019	7379.728
629.70578	20993.617	15918.7845	7389.8901
629.75773	21012.888	15865.55	7388.0527
629.80968	21084.158	15980.8155	7399.2153
629.86165	21134.429	15959.0805	7377.3779
629.91362	21120.699	15985.8455	7397.54
629.96561	21236.97	16053.1115	7353.7026
630.01759	21130.24	16017.8765	7489.8652
630.0692	21210.509	16095.14	7405.0264
630.12121	21096.779	16007.405	7377.1885
630.17323	21058.05	15989.1705	7471.3511
630.22525	21023.32	15939.436	7467.5137
630.27729	21062.591	16008.2015	7503.6763
630.32894	21119.859	16023.964	7547.8374
630.381	21086.13	16032.73	7523.9995
630.43305	21212.4	16061.995	7493.1621
630.48472	21173.669	16101.7585	7492.3232
630.5368	21205.939	16068.0235	7475.4858
630.58889	21069.21	16015.789	7479.6484
630.64059	21321.479	16094.553	7360.8096
630.69269	21349.749	16155.818	7538.9717
630.74441	21266.018	16124.0815	7433.1333
630.79653	21165.288	16073.3465	7440.2954
630.84866	21317.559	16171.112	7524.458
630.90039	21302.826	16217.8745	7425.6191
630.95254	21397.098	16213.641	7446.7817
631.0043	21335.365	16193.403	7504.9429
631.05607	21146.634	16154.167	7525.104
631.10824	21364.904	16223.932	7513.2666
631.16002	21277.173	16218.1955	7538.4277
631.21221	21226.443	16224.961	7507.5903
631.26401	21512.712	16365.224	7514.7515
631.31583	21383.98	16280.487	7598.9126
631.36764	21375.249	16247.251	7640.0737
631.41986	21522.52	16398.0165	7574.2363
631.4717	21578.788	16409.7795	7551.3975
631.52354	21501.057	16335.043	7666.5586
631.57539	21290.325	16298.306	7589.7197
631.62765	21519.596	16395.0715	7564.8823
631.67951	21505.864	16396.335	7585.0435
631.73139	21567.132	16498.0975	7528.2046
631.78328	21604.4	16511.361	7604.3657
631.83518	21627.669	16490.1245	7619.5273
631.88707	21598.938	16455.388	7690.6885
631.93898	21598.206	16486.1515	7615.8496
631.99091	21670.475	16501.4145	7633.0107
632.04283	21628.743	16535.6775	7654.1719
632.09477	21727.012	16515.9415	7615.333
632.14671	21748.28	16592.2045	7654.4941
632.19866	21677.549	16564.968	7698.6558
632.25063	21690.816	16579.231	7699.8169
632.3026	21678.085	16501.994	7625.978
632.35458	21840.354	16651.7575	7664.1392
632.40617	21822.62	16669.019	7668.2993
632.45816	21602.889	16621.2825	7672.4604
632.51017	21737.157	16647.5455	7731.6216
632.56218	21876.426	16734.809	7794.7827
632.61421	21889.694	16761.072	7666.9438
632.66584	21823.96	16677.333	7705.104
632.71787	21854.229	16725.097	7703.2651
632.76992	21877.497	16733.86	7638.4263
632.82158	21938.764	16757.1215	7631.5864
632.87364	21910.032	16773.3845	7827.7476
632.92572	21908.301	16801.148	7786.9087
632.97739	21923.567	16783.409	7696.0688
633.02948	21970.835	16783.1725	7821.23
633.08118	22068.102	16873.934	7755.3896
633.13329	22020.37	16821.6965	7771.5513
633.18501	22050.637	16915.4585	7793.7109
633.23713	21915.905	16774.2215	7782.8721
633.28886	22170.172	16928.483	7806.0322
633.341	22067.44	16883.7465	7715.1934
633.39275	21994.706	16851.0075	7753.3535
633.44491	22045.975	16886.2705	7761.5146
633.49668	22041.241	16942.532	7765.6748
633.54845	22114.508	16990.7935	7774.8345
633.60063	22027.776	16915.5565	7770.9956
633.65242	22208.042	16994.318	7738.1558
633.70422	22257.309	17077.0795	7833.3154
633.75603	22111.575	17032.84	7757.4756
633.80826	22191.844	17054.604	7886.6367
633.86007	22102.11	17008.865	7807.7969
633.91191	22110.377	16996.1265	7766.9565
633.96375	22326.643	17069.388	7777.1167
634.0156	22248.909	17087.649	7882.2769
634.06746	22197.176	17088.9105	7871.4365
634.11933	22205.442	17116.1715	7816.5967
634.1716	22394.711	17199.435	7805.7578
634.22349	22290.977	17121.696	7876.918
634.27539	22279.243	17206.4575	7714.0776
634.32729	22385.51	17219.719	7773.2378
634.3792	22369.776	17215.98	7809.3979
634.43112	22240.043	17180.2415	7779.5576
634.48264	22386.307	17283.0005	7822.7163
634.53457	22201.573	17173.2615	7857.8765
634.58652	22266.84	17277.023	7753.0361
634.63847	22485.106	17285.2845	7829.1963
634.69043	22424.372	17282.5455	7918.3564
634.74241	22391.639	17296.307	7871.5161
634.79439	22336.905	17202.068	7861.6763
634.84596	22434.17	17339.3275	7887.835
634.89796	22519.436	17337.0885	7967.9951
634.94996	22603.702	17386.35	7792.1548
635.00198	22498.969	17389.6115	7882.3149
635.05359	22478.233	17381.3705	7707.4736
635.10563	22463.499	17385.6315	7868.6333
635.15766	22605.766	17482.8935	7866.7935
635.2093	22685.03	17494.652	7936.9521
635.26135	22532.297	17360.4135	7806.1123
635.31302	22439.561	17410.673	7954.271
635.36509	22632.827	17540.934	7907.4307
635.41676	22716.092	17482.6935	7894.5894
635.46886	22566.358	17505.955	7830.7495
635.52095	22738.624	17570.216	7980.9097
635.57265	22775.889	17570.9755	7868.0684
635.62436	22701.153	17601.734	7919.2271
635.67648	22930.419	17678.4955	7900.3867
635.72821	22787.684	17585.755	7961.5459
635.78035	22642.95	17592.016	7815.7056
635.8321	22742.215	17635.276	7860.8643
635.88385	22686.479	17647.035	8017.0229
635.93601	22911.745	17776.296	7879.1831
635.98778	22836.01	17715.556	7933.3418
636.03956	23062.273	17830.314	7927.5005
636.09135	22906.538	17768.5735	7936.6592
636.14355	22779.805	17662.835	7984.8193
636.19535	22921.068	17744.094	7949.978
636.24716	23090.333	17926.3535	7932.1367
636.29898	22906.598	17736.113	7890.2954
636.3508	22879.861	17759.872	7974.4541
636.40264	23079.126	17886.1315	7911.6128
636.45449	23014.391	17863.891	7924.7715
636.50675	23098.657	17964.1515	7935.9316
636.55861	23140.921	18004.911	7936.0903
636.61048	23123.186	17920.1705	7965.249
636.66237	23249.45	18047.4295	7982.4077
636.71425	23127.714	18000.689	7930.5664
636.76614	23240.979	18039.4485	8047.7251
636.81764	23186.24	18031.705	7944.8828
636.86955	23126.505	18051.9645	7956.0415
636.92148	23164.77	18109.7245	7995.2002
636.97341	23215.033	18096.483	8028.3589
637.02535	23144.298	18010.2425	8007.5176
637.0773	23292.563	18048.0015	8029.6763
637.12925	23144.827	18093.261	7975.835
637.18081	23203.089	18108.018	7990.9927
637.23277	23277.354	18130.7775	7970.1514
637.28476	23296.617	18168.0365	7953.3101
637.33675	23329.882	18176.796	7910.4688
637.38834	23298.145	18214.0535	7994.626
637.44035	23358.408	18227.312	7978.7847
637.49195	23316.671	18252.07	7936.9424
637.54398	23363.936	18272.8295	7948.1011
637.59601	23396.199	18228.088	7951.2598
637.64765	23448.461	18338.345	7928.4175
637.69969	23310.726	18185.1045	8022.5762
637.75174	23360.99	18324.3635	7902.7349
637.8034	23330.253	18248.121	7869.8921
637.85507	23522.516	18357.8785	7984.0498
637.90715	23298.779	18318.6375	7931.2085
637.95884	23459.041	18389.8945	8056.3657
638.01094	23360.306	18300.654	7875.5249
638.06264	23336.568	18293.4115	7960.6821
638.11435	23466.83	18412.1685	7968.8398
638.16648	23544.094	18458.4275	7930.9985
638.2182	23499.357	18385.185	7936.1558
638.27033	23617.621	18472.9445	7969.3145
638.32208	23535.883	18512.2015	7967.4722
638.37383	23430.146	18376.4585	8062.6294
638.42559	23585.408	18475.2155	7876.7871
638.47777	23457.672	18426.475	7914.9458
638.52954	23511.934	18420.732	7915.103
638.58133	23478.197	18407.9895	7896.2607
638.63312	23480.459	18398.2465	7980.4185
638.68493	23658.721	18527.004	7885.5757
638.73674	23533.984	18442.7615	7888.7334
638.78855	23587.246	18492.0185	7802.8906
638.84078	23656.51	18609.7775	7853.0493
638.89262	23492.771	18448.0345	7919.207
638.94446	23683.035	18588.7925	7881.3643
638.99632	23683.297	18536.5495	7861.522
639.04818	23525.559	18490.3065	7832.6792
639.10004	23566.822	18521.5645	7837.8369
639.15192	23614.084	18571.8215	7877.9941
639.2034	23515.344	18554.0765	7867.1504
639.25529	23577.605	18586.833	7856.3081
639.3072	23693.869	18670.091	7856.4653
639.35911	23678.131	18668.348	7807.623
639.41103	23611.393	18586.105	7870.7808
639.46296	23789.656	18782.8625	7891.938
639.51448	23532.916	18584.118	7864.0942
639.56642	23861.178	18730.875	7769.252
639.61837	23597.439	18619.1315	7909.4092
639.67034	23789.703	18706.8895	7837.5669
639.7219	23668.963	18697.145	7863.7231
639.77388	23556.225	18631.402	7838.8804
639.82586	23829.486	18732.1585	7844.0381
639.87745	23762.748	18750.9145	7822.1943
639.92945	23679.01	18717.6715	7773.3516
639.98147	23734.271	18723.4285	7868.5093
640.03308	23770.531	18866.6835	7735.6655
640.08511	23878.795	18847.9415	7727.8228
640.13674	23849.055	18904.1965	7679.979
640.18878	23871.316	18864.9535	7822.1367
640.24043	23896.576	18874.2085	7859.293
640.29248	23808.84	18922.9665	7799.4502
640.34414	23855.1	18912.2215	7707.6064
640.39622	23798.361	18918.4785	7740.7642
640.4479	23886.621	18965.2335	7793.9204
640.49959	23982.883	18994.4895	7770.0767
640.55169	23895.145	18989.2465	7794.2339
640.6034	24021.404	18998.001	7751.3901
640.65511	23907.664	18884.7565	7781.5464
640.70724	23947.928	18927.5145	7749.7041
640.75897	24000.188	19104.7695	7783.8604
640.8107	23892.447	18995.524	7743.0166
640.86245	24115.707	19150.2795	7765.1729
640.9142	24148.967	19165.0345	7782.3291
640.96637	24047.23	19108.792	7765.4863
641.01815	23992.49	19107.547	7671.6426
641.06992	24099.75	19190.302	7785.7988
641.12171	24017.01	19154.057	7669.9551
641.17351	24086.271	19171.8125	7689.1113
641.22531	24131.531	19270.5675	7765.2676
641.27712	24123.791	19262.8225	7761.4238
641.32894	24119.051	19339.078	7707.5801
641.38076	24098.311	19272.833	7692.7363
641.4326	24226.572	19385.0885	7664.8926
641.48444	24266.832	19388.8435	7777.0488
641.5363	24366.092	19436.0985	7806.2051
641.58816	24283.352	19361.354	7750.3613
641.64003	24308.613	19470.1095	7776.5176
641.69191	24286.873	19440.3645	7848.6738
641.7438	24396.133	19512.1195	7771.8301
641.79528	24471.391	19576.3725	7701.9854
641.84718	24491.65	19607.1275	7742.1416
641.8991	24477.912	19524.8835	7708.2979
641.95102	24652.172	19745.6385	7635.4541
642.00253	24579.43	19688.392	7778.6089
642.05447	24511.689	19705.6465	7785.7651
642.10642	24609.949	19708.9015	7716.9214
642.15837	24619.211	19830.1575	7749.0776
642.20992	24666.469	19815.911	7775.2329
642.26189	24503.729	19784.666	7705.3892
642.31346	24703.986	19862.4185	7794.5439
642.36545	24831.246	19991.174	7758.7002
642.41744	24700.508	19927.93	7796.8564
642.46903	24807.766	19955.183	7735.0112
642.52105	24872.025	20009.4375	7762.1675
642.57266	24793.283	19993.691	7780.3228
642.62469	24776.543	20025.446	7762.479
642.67631	24969.803	20133.2	7867.6338
642.72836	24896.063	20061.955	7851.79
642.78	24950.32	20119.2075	7795.9453
642.83165	25101.578	20237.9605	7914.1001
642.88372	25018.838	20259.216	7736.2563
642.93539	25053.098	20251.97	7818.4116
642.98706	24959.355	20150.2225	7855.5664
643.03916	25171.615	20322.4775	7767.7227
643.09085	25256.873	20456.7305	7637.8779
643.14255	25307.131	20512.4835	7834.0327
643.19426	25227.389	20474.7365	7816.1875
643.24639	25193.65	20371.993	7802.3438
643.29812	25136.908	20512.246	7808.499
643.34985	25228.166	20535.499	7904.6538
643.40159	25345.424	20641.752	7807.8091
643.45334	25294.682	20552.005	7795.9639
643.5051	25409.939	20654.2575	7840.1191
643.55728	25325.201	20668.0135	7766.2754
643.60905	25568.459	20785.2665	7843.4302
643.66084	25518.717	20782.5195	7850.5854
643.71263	25380.975	20673.7725	7874.7402
643.76443	25562.232	20916.525	7877.8955
643.81624	25597.49	20893.779	7784.0503
643.86805	25463.75	20858.533	7901.2051
643.91988	25582.008	20887.786	7898.3604
643.97171	25680.266	21038.5395	7893.5151
644.02314	25742.521	21126.79	7836.6689
644.07499	25657.779	21020.543	7921.8242
644.12685	25791.037	21119.796	7877.979
644.17871	25861.297	21248.55	7870.1343
644.23059	25944.555	21294.303	7874.2891
644.28247	26023.813	21295.056	7860.4443
644.33395	25979.068	21295.3065	7885.5977
644.38585	25995.326	21326.0595	7771.7529
644.43776	25930.584	21299.8135	7960.9077
644.48967	26056.842	21358.5665	7874.063
644.54118	26040.1	21383.3185	7839.2168
644.59312	26064.357	21425.571	7829.3716
644.64506	26213.615	21508.824	7889.5269
644.69659	26116.871	21568.075	7913.6807
644.74855	26276.129	21616.828	7911.8354
644.8001	26110.385	21541.079	7951.9893
644.85208	26156.643	21632.332	7879.144
644.90364	26270.9	21724.584	7886.2979
644.95563	26310.158	21749.337	7881.4531
645.00722	26303.414	21746.088	7839.6069
645.05923	26444.672	21858.342	7856.7617
645.11083	26329.928	21894.093	7918.9155
645.16285	26443.186	21923.346	7835.0703
645.21447	26571.441	22015.5965	7958.2241
645.26651	26568.699	21966.8495	7979.3794
645.31814	26605.957	22103.1015	8010.5332
645.36979	26434.213	22048.8525	7910.687
645.42185	26834.471	22238.6055	7944.8418
645.47351	26815.727	22287.8565	7868.9956
645.52518	26750.982	22242.107	7949.1494
645.57685	26868.238	22315.3585	7884.3032
645.62895	26894.496	22374.1115	7879.458
645.68065	26775.752	22324.8635	7985.6118
645.73235	26866.01	22305.6155	8074.7656
645.78405	26994.266	22476.3665	7989.9194
645.83577	26864.521	22439.117	7925.0732
645.88791	26949.779	22447.37	7951.228
645.93964	27208.035	22658.621	7952.3818
645.99139	26778.291	22564.872	7920.5356
646.04314	26876.547	22568.623	7899.6895
646.09489	27131.104	22830.3245	7885.813
646.14666	27048.158	22669.575	7942.8574
646.19844	27506.416	22917.677	7914.1509
646.25023	27338.873	22948.9785	7976.8545
646.30202	27293.428	22892.129	7982.689
646.35382	27464.484	22995.531	8011.0225
646.40563	27451.84	23045.4315	8132.7163
646.45744	27637.996	23196.133	7990.3296
646.50884	27744.35	23297.832	8054.2422
646.56068	27951.705	23400.7325	8116.3862
646.61252	27936.162	23352.6845	8004.5898
646.66437	27833.316	23339.484	8001.8237
646.71623	28189.275	23608.487	8015.5474
646.76809	28239.631	23672.388	8112.3906
646.81955	28419.285	23707.1865	8055.7534
646.87143	28387.441	23740.988	8013.2676
646.92332	28382.297	23794.1385	8148.3315
646.9748	28502.551	23922.538	8150.8433
647.02671	28539.506	23955.3885	8168.417
647.07862	28642.563	24025.5405	8152.0112
647.13013	28707.115	24103.1395	8187.5435
647.18206	28910.973	24214.841	8125.7178
647.23359	28849.625	24173.9395	8128.7695
647.28554	28937.084	24223.492	8138.4731
647.3375	28984.84	24355.993	8248.0078
647.38904	29129.693	24398.441	8203.3799
647.44102	29367.35	24623.543	8211.1338
647.49258	29321.004	24569.3915	8217.2266
647.54415	29448.057	24685.091	8267.5791
647.59615	29357.213	24672.092	8198.1533
647.64774	29536.967	24746.341	8209.7451
647.69975	29647.123	24799.342	8243.0791
647.75136	29741.877	24970.541	8212.5811
647.80297	29783.631	25004.1895	8301.0439
647.855	30171.887	25178.341	8258.8779
647.90663	30101.541	25226.491	8308.5195
647.95827	30244.193	25281.5885	8245.9619
648.01034	30245.852	25371.041	8306.5166
648.062	30345.506	25405.6905	8318.1494
648.11366	30538.061	25484.39	8341.8809
648.16533	30596.613	25622.1885	8327.334
648.21701	30677.867	25662.037	8313.2266
648.26911	30633.223	25640.838	8374.9805
648.32081	30726.277	25719.987	8344.043
648.37251	30843.23	25811.286	8322.085
648.42422	31018.285	25957.4855	8355.7383
648.47594	31011.139	25994.5345	8411.0303
648.52767	31133.793	26067.9335	8456.6934
648.5794	31312.848	26246.2335	8425.3857
648.63115	31434.701	26251.632	8377.3281
648.6829	31460.654	26381.581	8384.0811
648.73467	31675.508	26506.13	8450.1035
648.78644	31730.363	26587.1295	8413.5557
648.83822	31753.316	26603.4785	8479.0684
648.89	31976.971	26738.0285	8433.7402
648.94179	31804.023	26590.7265	8539.9834
648.9936	31967.68	26759.927	8461.9063
649.04499	32201.43	26929.623	8484.4375
649.09681	32299.285	27016.423	8497.3301
649.14863	32389.641	27131.5225	8543.0225
649.20046	32467.293	27206.4705	8495.9346
649.25231	32474.248	27213.0205	8464.9971
649.30374	32636.6	27295.3675	8487.4785
649.35561	32852.553	27442.466	8551.7705
649.40748	32949.408	27576.115	8517.8535
649.45893	33102.359	27646.9615	8554.0752
649.51081	33136.014	27704.4115	8626.168
649.56271	33173.467	27760.3105	8588.8203
649.61419	33220.318	27821.607	8512.6914
649.6661	33484.674	27936.507	8670.1133
649.71759	33641.625	28068.9035	8648.9951
649.76951	33608.379	28161.304	8694.2969
649.82145	33880.133	28236.452	8600.3799
649.87298	33806.186	28323.85	8655.3408
649.92493	34009.738	28392.7985	8656.0234
649.97647	34147.691	28430.3455	8709.2949
650.02801	34217.943	28566.293	8661.9658
650.07998	34436.396	28742.1415	8676.168
650.13155	34573.949	28859.6895	8697.5
650.18354	34813.703	28948.338	8687.4229
650.23511	34566.654	28892.585	8832.373
650.2867	35030.506	29150.4315	8748.3545
650.33872	34963.859	29167.7305	8794.7383
650.39033	35068.213	29252.7785	8808.4092
650.44194	35193.965	29393.376	8821.6504
650.49355	35267.217	29483.723	8739.7617
650.5456	35370.67	29569.671	8689.1846
650.59724	35488.021	29630.118	8832.2549
650.64888	35683.773	29787.915	8841.376
650.70053	35819.625	29775.0115	8809.7979
650.75219	36039.277	30050.859	8889.9492
650.80386	36014.029	30002.656	8892.4805
650.85597	36187.783	30072.5065	8801.0225
650.90765	36376.635	30293.8535	8867.1338
650.95934	36442.287	30294.6505	8809.0156
651.01104	36486.139	30324.048	8880.3066
651.06275	36674.691	30477.3445	8903.998
651.11447	36945.744	30703.1425	8918.54
651.16619	36851.096	30626.1895	8960.9912
651.21793	37120.447	30750.586	9082.3428
651.22387	37171.977	30771.5645	9097.959
651.27561	37292.229	30936.312	8928.1104
651.32779	37099.482	30862.5605	8969.2637
651.37955	37482.734	31093.3075	9081.415
651.43174	37268.988	30959.0565	9049.5674
651.48351	37553.24	31265.3035	8999.7188
651.53572	37713.494	31273.5525	9083.8711
651.58752	37727.746	31334.3	9005.0225
651.63933	37754.998	31438.547	8993.1738
651.69156	37810.252	31467.296	9045.3262
651.74337	37882.504	31543.043	9003.4775
651.79562	38045.758	31658.293	8985.6299
651.84746	37837.01	31555.54	9091.7813
651.8993	38198.262	31894.7875	9066.9326
651.95115	38368.514	31887.0345	9057.084
652.00343	38270.768	31988.7835	9089.2363
652.05531	38281.02	32066.5305	9114.3877
652.10718	38469.271	32091.277	9024.5391
652.15907	38566.523	32214.524	9152.6904
652.21095	38903.775	32423.7715	9227.8418
652.26328	38798.029	32393.5205	9092.9941
652.31519	39018.281	32542.7675	9157.1455
652.36711	39080.533	32663.5145	9145.2969
652.41903	39014.785	32669.2615	9065.4473
652.47096	38998.037	32752.0085	9165.5986
652.52291	39288.289	32945.756	9074.75
652.57486	39527.541	33013.003	9212.9014
652.62681	39306.793	32872.75	9210.0527
652.67878	39453.045	32962.497	9046.2041
652.73076	39572.297	33084.244	9297.3555
652.78274	39767.549	33244.9915	9188.5068
652.83473	39807.801	33411.7385	9297.6582
652.88673	39542.053	33206.9855	9273.8096
652.93874	39911.305	33471.7325	9252.9609
652.99033	39847.555	33499.9775	9222.1104
653.04235	40142.805	33688.225	9294.2617
653.09439	40264.059	33795.973	9433.4131
653.14643	40394.309	33919.719	9442.5645
653.19848	40346.563	33973.967	9312.7158
653.2501	40542.813	34004.212	9210.8662
653.30217	40639.063	34046.9585	9356.0176
653.35425	40981.316	34432.706	9341.168
653.40591	40727.566	34281.951	9271.3184
653.45799	40908.816	34463.697	9430.4697
653.51009	41146.07	34470.445	9470.6211
653.56177	41005.32	34421.6905	9555.7715
653.61388	41344.57	34778.9365	9390.9219
653.66601	41203.824	34619.1845	9394.0732
653.71772	41323.074	34673.9295	9375.2236
653.76986	41267.324	34824.6755	9389.375
653.82158	41630.574	34970.921	9447.5254
653.87374	41615.828	35104.169	9441.6768
653.92547	41916.078	35125.414	9384.8262
653.97765	42096.328	35239.16	9530.9775
[truncated: 4,806 more rows]
