# Supplementary material for: Precise control of the interlayer twist angle in large scale MoS2 homostructures
Source: Nat Commun. 2020 May 1;11:2153. doi: 10.1038/s41467-020-16056-4 (PMC7195481; doi:10.1038/s41467-020-16056-4)
Supplement: Supplementary file 3 — Source Data [file 41467_2020_16056_MOESM3_ESM.zip › Source Data/Fig. S9b PL compare natural and stacked bilayer.txt]

535.016	0.0114	1034.79304	0.0105
535.069	0.01211	1034.54308	0.00968
535.121	0.00899	1034.29323	0.0105
535.173	0.00959	1034.05212	0.01194
535.226	0.00926	1033.80251	0.01112
535.278	0.00987	1033.55303	0.01091
535.331	0.00986	1033.30366	0.01194
535.383	0.01243	1033.05441	0.01071
535.436	0.01189	1032.80529	0.01194
535.488	0.01366	1032.55628	0.01071
535.54	0.01531	1032.3074	0.01194
535.593	0.01598	1032.05863	0.01132
535.645	0.01584	1031.80999	0.01091
535.698	0.01647	1031.56146	0.01359
535.75	0.01783	1031.31306	0.01194
535.802	0.01737	1031.06477	0.01029
535.855	0.01646	1030.8166	0.01132
535.907	0.0196	1030.56856	0.01112
535.96	0.01887	1030.32063	0.01132
536.012	0.02106	1030.07282	0.01256
536.065	0.02306	1029.82513	0.01215
536.117	0.02426	1029.57756	0.01153
536.169	0.02528	1029.33011	0.01235
536.222	0.02918	1029.07425	0.01297
536.274	0.03009	1028.82704	0.01112
536.327	0.03	1028.57995	0.01194
536.379	0.03046	1028.33297	0.01235
536.431	0.02956	1028.08612	0.01256
536.484	0.02934	1027.83088	0.01338
536.536	0.02867	1027.58427	0.01153
536.589	0.02939	1027.33777	0.01318
536.641	0.02847	1027.0914	0.01256
536.693	0.02832	1026.83665	0.01132
536.746	0.02494	1026.59051	0.01277
536.798	0.02659	1026.34449	0.01215
536.851	0.02545	1026.09012	0.00988
536.903	0.02507	1025.84434	0.01174
536.955	0.02639	1025.59021	0.01174
537.008	0.0277	1025.34467	0.01256
537.06	0.02767	1025.09925	0.01194
537.113	0.03058	1024.84549	0.01091
537.165	0.03049	1024.60031	0.01132
537.217	0.0333	1024.34679	0.01153
537.27	0.03241	1024.10185	0.01153
537.322	0.03352	1023.84858	0.01194
537.375	0.03072	1023.60388	0.01112
537.427	0.03352	1023.35086	0.01091
537.479	0.0329	1023.10639	0.01174
537.532	0.03273	1022.85361	0.01215
537.584	0.03299	1022.60938	0.0105
537.637	0.03075	1022.35685	0.01132
537.689	0.03015	1022.10445	0.01174
537.741	0.02933	1021.86058	0.01029
537.794	0.03066	1021.60842	0.01071
537.846	0.03198	1021.35638	0.01194
537.899	0.03017	1021.11287	0.01091
537.951	0.03042	1020.86107	0.01132
538.003	0.02881	1020.60941	0.01071
538.056	0.02995	1020.36625	0.01194
538.108	0.03003	1020.11482	0.01071
538.161	0.03159	1019.86353	0.01112
538.213	0.03107	1019.61235	0.01153
538.265	0.03064	1019.3613	0.00926
538.318	0.02978	1019.11873	0.01194
538.37	0.03007	1018.86792	0.01071
538.422	0.03015	1018.61724	0.01256
538.475	0.0322	1018.36668	0.01235
538.527	0.03239	1018.11624	0.00947
538.58	0.03549	1017.86592	0.00926
538.632	0.03216	1017.61573	0.00947
538.684	0.03154	1017.36566	0.00906
538.737	0.0281	1017.11572	0.01153
538.789	0.02499	1016.87422	0.0105
538.842	0.02458	1016.62451	0.01029
538.894	0.02401	1016.37493	0.00988
538.946	0.02567	1016.12547	0.01071
538.999	0.02527	1015.86782	0.00865
539.051	0.02519	1015.61861	0.01132
539.104	0.02658	1015.36952	0.00926
539.156	0.02802	1015.12056	0.01112
539.208	0.02874	1014.87171	0.01029
539.261	0.02665	1014.62299	0.00968
539.313	0.02455	1014.37439	0.00968
539.365	0.02386	1014.12591	0.01071
539.418	0.02269	1013.87755	0.01071
539.47	0.02218	1013.62104	0.0105
539.523	0.02226	1013.37293	0.00988
539.575	0.02058	1013.12494	0.01029
539.627	0.02097	1012.87708	0.01132
539.68	0.02141	1012.62933	0.01071
539.732	0.02226	1012.37345	0.01009
539.784	0.02075	1012.12595	0.01029
539.837	0.02011	1011.87857	0.00865
539.889	0.02205	1011.62308	0.01112
539.942	0.02249	1011.37594	0.01132
539.994	0.02382	1011.12893	0.01029
540.046	0.02249	1010.87381	0.0105
540.099	0.02189	1010.62704	0.01153
540.151	0.02504	1010.37218	0.01009
540.203	0.03246	1010.12566	0.01153
540.256	0.03288	1009.87925	0.01091
540.308	0.03261	1009.62476	0.01071
540.361	0.02938	1009.37861	0.01091
540.413	0.02763	1009.12437	0.01071
540.465	0.02901	1008.87846	0.0105
540.518	0.02945	1008.62447	0.00968
540.57	0.03094	1008.3788	0.01132
540.622	0.03362	1008.12507	0.00968
540.675	0.03483	1007.87146	0.01071
540.727	0.03668	1007.70791	0.01063
540.78	0.03827	1007.45451	0.01088
540.832	0.0368	1007.20941	0.01012
540.884	0.03498	1006.95627	0.01064
540.937	0.03363	1006.71141	0.01069
540.989	0.03291	1006.45851	0.01069
541.041	0.03289	1006.2139	0.01146
541.094	0.03344	1005.96125	0.01116
541.146	0.03287	1005.71688	0.01105
541.198	0.03206	1005.46448	0.01109
541.251	0.03216	1005.22035	0.0101
541.303	0.03235	1004.9682	0.01232
541.356	0.03215	1004.72431	0.01213
541.408	0.031	1004.47241	0.01177
541.46	0.03063	1004.22064	0.01155
541.513	0.03221	1003.97711	0.01083
541.565	0.03208	1003.72558	0.0105
541.617	0.0329	1003.47419	0.01061
541.67	0.03299	1003.23102	0.01239
541.722	0.03486	1002.97987	0.01132
541.774	0.03512	1002.72884	0.0105
541.827	0.03835	1002.48604	0.01194
541.879	0.03733	1002.23526	0.01235
541.932	0.04141	1001.98461	0.01091
541.984	0.04449	1001.73408	0.00968
542.036	0.04425	1001.48368	0.01132
542.089	0.0441	1001.24147	0.01091
542.141	0.04335	1000.99132	0.01132
542.193	0.04792	1000.74129	0.01174
542.246	0.04517	1000.49138	0.01153
542.298	0.04658	1000.2416	0.01235
542.35	0.04717	999.99195	0.01256
542.403	0.05081	999.74242	0.0105
542.455	0.05357	999.49301	0.01297
542.507	0.05681	999.24373	0.01153
542.56	0.0602	998.99457	0.01235
542.612	0.06565	998.74554	0.00988
542.664	0.07438	998.49663	0.01277
542.717	0.0829	998.24784	0.01091
542.769	0.09345	997.99918	0.01194
542.821	0.11265	997.75064	0.01256
542.874	0.14249	997.50223	0.014
542.926	0.18762	997.25394	0.01338
542.979	0.27395	997.00577	0.01215
543.031	0.4375	996.75773	0.01235
543.083	0.66625	996.50181	0.01235
543.136	0.76697	996.25402	0.01194
543.188	0.59538	996.00635	0.01318
543.24	0.32302	995.75881	0.01235
543.293	0.15043	995.5034	0.01256
543.345	0.10366	995.25611	0.01277
543.397	0.09244	995.00893	0.01235
543.45	0.09685	994.76188	0.01338
543.502	0.1126	994.50699	0.01297
543.554	0.14225	994.26019	0.01112
543.607	0.20135	994.01351	0.01235
543.659	0.31505	993.759	0.01153
543.711	0.53412	993.51257	0.01215
543.764	0.96616	993.25832	0.014
543.816	1.36986	993.01214	0.01256
543.868	1.16389	992.76608	0.01235
543.921	0.65274	992.51221	0.01235
543.973	0.35737	992.26639	0.01132
544.025	0.22083	992.01278	0.01194
544.078	0.15564	991.76721	0.01318
544.13	0.11838	991.51385	0.01338
544.182	0.10054	991.26854	0.01215
544.235	0.08898	991.01543	0.014
544.287	0.0804	990.76246	0.01297
544.339	0.07985	990.51751	0.01112
544.392	0.07732	990.26479	0.01338
544.444	0.08044	990.02009	0.01215
544.496	0.07985	989.76762	0.01277
544.549	0.07835	989.51528	0.01318
544.601	0.08436	989.26307	0.01174
544.653	0.08463	989.01886	0.01194
544.706	0.09087	988.76691	0.01194
544.758	0.09268	988.51508	0.01379
544.81	0.10042	988.27124	0.014
544.863	0.1062	988.01966	0.01379
544.915	0.10832	987.76822	0.01215
544.967	0.11394	987.5169	0.01338
545.02	0.12736	987.2657	0.01277
545.072	0.12949	987.01464	0.01174
545.124	0.13333	986.7637	0.01215
545.177	0.13625	986.52073	0.01174
545.229	0.13165	986.27004	0.01277
545.281	0.12404	986.01948	0.01359
545.334	0.11322	985.76905	0.01174
545.386	0.10239	985.51875	0.01215
545.438	0.09428	985.26857	0.01338
545.491	0.08508	985.01852	0.01256
545.543	0.07681	984.7686	0.01421
545.595	0.06902	984.5188	0.01421
545.648	0.06225	984.26913	0.01297
545.7	0.05605	984.01959	0.01338
545.752	0.05057	983.76238	0.01256
545.805	0.04194	983.51309	0.01194
545.857	0.03555	983.26393	0.01421
545.909	0.03174	983.0149	0.01297
545.962	0.03062	982.76599	0.01297
546.014	0.02876	982.51721	0.01297
546.066	0.03176	982.26078	0.01256
546.119	0.03091	982.01226	0.01338
546.171	0.03199	981.76385	0.01503
546.223	0.03467	981.51558	0.01338
546.275	0.03603	981.25968	0.01235
546.328	0.03981	981.01166	0.01215
546.38	0.04223	980.76376	0.01256
546.432	0.04347	980.50825	0.01441
546.485	0.04368	980.26061	0.01112
546.537	0.0434	980.0131	0.01235
546.589	0.04558	979.75798	0.01174
546.642	0.04744	979.51072	0.01194
546.694	0.05216	979.25586	0.01235
546.746	0.05774	979.00885	0.01359
546.799	0.0684	978.76197	0.01297
546.851	0.08503	978.5075	0.01256
546.903	0.11181	978.25316	0.01174
546.956	0.15063	978.00666	0.01318
547.008	0.22437	977.75259	0.014
547.06	0.35463	977.50634	0.014
547.112	0.58228	977.25252	0.01153
547.165	0.89764	977.00652	0.01091
547.217	1.08919	976.75296	0.01215
547.269	0.93714	976.49954	0.01132
547.322	0.66775	976.25392	0.01318
547.374	0.4591	976.00075	0.01235
547.426	0.3301	975.74772	0.01235
547.479	0.24934	975.50248	0.01256
547.531	0.19784	975.2497	0.01235
547.583	0.16428	974.99706	0.01318
547.636	0.14099	974.74454	0.01194
547.688	0.12288	974.49216	0.01215
547.74	0.11224	974.24755	0.01297
547.792	0.10321	973.99542	0.01318
547.845	0.09697	973.74342	0.01277
547.897	0.0892	973.49156	0.014
547.949	0.08671	973.23982	0.01318
548.002	0.083	972.98822	0.01277
548.054	0.07882	972.73674	0.01194
548.106	0.07579	972.4854	0.01235
548.159	0.07527	972.23418	0.01318
548.211	0.07418	971.9831	0.01297
548.263	0.07238	971.73214	0.01256
548.315	0.07434	971.48131	0.01174
548.368	0.07543	971.23062	0.014
548.42	0.07533	970.98005	0.01297
548.472	0.07538	970.72961	0.01338
548.525	0.07974	970.4793	0.01277
548.577	0.08032	970.22912	0.01132
548.629	0.08137	969.97907	0.01318
548.682	0.08064	969.72915	0.01132
548.734	0.08143	969.47935	0.01256
548.786	0.07859	969.22213	0.01379
548.838	0.07845	968.97259	0.01441
548.891	0.07644	968.72319	0.01256
548.943	0.07556	968.47391	0.01256
548.995	0.07741	968.21722	0.01194
549.048	0.07703	967.9682	0.01174
549.1	0.08058	967.71931	0.01215
549.152	0.08127	967.46302	0.01256
549.204	0.08291	967.21439	0.01256
549.257	0.0837	966.96589	0.01235
549.309	0.08628	966.70999	0.01277
549.361	0.08691	966.46175	0.01277
549.414	0.08541	966.20612	0.01215
549.466	0.08756	965.95814	0.01235
549.518	0.08484	965.70278	0.01256
549.57	0.08167	965.45505	0.01174
549.623	0.07389	965.19996	0.01256
549.675	0.06539	964.95249	0.01277
549.727	0.05904	964.69766	0.01277
549.78	0.05581	964.45045	0.01235
549.832	0.05071	964.19588	0.01256
549.884	0.0497	963.94893	0.01153
549.936	0.04968	963.69463	0.01318
549.989	0.05096	963.44046	0.01215
550.041	0.05298	963.1939	0.01153
550.093	0.05613	962.93999	0.01215
550.146	0.05875	962.68622	0.01235
550.198	0.05731	962.44004	0.01174
550.25	0.0576	962.18653	0.01112
550.302	0.05655	961.93316	0.01318
550.355	0.05689	961.67992	0.01132
550.407	0.0562	961.47147	0.01035
550.459	0.05715	961.22591	0.01161
550.512	0.05671	960.97304	0.01224
550.564	0.0566	960.72031	0.01212
550.616	0.05421	960.47513	0.0121
550.668	0.05191	960.22266	0.01306
550.721	0.05078	959.97032	0.01381
550.773	0.0477	959.72553	0.01192
550.825	0.04286	959.47345	0.01169
550.877	0.03696	959.2215	0.0127
550.93	0.03613	958.96969	0.01134
550.982	0.03279	958.7254	0.01185
551.034	0.02979	958.47385	0.01092
551.086	0.02798	958.22243	0.01188
551.139	0.02606	957.97114	0.01145
551.191	0.02625	957.71998	0.01171
551.243	0.02662	957.46895	0.01181
551.296	0.02384	957.21806	0.01256
551.348	0.02355	956.96729	0.01301
551.4	0.02434	956.71666	0.01194
551.452	0.02459	956.46616	0.01153
551.505	0.02476	956.21579	0.01215
551.557	0.02288	955.96555	0.01215
551.609	0.02379	955.71544	0.01091
551.661	0.02598	955.46546	0.01235
551.714	0.02501	955.21562	0.01235
551.766	0.02523	954.9659	0.01132
551.818	0.02606	954.71631	0.01235
551.871	0.02538	954.46686	0.0105
551.923	0.02416	954.21753	0.01071
551.975	0.02412	953.96101	0.01194
552.027	0.02439	953.71195	0.01112
552.08	0.02483	953.46302	0.01235
552.132	0.0248	953.21422	0.01112
552.184	0.024	952.95824	0.01235
552.236	0.02295	952.7097	0.01235
552.289	0.02222	952.46129	0.01071
552.341	0.02251	952.20571	0.01174
552.393	0.02152	951.95757	0.01277
552.445	0.02375	951.70955	0.01194
552.498	0.02416	951.45438	0.01338
552.55	0.02506	951.20662	0.01071
552.602	0.02782	950.959	0.01153
552.654	0.02842	950.70423	0.01256
552.707	0.02929	950.45686	0.01112
552.759	0.02952	950.20236	0.01215
552.811	0.02967	949.95526	0.01215
552.863	0.02935	949.70102	0.01235
552.916	0.02786	949.44692	0.01235
552.968	0.02731	949.20021	0.01277
553.02	0.02868	948.94638	0.01235
553.072	0.02824	948.69993	0.01091
553.125	0.02943	948.44637	0.01338
553.177	0.03188	948.19294	0.01235
553.229	0.03407	947.94688	0.01174
553.281	0.03658	947.69372	0.01215
553.334	0.03703	947.44069	0.01132
553.386	0.0377	947.1878	0.01194
553.438	0.0362	946.94226	0.01277
553.49	0.03736	946.68964	0.01153
553.543	0.0382	946.43714	0.01235
553.595	0.03956	946.18479	0.01256
553.647	0.04197	945.93257	0.01174
553.699	0.04388	945.68768	0.01256
553.752	0.04529	945.43572	0.01132
553.804	0.04799	945.1839	0.01277
553.856	0.05251	944.93221	0.01071
553.908	0.05264	944.68066	0.01112
553.961	0.05613	944.42924	0.01091
554.013	0.05876	944.17795	0.01153
554.065	0.05862	943.9268	0.01112
554.117	0.05786	943.67578	0.01277
554.17	0.0589	943.42489	0.01256
554.222	0.05954	943.17414	0.01174
554.274	0.05934	942.92352	0.01194
554.326	0.05706	942.66588	0.01215
554.379	0.05554	942.41553	0.01153
554.431	0.053	942.16531	0.00988
554.483	0.04991	941.91523	0.01132
554.535	0.04869	941.66528	0.01235
554.588	0.04708	941.41546	0.01112
554.64	0.04245	941.15864	0.01174
554.692	0.03962	940.90909	0.01297
554.744	0.03808	940.65967	0.01174
554.796	0.03681	940.40327	0.01174
554.849	0.03667	940.15412	0.01194
554.901	0.037	939.9051	0.01112
554.953	0.03935	939.64911	0.01029
555.005	0.04345	939.40036	0.01194
555.058	0.04565	939.14464	0.01194
555.11	0.04479	938.89615	0.0105
555.162	0.04391	938.6478	0.01174
555.214	0.04423	938.39249	0.01132
555.267	0.04248	938.14441	0.01153
555.319	0.04031	937.88937	0.01174
555.371	0.03944	937.63447	0.01112
555.423	0.03547	937.38679	0.01132
555.475	0.03328	937.13216	0.01071
555.528	0.0301	936.88475	0.01194
555.58	0.02854	936.63039	0.0105
555.632	0.02834	936.37618	0.01112
555.684	0.02808	936.12916	0.01256
555.737	0.02874	935.87522	0.01174
555.789	0.02999	935.62141	0.01132
555.841	0.02987	935.37479	0.014
555.893	0.03154	935.12126	0.01153
555.945	0.03279	934.86786	0.01277
555.998	0.03384	934.6146	0.01256
556.05	0.0349	934.36148	0.01194
556.102	0.03645	934.11552	0.01132
556.154	0.03811	933.86267	0.01235
556.207	0.04089	933.60996	0.01112
556.259	0.04196	933.35738	0.01256
556.311	0.04161	933.10494	0.01112
556.363	0.04112	932.85264	0.01194
556.415	0.03997	932.60047	0.01235
556.468	0.03834	932.34844	0.01194
556.52	0.03675	932.09654	0.01297
556.572	0.03575	931.84478	0.01215
556.624	0.03227	931.59316	0.01071
556.677	0.02934	931.34167	0.01297
556.729	0.02729	931.09032	0.01277
556.781	0.02779	930.83213	0.01153
556.833	0.02579	930.58105	0.01277
556.885	0.02421	930.33011	0.0105
556.938	0.0249	930.0793	0.01174
556.99	0.02424	929.82863	0.01132
557.042	0.02371	929.57114	0.01132
557.094	0.02291	929.32074	0.01153
557.146	0.02302	929.07048	0.01112
557.199	0.02327	928.82035	0.01132
557.251	0.02272	928.56342	0.01112
557.303	0.02211	928.31356	0.01174
557.355	0.02251	928.05691	0.01359
557.407	0.02496	927.80733	0.01174
557.46	0.025	927.55788	0.01174
557.512	0.02364	927.30164	0.0105
557.564	0.0237	927.05247	0.01215
557.616	0.02342	926.79651	0.01338
557.669	0.02355	926.5476	0.01215
557.721	0.022	926.29192	0.01215
557.773	0.02264	926.04329	0.01153
557.825	0.02291	925.78789	0.01297
557.877	0.02115	925.53263	0.01277
557.93	0.01997	925.2844	0.01277
557.982	0.02148	925.02942	0.01235
558.034	0.02108	924.78146	0.01256
558.086	0.02161	924.52676	0.01256
558.138	0.02214	924.27219	0.01009
558.191	0.02214	924.01777	0.01215
558.243	0.02101	923.77035	0.01215
558.295	0.02226	923.5162	0.01215
558.347	0.0224	923.26219	0.01235
558.399	0.0228	923.00832	0.01359
558.452	0.0233	922.75459	0.01277
558.504	0.02249	922.50785	0.01194
558.556	0.02009	922.2544	0.01215
558.608	0.02043	922.00108	0.01194
558.66	0.02158	921.74791	0.01112
558.713	0.02212	921.49487	0.01256
558.765	0.02291	921.24197	0.01112
558.817	0.02242	920.98921	0.01256
558.869	0.023	920.73659	0.01174
558.921	0.02379	920.48411	0.01215
558.974	0.02435	920.23176	0.01235
559.026	0.0224	919.97956	0.01215
559.078	0.02317	919.72749	0.01297
559.13	0.02384	919.46875	0.01112
559.182	0.02538	919.21696	0.01215
559.234	0.02352	918.96531	0.01174
559.287	0.02281	918.7138	0.01235
559.339	0.02415	918.46243	0.01215
559.391	0.02378	918.2044	0.01029
559.443	0.02408	917.9533	0.01256
559.495	0.02467	917.70235	0.01297
559.548	0.02601	917.44475	0.0105
559.6	0.02584	917.19407	0.01174
559.652	0.02894	916.94352	0.01194
559.704	0.0308	916.68635	0.01297
559.756	0.0347	916.43608	0.01174
559.808	0.03819	916.17919	0.01235
559.861	0.04115	915.9292	0.01194
559.913	0.04492	915.67935	0.01256
559.965	0.05006	915.42289	0.01112
560.017	0.05561	915.17331	0.01174
560.069	0.06015	914.94409	0.01231
560.122	0.06431	914.69477	0.01272
560.174	0.06411	914.44559	0.01337
560.226	0.06337	914.18982	0.0128
560.278	0.06068	913.94091	0.01215
560.33	0.06281	913.68542	0.01353
560.383	0.06127	913.43679	0.01239
560.435	0.06003	913.18158	0.01268
560.487	0.06239	912.93322	0.01238
560.539	0.0637	912.67829	0.01331
560.591	0.06194	912.43021	0.01203
560.643	0.06462	912.17556	0.01318
560.696	0.06426	911.92775	0.01258
560.748	0.06437	911.67338	0.01386
560.8	0.06409	911.41916	0.01241
560.852	0.06335	911.17176	0.0132
560.904	0.06801	910.91781	0.01244
560.956	0.06699	910.66401	0.01404
561.009	0.0671	910.41702	0.01201
561.061	0.06757	910.16349	0.01235
561.113	0.06781	909.91011	0.01441
561.165	0.06791	909.65686	0.01441
561.217	0.06961	909.41042	0.01421
561.269	0.07055	909.15746	0.01215
561.322	0.07088	908.90463	0.014
561.374	0.06558	908.65195	0.01277
561.426	0.06697	908.3994	0.01482
561.478	0.06551	908.147	0.01297
561.53	0.06706	907.89474	0.01277
561.582	0.06029	907.64261	0.01132
561.635	0.05747	907.39063	0.01338
561.687	0.05347	907.13879	0.01421
561.739	0.04798	906.88708	0.01441
561.791	0.0456	906.63552	0.01235
561.837	0.04471	906.3841	0.01297
561.889	0.03871	906.13281	0.01462
561.942	0.04074	905.87506	0.01379
561.994	0.03864	905.62406	0.01297
562.046	0.03857	905.37319	0.01462
562.099	0.03826	905.12247	0.01379
562.151	0.03393	904.87188	0.01503
562.203	0.03579	904.61485	0.01421
562.255	0.03418	904.36454	0.01277
562.308	0.03233	904.11438	0.01421
562.36	0.03218	903.85777	0.01503
562.412	0.03063	903.60788	0.014
562.465	0.02869	903.35814	0.01441
562.517	0.03007	903.10196	0.01565
562.569	0.02761	902.85249	0.01503
562.622	0.02636	902.5966	0.01524
562.674	0.02635	902.34741	0.01524
562.726	0.02601	902.09181	0.01482
562.778	0.02602	901.8429	0.01462
562.831	0.02404	901.58758	0.01379
562.883	0.02503	901.3324	0.01565
562.935	0.02275	901.08391	0.01647
562.988	0.02519	900.82902	0.01585
563.04	0.02304	900.58081	0.01544
563.092	0.02323	900.32621	0.01565
563.145	0.02155	900.07174	0.01544
563.197	0.02061	899.81743	0.01647
563.249	0.01923	899.56977	0.01524
563.301	0.02164	899.31574	0.01688
563.354	0.01999	899.06185	0.01482
563.406	0.02052	898.8081	0.01709
563.458	0.01782	898.5545	0.01606
563.51	0.02073	898.30104	0.01627
563.563	0.01934	898.05422	0.01544
563.615	0.01861	897.80104	0.01627
563.667	0.01899	897.548	0.01503
563.72	0.01969	897.29511	0.01647
563.772	0.01865	897.04236	0.01771
563.824	0.01515	896.78975	0.01627
563.877	0.01798	896.53729	0.01627
563.929	0.01936	896.2785	0.01688
563.981	0.01877	896.02632	0.01709
564.033	0.01884	895.77428	0.01771
564.086	0.01899	895.52239	0.01853
564.138	0.01977	895.27064	0.01688
564.19	0.01775	895.01902	0.0175
564.242	0.01897	894.76111	0.01668
564.295	0.01818	894.50978	0.01688
564.347	0.02042	894.2586	0.01729
564.399	0.01998	894.00756	0.01874
564.452	0.01929	893.75022	0.0175
564.504	0.02057	893.49947	0.01874
564.556	0.01978	893.24885	0.01709
564.608	0.0205	892.99195	0.01771
564.661	0.02008	892.74162	0.01729
564.713	0.02054	892.48502	0.01791
564.765	0.02253	892.23497	0.01812
564.818	0.01922	891.97866	0.02038
564.87	0.02052	891.72889	0.01956
564.922	0.0215	891.47287	0.0175
564.974	0.02276	891.22339	0.01874
565.027	0.0221	890.96765	0.01956
565.079	0.02133	890.71207	0.01894
565.131	0.02091	890.46301	0.01997
565.183	0.02281	890.20772	0.01853
565.236	0.02012	889.95256	0.0175
565.288	0.0209	889.70393	0.01997
565.34	0.02082	889.44907	0.02121
565.393	0.0204	889.19436	0.02038
565.445	0.02162	888.93979	0.02162
565.497	0.02183	888.68536	0.02079
565.549	0.02269	888.43744	0.01997
565.602	0.02119	888.1833	0.02203
565.654	0.02121	887.92931	0.01977
565.706	0.02243	887.67546	0.01997
565.758	0.02279	887.42176	0.02162
565.811	0.02286	887.1682	0.02059
565.863	0.02412	886.91479	0.02079
565.915	0.02389	886.66153	0.02059
565.967	0.02245	886.4084	0.02162
566.02	0.02149	886.15543	0.02327
566.072	0.02174	885.90259	0.02038
566.124	0.02268	885.6499	0.02182
566.177	0.02148	885.39105	0.01997
566.229	0.02384	885.13865	0.02203
566.281	0.02319	884.8864	0.02429
566.333	0.0244	884.63429	0.02121
566.386	0.02111	884.38232	0.02285
566.438	0.02437	884.1242	0.02265
566.49	0.0225	883.87253	0.02285
566.542	0.02287	883.621	0.02182
566.595	0.02287	883.36332	0.02265
566.647	0.02221	883.11208	0.02347
566.699	0.02176	882.85471	0.02491
566.751	0.02391	882.60375	0.02388
566.804	0.02327	882.35294	0.02471
566.856	0.02389	882.09601	0.0245
566.908	0.02305	881.84549	0.0245
566.96	0.02347	881.58885	0.02141
567.013	0.02386	881.33236	0.02347
567.065	0.02437	881.08227	0.02697
567.117	0.02196	880.82608	0.02512
567.169	0.02474	880.57627	0.02656
567.222	0.02367	880.32037	0.02779
567.274	0.02363	880.06462	0.02574
567.326	0.02376	879.80902	0.0245
567.378	0.02217	879.5598	0.02635
567.431	0.02385	879.30449	0.02656
567.483	0.02536	879.04932	0.02553
567.535	0.02495	878.79431	0.02574
567.587	0.0238	878.53945	0.02532
567.64	0.02314	878.29094	0.02635
567.692	0.02592	878.03637	0.02738
567.744	0.02631	877.78194	0.02862
567.796	0.02336	877.52766	0.02677
567.849	0.02554	877.27353	0.02779
567.901	0.02403	877.01955	0.02862
567.953	0.02637	876.76571	0.02779
568.005	0.02479	876.51202	0.02985
568.058	0.02523	876.25848	0.03171
568.11	0.02712	875.9989	0.03232
568.162	0.02504	875.74565	0.028
568.214	0.02531	875.49255	0.02882
568.267	0.02576	875.2396	0.03232
568.319	0.02599	874.98679	0.03356
568.371	0.02736	874.72797	0.03171
568.423	0.02775	874.47546	0.02862
568.476	0.02584	874.22309	0.0315
568.528	0.02695	873.97087	0.03212
568.58	0.02652	873.71265	0.03315
568.632	0.02674	873.46072	0.03027
568.685	0.02618	873.2028	0.03253
568.737	0.02578	872.95117	0.0315
568.789	0.02726	872.69968	0.03356
568.841	0.02785	872.44221	0.03253
568.894	0.02844	872.19101	0.03191
568.946	0.02817	871.93384	0.03377
568.998	0.02789	871.67682	0.0315
569.05	0.02633	871.42607	0.03377
569.102	0.02918	871.16934	0.03706
569.155	0.02712	870.91888	0.03582
569.207	0.02864	870.66246	0.035
569.259	0.02973	870.40619	0.03274
569.311	0.02887	870.15007	0.03315
569.364	0.02967	869.90019	0.03541
569.416	0.02803	869.64437	0.03727
569.468	0.02893	869.3887	0.03438
569.52	0.02857	869.13318	0.03727
569.573	0.02542	868.8778	0.03624
569.625	0.02785	868.62866	0.03871
569.677	0.02921	868.37358	0.03644
569.729	0.03007	868.16113	0.03679
569.781	0.02775	867.90633	0.03916
569.834	0.02902	867.65168	0.03761
569.886	0.02655	867.39718	0.0389
569.938	0.0272	867.14888	0.0403
569.99	0.02979	866.89467	0.03955
570.043	0.02727	866.64062	0.04021
570.095	0.02777	866.38671	0.04022
570.147	0.02797	866.13295	0.04156
570.199	0.02704	865.87933	0.03939
570.252	0.02911	865.62587	0.04006
570.304	0.0296	865.37256	0.04018
570.356	0.02801	865.11939	0.04291
570.408	0.02731	864.86637	0.04174
570.46	0.0275	864.6135	0.04045
570.513	0.02562	864.36078	0.04205
570.565	0.02761	864.1082	0.04054
570.617	0.028	863.85577	0.04059
570.669	0.02988	863.60349	0.04254
570.722	0.0303	863.34536	0.04015
570.774	0.029	863.09338	0.0455
570.826	0.02934	862.84154	0.04818
570.878	0.02807	862.58985	0.04468
570.93	0.03005	862.33232	0.04344
570.983	0.03068	862.08093	0.04138
571.035	0.02976	861.82969	0.04632
571.087	0.03087	861.57261	0.04447
571.139	0.02879	861.32166	0.04632
571.191	0.03025	861.06489	0.04612
571.244	0.02895	860.81424	0.04591
571.296	0.03027	860.55777	0.04591
571.348	0.02968	860.30741	0.04674
571.4	0.02913	860.05124	0.0453
571.453	0.0296	859.80118	0.04962
571.505	0.03182	859.54531	0.0488
571.557	0.03057	859.2896	0.04982
571.609	0.03058	859.03998	0.05085
571.661	0.03172	858.78456	0.04859
571.714	0.03271	858.5293	0.05168
571.766	0.03166	858.27419	0.05188
571.818	0.03112	858.02516	0.04715
571.87	0.03149	857.77035	0.05085
571.922	0.0342	857.51569	0.05147
571.975	0.032	857.26118	0.05188
572.027	0.03267	857.00682	0.05435
572.079	0.03371	856.75262	0.05168
572.131	0.03374	856.49856	0.05271
572.183	0.03344	856.24466	0.05456
572.236	0.03481	855.9909	0.05435
572.288	0.03492	855.7373	0.05683
572.34	0.03381	855.48384	0.05518
572.392	0.03385	855.23054	0.05518
572.445	0.03325	854.97739	0.05683
572.497	0.03589	854.72438	0.05847
572.549	0.03335	854.47153	0.05559
572.601	0.03563	854.21295	0.05538
572.653	0.03486	853.9604	0.06053
572.706	0.03408	853.70799	0.05744
572.758	0.0364	853.45574	0.06238
572.81	0.03485	853.19777	0.0595
572.862	0.03619	852.94582	0.05909
572.914	0.03506	852.68816	0.05827
572.966	0.03744	852.43651	0.0595
573.019	0.03613	852.18501	0.06177
573.071	0.03705	851.92781	0.06033
573.123	0.03663	851.67661	0.06094
573.175	0.03727	851.41972	0.06321
573.227	0.03497	851.16882	0.06238
573.28	0.0377	850.91223	0.06341
573.332	0.03645	850.6558	0.06238
573.384	0.03663	850.40535	0.06177
573.436	0.03824	850.14922	0.06547
573.488	0.03898	849.89325	0.06218
573.541	0.03805	849.64325	0.06259
573.593	0.03773	849.38758	0.06691
573.645	0.03847	849.13207	0.06341
573.697	0.03834	848.87671	0.06671
573.749	0.03944	848.6215	0.06485
573.802	0.03799	848.36645	0.06794
573.854	0.03939	848.11734	0.07103
573.906	0.03795	847.86259	0.06794
573.958	0.03868	847.608	0.06712
574.01	0.03756	847.35356	0.06835
574.063	0.03849	847.09926	0.06877
574.115	0.03944	846.84513	0.06753
574.167	0.04017	846.58537	0.0698
574.219	0.03815	846.33154	0.06671
574.271	0.04033	846.07786	0.06877
574.323	0.04121	845.82434	0.06794
574.376	0.04094	845.57096	0.06897
574.428	0.0405	845.31774	0.07124
574.48	0.04024	845.05892	0.06774
574.532	0.03977	844.80601	0.07
574.584	0.03955	844.55324	0.07103
574.637	0.04024	844.29489	0.07412
574.689	0.03942	844.04243	0.07597
574.741	0.03783	843.79013	0.07474
574.793	0.04157	843.53224	0.07762
574.845	0.04052	843.28024	0.07453
574.898	0.0399	843.02266	0.07803
574.95	0.04035	842.77097	0.07412
575.002	0.04098	842.5137	0.07947
575.054	0.03962	842.26231	0.07659
575.106	0.04197	842.00536	0.07803
575.158	0.04171	841.74856	0.08153
575.211	0.03944	841.49762	0.077
575.263	0.04048	841.24114	0.07927
575.315	0.04198	840.98481	0.08133
575.367	0.04216	840.72863	0.08194
575.419	0.04249	840.4783	0.0805
575.471	0.04185	840.22244	0.07844
575.524	0.04278	839.96673	0.08647
575.576	0.04298	839.71117	0.08236
575.628	0.04039	839.45577	0.08524
575.68	0.0423	839.20053	0.08503
575.732	0.04287	838.94544	0.08936
575.784	0.04314	838.69051	0.08791
575.837	0.04199	838.43573	0.08236
575.889	0.0424	838.18111	0.08565
575.941	0.04367	837.92664	0.08133
575.993	0.04368	837.67232	0.08462
576.045	0.0426	837.41816	0.09244
576.097	0.04363	837.16416	0.0875
576.15	0.04351	836.90467	0.0873
576.202	0.045	836.65097	0.08812
576.254	0.04307	836.39743	0.08977
576.306	0.04347	836.14404	0.09162
576.358	0.04346	835.88518	0.08627
576.41	0.04508	835.63211	0.08791
576.463	0.04407	835.37918	0.08915
576.515	0.04693	835.1208	0.09512
576.567	0.04431	834.86818	0.0945
576.619	0.04536	834.61011	0.09347
576.671	0.04569	834.35781	0.09306
576.723	0.04598	834.10005	0.09368
576.776	0.04631	833.84805	0.09265
576.828	0.04669	833.59061	0.09636
576.88	0.04669	833.33333	0.09471
576.932	0.04543	833.0818	0.09183
576.984	0.04617	832.82483	0.09574
577.036	0.04681	832.56802	0.09553
577.089	0.0458	832.31695	0.09574
577.141	0.046	832.06046	0.09512
577.193	0.04548	831.80412	0.09347
577.245	0.04644	831.54794	0.09656
577.297	0.04648	831.29192	0.09636
577.349	0.04787	831.03605	0.10109
577.401	0.048	830.78034	0.09944
577.454	0.04835	830.5248	0.10006
577.506	0.04793	830.2694	0.09718
577.558	0.04789	830.01417	0.09862
577.61	0.04704	829.75909	0.10027
577.662	0.04634	829.50417	0.10253
577.714	0.04768	829.2494	0.09883
577.767	0.04762	828.99479	0.09697
577.819	0.04809	828.74034	0.10418
577.871	0.04625	828.48052	0.10212
577.923	0.04932	828.22638	0.10212
577.975	0.05006	827.9724	0.10233
578.027	0.04868	827.71858	0.10233
578.079	0.04807	827.45939	0.105
578.132	0.049	827.20588	0.10809
578.184	0.05085	826.94702	0.1048
578.236	0.05008	826.69382	0.10418
578.288	0.04979	826.44078	0.10644
578.34	0.05068	826.1824	0.10521
578.392	0.05279	825.92418	0.10541
578.445	0.05352	825.67161	0.1085
578.497	0.05238	825.4137	0.1048
578.549	0.05048	825.16144	0.11097
578.601	0.05007	824.90386	0.10686
578.653	0.05029	824.64644	0.10603
578.705	0.05073	824.39465	0.10747
578.757	0.05203	824.13754	0.10974
578.81	0.05193	823.8806	0.10706
578.862	0.05086	823.62381	0.11283
578.914	0.05156	823.36719	0.10583
578.966	0.05153	823.11618	0.11283
579.018	0.05132	822.85987	0.10644
579.07	0.05355	822.60372	0.10644
579.122	0.05323	822.34773	0.10768
579.174	0.05286	822.0919	0.1118
579.227	0.05193	821.83623	0.11056
579.279	0.05346	821.58072	0.10933
579.331	0.05392	821.31993	0.10706
579.383	0.05429	821.17874	0.11181
579.435	0.05322	820.92364	0.11338
579.487	0.05324	820.66869	0.11083
579.539	0.0547	820.41391	0.1104
579.592	0.05433	820.15928	0.11388
579.644	0.05462	819.90481	0.11418
579.696	0.05381	819.65049	0.11229
579.748	0.05515	819.39634	0.11268
579.8	0.05495	819.14234	0.11412
579.852	0.05583	818.8885	0.11342
579.904	0.05584	818.62942	0.11321
579.956	0.05522	818.3759	0.11325
580.009	0.05597	818.12253	0.11346
580.061	0.05675	817.86933	0.11549
580.113	0.05723	817.61089	0.1155
580.165	0.05712	817.358	0.11031
580.217	0.05838	817.10526	0.11135
580.269	0.05668	816.84731	0.11168
580.321	0.05718	816.59489	0.11257
580.373	0.05745	816.33726	0.11245
580.426	0.05642	816.08516	0.11756
580.478	0.05679	815.82785	0.11489
580.53	0.0579	815.57606	0.11386
580.582	0.0588	815.31907	0.11386
580.634	0.05944	815.06759	0.11262
580.686	0.05783	814.81093	0.11489
580.738	0.05875	814.55442	0.11447
580.79	0.05834	814.29808	0.112
580.843	0.05982	814.04723	0.11447
580.895	0.05845	813.79121	0.11303
580.947	0.0594	813.53534	0.11592
580.999	0.05947	813.27964	0.11468
581.051	0.05845	813.0241	0.11653
581.103	0.05966	812.76871	0.11571
581.155	0.06042	812.51349	0.11489
581.207	0.06025	812.25843	0.11447
581.26	0.06115	812.00353	0.11571
581.312	0.06224	811.74879	0.1153
581.364	0.06215	811.49421	0.11242
581.416	0.06091	811.23979	0.11612
581.468	0.06255	810.98552	0.11324
581.52	0.06337	810.73142	0.11839
581.572	0.06301	810.47219	0.11736
581.624	0.06435	810.21841	0.11777
581.676	0.06187	809.96478	0.11839
581.729	0.06169	809.71132	0.11777
581.781	0.06174	809.45274	0.11839
581.833	0.06239	809.1996	0.11839
581.885	0.06265	808.94134	0.11921
581.937	0.06294	808.68852	0.11633
581.989	0.06412	808.43059	0.11715
582.041	0.06353	808.17809	0.12189
582.093	0.0627	807.92048	0.12106
582.145	0.06206	807.6683	0.11962
582.198	0.06416	807.41102	0.11653
582.25	0.06392	807.15391	0.11756
582.302	0.06422	806.9022	0.11839
582.354	0.0635	806.64541	0.11715
582.406	0.06563	806.38878	0.11983
582.458	0.06463	806.13232	0.12086
582.51	0.06402	805.88125	0.12086
582.562	0.06362	805.62511	0.119
582.614	0.062	805.36913	0.12415
582.666	0.06357	805.11331	0.11756
582.719	0.06478	804.85766	0.119
582.771	0.06561	804.60217	0.12106
582.823	0.06632	804.34684	0.11818
582.875	0.06619	804.09167	0.11962
582.927	0.0652	803.83667	0.11756
582.979	0.06473	803.58183	0.12168
583.031	0.06472	803.32195	0.12044
583.083	0.06618	803.06743	0.11653
583.135	0.06696	802.81308	0.11674
583.187	0.06557	802.55888	0.11633
583.24	0.06591	802.29967	0.11942
583.292	0.06499	802.0458	0.1188
583.344	0.06618	801.79209	0.1155
583.396	0.06706	801.53337	0.1153
583.448	0.06729	801.27998	0.11509
583.5	0.06619	801.02159	0.11859
583.552	0.06704	800.76853	0.12106
583.604	0.06644	800.51047	0.11653
583.656	0.06629	800.25773	0.11736
583.708	0.06801	800	0.1188
583.76	0.06867	799.74243	0.12168
583.813	0.06812	799.49018	0.11736
583.865	0.06766	799.23294	0.1155
583.917	0.06827	798.97587	0.11942
583.969	0.06857	798.71896	0.11921
584.021	0.06744	798.46735	0.11674
584.073	0.06851	798.21077	0.11344
584.125	0.06824	797.95436	0.11571
584.177	0.06932	797.69811	0.11427
584.229	0.06927	797.44202	0.11427
584.281	0.06848	797.1861	0.11509
584.333	0.06737	796.93034	0.11592
584.385	0.06955	796.67475	0.11983
584.438	0.06927	796.41932	0.11447
584.49	0.06806	796.15895	0.11777
584.542	0.06982	795.90385	0.11818
584.594	0.06816	795.64892	0.11406
584.646	0.06846	795.39414	0.11365
584.698	0.06832	795.13444	0.11139
584.75	0.06969	794.88	0.11633
584.802	0.06996	794.62572	0.11221
584.854	0.06814	794.36652	0.11612
584.906	0.0712	794.11257	0.11221
584.958	0.07161	793.85878	0.11736
585.01	0.06859	793.60008	0.11509
585.063	0.06954	793.34155	0.11344
585.115	0.07144	793.08826	0.11159
585.167	0.07213	792.83006	0.11262
585.219	0.07058	792.57709	0.11283
585.271	0.07133	792.31922	0.11139
585.323	0.0723	792.06153	0.11324
585.375	0.07127	791.80905	0.10974
585.427	0.07161	791.55168	0.11139
585.479	0.07106	791.29449	0.11262
585.531	0.07012	791.03746	0.11056
585.583	0.07334	790.78059	0.10583
585.635	0.07232	790.5239	0.11097
585.687	0.07208	790.26737	0.10871
585.739	0.07232	790.011	0.10871
585.792	0.07088	789.75481	0.10933
585.844	0.07344	789.49878	0.11283
585.896	0.07583	789.24291	0.11344
585.948	0.07501	788.98721	0.11118
586	0.07426	788.73168	0.10994
586.052	0.0732	788.47131	0.10624
586.104	0.07528	788.21611	0.11386
586.156	0.07673	787.96107	0.11015
586.208	0.07469	787.7062	0.10789
586.26	0.0739	787.4465	0.10768
586.312	0.07582	787.19197	0.11077
586.364	0.07687	786.93261	0.10727
586.416	0.07841	786.67841	0.1118
586.468	0.07736	786.41939	0.105
586.52	0.07712	786.16551	0.10974
586.572	0.07901	785.90683	0.10871
586.625	0.07843	785.65329	0.10521
586.677	0.07534	785.39494	0.10253
586.729	0.077	785.13677	0.11015
586.781	0.07606	784.88372	0.10768
586.833	0.07635	784.62588	0.10665
586.885	0.07795	784.36821	0.10747
586.937	0.0815	784.11071	0.10727
586.989	0.07863	783.85338	0.10253
587.041	0.07654	783.59621	0.10665
587.093	0.07918	783.33922	0.10624
587.145	0.0799	783.08239	0.10336
587.197	0.08083	782.82574	0.10583
587.249	0.08072	782.56925	0.10109
587.301	0.07958	782.31293	0.10109
587.353	0.08054	782.05677	0.10521
587.405	0.08185	781.80079	0.09986
587.457	0.08124	781.54497	0.10253
587.509	0.08088	781.28932	0.10233
587.562	0.08121	781.02892	0.10233
587.614	0.08278	780.77361	0.09759
587.666	0.08341	780.51846	0.09739
587.718	0.08228	780.25858	0.09965
587.77	0.08181	780.00377	0.10089
587.822	0.08204	779.74423	0.09841
587.874	0.08189	779.48975	0.10191
587.926	0.08296	779.23056	0.09986
587.978	0.08413	778.97642	0.09533
588.03	0.08182	778.71756	0.09574
588.082	0.08233	778.45888	0.09636
588.134	0.08425	778.20524	0.09574
588.186	0.08304	777.9469	0.09903
588.238	0.08185	777.68872	0.09389
588.29	0.08373	777.43072	0.09471
588.342	0.0851	777.17776	0.0945
588.394	0.08045	776.92009	0.09286
588.446	0.0829	776.6626	0.09389
588.498	0.0841	776.40528	0.09553
588.55	0.08293	776.14813	0.09327
588.602	0.08208	775.89115	0.0908
588.641	0.08372	775.63434	0.09224
588.694	0.08499	775.3777	0.08853
588.746	0.08401	775.11639	0.08997
588.798	0.0877	774.86009	0.09162
588.85	0.08593	774.60397	0.08544
588.902	0.08511	774.34801	0.09059
588.954	0.08392	774.09222	0.08586
589.007	0.08591	773.89928	0.08892
589.059	0.08531	773.64379	0.09051
589.111	0.08665	773.38846	0.09092
589.163	0.08891	773.13331	0.08996
589.215	0.0883	772.87832	0.09007
589.268	0.09107	772.61869	0.08939
589.32	0.09093	772.36404	0.08722
589.372	0.08938	772.10956	0.08933
589.424	0.08787	771.85045	0.09066
589.476	0.0884	771.59631	0.0898
589.528	0.08838	771.34233	0.08922
589.581	0.08834	771.08374	0.08691
589.633	0.09167	770.8301	0.08776
589.685	0.08869	770.57185	0.08691
589.737	0.09303	770.31855	0.08756
589.789	0.09029	770.06064	0.08197
589.841	0.09058	769.8029	0.08787
589.894	0.09047	769.5501	0.08587
589.946	0.08795	769.29271	0.08598
589.998	0.09289	769.03549	0.08462
590.05	0.09265	768.77843	0.08565
590.102	0.09084	768.52156	0.08174
590.154	0.09346	768.26485	0.08421
590.207	0.09446	768.01306	0.08524
590.259	0.09054	767.75669	0.08009
590.311	0.09324	767.50049	0.08359
590.363	0.08922	767.24447	0.08297
590.415	0.09402	766.98388	0.07947
590.467	0.09351	766.72819	0.08133
590.52	0.09666	766.47268	0.07927
590.572	0.09152	766.21734	0.08091
590.624	0.09646	765.96217	0.07968
590.676	0.0948	765.70245	0.07391
590.728	0.09654	765.44762	0.07494
590.78	0.096	765.19296	0.07597
590.833	0.09679	764.93376	0.07741
590.885	0.09832	764.67944	0.07803
590.937	0.09553	764.42059	0.07638
590.989	0.09585	764.16662	0.07927
591.041	0.09762	763.90811	0.07597
591.093	0.09545	763.65447	0.07886
591.146	0.09706	763.39631	0.07659
591.198	0.09399	763.13833	0.07865
591.25	0.09748	762.8852	0.07227
591.302	0.0971	762.62757	0.07103
591.354	0.09854	762.3701	0.07309
591.406	0.09791	762.11281	0.07083
591.458	0.09819	761.85569	0.0735
591.511	0.09828	761.59874	0.07144
591.563	0.09733	761.34197	0.07247
591.615	0.09908	761.08537	0.07186
591.667	0.09903	760.82895	0.0735
591.719	0.09977	760.5727	0.06835
591.771	0.10153	760.31661	0.06794
591.824	0.10175	760.06071	0.06753
591.876	0.09881	759.80497	0.06712
591.928	0.0995	759.54941	0.06691
591.98	0.10115	759.28937	0.06815
592.032	0.10082	759.03416	0.06609
592.084	0.09939	758.77911	0.06815
592.136	0.10377	758.5196	0.06424
592.189	0.10052	758.2649	0.06877
592.241	0.10168	758.00575	0.06321
592.293	0.09944	757.75139	0.06527
592.345	0.10263	757.49259	0.06403
592.397	0.10303	757.23858	0.06218
592.449	0.10202	756.98012	0.06547
592.501	0.10318	756.72185	0.06465
592.554	0.10318	756.46375	0.06115
592.606	0.10346	756.21042	0.0628
592.658	0.10447	755.95267	0.06053
592.71	0.10539	755.69509	0.06135
592.762	0.10648	755.43769	0.06115
592.814	0.10525	755.18047	0.05971
592.867	0.10455	754.92341	0.06238
592.919	0.10557	754.66654	0.0595
592.971	0.10424	754.40984	0.05868
593.023	0.10866	754.15331	0.05662
593.075	0.10838	753.89696	0.06094
593.127	0.1088	753.64078	0.05765
593.179	0.10629	753.3802	0.05703
593.231	0.10879	753.12437	0.05147
593.284	0.1067	752.86872	0.05538
593.336	0.10613	752.60868	0.05497
593.388	0.10662	752.35338	0.056
593.44	0.10826	752.09825	0.05333
593.492	0.10806	751.83874	0.05641
593.544	0.11174	751.58395	0.05538
593.596	0.11011	751.3248	0.05394
593.649	0.11243	751.06582	0.05333
593.701	0.11097	750.81157	0.0525
593.753	0.11016	750.55294	0.05127
593.805	0.10932	750.2945	0.05415
593.857	0.1113	750.04076	0.05538
593.909	0.11022	749.78267	0.05147
593.961	0.10855	749.52476	0.04756
594.013	0.11333	749.26702	0.04941
594.066	0.10998	749.00946	0.05456
594.118	0.11281	748.75208	0.04818
594.17	0.11262	748.49487	0.04921
594.222	0.11203	748.23785	0.0455
594.274	0.11266	747.98099	0.05024
594.326	0.11643	747.72432	0.04632
594.378	0.11339	747.46332	0.04962
594.431	0.11653	747.207	0.04694
594.483	0.11612	746.95085	0.04735
594.535	0.11843	746.69488	0.04509
594.587	0.11364	746.4346	0.04715
594.639	0.11448	746.17899	0.04406
594.691	0.11782	745.91907	0.0455
594.743	0.1132	745.6638	0.04571
594.795	0.11893	745.40424	0.04612
594.848	0.11778	745.14933	0.04632
594.9	0.1174	744.89013	0.04777
594.952	0.11772	744.6311	0.04591
595.004	0.11671	744.37672	0.04468
595.056	0.11923	744.11805	0.04406
595.108	0.11914	743.85957	0.0453
595.16	0.11969	743.60126	0.04406
595.212	0.11951	743.34313	0.04468
595.264	0.12011	743.08518	0.04221
595.317	0.1227	742.82741	0.04427
595.369	0.12109	742.56982	0.04591
595.421	0.12152	742.3124	0.04118
595.473	0.12117	742.05517	0.0418
595.525	0.1201	741.79811	0.04344
595.577	0.12322	741.54124	0.04344
595.629	0.12141	741.28454	0.04282
595.681	0.12255	741.02359	0.03994
595.734	0.12388	740.76725	0.04077
595.786	0.12385	740.51108	0.04159
595.838	0.12106	740.25068	0.03932
595.89	0.12579	739.99488	0.04303
595.942	0.12299	739.73484	0.04118
595.994	0.12786	739.47939	0.04077
596.046	0.12364	739.21971	0.04077
596.098	0.12466	738.96462	0.03871
596.15	0.12849	738.7053	0.03788
596.203	0.12556	738.44617	0.03994
596.255	0.12517	738.19161	0.042
596.307	0.12786	737.93284	0.03644
596.359	0.13051	737.67425	0.03953
596.411	0.12818	737.41584	0.04056
596.463	0.12992	737.15761	0.03974
596.515	0.12944	736.89956	0.03891
596.567	0.12899	736.6417	0.03809
596.619	0.12659	736.38401	0.03994
596.672	0.12725	736.1265	0.03912
596.724	0.12704	735.86918	0.04138
596.776	0.12693	735.60768	0.03912
596.828	0.1284	735.35071	0.03788
596.88	0.13231	735.09393	0.03809
596.932	0.13237	734.83732	0.03644
596.984	0.13405	734.57655	0.03644
597.036	0.13007	734.32031	0.03891
597.088	0.13009	734.05991	0.03521
597.14	0.12908	733.80402	0.03727
597.193	0.13169	733.54399	0.03932
597.245	0.13229	733.28846	0.03953
597.297	0.13161	733.02879	0.03685
597.349	0.13443	732.7693	0.03582
597.401	0.13477	732.51432	0.03521
597.453	0.13478	732.25519	0.03788
597.505	0.13217	731.99625	0.03727
597.557	0.13479	731.73749	0.03294
597.609	0.13671	731.47892	0.03747
597.661	0.13656	731.22053	0.03932
597.714	0.13443	730.96232	0.0348
597.766	0.13385	730.70429	0.03974
597.818	0.13765	730.44644	0.03644
597.87	0.13849	730.18878	0.03974
597.922	0.13526	729.9313	0.03706
597.974	0.1392	729.66971	0.035
598.026	0.14066	729.41259	0.0383
598.078	0.13894	729.15566	0.03665
598.13	0.13794	728.89463	0.03891
598.182	0.13905	728.63806	0.03953
598.234	0.13704	728.3774	0.042
598.286	0.13971	728.12119	0.03624
598.339	0.14106	727.8609	0.0383
598.391	0.14151	727.60505	0.03912
598.443	0.14095	727.34513	0.03665
598.495	0.14202	727.08539	0.04035
598.547	0.14331	726.8301	0.04097
598.599	0.14319	726.57073	0.03809
598.651	0.14235	726.41774	0.03743
598.703	0.14559	726.15867	0.03693
598.755	0.14437	725.89978	0.0402
598.807	0.14245	725.64531	0.04143
598.859	0.14484	725.38679	0.04157
598.911	0.14432	725.12844	0.04166
598.964	0.14514	724.87452	0.04141
599.016	0.14612	724.61654	0.04197
599.068	0.14562	724.35875	0.04165
599.12	0.1459	724.10114	0.04316
599.172	0.14571	723.84372	0.04377
599.224	0.14826	723.58647	0.04331
599.276	0.14785	723.32941	0.04358
599.328	0.14625	723.07253	0.04479
599.38	0.1467	722.81584	0.04336
599.432	0.14776	722.55512	0.04524
599.484	0.14942	722.29879	0.04392
599.536	0.14911	722.04265	0.04528
599.589	0.14721	721.78668	0.04567
599.641	0.15165	721.52671	0.04653
599.693	0.15062	721.27111	0.04632
599.745	0.14913	721.01151	0.04859
599.797	0.15243	720.75627	0.04653
599.849	0.14971	720.49704	0.04571
599.901	0.15047	720.23799	0.05024
599.953	0.15147	719.9833	0.04838
600.005	0.15161	719.72463	0.04838
600.057	0.15281	719.46614	0.04838
600.109	0.15277	719.20783	0.05127
600.161	0.1548	718.95387	0.04962
600.213	0.15295	718.69593	0.05024
600.266	0.15333	718.43818	0.05065
600.318	0.15494	718.18061	0.05147
600.37	0.15542	717.92322	0.05456
600.422	0.15418	717.66188	0.05209
600.474	0.15348	717.40487	0.05312
600.526	0.15434	717.14804	0.05518
600.578	0.15521	716.89139	0.05497
600.63	0.15219	716.63493	0.05518
600.682	0.15719	716.37452	0.05683
600.734	0.15633	716.11843	0.05971
600.786	0.156	715.8584	0.05724
600.838	0.15611	715.60267	0.05888
600.89	0.15544	715.34301	0.0595
600.942	0.15689	715.08766	0.06033
600.994	0.15536	714.82837	0.06012
601.046	0.15657	714.56927	0.0593
601.099	0.15813	714.31447	0.06197
601.151	0.1544	714.05574	0.0595
601.203	0.15706	713.79721	0.06341
601.255	0.15287	713.53885	0.06444
601.307	0.15681	713.28069	0.06444
601.359	0.15979	713.02271	0.06485
601.411	0.15973	712.76492	0.06609
601.463	0.15969	712.50731	0.06753
601.515	0.15861	712.2499	0.0698
601.567	0.15886	711.99266	0.07083
601.619	0.15871	711.73154	0.07041
601.671	0.16013	711.47468	0.07227
601.723	0.15977	711.218	0.07288
601.775	0.16043	710.95745	0.07186
601.827	0.15958	710.70115	0.07741
601.879	0.16156	710.44097	0.07433
601.931	0.16241	710.18504	0.07844
601.983	0.16238	709.92523	0.08071
602.036	0.16379	709.66968	0.0805
602.088	0.16142	709.41025	0.08277
602.14	0.16366	709.15102	0.07988
602.192	0.16237	708.89602	0.08833
602.244	0.16554	708.63716	0.08688
602.296	0.1646	708.37849	0.08688
602.348	0.16357	708.12	0.0875
602.4	0.16493	707.86171	0.091
602.452	0.1652	707.60361	0.09203
602.504	0.16493	707.34569	0.0943
602.556	0.1688	707.08796	0.09491
602.608	0.16746	706.8264	0.09409
602.66	0.16446	706.56904	0.10089
602.712	0.16875	706.31188	0.098
602.764	0.17112	706.0549	0.10212
602.816	0.16941	705.7941	0.10315
602.868	0.16851	705.5375	0.09944
602.92	0.16909	705.27709	0.10541
602.972	0.17069	705.02086	0.105
603.024	0.17086	704.76082	0.11509
603.076	0.17171	704.50497	0.11036
603.128	0.17066	704.24532	0.11139
603.181	0.17103	703.98585	0.1153
603.233	0.17201	703.72658	0.12044
603.285	0.17178	703.46749	0.12518
603.337	0.17345	703.21258	0.12333
603.389	0.17412	702.95388	0.1293
603.441	0.17528	702.69536	0.13527
603.493	0.1754	702.43704	0.13465
603.545	0.17554	702.17493	0.13177
603.597	0.17604	701.91699	0.14124
603.649	0.17593	701.65924	0.13959
603.701	0.17535	701.40167	0.14247
603.753	0.1768	701.1443	0.14968
603.805	0.17719	700.88316	0.14865
603.857	0.17906	700.62616	0.15524
603.909	0.1779	700.36541	0.154
603.961	0.1771	700.10879	0.15833
604.013	0.17676	699.84842	0.16039
604.065	0.17681	699.59219	0.15812
604.117	0.17891	699.3322	0.15874
604.169	0.18143	699.07241	0.16389
604.221	0.18324	698.81281	0.17027
604.273	0.17971	698.55733	0.17603
604.325	0.18341	698.29811	0.18221
604.377	0.18051	698.03908	0.18365
604.429	0.18208	697.78025	0.19292
604.481	0.18599	697.52161	0.18345
604.533	0.18473	697.26316	0.19683
604.585	0.18461	697.0049	0.19127
604.637	0.18592	696.74292	0.20527
604.689	0.18561	696.48505	0.20156
604.741	0.18542	696.22737	0.21062
604.793	0.18803	695.96597	0.20898
604.846	0.18783	695.70868	0.22421
604.898	0.18786	695.45157	0.22195
604.95	0.18741	695.19076	0.2306
605.002	0.18773	694.93403	0.23698
605.054	0.19001	694.67361	0.24048
605.106	0.18924	694.41338	0.24912
605.158	0.18956	694.15723	0.25715
605.21	0.18914	693.89739	0.25654
605.262	0.18954	693.63774	0.26642
605.314	0.19092	693.37829	0.26951
605.366	0.19347	693.11904	0.26642
605.418	0.19246	692.85997	0.2796
605.47	0.19263	692.6011	0.28989
605.522	0.19345	692.34243	0.29216
605.574	0.19227	692.08394	0.30986
605.626	0.19277	691.82565	0.30966
605.678	0.19404	691.5637	0.31727
605.73	0.19298	691.3058	0.32263
605.782	0.19505	691.04809	0.32819
605.834	0.19373	690.78673	0.33827
605.886	0.19619	690.52941	0.34177
605.938	0.19844	690.26844	0.34692
605.99	0.19777	690.0115	0.35907
606.042	0.1981	689.75092	0.36113
606.094	0.19804	689.49054	0.3636
606.146	0.19753	689.23418	0.37822
606.198	0.19967	688.97419	0.38378
606.25	0.1975	688.7144	0.39242
606.302	0.19938	688.4548	0.40704
606.354	0.19917	688.1954	0.41713
606.406	0.20004	687.93619	0.41116
606.458	0.20069	687.67718	0.43175
606.51	0.20182	687.41836	0.42681
606.562	0.20102	687.15974	0.43278
606.614	0.20043	686.90131	0.44554
606.666	0.20335	686.63928	0.45398
606.718	0.20258	686.38125	0.46984
606.77	0.20225	686.1234	0.47293
606.822	0.20355	685.86197	0.48631
606.874	0.20474	685.60451	0.49722
606.926	0.20477	685.34347	0.50175
606.978	0.20574	685.08263	0.51596
607.03	0.20714	684.82576	0.53078
607.082	0.20428	684.56531	0.53675
607.134	0.20762	684.30506	0.55013
607.186	0.20891	684.04501	0.55631
607.238	0.20716	683.78892	0.56578
607.29	0.20811	683.52926	0.57731
607.342	0.21149	683.26979	0.58163
607.394	0.21211	683.00677	0.59172
607.446	0.21209	682.7477	0.60469
607.498	0.20916	682.48883	0.61787
607.55	0.21094	682.23016	0.62302
607.602	0.21213	681.97168	0.63784
607.654	0.21225	681.70965	0.63558
607.706	0.21307	681.45157	0.66625
607.758	0.21173	681.18994	0.66893
607.81	0.21337	680.93225	0.68726
607.862	0.21554	680.67103	0.68231
607.914	0.21515	680.41373	0.70455
607.966	0.21505	680.1529	0.70929
608.018	0.21483	679.89227	0.71052
608.07	0.21663	679.63556	0.72226
608.122	0.21849	679.37532	0.72679
608.174	0.21768	679.11529	0.74655
608.226	0.21873	678.85546	0.75273
608.278	0.21893	678.69594	0.76538
608.33	0.21916	678.43643	0.77451
608.382	0.21887	678.18082	0.7833
608.434	0.22134	677.9217	0.78387
608.486	0.22097	677.66277	0.79649
608.538	0.22129	677.40405	0.81136
608.59	0.22099	677.14552	0.81172
608.642	0.22196	676.88719	0.82118
608.694	0.22232	676.62906	0.84177
608.746	0.22392	676.37112	0.84764
608.798	0.22421	676.11338	0.85448
608.85	0.22328	675.85216	0.8733
608.902	0.2254	675.59482	0.87181
608.954	0.2236	675.33767	0.88962
609.006	0.225	675.07705	0.8925
609.058	0.22775	674.82029	0.90109
609.109	0.22982	674.56007	0.90298
609.161	0.23087	674.30005	0.90665
609.213	0.2283	674.04388	0.90891
609.265	0.22708	673.78426	0.93556
609.317	0.23079	673.52483	0.93473
609.369	0.2307	673.26561	0.94462
609.421	0.22956	673.00658	0.95244
609.473	0.23006	672.74776	0.95965
609.525	0.23215	672.48913	0.95738
609.577	0.23506	672.2307	0.96829
609.629	0.23565	671.97247	0.9687
609.681	0.23452	671.71444	0.96479
609.733	0.23186	671.45661	0.97488
609.785	0.236	671.19534	0.98621
609.837	0.23583	670.93791	0.979
609.889	0.2356	670.67705	0.9685
609.941	0.23844	670.42001	0.99506
609.993	0.23758	670.15955	0.98929
610.045	0.23813	669.90291	0.99959
610.097	0.23811	669.64286	0.97529
610.149	0.23938	669.383	0.98929
610.201	0.23791	669.12335	0.96109
610.253	0.24079	668.8675	0.96665
610.305	0.2409	668.60825	0.97797
610.357	0.24287	668.3492	0.95676
610.409	0.24396	668.09035	0.94667
610.461	0.24529	667.8317	0.94935
610.513	0.24396	667.56966	0.94379
610.565	0.24438	667.31141	0.93988
610.617	0.24647	667.05336	0.93638
610.669	0.24777	666.79194	0.92773
610.721	0.24363	666.53429	0.91312
610.773	0.24673	666.27684	0.90529
610.824	0.24808	666.01602	0.90364
610.876	0.25073	665.75541	0.88223
610.928	0.2516	665.49856	0.88285
610.98	0.24967	665.23835	0.88182
611.032	0.24723	664.97834	0.85114
611.084	0.25137	664.7221	0.8425
611.136	0.25297	664.46249	0.84188
611.188	0.25366	664.20309	0.8462
611.24	0.25211	663.94389	0.83488
611.292	0.25356	663.68489	0.81779
611.344	0.25489	663.42256	0.80646
611.396	0.25255	663.16396	0.81614
611.448	0.25401	662.90558	0.80008
611.5	0.25564	662.64739	0.78196
611.552	0.25893	662.38587	0.77702
611.604	0.26022	662.12809	0.7659
611.656	0.26152	661.86698	0.7624
611.708	0.25629	661.6096	0.74429
611.76	0.25719	661.3489	0.73152
611.812	0.2597	661.09192	0.71032
611.864	0.2566	660.83163	0.70146
611.916	0.25996	660.57154	0.69961
611.967	0.26189	660.31165	0.68581
612.019	0.26057	660.05198	0.67037
612.071	0.26283	659.7925	0.66708
612.123	0.26362	659.53323	0.64608
612.175	0.26494	659.27416	0.6399
612.227	0.26569	659.0153	0.62961
612.279	0.2648	658.75664	0.61437
612.331	0.26759	658.49469	0.61334
612.383	0.2678	658.23644	0.61396
612.435	0.26509	657.9749	0.60366
612.487	0.26635	657.71705	0.58761
612.539	0.26802	657.45593	0.58431
612.591	0.26963	657.19849	0.57875
612.643	0.26905	656.93778	0.57834
612.695	0.27143	656.67728	0.57463
612.747	0.27102	656.42045	0.56846
612.799	0.27016	656.16035	0.5491
612.85	0.27034	655.90046	0.54622
612.902	0.27227	655.64078	0.5491
612.954	0.27726	655.3813	0.54066
613.006	0.27818	655.12203	0.53881
613.058	0.27174	654.85951	0.52687
613.11	0.27789	654.60065	0.51946
613.162	0.27381	654.342	0.51102
613.214	0.27748	654.0801	0.50978
613.266	0.27834	653.82186	0.4999
613.318	0.27915	653.56038	0.49413
613.37	0.28324	653.30254	0.49372
613.422	0.27907	653.04148	0.49496
613.474	0.28229	652.78406	0.47684
613.526	0.28271	652.52341	0.46984
613.578	0.28353	652.26296	0.4719
613.629	0.27986	652.00273	0.46943
613.681	0.28467	651.7427	0.45666
613.733	0.28703	651.48288	0.45337
613.785	0.29008	651.22327	0.45481
613.837	0.28391	650.96387	0.44307
613.889	0.28823	650.70467	0.43813
613.941	0.28792	650.44227	0.43957
613.993	0.28854	650.18349	0.42989
614.045	0.29197	649.92491	0.43237
614.097	0.28764	649.66314	0.42907
614.149	0.29097	649.40497	0.42722
614.201	0.2884	649.14362	0.42578
614.253	0.2957	648.88248	0.4126
614.305	0.30028	648.62494	0.41301
614.356	0.29714	648.36421	0.40684
614.408	0.29844	648.1037	0.41363
614.46	0.2915	647.84339	0.40807
614.512	0.29803	647.58329	0.40539
614.564	0.30036	647.32341	0.40066
614.616	0.29742	647.06373	0.40004
614.668	0.29888	646.80426	0.39057
614.72	0.30037	646.54163	0.39181
614.772	0.30097	646.28257	0.39222
614.824	0.30037	646.02373	0.38748
614.876	0.29903	645.76173	0.37801
614.928	0.30233	645.50331	0.38439
614.979	0.30318	645.24173	0.37781
615.031	0.3021	644.98372	0.3846
615.083	0.30111	644.72257	0.38563
615.135	0.30082	644.46163	0.37492
615.187	0.30668	644.2009	0.37513
615.239	0.30972	643.94038	0.37492
615.291	0.3068	643.68007	0.36833
615.293	0.30665	643.41997	0.37328
615.345	0.30518	643.16008	0.37451
615.397	0.30971	642.9004	0.36257
615.449	0.30739	642.64093	0.36689
615.501	0.31329	642.37835	0.35763
615.553	0.31458	642.1193	0.36545
615.605	0.30625	641.85715	0.36257
615.657	0.30671	641.59852	0.35783
615.709	0.31148	641.33679	0.36875
615.761	0.31482	641.07858	0.35166
615.813	0.31564	640.81727	0.36113
615.865	0.31674	640.55618	0.36298
615.918	0.31668	640.2953	0.35989
615.97	0.31706	640.03463	0.36298
616.022	0.31821	639.77417	0.36998
616.074	0.31779	639.51393	0.36813
616.126	0.31472	639.25389	0.35454
616.178	0.31462	638.99407	0.36813
616.23	0.3183	638.73446	0.36669
616.282	0.32253	638.47178	0.3673
616.334	0.3188	638.21259	0.36483
616.386	0.32311	637.95362	0.36483
616.438	0.32188	637.69158	0.36236
616.49	0.32351	637.42975	0.35989
616.542	0.32294	637.17141	0.36854
616.594	0.32536	636.91001	0.36113
616.646	0.32538	636.64883	0.36051
616.698	0.323	636.38786	0.35516
616.75	0.32683	636.1271	0.35825
616.802	0.32768	635.86656	0.36154
616.854	0.3295	635.60623	0.36113
616.906	0.3254	635.34612	0.36072
616.958	0.32641	635.08621	0.3568
617.011	0.33111	634.82652	0.36607
617.063	0.33136	634.5638	0.36298
617.115	0.32562	634.30454	0.35783
617.167	0.33009	634.04225	0.35125
617.219	0.33005	633.78341	0.35866
617.271	0.33067	633.52155	0.35969
617.323	0.33275	633.25991	0.36133
617.375	0.33773	632.99849	0.36072
617.427	0.33109	632.7405	0.36236
617.479	0.33247	632.4795	0.35742
617.531	0.32634	632.21872	0.35536
617.583	0.3341	631.95815	0.3601
617.635	0.33335	631.69459	0.35413
617.687	0.33686	631.43445	0.35783
617.739	0.33511	631.17453	0.36916
617.791	0.33661	630.91483	0.35433
617.843	0.33361	630.75782	0.35627
617.895	0.33686	630.49846	0.35964
617.947	0.33143	630.23931	0.36663
617.999	0.34021	629.98037	0.36686
618.051	0.33949	629.72164	0.36342
618.103	0.33979	629.45994	0.3684
618.155	0.33951	629.20164	0.36366
618.207	0.33939	628.94037	0.36172
618.259	0.33645	628.6825	0.35982
618.311	0.33999	628.42166	0.36314
618.363	0.33855	628.16104	0.37172
618.415	0.33682	627.9038	0.36895
618.467	0.34023	627.64361	0.37162
618.52	0.34591	627.38363	0.36407
618.572	0.34389	627.12386	0.36591
618.624	0.34497	626.86432	0.36035
618.676	0.34299	626.60182	0.36812
618.728	0.34686	626.3427	0.36458
618.78	0.3466	626.0838	0.35707
618.832	0.34649	625.82511	0.35536
618.884	0.35163	625.56349	0.36751
618.936	0.34895	625.30523	0.3673
618.988	0.34962	625.04403	0.35804
619.04	0.35005	624.78306	0.36257
619.092	0.35034	624.52545	0.37122
619.144	0.3517	624.26491	0.3673
619.196	0.35295	624.00458	0.36072
619.248	0.35101	623.74448	0.37986
619.3	0.35157	623.48459	0.36875
619.352	0.35387	623.22491	0.37183
619.404	0.35589	622.96546	0.36525
619.456	0.3577	622.70309	0.37822
619.508	0.34975	622.44407	0.37801
619.56	0.35931	622.18526	0.38604
619.612	0.35955	621.92356	0.3636
619.664	0.36037	621.66207	0.37183
619.716	0.35942	621.40391	0.37513
619.768	0.36008	621.14286	0.37142
619.82	0.36109	620.88203	0.3741
619.872	0.36345	620.62452	0.37225
619.924	0.36488	620.36413	0.37678
619.976	0.36848	620.10395	0.36792
620.028	0.36665	619.8409	0.36525
620.08	0.36994	619.58116	0.3706
620.132	0.37119	619.32164	0.36936
620.184	0.36677	619.06233	0.36298
620.236	0.37354	618.80017	0.37513
620.288	0.37382	618.5413	0.37513
620.34	0.37303	618.27957	0.37513
620.392	0.37337	618.02114	0.38028
620.444	0.37832	617.75985	0.38192
620.496	0.37602	617.49878	0.36936
620.548	0.37281	617.23793	0.37719
620.6	0.37524	616.98037	0.38192
620.652	0.37399	616.71996	0.37739
620.704	0.37948	616.45977	0.38851
620.756	0.38033	616.19675	0.38172
620.808	0.38122	615.937	0.37595
620.86	0.38062	615.67747	0.37122
620.912	0.38418	615.41816	0.37163
620.964	0.38168	615.15602	0.37595
621.016	0.38564	614.89715	0.36875
621.068	0.38443	614.63545	0.37369
621.12	0.38565	614.37398	0.3636
621.172	0.38568	614.11576	0.36257
621.224	0.38772	613.85473	0.36566
621.276	0.38738	613.59392	0.36689
621.328	0.38513	613.33333	0.36154
621.38	0.3893	613.07297	0.3601
621.432	0.38554	612.81282	0.35536
621.484	0.38622	612.54987	0.34919
621.536	0.39525	612.29017	0.35845
621.588	0.39498	612.03069	0.3533
621.64	0.39126	611.76841	0.35001
621.692	0.39734	611.50937	0.34383
621.744	0.39704	611.24755	0.34383
621.796	0.39805	610.98594	0.34548
621.848	0.39423	610.72756	0.34239
621.9	0.39599	610.4664	0.33786
621.952	0.39682	610.20547	0.33313
622.004	0.39375	609.94475	0.33704
622.056	0.39776	609.68426	0.32901
622.108	0.39987	609.42399	0.32469
622.16	0.40085	609.16096	0.31666
622.212	0.39839	608.90113	0.3181
622.264	0.39936	608.64153	0.31913
622.316	0.40242	608.37917	0.31542
622.368	0.40159	608.12002	0.31398
622.42	0.39956	607.85811	0.31274
622.472	0.40418	607.59642	0.30636
622.524	0.40079	607.33793	0.3078
622.576	0.40378	607.0767	0.30945
622.628	0.40609	606.81568	0.30245
622.68	0.40739	606.5549	0.30121
622.732	0.40338	606.29433	0.30389
622.784	0.40408	606.03103	0.29998
622.836	0.41167	605.77092	0.29771
622.888	0.40961	605.51103	0.29833
622.94	0.4104	605.24841	0.29113
622.992	0.41121	604.98897	0.28618
623.044	0.41518	604.7268	0.27898
623.096	0.41127	604.46781	0.28639
623.148	0.41606	604.20609	0.2831
623.2	0.40946	603.9446	0.27836
623.252	0.415	603.68334	0.27671
623.304	0.41104	603.42231	0.27733
623.356	0.41641	603.1615	0.26971
623.408	0.41856	602.90091	0.27033
623.46	0.41322	602.64056	0.26765
623.512	0.41665	602.3775	0.26745
623.564	0.41783	602.11759	0.26168
623.616	0.4164	601.85499	0.26539
623.668	0.41853	601.59554	0.26168
623.72	0.42	601.33339	0.25674
623.772	0.41907	601.07148	0.2621
623.824	0.41472	600.81269	0.26457
623.876	0.41999	600.55123	0.25427
623.927	0.42114	600.29	0.25324
623.979	0.41757	600.02899	0.25468
624.031	0.42041	599.76821	0.25057
624.083	0.42195	599.50476	0.24686
624.135	0.4236	599.24443	0.23945
624.187	0.42604	598.98433	0.23986
624.239	0.42106	598.72157	0.23986
624.291	0.42297	598.46192	0.2413
624.343	0.42468	598.19962	0.23327
624.395	0.42515	597.93755	0.23512
624.447	0.42518	597.67571	0.23121
624.499	0.43092	597.41697	0.23039
624.551	0.42864	597.15558	0.22257
624.603	0.42928	596.89155	0.21783
624.655	0.42883	596.63062	0.21927
624.707	0.43001	596.36992	0.2203
624.759	0.42887	596.10945	0.22339
624.811	0.43031	595.84635	0.21165
624.863	0.4313	595.58633	0.21886
624.915	0.42913	595.32369	0.21454
624.967	0.43428	595.06413	0.21145
625.019	0.43597	594.80195	0.20671
625.071	0.43408	594.54	0.21001
625.123	0.43222	594.27828	0.21165
625.175	0.43398	594.01679	0.20259
625.227	0.4349	593.75553	0.20527
625.279	0.43808	593.4945	0.20074
625.331	0.43704	593.2337	0.20218
625.383	0.43674	592.97029	0.20218
625.435	0.43851	592.70995	0.19765
625.486	0.44165	592.44984	0.19601
625.538	0.43715	592.18713	0.18818
625.59	0.43901	591.92466	0.18921
625.642	0.43767	591.66524	0.18798
625.694	0.43622	591.40323	0.18303
625.746	0.44319	591.14145	0.18962
625.798	0.44605	590.8799	0.18098
625.85	0.44079	590.61858	0.17953
625.902	0.44138	590.35469	0.17892
625.954	0.44421	590.09384	0.17809
626.006	0.44264	589.83321	0.17439
626.058	0.44547	589.57002	0.17727
626.11	0.44597	589.30986	0.17336
626.162	0.44152	589.04714	0.17768
626.214	0.4433	588.78465	0.16986
626.266	0.44551	588.52518	0.17748
626.318	0.44429	588.26316	0.17212
626.37	0.44724	588.00136	0.17459
626.422	0.44394	587.7398	0.1678
626.474	0.44784	587.47848	0.16739
626.526	0.44928	587.21461	0.17212
626.577	0.45288	586.95375	0.16018
626.629	0.45019	586.69312	0.16327
626.681	0.45518	586.42995	0.16183
626.733	0.45268	586.16979	0.16409
626.785	0.44962	585.90709	0.1575
626.837	0.44971	585.64463	0.15956
626.889	0.44935	585.38241	0.15998
626.941	0.45302	585.12042	0.15648
626.993	0.45353	584.85866	0.15833
627.045	0.45247	584.59714	0.15503
627.097	0.45372	584.33585	0.15174
627.149	0.45293	584.07479	0.15256
627.201	0.45387	583.81122	0.14824
627.253	0.45429	583.55064	0.15339
627.305	0.45366	583.28754	0.14762
627.357	0.45818	583.02742	0.15318
627.409	0.45617	582.7648	0.14474
627.46	0.45757	582.50242	0.14742
627.512	0.45948	582.24027	0.1468
627.564	0.45597	581.97835	0.1435
627.616	0.45739	581.71667	0.14515
627.668	0.45871	581.45523	0.14021
627.72	0.45993	581.1913	0.14042
627.772	0.45682	580.93033	0.13918
627.824	0.46019	580.66959	0.13609
627.876	0.45613	580.40638	0.13939
627.928	0.46031	580.1434	0.13836
627.98	0.45845	579.88337	0.13239
628.032	0.4633	579.62087	0.13342
628.084	0.46216	579.3586	0.13815
628.136	0.45936	579.09657	0.13012
628.188	0.46319	578.83478	0.13259
628.239	0.46045	578.57323	0.13177
628.291	0.46248	578.30921	0.13074
628.343	0.46009	578.04813	0.13136
628.395	0.46116	577.7846	0.12909
628.447	0.46314
628.499	0.46367
628.551	0.4642
628.603	0.46429
628.655	0.46702
628.707	0.46757
628.759	0.46108
628.811	0.46269
628.863	0.46357
628.914	0.46557
628.966	0.46801
629.018	0.46729
629.07	0.46723
629.122	0.46663
629.174	0.46744
629.226	0.46927
629.278	0.46983
629.33	0.47167
629.382	0.47471
629.434	0.4703
629.486	0.46879
629.537	0.47236
629.589	0.47332
629.641	0.47206
629.693	0.47309
629.745	0.47179
629.797	0.47285
629.849	0.47243
629.901	0.47858
629.953	0.47763
630.005	0.47401
630.057	0.47552
630.109	0.47094
630.16	0.47706
630.212	0.4787
630.264	0.47687
630.316	0.47768
630.368	0.47774
630.42	0.47855
630.472	0.48029
630.524	0.47722
630.576	0.48184
630.628	0.48217
630.679	0.48133
630.731	0.4846
630.783	0.48439
630.835	0.48348
630.887	0.48075
630.939	0.48158
630.991	0.48453
631.043	0.48795
631.095	0.48634
631.147	0.4836
631.198	0.4873
631.25	0.48741
631.302	0.48612
631.354	0.48388
631.406	0.48829
631.458	0.48979
631.51	0.48667
631.562	0.48855
631.614	0.49375
631.666	0.48823
631.717	0.49126
631.769	0.49041
631.821	0.48957
631.873	0.49155
631.925	0.49053
631.977	0.48788
632.029	0.49409
632.081	0.49145
632.133	0.49329
632.184	0.4876
632.236	0.49168
632.288	0.49669
632.34	0.49649
632.392	0.49499
632.444	0.4949
632.496	0.49668
632.548	0.49791
632.599	0.49752
632.651	0.4997
632.703	0.49775
632.755	0.50018
632.807	0.49734
632.859	0.50167
632.911	0.50129
632.963	0.49941
633.015	0.49917
633.066	0.49943
633.118	0.49998
633.17	0.49925
633.222	0.50266
633.274	0.50364
633.326	0.50554
633.378	0.50479
633.43	0.50428
633.481	0.50015
633.533	0.50502
633.585	0.50581
633.637	0.50359
633.689	0.50268
633.741	0.50502
633.793	0.5049
633.845	0.50046
633.896	0.50586
633.948	0.50551
634	0.50608
634.052	0.50723
634.104	0.50865
634.156	0.50996
634.208	0.50603
634.259	0.50851
634.311	0.50981
634.363	0.50828
634.415	0.50733
634.467	0.50538
634.519	0.5056
634.571	0.50561
634.622	0.50896
634.674	0.51014
634.726	0.51325
634.778	0.51407
634.83	0.51226
634.882	0.5104
634.934	0.50947
634.986	0.50962
635.037	0.51063
635.089	0.51451
635.141	0.5159
635.193	0.5183
635.245	0.51514
635.297	0.51704
635.349	0.51661
635.4	0.51843
635.452	0.51233
635.504	0.51168
635.556	0.51556
635.608	0.51531
635.66	0.51657
635.711	0.51806
635.763	0.51565
635.815	0.51703
635.867	0.51905
635.919	0.5171
635.971	0.51786
636.023	0.51701
636.074	0.51425
636.126	0.5157
636.178	0.51671
636.23	0.51741
636.282	0.52134
636.334	0.52203
636.385	0.51787
636.437	0.51739
636.489	0.51753
636.541	0.51759
636.593	0.52032
636.645	0.51963
636.696	0.52203
636.748	0.523
636.8	0.52338
636.852	0.52063
636.904	0.51742
636.956	0.51591
637.008	0.51934
637.059	0.51953
637.111	0.51675
637.163	0.52181
637.215	0.52131
637.267	0.52163
637.318	0.52141
637.37	0.51741
637.422	0.51649
637.474	0.51943
637.526	0.52001
637.578	0.52064
637.629	0.51931
637.681	0.5217
637.733	0.52115
637.785	0.51754
637.837	0.51643
637.889	0.52173
637.94	0.51891
637.992	0.51668
638.044	0.51859
638.096	0.519
638.148	0.51802
638.2	0.51638
638.251	0.51855
638.303	0.51896
638.355	0.51695
638.407	0.51684
638.459	0.51386
638.51	0.51482
638.562	0.51998
638.614	0.51966
638.666	0.52096
638.718	0.52146
638.77	0.51716
638.821	0.51338
638.873	0.51595
638.925	0.5148
638.977	0.51351
639.029	0.51609
639.08	0.51933
639.132	0.51535
[truncated: 7,101 more rows]
