# Supplementary material for: Precise control of the interlayer twist angle in large scale MoS2 homostructures
Source: Nat Commun. 2020 May 1;11:2153. doi: 10.1038/s41467-020-16056-4 (PMC7195481; doi:10.1038/s41467-020-16056-4)
Supplement: Supplementary file 3 — Source Data [file 41467_2020_16056_MOESM3_ESM.zip › Source Data/Fig. S9c PL compare natural and stacked trilayer.txt]

564.943	0.04439	1034.79304	0.01473
564.995	0.04377	1034.54308	0.01563
565.047	0.0433	1034.29323	0.01323
565.099	0.043	1034.05212	0.01443
565.152	0.04287	1033.80251	0.01533
565.204	0.04287	1033.55303	0.01774
565.256	0.04298	1033.30366	0.01473
565.308	0.04314	1033.05441	0.01594
565.361	0.04333	1032.80529	0.01533
565.413	0.04353	1032.55628	0.01353
565.465	0.04372	1032.3074	0.01443
565.518	0.0439	1032.05863	0.01684
565.57	0.04408	1031.80999	0.01263
565.622	0.04423	1031.56146	0.01383
565.674	0.04434	1031.31306	0.01684
565.727	0.04441	1031.06477	0.01413
565.779	0.04442	1030.8166	0.01503
565.831	0.04437	1030.56856	0.01563
565.883	0.04429	1030.32063	0.01533
565.936	0.04419	1030.07282	0.01503
565.988	0.04413	1029.82513	0.01503
566.04	0.04412	1029.57756	0.01714
566.092	0.0442	1029.33011	0.01624
566.145	0.04437	1029.07425	0.01533
566.197	0.04464	1028.82704	0.01473
566.249	0.04497	1028.57995	0.01413
566.301	0.04536	1028.33297	0.01774
566.354	0.04577	1028.08612	0.01684
566.406	0.04619	1027.83088	0.01654
566.458	0.0466	1027.58427	0.01744
566.51	0.04698	1027.33777	0.01714
566.563	0.04733	1027.0914	0.01654
566.615	0.04763	1026.83665	0.01563
566.667	0.04785	1026.59051	0.01503
566.72	0.04798	1026.34449	0.01624
566.772	0.04799	1026.09012	0.01744
566.824	0.04789	1025.84434	0.01894
566.876	0.04768	1025.59021	0.01594
566.929	0.04741	1025.34467	0.01624
566.981	0.04712	1025.09925	0.01503
567.033	0.04688	1024.84549	0.01624
567.085	0.04677	1024.60031	0.01563
567.138	0.04683	1024.34679	0.01804
567.19	0.04708	1024.10185	0.01594
567.242	0.04753	1023.84858	0.01563
567.294	0.04812	1023.60388	0.01594
567.347	0.0488	1023.35086	0.01684
567.399	0.04949	1023.10639	0.01443
567.451	0.05013	1022.85361	0.01684
567.503	0.05065	1022.60938	0.01563
567.556	0.05102	1022.35685	0.01714
567.608	0.05125	1022.10445	0.01594
567.66	0.05133	1021.86058	0.01594
567.712	0.05131	1021.60842	0.01503
567.765	0.05122	1021.35638	0.01714
567.817	0.05111	1021.11287	0.01684
567.869	0.051	1020.86107	0.01624
567.921	0.05093	1020.60941	0.01624
567.974	0.05091	1020.36625	0.01563
568.026	0.05095	1020.11482	0.01714
568.078	0.05108	1019.86353	0.01563
568.13	0.05127	1019.61235	0.01533
568.183	0.05153	1019.3613	0.01624
568.235	0.05185	1019.11873	0.01594
568.287	0.0522	1018.86792	0.01443
568.339	0.05257	1018.61724	0.01413
568.391	0.05294	1018.36668	0.01353
568.444	0.0533	1018.11624	0.01563
568.496	0.05365	1017.86592	0.01413
568.548	0.05399	1017.61573	0.01563
568.6	0.05431	1017.36566	0.01353
568.653	0.05463	1017.11572	0.01533
568.705	0.05494	1016.87422	0.01594
568.757	0.05521	1016.62451	0.01293
568.809	0.05543	1016.37493	0.01594
568.862	0.05555	1016.12547	0.01383
568.914	0.05556	1015.86782	0.01383
568.966	0.05544	1015.61861	0.01594
569.018	0.05521	1015.36952	0.01443
569.071	0.05491	1015.12056	0.01323
569.123	0.05459	1014.87171	0.01443
569.175	0.05435	1014.62299	0.01443
569.227	0.05424	1014.37439	0.01563
569.28	0.05433	1014.12591	0.01413
569.332	0.05463	1013.87755	0.01203
569.384	0.0551	1013.62104	0.01383
569.436	0.05567	1013.37293	0.01533
569.488	0.05624	1013.12494	0.01473
569.541	0.0567	1012.87708	0.01473
569.593	0.05695	1012.62933	0.01443
569.645	0.05692	1012.37345	0.01473
569.697	0.05661	1012.12595	0.01383
569.75	0.05604	1011.87857	0.01473
569.802	0.05527	1011.62308	0.01203
569.854	0.05443	1011.37594	0.01503
569.906	0.05359	1011.12893	0.01624
569.958	0.05287	1010.87381	0.01443
570.011	0.05233	1010.62704	0.01503
570.063	0.05198	1010.37218	0.01563
570.115	0.05184	1010.12566	0.01684
570.167	0.05188	1009.87925	0.01533
570.22	0.05204	1009.62476	0.01383
570.272	0.05228	1009.37861	0.01443
570.324	0.05254	1009.12437	0.01594
570.376	0.05281	1008.87846	0.01383
570.429	0.05304	1008.62447	0.01533
570.481	0.05324	1008.3788	0.01594
570.533	0.05338	1008.12507	0.01473
570.585	0.05347	1007.87146	0.01503
570.637	0.05352	1007.70791	0.01708
570.69	0.05353	1007.45451	0.01664
570.742	0.05353	1007.20941	0.0156
570.794	0.05353	1006.95627	0.01569
570.846	0.05358	1006.71141	0.01563
570.898	0.05369	1006.45851	0.01586
570.951	0.05389	1006.2139	0.01522
571.003	0.0542	1005.96125	0.01579
571.055	0.05462	1005.71688	0.01599
571.107	0.0551	1005.46448	0.01599
571.16	0.05562	1005.22035	0.01481
571.212	0.05611	1004.9682	0.01594
571.264	0.05651	1004.72431	0.015
571.316	0.05677	1004.47241	0.01595
571.368	0.05685	1004.22064	0.01654
571.421	0.05676	1003.97711	0.0159
571.473	0.05652	1003.72558	0.01476
571.525	0.05619	1003.47419	0.01522
571.577	0.05583	1003.23102	0.01481
571.629	0.05554	1002.97987	0.01473
571.682	0.0554	1002.72884	0.01473
571.734	0.05546	1002.48604	0.01353
571.786	0.05577	1002.23526	0.01533
571.838	0.05631	1001.98461	0.01594
571.89	0.05706	1001.73408	0.01563
571.943	0.05794	1001.48368	0.01503
571.995	0.05886	1001.24147	0.01594
572.047	0.05971	1000.99132	0.01503
572.099	0.06041	1000.74129	0.01563
572.152	0.06086	1000.49138	0.01533
572.204	0.06103	1000.2416	0.01624
572.256	0.0609	999.99195	0.01834
572.308	0.0605	999.74242	0.01684
572.36	0.05989	999.49301	0.01804
572.413	0.05919	999.24373	0.01473
572.465	0.05848	998.99457	0.01654
572.517	0.05789	998.74554	0.01594
572.569	0.05752	998.49663	0.01714
572.621	0.05742	998.24784	0.01714
572.674	0.05762	997.99918	0.01714
572.726	0.05813	997.75064	0.01624
572.778	0.05888	997.50223	0.01774
572.83	0.0598	997.25394	0.01533
572.882	0.06082	997.00577	0.01594
572.935	0.06184	996.75773	0.01594
572.987	0.0628	996.50181	0.01594
573.039	0.06366	996.25402	0.01594
573.091	0.0644	996.00635	0.01744
573.143	0.06501	995.75881	0.01894
573.196	0.06551	995.5034	0.01563
573.248	0.06593	995.25611	0.01774
573.3	0.06629	995.00893	0.01804
573.352	0.06658	994.76188	0.01834
573.404	0.0668	994.50699	0.01563
573.456	0.06696	994.26019	0.01654
573.509	0.06704	994.01351	0.01714
573.561	0.06704	993.759	0.01714
573.613	0.067	993.51257	0.01594
573.665	0.06692	993.25832	0.01924
573.717	0.06687	993.01214	0.01834
573.77	0.06688	992.76608	0.01744
573.822	0.06698	992.51221	0.01834
573.874	0.06718	992.26639	0.01774
573.926	0.06747	992.01278	0.01924
573.978	0.06781	991.76721	0.01774
574.031	0.06814	991.51385	0.01684
574.083	0.06842	991.26854	0.01834
574.135	0.06861	991.01543	0.01834
574.187	0.06869	990.76246	0.01834
574.239	0.0687	990.51751	0.02014
574.291	0.06868	990.26479	0.01654
574.344	0.0687	990.02009	0.01804
574.396	0.06885	989.76762	0.01804
574.448	0.06916	989.51528	0.01744
574.5	0.06965	989.26307	0.01744
574.552	0.07031	989.01886	0.01563
574.605	0.07105	988.76691	0.01924
574.657	0.07178	988.51508	0.02014
574.709	0.07241	988.27124	0.01894
574.761	0.07282	988.01966	0.01804
574.813	0.07296	987.76822	0.01924
574.865	0.07282	987.5169	0.01804
574.918	0.07243	987.2657	0.01804
574.97	0.07185	987.01464	0.02135
575.022	0.07119	986.7637	0.01954
575.074	0.07054	986.52073	0.01924
575.126	0.06999	986.27004	0.01714
575.179	0.06961	986.01948	0.01744
575.231	0.06941	985.76905	0.01563
575.283	0.06939	985.51875	0.01804
575.335	0.06951	985.26857	0.01864
575.387	0.06973	985.01852	0.02014
575.439	0.07	984.7686	0.01774
575.492	0.07029	984.5188	0.02075
575.544	0.07058	984.26913	0.01624
575.596	0.07086	984.01959	0.01954
575.648	0.07115	983.76238	0.01924
575.7	0.07146	983.51309	0.01984
575.752	0.07181	983.26393	0.01834
575.805	0.07218	983.0149	0.01894
575.857	0.07258	982.76599	0.02195
575.909	0.07298	982.51721	0.01744
575.961	0.07334	982.26078	0.02105
576.013	0.07362	982.01226	0.01924
576.065	0.0738	981.76385	0.02195
576.118	0.07387	981.51558	0.01744
576.17	0.07383	981.25968	0.01924
576.222	0.07372	981.01166	0.02014
576.274	0.07358	980.76376	0.02105
576.326	0.07349	980.50825	0.01984
576.378	0.07349	980.26061	0.01714
576.431	0.07364	980.0131	0.01924
576.483	0.07397	979.75798	0.01924
576.535	0.07446	979.51072	0.02075
576.587	0.07506	979.25586	0.02044
576.639	0.07572	979.00885	0.01924
576.691	0.07634	978.76197	0.01744
576.744	0.07686	978.5075	0.01774
576.796	0.0772	978.25316	0.01774
576.848	0.07736	978.00666	0.01684
576.9	0.07732	977.75259	0.01924
576.952	0.07714	977.50634	0.01804
577.004	0.07687	977.25252	0.01954
577.057	0.07657	977.00652	0.01864
577.109	0.07629	976.75296	0.01894
577.161	0.07605	976.49954	0.01774
577.213	0.07587	976.25392	0.01834
577.265	0.07572	976.00075	0.01954
577.317	0.0756	975.74772	0.01744
577.369	0.07547	975.50248	0.02075
577.422	0.07536	975.2497	0.01954
577.474	0.07527	974.99706	0.01894
577.526	0.07524	974.74454	0.01804
577.578	0.07531	974.49216	0.01954
577.63	0.07551	974.24755	0.01864
577.682	0.07585	973.99542	0.02044
577.735	0.0763	973.74342	0.02105
577.787	0.07682	973.49156	0.01924
577.839	0.07735	973.23982	0.01864
577.891	0.07783	972.98822	0.01834
577.943	0.07821	972.73674	0.01954
577.995	0.07851	972.4854	0.02014
578.047	0.07875	972.23418	0.02075
578.1	0.07898	971.9831	0.01864
578.152	0.07928	971.73214	0.02014
578.204	0.07969	971.48131	0.01894
578.256	0.08023	971.23062	0.01954
578.308	0.08086	970.98005	0.01894
578.36	0.08152	970.72961	0.01924
578.412	0.08209	970.4793	0.01864
578.465	0.08249	970.22912	0.02255
578.517	0.08263	969.97907	0.02135
578.569	0.0825	969.72915	0.01984
578.621	0.08214	969.47935	0.02135
578.673	0.08165	969.22213	0.02105
578.725	0.08118	968.97259	0.01924
578.777	0.08086	968.72319	0.01924
578.83	0.08081	968.47391	0.02105
578.882	0.08109	968.21722	0.02014
578.934	0.08167	967.9682	0.02195
578.986	0.08247	967.71931	0.02014
579.038	0.08334	967.46302	0.02014
579.09	0.08411	967.21439	0.02255
579.142	0.08463	966.96589	0.02075
579.195	0.08479	966.70999	0.01774
579.247	0.08456	966.46175	0.02165
579.299	0.08396	966.20612	0.01954
579.351	0.08311	965.95814	0.01984
579.403	0.08214	965.70278	0.02014
579.455	0.08121	965.45505	0.01954
579.507	0.08045	965.19996	0.02075
579.559	0.07999	964.95249	0.02075
579.612	0.07986	964.69766	0.01984
579.664	0.08006	964.45045	0.01954
579.716	0.08056	964.19588	0.02014
579.768	0.08126	963.94893	0.02044
579.82	0.08208	963.69463	0.01954
579.872	0.08292	963.44046	0.02075
579.924	0.08371	963.1939	0.02014
579.976	0.08442	962.93999	0.02255
580.029	0.08503	962.68622	0.01954
580.081	0.08555	962.44004	0.02165
580.133	0.08603	962.18653	0.02135
580.185	0.08649	961.93316	0.01744
580.237	0.08697	961.67992	0.01984
580.289	0.08747	961.47147	0.02083
580.341	0.08801	961.22591	0.02114
580.393	0.08854	960.97304	0.02082
580.446	0.08903	960.72031	0.02113
580.498	0.08945	960.47513	0.02178
580.55	0.08978	960.22266	0.02125
580.602	0.09001	959.97032	0.01981
580.654	0.09017	959.72553	0.02087
580.706	0.09032	959.47345	0.02197
580.758	0.0905	959.2215	0.01984
580.81	0.09078	958.96969	0.02072
580.863	0.09118	958.7254	0.02151
580.915	0.0917	958.47385	0.02124
580.967	0.09228	958.22243	0.02087
581.019	0.09287	957.97114	0.02033
581.071	0.09336	957.71998	0.02141
581.123	0.09369	957.46895	0.02051
581.175	0.09382	957.21806	0.02075
581.227	0.09376	956.96729	0.02206
581.279	0.09354	956.71666	0.02044
581.332	0.09327	956.46616	0.02075
581.384	0.09304	956.21579	0.02195
581.436	0.09293	955.96555	0.02014
581.488	0.093	955.71544	0.02105
581.54	0.09325	955.46546	0.02165
581.592	0.09361	955.21562	0.02195
581.644	0.09402	954.9659	0.02165
581.696	0.09438	954.71631	0.02255
581.749	0.09464	954.46686	0.02465
581.801	0.09477	954.21753	0.02044
581.853	0.09481	953.96101	0.02556
581.905	0.09485	953.71195	0.02075
581.957	0.09497	953.46302	0.02315
582.009	0.09526	953.21422	0.02405
582.061	0.09574	952.95824	0.02315
582.113	0.09636	952.7097	0.02315
582.165	0.09702	952.46129	0.02255
582.217	0.09754	952.20571	0.02495
582.27	0.09775	951.95757	0.02556
582.322	0.0975	951.70955	0.02375
582.374	0.09671	951.45438	0.01984
582.426	0.09544	951.20662	0.02135
582.478	0.09382	950.959	0.02616
582.53	0.09208	950.70423	0.02405
582.582	0.09049	950.45686	0.02556
582.634	0.08931	950.20236	0.02435
582.686	0.08873	949.95526	0.02586
582.738	0.08885	949.70102	0.02315
582.791	0.08963	949.44692	0.02315
582.843	0.09095	949.20021	0.02315
582.895	0.0926	948.94638	0.02285
582.947	0.09433	948.69993	0.02435
582.999	0.09593	948.44637	0.02495
583.051	0.09724	948.19294	0.02616
583.103	0.09817	947.94688	0.02526
583.155	0.09871	947.69372	0.02375
583.207	0.09892	947.44069	0.02405
583.259	0.09888	947.1878	0.02345
583.312	0.09869	946.94226	0.02586
583.364	0.09844	946.68964	0.02586
583.416	0.09817	946.43714	0.02676
583.468	0.09791	946.18479	0.02375
583.52	0.09766	945.93257	0.02646
583.572	0.09742	945.68768	0.02285
583.624	0.0972	945.43572	0.02465
583.676	0.09701	945.1839	0.02255
583.728	0.09689	944.93221	0.02405
583.78	0.09688	944.68066	0.02255
583.832	0.09701	944.42924	0.02255
583.885	0.09728	944.17795	0.02616
583.937	0.09768	943.9268	0.02465
583.989	0.09816	943.67578	0.02405
584.041	0.09865	943.42489	0.02435
584.093	0.09907	943.17414	0.02556
584.145	0.09937	942.92352	0.02285
584.197	0.09949	942.66588	0.02676
584.249	0.09944	942.41553	0.02465
584.301	0.09926	942.16531	0.02616
584.353	0.09903	941.91523	0.02255
584.405	0.09884	941.66528	0.02586
584.457	0.09877	941.41546	0.02616
584.51	0.0989	941.15864	0.02435
584.562	0.09925	940.90909	0.02526
584.614	0.0998	940.65967	0.02766
584.666	0.10051	940.40327	0.02736
584.718	0.10129	940.15412	0.02435
584.77	0.10204	939.9051	0.02495
584.822	0.10269	939.64911	0.02586
584.874	0.10316	939.40036	0.02706
584.926	0.10345	939.14464	0.02766
584.978	0.10358	938.89615	0.02435
585.03	0.1036	938.6478	0.02826
585.082	0.10362	938.39249	0.02736
585.134	0.10372	938.14441	0.02526
585.187	0.10399	937.88937	0.02526
585.239	0.10446	937.63447	0.02526
585.291	0.10515	937.38679	0.02586
585.343	0.10603	937.13216	0.02796
585.395	0.10703	936.88475	0.02495
585.447	0.10807	936.63039	0.02556
585.499	0.10906	936.37618	0.02856
585.551	0.10994	936.12916	0.02586
585.603	0.11066	935.87522	0.02616
585.655	0.11121	935.62141	0.02826
585.707	0.11163	935.37479	0.02796
585.759	0.11196	935.12126	0.03007
585.811	0.11225	934.86786	0.02646
585.863	0.11256	934.6146	0.02796
585.916	0.11294	934.36148	0.02916
585.968	0.11338	934.11552	0.02796
586.02	0.1139	933.86267	0.03037
586.072	0.11448	933.60996	0.02766
586.124	0.11507	933.35738	0.02796
586.176	0.11565	933.10494	0.03037
586.228	0.11619	932.85264	0.02586
586.28	0.11665	932.60047	0.03217
586.332	0.11702	932.34844	0.03037
586.384	0.11729	932.09654	0.02646
586.436	0.11745	931.84478	0.02946
586.488	0.11752	931.59316	0.03037
586.54	0.11752	931.34167	0.03037
586.592	0.11748	931.09032	0.03127
586.644	0.11745	930.83213	0.02856
586.696	0.11749	930.58105	0.02977
586.748	0.11766	930.33011	0.02977
586.801	0.11802	930.0793	0.02706
586.853	0.11859	929.82863	0.03187
586.905	0.11938	929.57114	0.03097
586.957	0.12036	929.32074	0.03067
587.009	0.12145	929.07048	0.03127
587.061	0.12256	928.82035	0.03217
587.113	0.12358	928.56342	0.02826
587.165	0.12445	928.31356	0.03337
587.217	0.12508	928.05691	0.03428
587.269	0.12548	927.80733	0.02826
587.321	0.12567	927.55788	0.03097
587.373	0.12572	927.30164	0.03187
587.425	0.12572	927.05247	0.03217
587.477	0.12574	926.79651	0.03458
587.529	0.12585	926.5476	0.03367
587.581	0.12606	926.29192	0.03488
587.633	0.12636	926.04329	0.03157
587.685	0.1267	925.78789	0.03277
587.737	0.127	925.53263	0.03397
587.79	0.12722	925.2844	0.03217
587.842	0.12733	925.02942	0.03458
587.894	0.12736	924.78146	0.03397
587.946	0.12736	924.52676	0.03518
587.998	0.1274	924.27219	0.03458
588.05	0.12758	924.01777	0.03518
588.102	0.12793	923.77035	0.03127
588.154	0.12849	923.5162	0.03428
588.206	0.12919	923.26219	0.03277
588.258	0.12996	923.00832	0.03337
588.31	0.13067	922.75459	0.03548
588.362	0.13119	922.50785	0.03367
588.414	0.13142	922.2544	0.03548
588.466	0.13131	922.00108	0.03638
588.492	0.1309	921.74791	0.03518
588.544	0.13026	921.49487	0.03397
588.597	0.12954	921.24197	0.03157
588.649	0.12892	920.98921	0.03848
588.701	0.12855	920.73659	0.03187
588.753	0.12857	920.48411	0.03337
588.806	0.12905	920.23176	0.03728
588.858	0.12999	919.97956	0.03488
588.91	0.13134	919.72749	0.03818
588.963	0.13299	919.46875	0.03608
589.015	0.13479	919.21696	0.03458
589.067	0.13662	918.96531	0.03668
589.119	0.13832	918.7138	0.03909
589.172	0.1398	918.46243	0.03518
589.224	0.14098	918.2044	0.03728
589.276	0.14183	917.9533	0.03728
589.328	0.14231	917.70235	0.03758
589.381	0.14245	917.44475	0.03788
589.433	0.14225	917.19407	0.03939
589.485	0.14176	916.94352	0.03638
589.538	0.14102	916.68635	0.03818
589.59	0.14009	916.43608	0.03698
589.642	0.13905	916.17919	0.03758
589.694	0.13796	915.9292	0.03999
589.747	0.13693	915.67935	0.03758
589.799	0.13605	915.42289	0.04149
589.851	0.13539	915.17331	0.03758
589.903	0.13504	914.94409	0.03891
589.956	0.13502	914.69477	0.04077
590.008	0.13535	914.44559	0.04095
590.06	0.13601	914.18982	0.03969
590.112	0.13693	913.94091	0.03989
590.165	0.13803	913.68542	0.03998
590.217	0.13921	913.43679	0.04075
590.269	0.14036	913.18158	0.04125
590.321	0.14139	912.93322	0.04257
590.374	0.14222	912.67829	0.0394
590.426	0.14281	912.43021	0.03999
590.478	0.14317	912.17556	0.0395
590.53	0.14331	911.92775	0.04076
590.583	0.14332	911.67338	0.03936
590.635	0.14327	911.41916	0.04102
590.687	0.14327	911.17176	0.04188
590.739	0.14341	910.91781	0.03874
590.792	0.14376	910.66401	0.04069
590.844	0.14434	910.41702	0.04481
590.896	0.14515	910.16349	0.03969
590.948	0.14615	909.91011	0.04269
591.001	0.14724	909.65686	0.04209
591.053	0.1483	909.41042	0.04149
591.105	0.14923	909.15746	0.0436
591.157	0.14989	908.90463	0.04209
591.21	0.15022	908.65195	0.04239
591.262	0.15016	908.3994	0.0439
591.314	0.14972	908.147	0.04269
591.367	0.14896	907.89474	0.04029
591.419	0.148	907.64261	0.0457
591.471	0.14697	907.39063	0.0448
591.523	0.14604	907.13879	0.0463
591.575	0.14537	906.88708	0.04209
591.628	0.14508	906.63552	0.04179
591.68	0.14527	906.3841	0.04089
591.732	0.14595	906.13281	0.04059
591.784	0.14712	905.87506	0.0466
591.837	0.14867	905.62406	0.04209
591.889	0.15048	905.37319	0.0433
591.941	0.15241	905.12247	0.04209
591.993	0.1543	904.87188	0.0442
592.046	0.15602	904.61485	0.0457
592.098	0.15747	904.36454	0.0439
592.15	0.15858	904.11438	0.0472
592.202	0.15932	903.85777	0.04781
592.255	0.1597	903.60788	0.0457
592.307	0.15975	903.35814	0.04781
592.359	0.15953	903.10196	0.0466
592.411	0.1591	902.85249	0.04781
592.464	0.15851	902.5966	0.0463
592.516	0.15786	902.34741	0.046
592.568	0.15721	902.09181	0.0466
592.62	0.15666	901.8429	0.0454
592.673	0.15629	901.58758	0.0451
592.725	0.15618	901.3324	0.0454
592.777	0.1564	901.08391	0.05081
592.829	0.15697	900.82902	0.0469
592.882	0.15786	900.58081	0.05141
592.934	0.159	900.32621	0.04871
592.986	0.16026	900.07174	0.04841
593.038	0.16151	899.81743	0.046
593.09	0.16258	899.56977	0.04841
593.143	0.16335	899.31574	0.04931
593.195	0.16375	899.06185	0.04811
593.247	0.16377	898.8081	0.04901
593.299	0.16348	898.5545	0.05021
593.352	0.16301	898.30104	0.0466
593.404	0.16252	898.05422	0.0436
593.456	0.16214	897.80104	0.04871
593.508	0.16201	897.548	0.04901
593.561	0.16217	897.29511	0.05262
593.613	0.1626	897.04236	0.05051
593.665	0.16322	896.78975	0.04991
593.717	0.16391	896.53729	0.04781
593.769	0.16453	896.2785	0.04781
593.822	0.16499	896.02632	0.04811
593.874	0.16525	895.77428	0.0439
593.926	0.16533	895.52239	0.04931
593.978	0.16532	895.27064	0.04781
594.031	0.16534	895.01902	0.04961
594.083	0.16552	894.76111	0.0469
594.135	0.16594	894.50978	0.05081
594.187	0.16664	894.2586	0.05201
594.239	0.16756	894.00756	0.05051
594.292	0.1686	893.75022	0.05051
594.344	0.1696	893.49947	0.05111
594.396	0.17041	893.24885	0.04961
594.448	0.17091	892.99195	0.05352
594.501	0.17105	892.74162	0.05171
594.553	0.17087	892.48502	0.04991
594.605	0.17047	892.23497	0.04991
594.657	0.17001	891.97866	0.05141
594.71	0.16968	891.72889	0.05442
594.762	0.16963	891.47287	0.05081
594.814	0.16996	891.22339	0.05201
594.866	0.17069	890.96765	0.05171
594.918	0.17177	890.71207	0.05081
594.971	0.17306	890.46301	0.04841
595.023	0.17443	890.20772	0.05081
595.075	0.17573	889.95256	0.05171
595.127	0.17686	889.70393	0.05442
595.179	0.17774	889.44907	0.05141
595.232	0.1784	889.19436	0.05292
595.284	0.17886	888.93979	0.05382
595.336	0.1792	888.68536	0.05232
595.388	0.17949	888.43744	0.05262
595.441	0.17977	888.1833	0.05171
595.493	0.18007	887.92931	0.05201
595.545	0.18038	887.67546	0.05141
595.597	0.18067	887.42176	0.05472
595.649	0.1809	887.1682	0.05081
595.702	0.18107	886.91479	0.05262
595.754	0.18116	886.66153	0.05502
595.806	0.18123	886.4084	0.04811
595.858	0.1813	886.15543	0.05111
595.91	0.18144	885.90259	0.04901
595.963	0.18167	885.6499	0.05051
596.015	0.18203	885.39105	0.05141
596.067	0.18252	885.13865	0.05292
596.119	0.18311	884.8864	0.05562
596.172	0.18377	884.63429	0.05232
596.224	0.18448	884.38232	0.0457
596.276	0.18521	884.1242	0.05352
596.328	0.18596	883.87253	0.05592
596.38	0.18672	883.621	0.05141
596.433	0.18749	883.36332	0.05352
596.485	0.18826	883.11208	0.05081
596.537	0.18898	882.85471	0.04901
596.589	0.18963	882.60375	0.05352
596.641	0.19012	882.35294	0.05502
596.694	0.19043	882.09601	0.04811
596.746	0.19053	881.84549	0.05232
596.798	0.19042	881.58885	0.05262
596.85	0.19015	881.33236	0.05382
596.902	0.1898	881.08227	0.0475
596.955	0.18945	880.82608	0.05442
597.007	0.18917	880.57627	0.05232
597.059	0.18901	880.32037	0.0466
597.111	0.18896	880.06462	0.05201
597.163	0.18898	879.80902	0.05141
597.216	0.18899	879.5598	0.05382
597.268	0.18893	879.30449	0.05232
597.32	0.18876	879.04932	0.05171
597.372	0.1885	878.79431	0.04901
597.424	0.18821	878.53945	0.05081
597.477	0.18801	878.29094	0.05412
597.529	0.18804	878.03637	0.05322
597.581	0.18845	877.78194	0.05322
597.633	0.18931	877.52766	0.05562
597.685	0.19063	877.27353	0.05472
597.738	0.19233	877.01955	0.05292
597.79	0.19425	876.76571	0.05171
597.842	0.19622	876.51202	0.05201
597.894	0.19801	876.25848	0.05893
597.946	0.19948	875.9989	0.04991
597.999	0.20052	875.74565	0.05141
598.051	0.20112	875.49255	0.05382
598.103	0.20134	875.2396	0.05141
598.155	0.20129	874.98679	0.05322
598.207	0.20113	874.72797	0.05683
598.259	0.20096	874.47546	0.05141
598.312	0.20089	874.22309	0.05262
598.364	0.20096	873.97087	0.05201
598.416	0.20118	873.71265	0.05472
598.468	0.20151	873.46072	0.05262
598.52	0.2019	873.2028	0.04961
598.573	0.20232	872.95117	0.05412
598.625	0.20273	872.69968	0.05322
598.677	0.20313	872.44221	0.05171
598.729	0.20353	872.19101	0.05081
598.781	0.20395	871.93384	0.05292
598.834	0.20437	871.67682	0.05472
598.886	0.20481	871.42607	0.05081
598.938	0.20524	871.16934	0.04871
598.99	0.20562	870.91888	0.04781
599.042	0.20595	870.66246	0.05472
599.094	0.2062	870.40619	0.05442
599.147	0.2064	870.15007	0.05262
599.199	0.20656	869.90019	0.05201
599.251	0.20674	869.64437	0.04931
599.303	0.20702	869.3887	0.05141
599.355	0.20746	869.13318	0.05232
599.408	0.20811	868.8778	0.05201
599.46	0.20902	868.62866	0.05081
599.512	0.2102	868.37358	0.04841
599.564	0.21161	868.16113	0.05102
599.616	0.2132	867.90633	0.04996
599.668	0.21486	867.65168	0.04983
599.721	0.21646	867.39718	0.05126
599.773	0.21786	867.14888	0.04717
599.825	0.21892	866.89467	0.05004
599.877	0.21952	866.64062	0.05132
599.929	0.21959	866.38671	0.04961
599.982	0.21915	866.13295	0.04986
600.034	0.21829	865.87933	0.05021
600.086	0.21719	865.62587	0.05147
600.138	0.21606	865.37256	0.05256
600.19	0.21517	865.11939	0.04672
600.242	0.2147	864.86637	0.04887
600.294	0.21481	864.6135	0.04925
600.347	0.21549	864.36078	0.0489
600.399	0.21663	864.1082	0.04844
600.451	0.21802	863.85577	0.04748
600.503	0.21936	863.60349	0.04824
600.555	0.22037	863.34536	0.04931
600.608	0.22082	863.09338	0.0469
600.66	0.2206	862.84154	0.04871
600.712	0.21978	862.58985	0.04991
600.764	0.21854	862.33232	0.0472
600.816	0.21719	862.08093	0.0475
600.868	0.21607	861.82969	0.05021
600.921	0.2155	861.57261	0.0445
600.973	0.21566	861.32166	0.0445
601.025	0.21662	861.06489	0.0451
601.077	0.21826	860.81424	0.0439
601.129	0.22034	860.55777	0.04991
601.181	0.22254	860.30741	0.04841
601.234	0.22454	860.05124	0.0466
601.286	0.22609	859.80118	0.04871
601.338	0.22704	859.54531	0.04871
601.39	0.22739	859.2896	0.0445
601.442	0.22725	859.03998	0.0442
601.494	0.22682	858.78456	0.04961
601.547	0.22632	858.5293	0.04299
601.599	0.22596	858.27419	0.04901
601.651	0.22586	858.02516	0.04089
601.703	0.22606	857.77035	0.04901
601.755	0.22651	857.51569	0.04901
601.807	0.2271	857.26118	0.0463
601.859	0.2277	857.00682	0.04961
601.912	0.22819	856.75262	0.0448
601.964	0.22849	856.49856	0.04811
602.016	0.2286	856.24466	0.0472
602.068	0.22854	855.9909	0.04781
602.12	0.22841	855.7373	0.0454
602.172	0.22829	855.48384	0.04961
602.225	0.22829	855.23054	0.05081
602.277	0.22844	854.97739	0.04961
602.329	0.22879	854.72438	0.0472
602.381	0.22932	854.47153	0.0472
602.433	0.22999	854.21295	0.04841
602.485	0.23074	853.9604	0.0454
602.537	0.2315	853.70799	0.0457
602.59	0.23224	853.45574	0.0454
602.642	0.2329	853.19777	0.0433
602.694	0.23345	852.94582	0.04841
602.746	0.2339	852.68816	0.0436
602.798	0.23423	852.43651	0.0454
602.85	0.23445	852.18501	0.0475
602.903	0.23458	851.92781	0.04269
602.955	0.23465	851.67661	0.0439
603.007	0.23469	851.41972	0.0445
603.059	0.23474	851.16882	0.04149
603.111	0.23485	850.91223	0.0469
603.163	0.23507	850.6558	0.0466
603.215	0.23546	850.40535	0.0463
603.268	0.23607	850.14922	0.0451
603.32	0.23695	849.89325	0.04299
603.372	0.23812	849.64325	0.04119
603.424	0.23957	849.38758	0.04179
603.476	0.24126	849.13207	0.04029
603.528	0.24311	848.87671	0.0445
603.58	0.24498	848.6215	0.04179
603.633	0.24673	848.36645	0.04269
603.685	0.24819	848.11734	0.0439
603.737	0.24917	847.86259	0.04299
603.789	0.24956	847.608	0.0433
603.841	0.24929	847.35356	0.03848
603.893	0.24839	847.09926	0.04119
603.945	0.247	846.84513	0.04299
603.997	0.24533	846.58537	0.04119
604.05	0.24368	846.33154	0.04179
604.102	0.24237	846.07786	0.04269
604.154	0.24167	845.82434	0.04269
604.206	0.24179	845.57096	0.04089
604.258	0.24282	845.31774	0.03969
604.31	0.24468	845.05892	0.03999
604.362	0.24717	844.80601	0.0436
604.415	0.24999	844.55324	0.04179
604.467	0.25276	844.29489	0.04119
604.519	0.25516	844.04243	0.03818
604.571	0.25689	843.79013	0.04179
604.623	0.25782	843.53224	0.04119
604.675	0.25792	843.28024	0.03728
604.727	0.25735	843.02266	0.04119
604.78	0.25631	842.77097	0.04269
604.832	0.2551	842.5137	0.03758
604.884	0.25399	842.26231	0.03879
604.936	0.25319	842.00536	0.04149
604.988	0.25283	841.74856	0.03758
605.04	0.2529	841.49762	0.03668
605.092	0.25334	841.24114	0.03879
605.144	0.25401	840.98481	0.03848
605.197	0.25475	840.72863	0.03999
605.249	0.25543	840.4783	0.03608
605.301	0.25596	840.22244	0.03728
605.353	0.25633	839.96673	0.03668
605.405	0.25658	839.71117	0.03788
605.457	0.25679	839.45577	0.03818
605.509	0.25707	839.20053	0.03488
605.561	0.25751	838.94544	0.03728
605.614	0.25814	838.69051	0.03608
605.666	0.25897	838.43573	0.03909
605.718	0.25996	838.18111	0.03939
605.77	0.26101	837.92664	0.03879
605.822	0.26202	837.67232	0.03277
605.874	0.26288	837.41816	0.03337
605.926	0.26351	837.16416	0.03668
605.978	0.26387	836.90467	0.03758
606.031	0.26395	836.65097	0.03788
606.083	0.26378	836.39743	0.03668
606.135	0.26343	836.14404	0.03758
606.187	0.26302	835.88518	0.03728
606.239	0.26263	835.63211	0.03698
606.291	0.26239	835.37918	0.03488
606.343	0.26239	835.1208	0.03668
606.395	0.26271	834.86818	0.03458
606.447	0.2634	834.61011	0.03458
606.5	0.26447	834.35781	0.03458
606.552	0.26591	834.10005	0.03548
606.604	0.26766	833.84805	0.03247
606.656	0.26963	833.59061	0.03337
606.708	0.27174	833.33333	0.03578
606.76	0.27388	833.0818	0.03548
606.812	0.27592	832.82483	0.03428
606.864	0.27778	832.56802	0.03187
606.916	0.27938	832.31695	0.03397
606.969	0.28065	832.06046	0.03397
607.021	0.28155	831.80412	0.03247
607.073	0.28206	831.54794	0.03307
607.125	0.28218	831.29192	0.03458
607.177	0.28194	831.03605	0.03127
607.229	0.28137	830.78034	0.03127
607.281	0.28055	830.5248	0.03157
607.333	0.27959	830.2694	0.03428
607.385	0.27862	830.01417	0.03217
607.438	0.27777	829.75909	0.03007
607.49	0.2772	829.50417	0.03217
607.542	0.27702	829.2494	0.03247
607.594	0.2773	828.99479	0.02977
607.646	0.27807	828.74034	0.03157
607.698	0.27925	828.48052	0.03217
607.75	0.28072	828.22638	0.03217
607.802	0.28228	827.9724	0.02946
607.854	0.28373	827.71858	0.02856
607.906	0.28486	827.45939	0.03037
607.959	0.28552	827.20588	0.02796
608.011	0.28561	826.94702	0.02736
608.063	0.28516	826.69382	0.03127
608.115	0.28424	826.44078	0.03187
608.167	0.28303	826.1824	0.02826
608.219	0.28174	825.92418	0.02796
608.271	0.2806	825.67161	0.02826
608.323	0.27981	825.4137	0.02977
608.375	0.27953	825.16144	0.03097
608.427	0.27985	824.90386	0.02766
608.48	0.28078	824.64644	0.03247
608.532	0.28227	824.39465	0.02646
608.584	0.28422	824.13754	0.02916
608.636	0.28645	823.8806	0.02856
608.688	0.28881	823.62381	0.03007
608.74	0.2911	823.36719	0.02796
608.792	0.29317	823.11618	0.03007
608.844	0.29489	822.85987	0.02766
608.896	0.29618	822.60372	0.02736
608.948	0.29702	822.34773	0.02646
609.001	0.29748	822.0919	0.02796
609.053	0.29765	821.83623	0.02826
609.105	0.29772	821.58072	0.02495
609.157	0.29783	821.31993	0.02586
609.209	0.29817	821.17874	0.02471
609.261	0.29883	820.92364	0.02387
609.313	0.29984	820.66869	0.02449
609.365	0.30115	820.41391	0.02474
609.417	0.3026	820.15928	0.02677
609.469	0.30401	819.90481	0.02605
609.521	0.30517	819.65049	0.02478
609.574	0.30591	819.39634	0.02538
609.626	0.30617	819.14234	0.02475
609.678	0.30598	818.8885	0.02623
609.73	0.30546	818.62942	0.02636
609.782	0.30487	818.3759	0.02621
609.834	0.30444	818.12253	0.02516
609.886	0.30441	817.86933	0.0265
609.938	0.30493	817.61089	0.02395
609.99	0.30603	817.358	0.02409
610.042	0.30762	817.10526	0.02462
610.094	0.30949	816.84731	0.02429
610.146	0.31141	816.59489	0.02523
610.198	0.31313	816.33726	0.02033
610.251	0.31449	816.08516	0.02255
610.303	0.31543	815.82785	0.02345
610.355	0.31601	815.57606	0.02435
610.407	0.3164	815.31907	0.02105
610.459	0.31681	815.06759	0.02345
610.511	0.31742	814.81093	0.02135
610.563	0.31837	814.55442	0.01954
610.615	0.31968	814.29808	0.02285
610.667	0.32125	814.04723	0.02195
610.719	0.32288	813.79121	0.02345
610.771	0.32434	813.53534	0.02075
610.823	0.32543	813.27964	0.02285
610.875	0.32603	813.0241	0.02225
610.928	0.32613	812.76871	0.02014
610.98	0.32586	812.51349	0.02195
611.032	0.32546	812.25843	0.02105
611.084	0.32518	812.00353	0.01954
611.136	0.3253	811.74879	0.02165
611.188	0.32596	811.49421	0.02195
611.24	0.3272	811.23979	0.02014
611.292	0.3289	810.98552	0.02165
611.344	0.33083	810.73142	0.02014
611.396	0.33267	810.47219	0.02044
611.448	0.33411	810.21841	0.02075
611.5	0.3349	809.96478	0.02105
611.552	0.33492	809.71132	0.01984
611.604	0.33422	809.45274	0.02165
611.657	0.33297	809.1996	0.02075
611.709	0.33147	808.94134	0.02075
611.761	0.33008	808.68852	0.02044
611.813	0.32913	808.43059	0.01924
611.865	0.32887	808.17809	0.01894
611.917	0.32943	807.92048	0.02255
611.969	0.33078	807.6683	0.02014
612.021	0.33276	807.41102	0.01804
612.073	0.33512	807.15391	0.01834
612.125	0.33753	806.9022	0.01924
612.177	0.33969	806.64541	0.02105
612.229	0.34133	806.38878	0.01924
612.281	0.34231	806.13232	0.01954
612.333	0.34257	805.88125	0.01804
612.385	0.34219	805.62511	0.01954
612.437	0.34131	805.36913	0.02044
612.49	0.34016	805.11331	0.01894
612.542	0.33896	804.85766	0.01984
612.594	0.33791	804.60217	0.02044
612.646	0.33719	804.34684	0.01804
612.698	0.33688	804.09167	0.01894
612.75	0.33702	803.83667	0.02014
612.802	0.33757	803.58183	0.01894
612.854	0.33848	803.32195	0.02014
612.906	0.33965	803.06743	0.01954
612.958	0.34099	802.81308	0.01954
613.01	0.34242	802.55888	0.01774
613.062	0.34387	802.29967	0.01984
613.114	0.34531	802.0458	0.01654
613.166	0.34671	801.79209	0.01924
613.218	0.34805	801.53337	0.01804
613.27	0.34932	801.27998	0.02075
613.322	0.35052	801.02159	0.01684
613.374	0.35163	800.76853	0.01834
613.427	0.35264	800.51047	0.01624
613.479	0.35356	800.25773	0.01984
613.531	0.35437	800	0.01924
613.583	0.35509	799.74243	0.01954
613.635	0.35574	799.49018	0.01624
613.687	0.35632	799.23294	0.01744
613.739	0.35685	798.97587	0.01864
613.791	0.35734	798.71896	0.01684
613.843	0.3578	798.46735	0.01864
613.895	0.35822	798.21077	0.01804
613.947	0.35861	797.95436	0.01533
613.999	0.35898	797.69811	0.01744
614.051	0.35935	797.44202	0.01594
614.103	0.35975	797.1861	0.01774
614.155	0.36025	796.93034	0.01714
614.207	0.36089	796.67475	0.01533
614.259	0.36173	796.41932	0.01624
614.311	0.36282	796.15895	0.01804
614.363	0.36417	795.90385	0.01744
614.415	0.36578	795.64892	0.01714
614.467	0.3676	795.39414	0.01684
614.519	0.36956	795.13444	0.01684
614.571	0.37157	794.88	0.01624
614.623	0.37351	794.62572	0.01654
614.676	0.37529	794.36652	0.01503
614.728	0.37684	794.11257	0.01503
614.78	0.3781	793.85878	0.01774
614.832	0.37907	793.60008	0.01293
614.884	0.37976	793.34155	0.01533
614.936	0.38024	793.08826	0.01594
614.988	0.38059	792.83006	0.01323
615.04	0.38088	792.57709	0.01594
615.092	0.38121	792.31922	0.01473
615.144	0.38161	792.06153	0.01594
615.196	0.38209	791.80905	0.01473
615.248	0.38264	791.55168	0.01473
615.3	0.38321	791.29449	0.01413
615.352	0.38372	791.03746	0.01533
615.404	0.38411	790.78059	0.01624
615.456	0.38433	790.5239	0.01804
615.508	0.38435	790.26737	0.01563
615.56	0.3842	790.011	0.01503
615.612	0.38393	789.75481	0.01413
615.664	0.38363	789.49878	0.01443
615.716	0.38336	789.24291	0.01323
615.768	0.38319	788.98721	0.01503
615.82	0.38314	788.73168	0.01563
615.872	0.3832	788.47131	0.01624
615.924	0.38333	788.21611	0.01624
615.976	0.38347	787.96107	0.01503
616.028	0.38357	787.7062	0.01383
616.08	0.38362	787.4465	0.01563
616.132	0.38363	787.19197	0.01473
616.184	0.38367	786.93261	0.01804
616.236	0.38382	786.67841	0.01323
616.288	0.38418	786.41939	0.01594
616.34	0.38479	786.16551	0.01443
616.392	0.38565	785.90683	0.01203
616.444	0.38669	785.65329	0.01503
616.497	0.38779	785.39494	0.01173
616.549	0.38877	785.13677	0.01473
616.601	0.38948	784.88372	0.01353
616.653	0.3898	784.62588	0.01353
616.705	0.38972	784.36821	0.01143
616.757	0.38928	784.11071	0.01473
616.809	0.38864	783.85338	0.01443
616.861	0.388	783.59621	0.01233
616.913	0.38757	783.33922	0.01473
616.965	0.38752	783.08239	0.01443
617.017	0.38793	782.82574	0.01413
617.069	0.38879	782.56925	0.01443
617.121	0.39001	782.31293	0.01293
617.173	0.39142	782.05677	0.01353
617.225	0.39286	781.80079	0.01473
617.277	0.39421	781.54497	0.01563
617.329	0.39537	781.28932	0.01383
617.381	0.39638	781.02892	0.01293
617.433	0.39729	780.77361	0.01503
617.485	0.39821	780.51846	0.01413
617.537	0.39926	780.25858	0.01413
617.589	0.40047	780.00377	0.01233
617.641	0.40183	779.74423	0.01263
617.693	0.40326	779.48975	0.01293
617.745	0.40461	779.23056	0.01503
617.797	0.40575	778.97642	0.01323
617.849	0.40654	778.71756	0.01323
617.901	0.40691	778.45888	0.01413
617.953	0.40689	778.20524	0.01413
618.005	0.40655	777.9469	0.01533
618.057	0.40604	777.68872	0.01353
618.109	0.4055	777.43072	0.01353
618.161	0.40505	777.17776	0.01323
618.213	0.40476	776.92009	0.01473
618.265	0.40463	776.6626	0.01473
618.317	0.4046	776.40528	0.01263
618.369	0.40459	776.14813	0.01323
618.421	0.40451	775.89115	0.01383
618.473	0.40428	775.63434	0.01473
618.525	0.40392	775.3777	0.01293
618.577	0.40347	775.11639	0.01473
618.629	0.40303	774.86009	0.01293
618.681	0.40271	774.60397	0.01233
618.733	0.40261	774.34801	0.01443
618.785	0.40281	774.09222	0.01473
618.837	0.40332	773.89928	0.01408
618.889	0.40411	773.64379	0.01376
618.941	0.40508	773.38846	0.01425
618.993	0.40615	773.13331	0.01267
619.045	0.40724	772.87832	0.01208
619.097	0.40828	772.61869	0.01253
619.149	0.40927	772.36404	0.01412
619.201	0.41023	772.10956	0.01434
619.253	0.41122	771.85045	0.01393
619.305	0.41229	771.59631	0.01435
619.357	0.41349	771.34233	0.01394
619.409	0.41482	771.08374	0.01405
619.461	0.41623	770.8301	0.01459
619.513	0.41767	770.57185	0.01386
619.565	0.41902	770.31855	0.01394
619.617	0.4202	770.06064	0.01387
619.669	0.42114	769.8029	0.01328
619.721	0.42181	769.5501	0.01436
619.773	0.42223	769.29271	0.01333
619.825	0.42249	769.03549	0.01263
619.877	0.42266	768.77843	0.01293
619.929	0.42287	768.52156	0.01533
619.981	0.42319	768.26485	0.01233
620.033	0.42366	768.01306	0.01503
620.085	0.42428	767.75669	0.01413
620.137	0.42499	767.50049	0.01503
620.188	0.4257	767.24447	0.01203
620.24	0.4263	766.98388	0.01503
620.292	0.4267	766.72819	0.01413
620.344	0.42685	766.47268	0.01654
620.396	0.42675	766.21734	0.01443
620.448	0.42648	765.96217	0.01443
620.5	0.42613	765.70245	0.01533
620.552	0.42587	765.44762	0.01563
620.604	0.42583	765.19296	0.01473
620.656	0.42614	764.93376	0.01563
620.708	0.42687	764.67944	0.01293
620.76	0.42806	764.42059	0.01563
620.812	0.42965	764.16662	0.01503
620.864	0.43153	763.90811	0.01594
620.916	0.43356	763.65447	0.01533
620.968	0.43557	763.39631	0.01503
621.02	0.43737	763.13833	0.01624
621.072	0.43881	762.8852	0.01563
621.124	0.43975	762.62757	0.01413
621.176	0.44013	762.3701	0.01533
621.228	0.43995	762.11281	0.01744
621.28	0.43927	761.85569	0.01473
621.332	0.43826	761.59874	0.01533
621.384	0.43713	761.34197	0.01714
621.436	0.43615	761.08537	0.01443
621.488	0.43558	760.82895	0.01383
621.54	0.43566	760.5727	0.01533
621.592	0.43656	760.31661	0.01533
621.644	0.43833	760.06071	0.01473
621.696	0.4409	759.80497	0.01353
621.748	0.44405	759.54941	0.01383
621.8	0.44749	759.28937	0.01654
621.852	0.45085	759.03416	0.01503
621.904	0.45378	758.77911	0.01383
621.956	0.45599	758.5196	0.01714
622.008	0.45731	758.2649	0.01654
622.06	0.4577	758.00575	0.01443
622.111	0.45728	757.75139	0.01263
622.163	0.45625	757.49259	0.01654
622.215	0.45492	757.23858	0.01684
622.267	0.45358	756.98012	0.01684
622.319	0.4525	756.72185	0.01594
622.371	0.45187	756.46375	0.01774
622.423	0.4518	756.21042	0.01714
622.475	0.45231	755.95267	0.01443
622.527	0.45333	755.69509	0.01533
622.579	0.45472	755.43769	0.01654
622.631	0.45633	755.18047	0.01654
622.683	0.45796	754.92341	0.01654
622.735	0.4594	754.66654	0.01654
622.787	0.46048	754.40984	0.01594
622.839	0.46101	754.15331	0.01533
622.891	0.46091	753.89696	0.01684
622.943	0.46015	753.64078	0.01684
622.995	0.4588	753.3802	0.01624
623.047	0.45704	753.12437	0.01654
623.099	0.45516	752.86872	0.01804
623.151	0.45351	752.60868	0.01714
623.203	0.45243	752.35338	0.01714
623.254	0.45222	752.09825	0.01533
623.306	0.45304	751.83874	0.01654
623.358	0.45487	751.58395	0.01774
623.41	0.45752	751.3248	0.01834
623.462	0.46063	751.06582	0.01744
623.514	0.46375	750.81157	0.01864
623.566	0.46642	750.55294	0.01804
623.618	0.46828	750.2945	0.01714
623.67	0.46909	750.04076	0.01924
623.722	0.46886	749.78267	0.01954
623.774	0.46774	749.52476	0.01684
623.826	0.46607	749.26702	0.01924
623.878	0.46424	749.00946	0.01594
623.93	0.46262	748.75208	0.01924
623.982	0.46149	748.49487	0.01774
624.034	0.46101	748.23785	0.01864
624.086	0.46118	747.98099	0.01924
624.138	0.46184	747.72432	0.01804
624.19	0.4628	747.46332	0.01774
624.241	0.46382	747.207	0.01894
624.293	0.46468	746.95085	0.01924
624.345	0.46524	746.69488	0.01804
624.397	0.46546	746.4346	0.01924
624.449	0.46536	746.17899	0.01954
624.501	0.46502	745.91907	0.01864
624.553	0.46458	745.6638	0.02105
624.605	0.46417	745.40424	0.01954
624.657	0.46394	745.14933	0.01864
624.709	0.46399	744.89013	0.01924
624.761	0.46439	744.6311	0.01684
624.813	0.46519	744.37672	0.02075
624.865	0.46634	744.11805	0.02135
624.917	0.46776	743.85957	0.01864
624.969	0.46929	743.60126	0.01834
625.02	0.47074	743.34313	0.01984
625.072	0.47193	743.08518	0.02375
625.124	0.47268	742.82741	0.02044
625.176	0.47289	742.56982	0.02195
625.228	0.47259	742.3124	0.02165
625.28	0.4719	742.05517	0.02044
625.332	0.47105	741.79811	0.02195
625.384	0.47033	741.54124	0.02315
625.436	0.47	741.28454	0.02435
625.488	0.47024	741.02359	0.02105
625.54	0.47108	740.76725	0.02165
625.592	0.47241	740.51108	0.02105
625.644	0.47395	740.25068	0.02225
625.695	0.47534	739.99488	0.02345
625.747	0.47623	739.73484	0.02135
625.799	0.47633	739.47939	0.02315
625.851	0.47553	739.21971	0.02345
625.903	0.47392	738.96462	0.02556
625.955	0.47176	738.7053	0.02255
626.007	0.46943	738.44617	0.02375
626.059	0.46735	738.19161	0.02435
626.111	0.46591	737.93284	0.02345
626.163	0.46533	737.67425	0.02375
626.215	0.46566	737.41584	0.02646
626.267	0.46679	737.15761	0.02586
626.319	0.46848	736.89956	0.02465
626.37	0.47041	736.6417	0.02405
626.422	0.47229	736.38401	0.02465
626.474	0.47391	736.1265	0.02616
626.526	0.47515	735.86918	0.02586
626.578	0.47603	735.60768	0.02586
626.63	0.47661	735.35071	0.02526
626.682	0.47699	735.09393	0.02856
626.734	0.47726	734.83732	0.02676
626.786	0.47746	734.57655	0.02556
626.838	0.47754	734.32031	0.02977
626.89	0.47745	734.05991	0.02916
626.942	0.47711	733.80402	0.03037
626.993	0.47648	733.54399	0.03037
627.045	0.4756	733.28846	0.02796
627.097	0.47455	733.02879	0.02856
627.149	0.47353	732.7693	0.02736
627.201	0.47273	732.51432	0.02946
627.253	0.47236	732.25519	0.02916
627.305	0.47258	731.99625	0.03097
627.357	0.47345	731.73749	0.03007
627.409	0.47493	731.47892	0.02886
627.461	0.47689	731.22053	0.03127
627.513	0.47911	730.96232	0.02856
627.564	0.48137	730.70429	0.03157
627.616	0.48341	730.44644	0.03488
627.668	0.48507	730.18878	0.03307
627.72	0.48625	729.9313	0.03247
627.772	0.48692	729.66971	0.03518
627.824	0.48717	729.41259	0.03157
627.876	0.48713	729.15566	0.03277
627.928	0.48697	728.89463	0.03488
627.98	0.48682	728.63806	0.03488
628.032	0.48679	728.3774	0.03397
628.083	0.48689	728.12119	0.03698
628.135	0.48705	727.8609	0.03488
628.187	0.48714	727.60505	0.03668
628.239	0.48697	727.34513	0.03608
628.291	0.48639	727.08539	0.03728
628.343	0.4853	726.8301	0.03969
628.395	0.48367	726.57073	0.03788
628.447	0.48162	726.41774	0.03957
628.499	0.47938	726.15867	0.03951
628.551	0.47725	725.89978	0.03974
628.602	0.47553	725.64531	0.03989
628.654	0.47448	725.38679	0.04189
628.706	0.47426	725.12844	0.04171
628.758	0.47486	724.87452	0.04411
628.81	0.4761	724.61654	0.04535
628.862	0.47772	724.35875	0.04515
628.914	0.47937	724.10114	0.04245
628.966	0.48072	723.84372	0.04473
629.018	0.48156	723.58647	0.04735
629.069	0.48179	723.32941	0.04777
629.121	0.4815	723.07253	0.04657
629.173	0.4809	722.81584	0.05094
629.225	0.48024	722.55512	0.05006
629.277	0.47983	722.29879	0.04835
629.329	0.47984	722.04265	0.05436
629.381	0.48036	721.78668	0.05084
629.433	0.48132	721.52671	0.05562
629.485	0.48256	721.27111	0.05562
629.536	0.48385	721.01151	0.05592
629.588	0.48496	720.75627	0.05743
629.64	0.48574	720.49704	0.05983
629.692	0.48612	720.23799	0.05502
629.744	0.48618	719.9833	0.05622
629.796	0.48604	719.72463	0.05472
629.848	0.48589	719.46614	0.05833
629.9	0.48588	719.20783	0.06013
629.951	0.4861	718.95387	0.06284
630.003	0.48653	718.69593	0.06765
630.055	0.48709	718.43818	0.06374
630.107	0.4876	718.18061	0.06524
630.159	0.48787	717.92322	0.06705
630.211	0.48776	717.66188	0.06855
630.263	0.48716	717.40487	0.06975
630.315	0.48609	717.14804	0.06615
630.366	0.48464	716.89139	0.07156
630.418	0.48297	716.63493	0.07396
630.47	0.4813	716.37452	0.06705
630.522	0.47984	716.11843	0.07727
630.574	0.47875	715.8584	0.07607
630.626	0.47816	715.60267	0.07847
630.678	0.47811	715.34301	0.07607
630.73	0.47857	715.08766	0.07517
630.781	0.47947	714.82837	0.08148
630.833	0.48069	714.56927	0.07968
630.885	0.4821	714.31447	0.08809
630.937	0.48355	714.05574	0.08208
630.989	0.48494	713.79721	0.08328
631.041	0.48617	713.53885	0.0908
631.093	0.48721	713.28069	0.08689
631.145	0.48806	713.02271	0.09351
631.196	0.48875	712.76492	0.0917
631.248	0.48934	712.50731	0.09501
631.3	0.48989	712.2499	0.09862
631.352	0.49046	711.99266	0.09561
631.404	0.49105	711.73154	0.10283
631.456	0.49165	711.47468	0.10132
631.508	0.49219	711.218	0.10072
631.559	0.4926	710.95745	0.10854
631.611	0.4928	710.70115	0.10974
631.663	0.49274	710.44097	0.10493
631.715	0.49244	710.18504	0.10974
631.767	0.49197	709.92523	0.11575
631.819	0.49146	709.66968	0.11666
631.871	0.49108	709.41025	0.11876
631.922	0.49097	709.15102	0.11515
631.974	0.49124	708.89602	0.12447
632.026	0.49193	708.63716	0.13169
632.078	0.49298	708.37849	0.12748
632.13	0.49426	708.12	0.12898
632.182	0.49557	707.86171	0.13019
632.234	0.49672	707.60361	0.12297
632.285	0.49754	707.34569	0.12989
632.337	0.49796	707.08796	0.14161
632.389	0.49799	706.8264	0.1371
632.441	0.49771	706.56904	0.13921
632.493	0.49728	706.31188	0.14883
632.545	0.49686	706.0549	0.14402
632.597	0.49661	705.7941	0.14582
632.648	0.49659	705.5375	0.15514
632.7	0.49681	705.27709	0.15003
632.752	0.49717	705.02086	0.16296
632.804	0.49754	704.76082	0.16085
632.856	0.49781	704.50497	0.16897
632.908	0.49784	704.24532	0.17138
632.959	0.49761	703.98585	0.17589
633.011	0.49715	703.72658	0.17829
633.063	0.49655	703.46749	0.17919
633.115	0.49595	703.21258	0.19212
633.167	0.49548	702.95388	0.18641
633.219	0.49526	702.69536	0.18671
633.271	0.49532	702.43704	0.20174
633.322	0.49563	702.17493	0.20114
633.374	0.49609	701.91699	0.20806
633.426	0.4966	701.65924	0.21287
633.478	0.49703	701.40167	0.21888
633.53	0.49732	701.1443	0.21828
633.582	0.49747	700.88316	0.22008
633.633	0.49758	700.62616	0.23091
633.685	0.49778	700.36541	0.23301
633.737	0.49823	700.10879	0.2285
633.789	0.49911	699.84842	0.23211
633.841	0.50048	699.59219	0.23752
633.893	0.50233	699.3322	0.25616
633.944	0.50456	699.07241	0.24744
633.996	0.50693	698.81281	0.25526
634.048	0.50916	698.55733	0.26127
634.1	0.51097	698.29811	0.26849
634.152	0.51212	698.03908	0.2724
634.204	0.51246	697.78025	0.27751
634.255	0.51197	697.52161	0.28022
634.307	0.51078	697.26316	0.29495
634.359	0.50911	697.0049	0.28382
634.411	0.50726	696.74292	0.29164
634.463	0.50555	696.48505	0.29856
634.515	0.50423	696.22737	0.3166
634.566	0.50348	695.96597	0.3187
634.618	0.50336	695.70868	0.32983
634.67	0.50381	695.45157	0.34516
634.722	0.50466	695.19076	0.34275
634.774	0.50571	694.93403	0.34005
634.826	0.5067	694.67361	0.35658
634.877	0.50744	694.41338	0.35598
634.929	0.50778	694.15723	0.38455
634.981	0.50767	693.89739	0.38064
635.033	0.50715	693.63774	0.39747
635.085	0.50634	693.37829	0.39928
635.137	0.50543	693.11904	0.4092
635.188	0.50465	692.85997	0.41732
635.24	0.50422	692.6011	0.42754
635.292	0.50433	692.34243	0.42514
635.344	0.5051	692.08394	0.43325
635.396	0.50654	691.82565	0.44408
635.447	0.50859	691.5637	0.45791
635.499	0.51103	691.3058	0.46091
635.551	0.51359	691.04809	0.48076
635.603	0.51594	690.78673	0.49128
635.655	0.51774	690.52941	0.48797
635.707	0.51873	690.26844	0.51052
635.758	0.51875	690.0115	0.50752
635.81	0.5178	689.75092	0.52796
635.862	0.51603	689.49054	0.5442
635.914	0.51376	689.23418	0.55532
635.966	0.51135	688.97419	0.56254
636.017	0.50921	688.7144	0.55292
636.069	0.50765	688.4548	0.57637
636.121	0.50684	688.1954	0.589
636.173	0.50678	687.93619	0.5923
636.225	0.50731	687.67718	0.61906
636.276	0.50814	687.41836	0.6344
636.328	0.50891	687.15974	0.63951
636.38	0.50933	686.90131	0.64672
636.432	0.5092	686.63928	0.65905
636.484	0.5085	686.38125	0.66506
636.536	0.50735	686.1234	0.67468
636.537	0.50601	685.86197	0.69964
636.589	0.50477	685.60451	0.68912
636.641	0.50389	685.34347	0.71948
636.693	0.50351	685.08263	0.71197
636.745	0.50363	684.82576	0.73361
636.797	0.50408	684.56531	0.73963
636.849	0.50462	684.30506	0.76067
636.901	0.50495	684.04501	0.76999
636.953	0.50482	683.78892	0.78863
637.005	0.50413	683.52926	0.80728
637.058	0.5029	683.26979	0.80247
637.11	0.50132	683.00677	0.80758
637.162	0.49967	682.7477	0.83734
637.214	0.49828	682.48883	0.83554
637.266	0.4974	682.23016	0.83975
637.318	0.49722	681.97168	0.87883
637.37	0.49777	681.70965	0.85087
637.422	0.49894	681.45157	0.88845
637.474	0.50054	681.18994	0.9095
637.526	0.5023	680.93225	0.90289
637.578	0.50397	680.67103	0.90319
637.63	0.50536	680.41373	0.90619
637.682	0.50633	680.1529	0.91972
637.734	0.50682	679.89227	0.92002
637.786	0.50682	679.63556	0.94257
637.838	0.50639	679.37532	0.94979
637.89	0.50557	679.11529	0.96182
637.942	0.50444	678.85546	0.92934
637.994	0.50308	678.69594	0.94845
638.046	0.50158	678.43643	0.96104
638.098	0.50006	678.18082	0.96395
638.15	0.49864	677.9217	0.96958
638.203	0.49744	677.66277	0.96449
638.255	0.49657	677.40405	0.97421
638.307	0.49607	677.14552	0.98388
638.359	0.49591	676.88719	0.97537
638.411	0.49601	676.62906	0.98098
638.463	0.49624	676.37112	0.97928
638.515	0.49645	676.11338	0.99112
638.567	0.49652	675.85216	0.9801
638.619	0.4964	675.59482	0.98817
638.671	0.49613	675.33767	0.99183
638.723	0.49582	675.07705	0.98958
638.775	0.49562	674.82029	0.99679
638.827	0.4957	674.56007	0.97474
638.879	0.49614	674.30005	0.97397
638.931	0.49695	674.04388	0.96075
638.983	0.49805	673.78426	0.97354
639.035	0.49924	673.52483	0.96633
639.087	0.50029	673.26561	0.98166
639.139	0.50099	673.00658	0.96903
639.191	0.5012	672.74776	0.97595
639.243	0.50087	672.48913	0.9567
639.295	0.5001	672.2307	0.96332
639.347	0.49905	671.97247	0.96813
639.399	0.49792	671.71444	0.95911
639.451	0.4969	671.45661	0.95761
639.503	0.4961	671.19534	0.95821
639.555	0.49552	670.93791	0.94738
639.607	0.49506	670.67705	0.93776
639.659	0.49454	670.42001	0.92965
639.711	0.49381	670.15955	0.92634
639.763	0.49272	669.90291	0.93145
639.815	0.49127	669.64286	0.91371
639.867	0.48954	669.383	0.93025
639.919	0.48773	669.12335	0.90229
639.971	0.48612	668.8675	0.90018
640.024	0.48495	668.60825	0.88244
640.076	0.48443	668.3492	0.88455
640.128	0.48466	668.09035	0.88364
640.18	0.4856	667.8317	0.88515
640.232	0.48709	667.56966	0.86741
640.284	0.48887	667.31141	0.85207
640.336	0.49067	667.05336	0.84245
640.388	0.49222	666.79194	0.83975
640.44	0.49331	666.53429	0.83223
640.492	0.49381	666.27684	0.82051
640.544	0.49369	666.01602	0.81209
640.596	0.493	665.75541	0.79645
640.648	0.49186	665.49856	0.80156
640.7	0.4904	665.23835	0.78713
640.752	0.48879	664.97834	0.77691
640.804	0.48718	664.7221	0.76218
640.856	0.48572	664.46249	0.78172
640.908	0.48454	664.20309	0.77962
640.96	0.48373	663.94389	0.76037
641.012	0.48336	663.68489	0.75616
641.064	0.48345	663.42256	0.73842
641.116	0.48397	663.16396	0.73933
641.168	0.48484	662.90558	0.7255
641.22	0.48595	662.64739	0.71557
641.272	0.48716	662.38587	0.69302
641.324	0.48832	662.12809	0.71437
641.376	0.48934	661.86698	0.68851
641.428	0.49012	661.6096	0.68731
641.48	0.49067	661.3489	0.66717
641.532	0.49099	661.09192	0.66176
641.584	0.49116	660.83163	0.66506
641.636	0.49124	660.57154	0.64041
641.688	0.49131	660.31165	0.65093
641.74	0.4914	660.05198	0.62387
641.792	0.49152	659.7925	0.61786
641.844	0.49166	659.53323	0.60764
641.896	0.49179	659.27416	0.62087
641.948	0.49191	659.0153	0.5905
642	0.49199	658.75664	0.58809
642.052	0.49208	658.49469	0.59952
642.104	0.4922	658.23644	0.5917
642.156	0.49238	657.9749	0.57456
642.208	0.49265	657.71705	0.58208
642.26	0.49299	657.45593	0.57336
642.312	0.49336	657.19849	0.55773
642.364	0.49367	656.93778	0.56735
642.416	0.49384	656.67728	0.56314
642.468	0.49378	656.42045	0.56494
642.52	0.49345	656.16035	0.53909
642.572	0.49284	655.90046	0.55412
642.624	0.49202	655.64078	0.54931
642.676	0.49107	655.3813	0.54209
642.728	0.49013	655.12203	0.52556
642.78	0.48931	654.85951	0.52556
642.832	0.48872	654.60065	0.52345
642.884	0.48843	654.342	0.51924
642.936	0.48847	654.0801	0.50451
642.988	0.48882	653.82186	0.51203
643.04	0.48947	653.56038	0.49128
643.092	0.49038	653.30254	0.5
643.144	0.49151	653.04148	0.49339
643.196	0.49282	652.78406	0.4982
643.248	0.49425	652.52341	0.48767
643.3	0.49575	652.26296	0.48196
643.352	0.49723	652.00273	0.47474
643.404	0.49858	651.7427	0.46903
643.456	0.49967	651.48288	0.48647
643.508	0.50039	651.22327	0.47535
643.56	0.50065	650.96387	0.45941
643.612	0.50039	650.70467	0.45881
643.664	0.49963	650.44227	0.46182
643.716	0.49845	650.18349	0.45731
643.768	0.49698	649.92491	0.46392
643.82	0.49541	649.66314	0.44768
643.872	0.49391	649.40497	0.45189
643.924	0.49265	649.14362	0.4549
643.976	0.49178	648.88248	0.46091
644.028	0.49137	648.62494	0.44799
644.08	0.49145	648.36421	0.44618
644.132	0.492	648.1037	0.4534
644.184	0.49297	647.84339	0.44648
644.236	0.49426	647.58329	0.42874
644.288	0.49576	647.32341	0.42393
644.34	0.49732	647.06373	0.43416
644.392	0.4988	646.80426	0.43446
644.444	0.50004	646.54163	0.42934
644.496	0.50088	646.28257	0.44799
644.548	0.5012	646.02373	0.43025
644.6	0.50095	645.76173	0.43295
644.652	0.50013	645.50331	0.42844
644.704	0.49885	645.24173	0.43626
644.756	0.49729	644.98372	0.43265
644.808	0.49571	644.72257	0.43205
644.859	0.49438	644.46163	0.42995
644.911	0.49355	644.2009	0.42664
644.963	0.49338	643.94038	0.44558
645.015	0.49393	643.68007	0.43055
645.067	0.4951	643.41997	0.42814
645.119	0.49668	643.16008	0.43085
645.171	0.49838	642.9004	0.42664
645.223	0.4999	642.64093	0.43265
645.275	0.50096	642.37835	0.43566
645.327	0.50143	642.1193	0.42393
645.379	0.50128	641.85715	0.43987
645.431	0.50066	641.59852	0.43836
645.483	0.4998	641.33679	0.43987
645.535	0.499	641.07858	0.43957
645.587	0.49855	640.81727	0.43205
645.639	0.49865	640.55618	0.43987
645.691	0.49938	640.2953	0.43987
645.743	0.5007	640.03463	0.44979
645.795	0.50243	639.77417	0.45039
645.847	0.50434	639.51393	0.44678
645.899	0.50618	639.25389	0.46121
645.951	0.50774	638.99407	0.45099
646.003	0.5089	638.73446	0.46332
646.055	0.50963	638.47178	0.46152
646.107	0.50999	638.21259	0.46843
646.159	0.51008	637.95362	0.45821
646.211	0.51001	637.69158	0.47505
646.263	0.50986	637.42975	0.47745
646.315	0.50966	637.17141	0.45821
646.367	0.50936	636.91001	0.48437
646.419	0.5089	636.64883	0.48316
646.471	0.50819	636.38786	0.48286
646.523	0.50722	636.1271	0.48406
646.575	0.50602	635.86656	0.47835
646.626	0.50473	635.60623	0.47925
646.678	0.50356	635.34612	0.49339
646.73	0.50275	635.08621	0.49669
646.782	0.50251	634.82652	0.48737
646.834	0.50302	634.5638	0.48918
646.886	0.50428	634.30454	0.47805
646.938	0.50619	634.04225	0.49339
646.99	0.50852	633.78341	0.49098
647.042	0.51093	633.52155	0.49609
647.094	0.51307	633.25991	0.50391
647.146	0.51464	632.99849	0.49339
647.198	0.51543	632.7405	0.50421
647.25	0.51537	632.4795	0.5006
647.302	0.51457	632.21872	0.50481
647.354	0.51322	631.95815	0.49429
647.406	0.51162	631.69459	0.50481
647.458	0.51008	631.43445	0.50571
647.51	0.50885	631.17453	0.52014
647.562	0.5081	630.91483	0.51594
647.614	0.50791	630.75782	0.51252
647.666	0.50822	630.49846	0.51202
647.718	0.50893	630.23931	0.50967
647.77	0.50988	629.98037	0.5118
647.821	0.51095	629.72164	0.51015
647.873	0.51202	629.45994	0.51303
647.925	0.51307	629.20164	0.51302
647.977	0.51409	628.94037	0.51232
648.029	0.51512	628.6825	0.51235
648.081	0.5162	628.42166	0.51409
648.133	0.51736	628.16104	0.51
648.185	0.51858	627.9038	0.50997
648.237	0.51982	627.64361	0.51295
648.289	0.52101	627.38363	0.51232
648.341	0.5221	627.12386	0.51044
648.393	0.52305	626.86432	0.49785
648.445	0.52386	626.60182	0.51572
648.497	0.52456	626.3427	0.52136
648.549	0.5252	626.0838	0.51417
648.601	0.52583	625.82511	0.50631
648.653	0.52649	625.56349	0.50241
648.705	0.52718	625.30523	0.51353
648.756	0.52784	625.04403	0.50692
648.808	0.5284	624.78306	0.52105
648.86	0.52879	624.52545	0.51624
648.912	0.52896	624.26491	0.51383
648.964	0.52892	624.00458	0.51563
649.016	0.52872	623.74448	0.51804
649.068	0.52849	623.48459	0.50241
649.12	0.52838	623.22491	0.51834
649.172	0.52853	622.96546	0.50571
649.224	0.52907	622.70309	0.51052
649.276	0.53003	622.44407	0.50661
649.328	0.53135	622.18526	0.49339
649.38	0.53294	621.92356	0.50331
649.432	0.53462	621.66207	0.49669
649.484	0.53622	621.40391	0.4982
649.536	0.53761	621.14286	0.49609
649.587	0.53871	620.88203	0.49278
649.639	0.53952	620.62452	0.47775
649.691	0.5401	620.36413	0.48286
649.743	0.54054	620.10395	0.48527
649.795	0.54096	619.8409	0.48076
649.847	0.54141	619.58116	0.48376
649.899	0.5419	619.32164	0.48196
649.951	0.54238	619.06233	0.47685
650.003	0.54277	618.80017	0.47324
650.055	0.54295	618.5413	0.46963
650.107	0.54285	618.27957	0.47114
650.159	0.54245	618.02114	0.46933
650.211	0.54181	617.75985	0.47986
650.263	0.54103	617.49878	0.46182
650.315	0.54029	617.23793	0.47054
650.366	0.53977	616.98037	0.46542
650.418	0.53965	616.71996	0.44107
650.47	0.54003	616.45977	0.46663
650.522	0.54094	616.19675	0.46302
650.574	0.54234	615.937	0.4543
650.626	0.54412	615.67747	0.45189
650.678	0.54612	615.41816	0.46121
650.73	0.54817	615.15602	0.44408
650.782	0.55012	614.89715	0.43897
650.834	0.55184	614.63545	0.43325
650.886	0.55325	614.37398	0.42273
650.938	0.5543	614.11576	0.43025
650.989	0.55499	613.85473	0.42243
651.041	0.55533	613.59392	0.42754
651.093	0.55538	613.33333	0.41491
651.145	0.5552	613.07297	0.41341
651.197	0.55488	612.81282	0.408
651.249	0.55451	612.54987	0.41221
651.301	0.55422	612.29017	0.40619
651.353	0.55411	612.03069	0.39747
651.405	0.5543	611.76841	0.39086
651.457	0.55486	611.50937	0.38906
651.509	0.55582	611.24755	0.37913
651.561	0.55717	610.98594	0.38364
651.612	0.55886	610.72756	0.37492
651.664	0.56079	610.4664	0.38214
651.716	0.56287	610.20547	0.37823
651.768	0.565	609.94475	0.36891
651.82	0.56714	609.68426	0.37011
651.872	0.56929	609.42399	0.35177
651.924	0.57149	609.16096	0.3632
651.976	0.5738	608.90113	0.34787
652.028	0.57629	608.64153	0.36019
652.08	0.57898	608.37917	0.34997
652.132	0.58182	608.12002	0.34305
652.184	0.58467	607.85811	0.34576
652.235	0.58734	607.59642	0.34035
652.287	0.58958	607.33793	0.33434
652.339	0.59112	607.0767	0.33494
652.391	0.59179	606.81568	0.33824
652.443	0.5915	606.5549	0.33103
652.495	0.5903	606.29433	0.31449
652.547	0.5884	606.03103	0.32802
652.599	0.58616	605.77092	0.30758
652.651	0.58398	605.51103	0.316
652.703	0.58231	605.24841	0.31088
652.754	0.58152	604.98897	0.31389
652.806	0.58183	604.7268	0.30577
652.858	0.58331	604.46781	0.29705
652.91	0.58583	604.20609	0.30547
652.962	0.58909	603.9446	0.29525
653.014	0.5927	603.68334	0.29104
653.066	0.59623	603.42231	0.28713
653.118	0.59932	603.1615	0.29405
653.17	0.60168	602.90091	0.29735
653.222	0.60321	602.64056	0.29886
653.273	0.60395	602.3775	0.28503
653.325	0.6041	602.11759	0.29134
653.377	0.6039	601.85499	0.28413
653.429	0.60365	601.59554	0.29014
653.481	0.6036	601.33339	0.28112
653.533	0.60389	601.07148	0.27511
653.585	0.60456	600.81269	0.27601
653.637	0.60555	600.55123	0.2706
653.689	0.60669	600.29	0.26548
653.741	0.60778	600.02899	0.26759
653.792	0.60863	599.76821	0.26909
653.844	0.60909	599.50476	0.26729
653.896	0.6091	599.24443	0.26609
653.948	0.6087	598.98433	0.25586
654	0.60799	598.72157	0.26248
654.052	0.60714	598.46192	0.24744
654.104	0.60635	598.19962	0.26488
654.156	0.60581	597.93755	0.25346
654.208	0.60565	597.67571	0.25346
654.259	0.60595	597.41697	0.25075
654.311	0.60673	597.15558	0.24895
654.363	0.60793	596.89155	0.24654
654.415	0.60945	596.63062	0.24564
654.467	0.61115	596.36992	0.24684
654.519	0.61293	596.10945	0.23602
654.571	0.61468	595.84635	0.23241
654.623	0.61634	595.58633	0.23662
654.674	0.61789	595.32369	0.23031
654.726	0.61936	595.06413	0.23241
654.778	0.62079	594.80195	0.22309
654.83	0.6222	594.54	0.23331
654.882	0.62364	594.27828	0.2264
654.934	0.62507	594.01679	0.23151
654.986	0.62645	593.75553	0.21888
655.038	0.62769	593.4945	0.22339
655.09	0.62869	593.2337	0.22069
655.141	0.62937	592.97029	0.22099
655.193	0.62967	592.70995	0.21768
655.245	0.62959	592.44984	0.21167
655.297	0.62921	592.18713	0.21377
655.349	0.62865	591.92466	0.21347
655.401	0.62808	591.66524	0.20655
655.453	0.62767	591.40323	0.20355
655.505	0.62757	591.14145	0.20565
655.556	0.62788	590.8799	0.20204
655.608	0.62862	590.61858	0.20144
655.66	0.62976	590.35469	0.20265
655.712	0.63121	590.09384	0.21016
655.764	0.63288	589.83321	0.20024
655.816	0.63468	589.57002	0.19423
655.868	0.63655	589.30986	0.19302
655.92	0.63848	589.04714	0.19814
655.971	0.64051	588.78465	0.19573
656.023	0.64268	588.52518	0.19062
656.075	0.64503	588.26316	0.19092
656.127	0.64752	588.00136	0.18912
656.179	0.65006	587.7398	0.1828
656.231	0.65248	587.47848	0.18611
656.283	0.65458	587.21461	0.17949
656.335	0.65613	586.95375	0.18461
656.386	0.65696	586.69312	0.1804
656.438	0.65697	586.42995	0.17919
656.49	0.65622	586.16979	0.181
656.542	0.65487	585.90709	0.17739
656.594	0.65321	585.64463	0.17649
656.646	0.6516	585.38241	0.1819
656.698	0.6504	585.12042	0.17258
656.749	0.6499	584.85866	0.18551
656.801	0.65028	584.59714	0.17408
656.853	0.65156	584.33585	0.16867
656.905	0.65362	584.07479	0.17348
656.957	0.65619	583.81122	0.17228
657.009	0.65897	583.55064	0.17438
657.061	0.66162	583.28754	0.17168
657.112	0.66387	583.02742	0.17288
657.164	0.66554	582.7648	0.17408
657.216	0.66659	582.50242	0.17739
657.268	0.66711	582.24027	0.17228
657.32	0.66725	581.97835	0.17048
657.372	0.66723	581.71667	0.17228
657.424	0.66725	581.45523	0.17108
657.476	0.66746	581.1913	0.17529
657.527	0.66796	580.93033	0.16687
657.579	0.66877	580.66959	0.16146
657.631	0.66985	580.40638	0.16416
657.683	0.67115	580.1434	0.15574
657.735	0.67261	579.88337	0.15454
657.787	0.6742	579.62087	0.15995
657.838	0.67593	579.3586	0.15785
657.89	0.67779	579.09657	0.15093
657.942	0.67978	578.83478	0.15574
657.994	0.68184	578.57323	0.14793
658.046	0.68386	578.30921	0.15514
658.098	0.68566	578.04813	0.15123
658.15	0.68703	577.7846	0.15274
658.201	0.68779
658.253	0.6878
658.305	0.68708
658.357	0.68579
658.409	0.68423
658.461	0.68285
658.513	0.68209
658.564	0.68234
658.616	0.68385
658.668	0.68661
658.72	0.6904
658.772	0.6948
658.824	0.69926
658.875	0.70325
658.927	0.70635
658.979	0.70837
659.031	0.70935
659.083	0.7096
659.135	0.70955
659.186	0.7097
659.238	0.71045
659.29	0.71204
659.342	0.71449
659.394	0.71757
659.446	0.72094
659.497	0.72419
659.549	0.72698
659.601	0.72912
659.653	0.73062
659.705	0.7317
659.757	0.73269
659.808	0.73399
659.86	0.73592
659.912	0.73866
659.964	0.74222
660.016	0.74639
660.068	0.75084
660.12	0.75515
660.171	0.75892
660.223	0.76183
660.275	0.76368
660.327	0.76444
660.379	0.76422
660.43	0.76324
660.482	0.76178
660.534	0.76015
660.586	0.75865
660.638	0.7575
660.69	0.75688
660.741	0.75688
660.793	0.75752
660.845	0.75874
660.897	0.7604
660.949	0.76234
661	0.76434
661.052	0.76623
661.104	0.76786
661.156	0.76918
661.208	0.7702
661.26	0.77104
661.311	0.77186
661.363	0.77285
661.415	0.77419
661.467	0.77596
661.519	0.77817
661.57	0.78071
661.622	0.78342
661.674	0.78605
661.726	0.78841
661.778	0.79032
661.83	0.7917
661.881	0.79257
661.933	0.79304
661.985	0.79325
662.037	0.79339
662.089	0.79362
662.14	0.79407
662.192	0.79481
662.244	0.79584
662.296	0.79715
662.348	0.79866
662.399	0.80029
662.451	0.80196
662.503	0.80359
662.555	0.80509
662.607	0.8064
662.658	0.80745
662.71	0.80823
662.762	0.80872
662.814	0.80895
662.866	0.80901
662.917	0.80899
662.969	0.80901
663.021	0.80919
663.073	0.8096
663.125	0.81031
663.176	0.8113
663.228	0.81254
663.28	0.81398
663.332	0.81552
663.384	0.81711
663.435	0.81871
663.487	0.8203
663.539	0.82186
663.591	0.82339
663.643	0.82487
663.694	0.82625
663.746	0.82747
663.798	0.82844
663.85	0.82912
663.902	0.82946
663.953	0.8295
664.005	0.82932
664.057	0.82906
664.109	0.82892
664.161	0.82907
664.212	0.82969
664.264	0.83089
664.316	0.83271
664.368	0.83512
664.419	0.83803
664.471	0.84129
664.523	0.84474
664.575	0.84821
664.627	0.85155
664.678	0.85465
664.73	0.85741
664.782	0.85978
664.834	0.86173
664.885	0.86328
664.937	0.86448
664.989	0.86542
665.041	0.86623
665.093	0.86707
665.144	0.86811
665.196	0.86948
665.248	0.87128
665.3	0.87349
665.351	0.87601
665.403	0.87863
665.455	0.88107
665.507	0.88302
665.559	0.88422
665.61	0.88449
665.662	0.88384
665.714	0.88241
665.766	0.88056
665.817	0.87872
665.869	0.8774
665.921	0.87703
665.973	0.87792
666.025	0.88018
666.076	0.88371
666.128	0.88819
666.18	0.89317
666.232	0.89814
666.283	0.90261
666.335	0.90621
666.387	0.90874
666.439	0.91017
666.49	0.91065
666.542	0.91042
666.594	0.90979
666.646	0.90902
666.697	0.90836
666.749	0.90792
666.801	0.90775
666.853	0.90782
666.904	0.90809
666.956	0.90849
667.008	0.90896
667.06	0.90946
667.112	0.91
667.163	0.91054
667.215	0.91109
667.267	0.91161
667.319	0.9121
667.37	0.91255
667.422	0.913
667.474	0.91353
667.526	0.91425
667.577	0.91533
667.629	0.91689
667.681	0.91905
667.733	0.92182
667.784	0.92512
667.836	0.92877
667.888	0.9325
667.94	0.93601
667.991	0.93904
668.043	0.94139
668.095	0.94298
668.147	0.94387
668.198	0.94424
668.25	0.94434
668.302	0.94443
668.354	0.94473
668.405	0.94538
668.457	0.94638
668.509	0.94764
668.56	0.949
668.612	0.95026
668.664	0.95129
668.716	0.952
668.767	0.95242
668.819	0.95267
668.871	0.95291
[truncated: 6,513 more rows]
